# Supplementary material for: Cardiomyogenic differentiation is fine-tuned by differential mRNA association with polysomes
Source: BMC Genomics. 2019 Mar 15;20:219. doi: 10.1186/s12864-019-5550-3 (PMC6420765; doi:10.1186/s12864-019-5550-3)
Supplement: Supplementary file 3 — Polysome-bound RNA-seq data of comparisons of each sample against the preceding time-point (FDR < 0.05). (XLSX 5476 kb) [file 12864_2019_5550_MOESM3_ESM.xlsx]

## Sheet: P_D0 vs D1
Row.names	logFC	logCPM	LR	PValue	FDR	gene.id.x	biotype.x	Description	length	X1_D0_RPKM	X2_D0_RPKM	X3_D0_RPKM	X1_D1_RPKM	X2_D1_RPKM	X3_D1_RPKM
ENSG00000206073	5.68474	1.07289	114.688	9.21161e-27	2.05776e-23	SERPINB4	protein_coding	serpin peptidase inhibitor, clade B (ovalbumin), member 4 [Source:HGNC Symbol;Acc:HGNC:10570]	7039	0.00600709	0.0059992	0.0184025	0.726581	0.453773	0.49943
ENSG00000246898	5.43357	-0.284649	63.7635	1.40288e-15	5.01418e-13	LINC00920	lincRNA	long intergenic non-protein coding RNA 920 [Source:HGNC Symbol;Acc:HGNC:48611]	3611	0	0.0116944	0.0119575	0.356788	0.472567	0.365081
ENSG00000016490	5.22729	1.71275	120.548	4.7993e-28	1.22526e-24	CLCA1	protein_coding	chloride channel accessory 1 [Source:HGNC Symbol;Acc:HGNC:2015]	31921	0.00264928	0.00529161	0.00676333	0.258065	0.185048	0.140167
ENSG00000135046	4.98831	6.92332	176.085	3.46903e-40	3.09975e-36	ANXA1	protein_coding	annexin A1 [Source:HGNC Symbol;Acc:HGNC:533]	18636	0.201935	0.469053	0.581551	15.8461	10.171	11.775
ENSG00000079263	4.90277	0.311802	70.7053	4.14767e-17	1.90059e-14	SP140	protein_coding	SP140 nuclear body protein [Source:HGNC Symbol;Acc:HGNC:17133]	110105	0.00153613	0	0.000392157	0.0202112	0.0123192	0.0279375
ENSG00000106366	4.70419	6.43538	237.956	1.09731e-53	1.961e-49	SERPINE1	protein_coding	serpin peptidase inhibitor, clade E (nexin, plasminogen activator inhibitor type 1), member 1 [Source:HGNC Symbol;Acc:HGNC:8583]	12177	0.465307	0.683172	0.418416	17.9672	10.7761	12.2828
ENSG00000211772	4.58402	3.63346	149.799	1.91772e-34	1.14239e-30	TRBC2	TR_C_gene	T cell receptor beta constant 2 [Source:HGNC Symbol;Acc:HGNC:12157]	131971	0.00801008	0.00831954	0.00588926	0.218324	0.176384	0.142878
ENSG00000163803	4.2553	-0.497985	47.1756	6.49044e-12	9.82972e-10	PLB1	protein_coding	phospholipase B1 [Source:HGNC Symbol;Acc:HGNC:30041]	186643	0.000453099	0.000226252	0.000231342	0.00627528	0.00539191	0.0072773
ENSG00000164379	4.23744	0.98671	68.0016	1.63362e-16	6.78941e-14	FOXQ1	protein_coding	forkhead box Q1 [Source:HGNC Symbol;Acc:HGNC:20951]	1714	0.0986789	0.197099	0.0251916	2.18667	1.45509	2.63373
ENSG00000164220	4.23472	1.60247	91.0004	1.43645e-21	1.51004e-18	F2RL2	protein_coding	coagulation factor II (thrombin) receptor-like 2 [Source:HGNC Symbol;Acc:HGNC:3539]	7952	0.0212696	0.0371729	0.048869	0.962284	0.610764	0.53754
ENSG00000170382	4.23155	1.45021	92.5285	6.63635e-22	7.41239e-19	LRRN2	protein_coding	leucine rich repeat neuronal 2 [Source:HGNC Symbol;Acc:HGNC:16914]	68563	0.00678388	0.00246362	0.00251905	0.0774413	0.0587117	0.0827374
ENSG00000107593	4.11154	0.355701	66.0077	4.49156e-16	1.74497e-13	PKD2L1	protein_coding	polycystic kidney disease 2-like 1 [Source:HGNC Symbol;Acc:HGNC:9011]	42332	0.00199773	0.00498776	0.00203999	0.0488799	0.0578823	0.0528473
ENSG00000149295	4.04313	0.15022	60.007	9.45225e-15	2.55941e-12	DRD2	protein_coding	dopamine receptor D2 [Source:HGNC Symbol;Acc:HGNC:3023]	66076	0.000639928	0.00255635	0.0019604	0.028361	0.0344339	0.0247881
ENSG00000253616	4.02275	0.298708	55.6538	8.64239e-14	1.86082e-11	RP11-875O11.3	antisense		3111	0.0135917	0.0271478	0.0832757	0.916107	0.520389	0.629215
ENSG00000126353	4.01293	0.896141	80.796	2.50268e-19	1.65649e-16	CCR7	protein_coding	chemokine (C-C motif) receptor 7 [Source:HGNC Symbol;Acc:HGNC:1608]	11703	0.0144523	0.0180417	0.0184476	0.353616	0.216849	0.283325
ENSG00000164794	4.00295	1.58759	65.8748	4.80501e-16	1.82703e-13	KCNV1	protein_coding	potassium channel, voltage gated modifier subfamily V, member 1 [Source:HGNC Symbol;Acc:HGNC:18861]	12202	0.00693065	0.0449901	0.0318477	0.60152	0.351416	0.392874
ENSG00000144810	3.99881	1.31683	52.4524	4.40801e-13	8.56255e-11	COL8A1	protein_coding	collagen, type VIII, alpha 1 [Source:HGNC Symbol;Acc:HGNC:2215]	160751	0.000789119	0.000788083	0.00376046	0.0449305	0.0198699	0.0191355
ENSG00000167767	3.9535	-0.305169	47.1205	6.67555e-12	1.00251e-09	KRT80	protein_coding	keratin 80 [Source:HGNC Symbol;Acc:HGNC:27056]	23004	0.00735244	0.0018357	0.001877	0.0763717	0.0475514	0.052098
ENSG00000160182	3.94156	2.03933	78.0079	1.02631e-18	5.91652e-16	TFF1	protein_coding	trefoil factor 1 [Source:HGNC Symbol;Acc:HGNC:11755]	4312	0.205928	0.088139	0.0600813	1.51203	1.68444	2.0382
ENSG00000102962	3.9346	0.0222549	46.3289	9.99775e-12	1.42936e-09	CCL22	protein_coding	chemokine (C-C motif) ligand 22 [Source:HGNC Symbol;Acc:HGNC:10621]	7418	0	0.0113854	0.0349246	0.273678	0.206447	0.220801
ENSG00000184470	3.89058	2.05776	73.0818	1.24389e-17	6.35131e-15	TXNRD2	protein_coding	thioredoxin reductase 2 [Source:HGNC Symbol;Acc:HGNC:18155]	66475	0.0209909	0.00381151	0.00324772	0.150351	0.0868845	0.101562
ENSG00000121858	3.87957	-0.132902	49.6678	1.8211e-12	3.19067e-10	TNFSF10	protein_coding	tumor necrosis factor (ligand) superfamily, member 10 [Source:HGNC Symbol;Acc:HGNC:11925]	17999	0.00234924	0.00703845	0.00719681	0.0976085	0.0680669	0.0909994
ENSG00000100095	3.87546	2.34226	102.786	3.73309e-24	6.06492e-21	SEZ6L	protein_coding	seizure related 6 homolog (mouse)-like [Source:HGNC Symbol;Acc:HGNC:10763]	214123	0.0039495	0.00197215	0.00302479	0.052876	0.0378038	0.0397392
ENSG00000273706	3.86745	4.30771	110.772	6.63802e-26	1.31809e-22	LHX1	protein_coding	LIM homeobox 1 [Source:HGNC Symbol;Acc:HGNC:6593]	7827	0.42138	0.151066	0.463394	5.6614	3.70634	4.70075
ENSG00000167286	3.84675	0.000484909	48.5356	3.2434e-12	5.41708e-10	CD3D	protein_coding	CD3d molecule, delta (CD3-TCR complex) [Source:HGNC Symbol;Acc:HGNC:1673]	3790	0.0111567	0.0557102	0.0227855	0.566561	0.369434	0.411082
ENSG00000162975	3.74949	1.03246	61.9947	3.44378e-15	1.0611e-12	KCNF1	protein_coding	potassium channel, voltage gated modifier subfamily F, member 1 [Source:HGNC Symbol;Acc:HGNC:6246]	2288	0.240249	0.147652	0	1.9623	1.51077	1.25713
ENSG00000104368	3.7185	3.03342	49.0728	2.4664e-12	4.19781e-10	PLAT	protein_coding	plasminogen activator, tissue [Source:HGNC Symbol;Acc:HGNC:9051]	32491	0.0104112	0.0584862	0.0451838	0.599599	0.325896	0.453698
ENSG00000272282	3.71579	-0.179705	42.6866	6.42514e-11	7.45609e-09	RP11-222K16.2	lincRNA		1095	0.231693	0.0385647	0.0394324	1.42616	1.59835	1.02152
ENSG00000134531	3.65771	2.83054	97.713	4.83644e-23	6.17371e-20	EMP1	protein_coding	epithelial membrane protein 1 [Source:HGNC Symbol;Acc:HGNC:3333]	23223	0.049161	0.0418229	0.0390452	0.714487	0.401317	0.565954
ENSG00000135898	3.63336	1.61996	79.6561	4.45583e-19	2.84393e-16	GPR55	protein_coding	G protein-coupled receptor 55 [Source:HGNC Symbol;Acc:HGNC:4511]	53748	0.00393353	0.00785673	0.0128536	0.0900706	0.0643119	0.153112
ENSG00000069011	3.60193	0.356756	36.4769	1.54487e-09	1.27817e-07	PITX1	protein_coding	paired-like homeodomain 1 [Source:HGNC Symbol;Acc:HGNC:9004]	7078	0.0597399	0.0178984	0	0.31992	0.148364	0.45717
ENSG00000171246	3.60184	3.51449	100.347	1.2788e-23	1.90445e-20	NPTX1	protein_coding	neuronal pentraxin I [Source:HGNC Symbol;Acc:HGNC:7952]	10695	0.158145	0.138195	0.185714	1.73395	2.25013	1.89378
ENSG00000136155	3.53119	-0.0522516	44.0788	3.15425e-11	3.97431e-09	SCEL	protein_coding	sciellin [Source:HGNC Symbol;Acc:HGNC:10573]	109589	0	0.00192667	0.00197002	0.0114	0.0147727	0.0178621
ENSG00000136869	3.51418	0.338867	55.8529	7.80995e-14	1.70209e-11	TLR4	protein_coding	toll-like receptor 4 [Source:HGNC Symbol;Acc:HGNC:11850]	12539	0.0202331	0.013471	0.0103306	0.214837	0.129112	0.172042
ENSG00000128564	3.51092	5.37405	147.855	5.10313e-34	2.27995e-30	VGF	protein_coding	VGF nerve growth factor inducible [Source:HGNC Symbol;Acc:HGNC:12684]	3084	4.44228	1.3145	1.34408	37.9525	17.5928	17.837
ENSG00000172478	3.4977	-0.243891	34.1487	5.10579e-09	3.64982e-07	C2orf54	protein_coding	chromosome 2 open reading frame 54 [Source:HGNC Symbol;Acc:HGNC:26216]	10841	0.0351033	0.00389525	0	0.165658	0.108974	0.103179
ENSG00000178726	3.48974	0.590084	61.0282	5.62621e-15	1.61748e-12	THBD	protein_coding	thrombomodulin [Source:HGNC Symbol;Acc:HGNC:11784]	4108	0.0720515	0.0513977	0.0420433	0.703274	0.521906	0.670999
ENSG00000168421	3.47622	2.15391	84.6991	3.474e-20	2.82199e-17	RHOH	protein_coding	ras homolog family member H [Source:HGNC Symbol;Acc:HGNC:686]	55914	0.0105872	0.0135943	0.0139001	0.148725	0.166681	0.114315
ENSG00000120937	3.47563	1.85367	64.8679	8.00924e-16	2.92108e-13	NPPB	protein_coding	natriuretic peptide B [Source:HGNC Symbol;Acc:HGNC:7940]	1467	0.345881	0.604496	0.235465	5.58873	3.19139	4.41152
ENSG00000161677	3.45921	0.453058	49.2675	2.23337e-12	3.83775e-10	JOSD2	protein_coding	Josephin domain containing 2 [Source:HGNC Symbol;Acc:HGNC:28853]	5355	0.0868577	0.0315431	0.0080632	0.539505	0.367688	0.395385
ENSG00000251493	3.45197	0.80993	43.0448	5.35012e-11	6.33192e-09	FOXD1	protein_coding	forkhead box D1 [Source:HGNC Symbol;Acc:HGNC:3802]	3535	0.227269	0.0597289	0	1.1486	0.631259	0.745861
ENSG00000106038	3.44882	0.748137	58.4116	2.12633e-14	4.99995e-12	EVX1	protein_coding	even-skipped homeobox 1 [Source:HGNC Symbol;Acc:HGNC:3506]	4476	0.0850213	0.047172	0.0385866	0.758844	0.342141	0.847885
ENSG00000267279	3.41115	1.186	75.4319	3.78227e-18	2.04827e-15	RP11-879F14.2	lincRNA		21170	0.0179762	0.0179525	0.0163168	0.221301	0.16328	0.181156
ENSG00000158014	3.39747	-0.11419	40.4961	1.97011e-10	2.02343e-08	SLC30A2	protein_coding	solute carrier family 30 (zinc transporter), member 2 [Source:HGNC Symbol;Acc:HGNC:11013]	8881	0.028567	0.00950982	0.00972378	0.145069	0.187218	0.184427
ENSG00000223956	3.37661	0.775514	61.0019	5.70203e-15	1.61748e-12	RP4-710M16.2	lincRNA		1003	0.16863	0.252612	0.430493	3.11396	2.53019	3.18634
ENSG00000105499	3.3179	0.669587	59.5458	1.19481e-14	3.05034e-12	PLA2G4C	protein_coding	phospholipase A2, group IVC (cytosolic, calcium-independent) [Source:HGNC Symbol;Acc:HGNC:9037]	62974	0.0040287	0.00536455	0.00342827	0.0489767	0.0409937	0.0399652
ENSG00000100079	3.28869	0.737808	56.6946	5.09035e-14	1.13712e-11	LGALS2	protein_coding	lectin, galactoside-binding, soluble, 2 [Source:HGNC Symbol;Acc:HGNC:6562]	12370	0.0136731	0.0273102	0.0279246	0.205148	0.16271	0.326178
ENSG00000146592	3.27471	3.9666	83.1195	7.7239e-20	5.75141e-17	CREB5	protein_coding	cAMP responsive element binding protein 5 [Source:HGNC Symbol;Acc:HGNC:16844]	526573	0.00674522	0.00376915	0.00623192	0.0630208	0.0544264	0.042864
ENSG00000242732	3.27146	2.34443	78.8564	6.67941e-19	4.11613e-16	RGAG4	protein_coding	retrotransposon gag domain containing 4 [Source:HGNC Symbol;Acc:HGNC:29430]	4791	0.167688	0.176282	0.234323	2.23279	1.42471	2.00119
ENSG00000125872	3.26552	0.319089	50.7674	1.03985e-12	1.93574e-10	LRRN4	protein_coding	leucine rich repeat neuronal 4 [Source:HGNC Symbol;Acc:HGNC:16208]	13271	0.0159309	0.019092	0.0130144	0.19122	0.138475	0.144491
ENSG00000127528	3.23385	0.84198	53.1892	3.02915e-13	6.24241e-11	KLF2	protein_coding	Kruppel-like factor 2 [Source:HGNC Symbol;Acc:HGNC:6347]	3057	0.235141	0.0690683	0.0423733	1.28988	0.887407	0.810214
ENSG00000144820	3.20182	-0.289569	36.6114	1.44184e-09	1.20407e-07	GPR128	protein_coding	G protein-coupled receptor 128 [Source:HGNC Symbol;Acc:HGNC:19241]	85890	0.000984606	0.000983313	0.00301631	0.0159092	0.0127357	0.0172093
ENSG00000198842	3.18722	-0.300362	35.8988	2.0784e-09	1.6508e-07	DUSP27	protein_coding	dual specificity phosphatase 27 (putative) [Source:HGNC Symbol;Acc:HGNC:25034]	35120	0.00240797	0.0024048	0.00737673	0.0389078	0.0336384	0.0386748
ENSG00000274248	3.15212	0.773112	42.8406	5.93873e-11	6.93667e-09	AJ011932.1	lincRNA		464	1.91371	0.455047	0.093057	9.42375	3.96057	4.99359
ENSG00000107984	3.14711	2.74689	70.4119	4.81297e-17	2.15031e-14	DKK1	protein_coding	dickkopf WNT signaling pathway inhibitor 1 [Source:HGNC Symbol;Acc:HGNC:2891]	3746	0.428934	0.214185	0.438009	4.25222	2.75658	2.50613
ENSG00000188984	3.13761	1.40359	59.4446	1.25785e-14	3.14884e-12	AADACL3	protein_coding	arylacetamide deacetylase-like 3 [Source:HGNC Symbol;Acc:HGNC:32037]	12644	0.0234093	0.0400775	0.0614688	0.413756	0.314908	0.357024
ENSG00000197406	3.13115	2.05385	71.1764	3.26671e-17	1.5363e-14	DIO3	protein_coding	deiodinase, iodothyronine, type III [Source:HGNC Symbol;Acc:HGNC:2885]	2101	0.362261	0.321587	0.45213	3.51204	1.99927	4.92467
ENSG00000165553	3.10913	0.230046	43.9474	3.37326e-11	4.18636e-09	NGB	protein_coding	neuroglobin [Source:HGNC Symbol;Acc:HGNC:14077]	5829	0.0290162	0.0652008	0.0222226	0.261213	0.382827	0.356379
ENSG00000117148	3.10465	0.0890419	40.5647	1.90214e-10	1.9879e-08	ACTL8	protein_coding	actin-like 8 [Source:HGNC Symbol;Acc:HGNC:24018]	71750	0.00235729	0.00411984	0.00180537	0.0250299	0.0201242	0.0278389
ENSG00000196188	3.04067	2.62986	41.6303	1.1027e-10	1.20898e-08	CTSE	protein_coding	cathepsin E [Source:HGNC Symbol;Acc:HGNC:2530]	14645	0.0202108	0.126873	0.138572	0.471854	0.409315	1.32844
ENSG00000129654	3.02867	2.79853	63.0323	2.03346e-15	6.8566e-13	FOXJ1	protein_coding	forkhead box J1 [Source:HGNC Symbol;Acc:HGNC:3816]	4966	0.596028	0.178573	0.21737	3.04248	2.22034	2.03525
ENSG00000277734	3.02824	1.29623	65.1666	6.88257e-16	2.56247e-13	TRAC	TR_C_gene	T cell receptor alpha constant [Source:HGNC Symbol;Acc:HGNC:12029]	271050	0.00202801	0.00186955	0.00175231	0.0164202	0.0135599	0.0166545
ENSG00000147168	3.02674	-0.235863	24.4594	7.58942e-07	2.81391e-05	IL2RG	protein_coding	interleukin 2 receptor, gamma [Source:HGNC Symbol;Acc:HGNC:6010]	4704	0	0.0269314	0.0917909	0.290485	0.316256	0.246283
ENSG00000164761	2.99532	1.76619	50.3563	1.28216e-12	2.31448e-10	TNFRSF11B	protein_coding	tumor necrosis factor receptor superfamily, member 11b [Source:HGNC Symbol;Acc:HGNC:11909]	28643	0.0118099	0.0280117	0.0391942	0.243982	0.157342	0.211996
ENSG00000177984	2.99275	2.21802	45.6128	1.44097e-11	1.95088e-09	LCN15	protein_coding	lipocalin 15 [Source:HGNC Symbol;Acc:HGNC:33777]	6621	0.172431	0.133937	0.104343	0.8609	0.700501	2.15401
ENSG00000162618	2.96877	1.70648	58.6041	1.92814e-14	4.65646e-12	ELTD1	protein_coding	EGF, latrophilin and seven transmembrane domain containing 1 [Source:HGNC Symbol;Acc:HGNC:20822]	116954	0.00470006	0.00613816	0.00701464	0.0637591	0.0332967	0.0474792
ENSG00000204335	2.93661	2.24628	63.5389	1.5723e-15	5.50951e-13	SP5	protein_coding	Sp5 transcription factor [Source:HGNC Symbol;Acc:HGNC:14529]	2727	0.666743	0.201309	0.364175	3.66504	1.90936	3.4133
ENSG00000111305	2.91736	0.335636	44.5712	2.45272e-11	3.15343e-09	GSG1	protein_coding	germ cell associated 1 [Source:HGNC Symbol;Acc:HGNC:19716]	20123	0.0147089	0.0125911	0.0128744	0.0931262	0.117416	0.0992614
ENSG00000174358	2.90551	0.407175	43.5227	4.19067e-11	5.12955e-09	SLC6A19	protein_coding	solute carrier family 6 (neutral amino acid transporter), member 19 [Source:HGNC Symbol;Acc:HGNC:27960]	23522	0.0161787	0.00897635	0.011014	0.101246	0.0595254	0.117187
ENSG00000131746	2.89624	3.71257	77.5967	1.26383e-18	7.05812e-16	TNS4	protein_coding	tensin 4 [Source:HGNC Symbol;Acc:HGNC:24352]	25769	0.141116	0.109795	0.107238	1.0575	0.789554	0.82474
ENSG00000158856	2.88043	1.54393	58.5317	2.00042e-14	4.76661e-12	DMTN	protein_coding	dematin actin binding protein [Source:HGNC Symbol;Acc:HGNC:3382]	33532	0.018915	0.0277056	0.0141645	0.135059	0.14745	0.162025
ENSG00000248605	2.87367	3.41471	58.2387	2.32172e-14	5.38849e-12	CTD-2306M5.1	lincRNA		41192	0.0390073	0.0738115	0.0754721	0.522231	0.408954	0.419931
ENSG00000081051	2.8702	3.13493	50.4967	1.19367e-12	2.17675e-10	AFP	protein_coding	alpha-fetoprotein [Source:HGNC Symbol;Acc:HGNC:317]	25036	0.0388453	0.106262	0.120726	0.633118	0.505079	0.678152
ENSG00000100558	2.83696	-0.0546096	33.3776	7.58949e-09	5.11818e-07	PLEK2	protein_coding	pleckstrin 2 [Source:HGNC Symbol;Acc:HGNC:19238]	25217	0.0100608	0.0033492	0.0119859	0.0743141	0.0572594	0.0506944
ENSG00000124143	2.82103	1.36237	59.5561	1.18857e-14	3.05034e-12	ARHGAP40	protein_coding	Rho GTPase activating protein 40 [Source:HGNC Symbol;Acc:HGNC:16226]	49101	0.0120563	0.0129005	0.0123113	0.0962096	0.0864387	0.0829876
ENSG00000100385	2.8174	1.96987	59.9266	9.84594e-15	2.62622e-12	IL2RB	protein_coding	interleukin 2 receptor, beta [Source:HGNC Symbol;Acc:HGNC:6009]	49216	0.0146055	0.0240246	0.0193012	0.134855	0.118242	0.155035
ENSG00000100311	2.81666	3.13067	43.0646	5.29624e-11	6.30995e-09	PDGFB	protein_coding	platelet-derived growth factor beta polypeptide [Source:HGNC Symbol;Acc:HGNC:8800]	21392	0.223358	0.0532987	0.0746822	0.693515	0.662705	0.722708
ENSG00000119917	2.80727	0.930584	46.5566	8.90087e-12	1.29323e-09	IFIT3	protein_coding	interferon-induced protein with tetratricopeptide repeats 3 [Source:HGNC Symbol;Acc:HGNC:5411]	13077	0.0194007	0.0387505	0.0462261	0.259738	0.267675	0.201623
ENSG00000120875	2.80688	4.7983	86.6196	1.31537e-20	1.23721e-17	DUSP4	protein_coding	dual specificity phosphatase 4 [Source:HGNC Symbol;Acc:HGNC:3070]	17604	0.434753	0.326236	0.424328	2.47944	2.76886	3.01817
ENSG00000153531	2.79811	0.777016	48.3951	3.48438e-12	5.60985e-10	ADPRHL1	protein_coding	ADP-ribosylhydrolase like 1 [Source:HGNC Symbol;Acc:HGNC:21303]	31584	0.00937143	0.0187182	0.0109368	0.0828192	0.0955891	0.0910686
ENSG00000182870	2.76075	0.69276	31.9862	1.55272e-08	9.66855e-07	GALNT9	protein_coding	polypeptide N-acetylgalactosaminyltransferase 9 [Source:HGNC Symbol;Acc:HGNC:4131]	132977	0.00731352	0.00190537	0.000974118	0.0217259	0.0207296	0.0162226
ENSG00000066056	2.75535	2.81671	48.5032	3.29746e-12	5.45637e-10	TIE1	protein_coding	tyrosine kinase with immunoglobulin-like and EGF-like domains 1 [Source:HGNC Symbol;Acc:HGNC:11809]	22115	0.11472	0.0878365	0.0468588	0.520785	0.46693	0.648501
ENSG00000139410	2.74784	2.1035	53.0588	3.23717e-13	6.50016e-11	SDSL	protein_coding	serine dehydratase-like [Source:HGNC Symbol;Acc:HGNC:30404]	16039	0.102816	0.0631885	0.0430734	0.477092	0.392836	0.493164
ENSG00000272405	2.74431	0.728668	40.6019	1.86625e-10	1.96187e-08	RP11-284F21.10	antisense		3221	0.144403	0.0524413	0.187674	1.103	0.706381	0.71935
ENSG00000205358	2.73192	1.4572	48.4606	3.36998e-12	5.47499e-10	MT1H	protein_coding	metallothionein 1H [Source:HGNC Symbol;Acc:HGNC:7400]	1315	1.12543	0.353241	0.229847	5.28467	2.22934	2.85565
ENSG00000124233	2.72622	2.12738	30.2282	3.84079e-08	2.17211e-06	SEMG1	protein_coding	semenogelin I [Source:HGNC Symbol;Acc:HGNC:10742]	2775	0.1219	0.608697	0.575712	3.37654	2.25476	2.30335
ENSG00000013588	2.72616	1.0501	47.9628	4.34387e-12	6.93119e-10	GPRC5A	protein_coding	G protein-coupled receptor, class C, group 5, member A [Source:HGNC Symbol;Acc:HGNC:9836]	27155	0.0217998	0.0248814	0.0111305	0.133708	0.117625	0.127989
ENSG00000189433	2.71201	0.146529	34.573	4.10555e-09	2.98253e-07	GJB4	protein_coding	gap junction protein, beta 4, 30.3kDa [Source:HGNC Symbol;Acc:HGNC:4286]	3983	0.106161	0.0424086	0.0542034	0.421485	0.395475	0.511521
ENSG00000113578	2.70689	1.85954	53.6868	2.35141e-13	4.94377e-11	FGF1	protein_coding	fibroblast growth factor 1 (acidic) [Source:HGNC Symbol;Acc:HGNC:3665]	105892	0.0067883	0.00877332	0.0110095	0.0648893	0.0599144	0.0490437
ENSG00000188404	2.70685	0.0901301	33.3579	7.66669e-09	5.15081e-07	SELL	protein_coding	selectin L [Source:HGNC Symbol;Acc:HGNC:10720]	21031	0.00603165	0.0160633	0.0143716	0.0723983	0.0624148	0.106373
ENSG00000060709	2.70226	0.085444	36.1904	1.78946e-09	1.46694e-07	RIMBP2	protein_coding	RIMS binding protein 2 [Source:HGNC Symbol;Acc:HGNC:30339]	320144	0.000924544	0.000659521	0.000809231	0.00524381	0.0054669	0.00511613
ENSG00000119922	2.69452	0.087489	34.9075	3.45741e-09	2.56536e-07	IFIT2	protein_coding	interferon-induced protein with tetratricopeptide repeats 2 [Source:HGNC Symbol;Acc:HGNC:5409]	7321	0.0462056	0.0288406	0.0294894	0.266639	0.274925	0.152789
ENSG00000128573	2.68239	-0.16241	29.8042	4.77964e-08	2.57117e-06	FOXP2	protein_coding	forkhead box P2 [Source:HGNC Symbol;Acc:HGNC:13875]	607445	0.000208828	0.000486626	0.00035541	0.00269939	0.00194484	0.00223602
ENSG00000138271	2.67167	-0.114853	25.2038	5.15796e-07	2.04254e-05	GPR87	protein_coding	G protein-coupled receptor 87 [Source:HGNC Symbol;Acc:HGNC:4538]	22849	0.00185058	0.0147852	0.0132281	0.0768898	0.0670236	0.0454579
ENSG00000125148	2.67043	2.54957	49.0113	2.54489e-12	4.29053e-10	MT2A	protein_coding	metallothionein 2A [Source:HGNC Symbol;Acc:HGNC:7406]	1298	2.86671	0.650668	0.598776	11.7605	4.31481	6.40165
ENSG00000256923	2.6579	0.390394	34.0077	5.48931e-09	3.86219e-07	RP11-449P1.1	lincRNA		509	0.33229	0.580744	1.10279	3.91179	4.64197	3.84575
ENSG00000158555	2.65585	3.97887	60.2738	8.25379e-15	2.26928e-12	GDPD5	protein_coding	glycerophosphodiester phosphodiesterase domain containing 5 [Source:HGNC Symbol;Acc:HGNC:28804]	91263	0.066718	0.0421067	0.0359572	0.304585	0.278553	0.302473
ENSG00000162188	2.65172	1.06602	50.1582	1.41836e-12	2.53475e-10	GNG3	protein_coding	guanine nucleotide binding protein (G protein), gamma 3 [Source:HGNC Symbol;Acc:HGNC:4405]	1543	0.301441	0.492619	0.279834	2.3025	2.58049	1.83821
ENSG00000143878	2.61985	6.43655	68.5771	1.22012e-16	5.19161e-14	RHOB	protein_coding	ras homolog family member B [Source:HGNC Symbol;Acc:HGNC:668]	2371	23.8081	7.32006	5.40869	72.5992	58.9611	50.85
ENSG00000255198	2.61979	1.53575	31.1182	2.42788e-08	1.456e-06	SNHG9	lincRNA	small nucleolar RNA host gene 9 (non-protein coding) [Source:HGNC Symbol;Acc:HGNC:33102]	550	2.76767	1.4588	0.471037	7.95022	7.87588	10.0961
ENSG00000144218	2.61945	1.06016	42.1716	8.36041e-11	9.33806e-09	AFF3	protein_coding	AF4/FMR2 family, member 3 [Source:HGNC Symbol;Acc:HGNC:6473]	597320	0.000778683	0.00127253	0.000722869	0.00633999	0.00439512	0.00648736
ENSG00000223784	2.61848	0.390132	31.8186	1.69262e-08	1.03948e-06	RP11-554I8.2	lincRNA		1644	0.102881	0.308236	0.210114	1.5911	1.11783	1.11779
ENSG00000081277	2.60681	-0.0719129	30.6544	3.08329e-08	1.78322e-06	PKP1	protein_coding	plakophilin 1 [Source:HGNC Symbol;Acc:HGNC:9023]	49541	0.00341405	0.00426196	0.00697256	0.0307343	0.0309122	0.0282232
ENSG00000171956	2.60168	2.02594	56.6312	5.25708e-14	1.15987e-11	FOXB1	protein_coding	forkhead box B1 [Source:HGNC Symbol;Acc:HGNC:3799]	57508	0.0169112	0.0234977	0.0180198	0.0936859	0.129344	0.13407
ENSG00000175899	2.59519	0.251583	30.1176	4.06616e-08	2.2851e-06	A2M	protein_coding	alpha-2-macroglobulin [Source:HGNC Symbol;Acc:HGNC:7]	48565	0.00609466	0.00434761	0.00800177	0.0409987	0.0540573	0.0230323
ENSG00000137331	2.59311	2.35678	37.5192	9.05159e-10	8.08805e-08	IER3	protein_coding	immediate early response 3 [Source:HGNC Symbol;Acc:HGNC:5392]	1355	2.74611	0.747956	0.382392	8.29806	5.06975	5.01202
ENSG00000158874	2.57585	6.77596	141.396	1.31843e-32	4.71232e-29	APOA2	protein_coding	apolipoprotein A-II [Source:HGNC Symbol;Acc:HGNC:601]	1339	23.2419	15.8632	32.021	144.123	98.0319	177.338
ENSG00000102174	2.56956	0.347932	36.3427	1.65495e-09	1.36293e-07	PHEX	protein_coding	phosphate regulating endopeptidase homolog, X-linked [Source:HGNC Symbol;Acc:HGNC:8918]	218869	0.00173873	0.000964695	0.0019728	0.00909724	0.0087962	0.00985627
ENSG00000110244	2.55469	1.59265	30.3601	3.58829e-08	2.04224e-06	APOA4	protein_coding	apolipoprotein A-IV [Source:HGNC Symbol;Acc:HGNC:602]	2606	0.308286	0.356494	0.198826	1.13858	1.22567	3.49513
ENSG00000178033	2.55017	0.628959	28.0051	1.20999e-07	5.82847e-06	FAM26E	protein_coding	family with sequence similarity 26, member E [Source:HGNC Symbol;Acc:HGNC:21568]	13146	0.00643297	0.0481839	0.049268	0.193038	0.173076	0.194487
ENSG00000188910	2.54585	0.700367	35.6992	2.30258e-09	1.8048e-07	GJB3	protein_coding	gap junction protein, beta 3, 31kDa [Source:HGNC Symbol;Acc:HGNC:4285]	5180	0.146933	0.0326088	0.0916917	0.520047	0.405451	0.578409
ENSG00000140859	2.52546	2.55514	34.9063	3.45953e-09	2.56536e-07	KIFC3	protein_coding	kinesin family member C3 [Source:HGNC Symbol;Acc:HGNC:6326]	104836	0.0322667	0.0136953	0.00823733	0.0897491	0.0826383	0.10441
ENSG00000172346	2.51758	2.31631	41.3493	1.27314e-10	1.38734e-08	CSDC2	protein_coding	cold shock domain containing C2, RNA binding [Source:HGNC Symbol;Acc:HGNC:30359]	16978	0.154412	0.0696427	0.050864	0.505894	0.435539	0.510595
ENSG00000196917	2.51548	0.041687	30.9182	2.69142e-08	1.577e-06	HCAR1	protein_coding	hydroxycarboxylic acid receptor 1 [Source:HGNC Symbol;Acc:HGNC:4532]	4767	0.0532208	0.0531509	0.0634045	0.303026	0.229468	0.477675
ENSG00000135218	2.50566	-0.0561975	28.3067	1.03535e-07	5.06924e-06	CD36	protein_coding	CD36 molecule (thrombospondin receptor) [Source:HGNC Symbol;Acc:HGNC:1663]	309702	0.000546124	0.000954461	0.000975935	0.00592485	0.00395586	0.00451468
ENSG00000128283	2.50257	4.28214	32.7242	1.06209e-08	6.82756e-07	CDC42EP1	protein_coding	CDC42 effector protein (Rho GTPase binding) 1 [Source:HGNC Symbol;Acc:HGNC:17014]	8958	1.77953	0.438406	0.289206	3.99652	3.15535	3.30899
ENSG00000175793	2.50245	2.71654	36.7462	1.34555e-09	1.12893e-07	SFN	protein_coding	stratifin [Source:HGNC Symbol;Acc:HGNC:10773]	1319	2.98135	1.08852	0.851129	8.28775	7.29801	8.965
ENSG00000174945	2.49293	-0.0792762	29.7996	4.791e-08	2.57117e-06	AMZ1	protein_coding	archaelysin family metallopeptidase 1 [Source:HGNC Symbol;Acc:HGNC:22231]	95978	0.00220279	0.00263988	0.00314915	0.01261	0.0173236	0.0158167
ENSG00000233332	2.48543	0.582881	37.4177	9.53515e-10	8.43577e-08	RP4-799P18.2	antisense		2482	0.204435	0.187152	0.121776	0.990974	0.899073	0.997914
ENSG00000178401	2.48443	2.57904	50.8618	9.91029e-13	1.86428e-10	DNAJC22	protein_coding	DnaJ (Hsp40) homolog, subfamily C, member 22 [Source:HGNC Symbol;Acc:HGNC:25802]	10629	0.115367	0.146999	0.251864	0.907252	0.732747	1.16513
ENSG00000158683	2.4738	-0.039622	28.9758	7.32878e-08	3.7528e-06	PKD1L1	protein_coding	polycystic kidney disease 1 like 1 [Source:HGNC Symbol;Acc:HGNC:18053]	173839	0.000972944	0.00218625	0.00149029	0.00898331	0.00956452	0.0073537
ENSG00000008735	2.46881	1.44336	24.5205	7.35252e-07	2.74315e-05	MAPK8IP2	protein_coding	mitogen-activated protein kinase 8 interacting protein 2 [Source:HGNC Symbol;Acc:HGNC:6883]	13296	0.15583	0.0508163	0.0162374	0.331804	0.31592	0.31548
ENSG00000276600	2.46767	0.267402	33.2814	7.97434e-09	5.31591e-07	RAB7B	protein_coding	RAB7B, member RAS oncogene family [Source:HGNC Symbol;Acc:HGNC:30513]	26721	0.0142418	0.00790172	0.016159	0.0759756	0.0654989	0.0702665
ENSG00000163132	2.46579	0.699078	28.6345	8.74114e-08	4.35134e-06	MSX1	protein_coding	msh homeobox 1 [Source:HGNC Symbol;Acc:HGNC:7391]	4270	0.247564	0.0593373	0.0505602	0.749738	0.327905	0.711032
ENSG00000174130	2.45126	0.0351392	23.3597	1.34363e-06	4.61778e-05	TLR6	protein_coding	toll-like receptor 6 [Source:HGNC Symbol;Acc:HGNC:16711]	33102	0.00255476	0.0153085	0.00913084	0.0554328	0.0422982	0.044653
ENSG00000111348	2.44904	1.12207	38.8182	4.65161e-10	4.3523e-08	ARHGDIB	protein_coding	Rho GDP dissociation inhibitor (GDI) beta [Source:HGNC Symbol;Acc:HGNC:679]	19711	0.0214519	0.0299933	0.0481927	0.182223	0.197564	0.156058
ENSG00000122691	2.44377	1.31483	36.8011	1.30816e-09	1.10797e-07	TWIST1	protein_coding	twist family bHLH transcription factor 1 [Source:HGNC Symbol;Acc:HGNC:12428]	96681	0.0144327	0.0043678	0.00580589	0.0440158	0.0425415	0.0376014
ENSG00000272931	2.44275	0.513474	36.5562	1.48325e-09	1.23289e-07	RP5-943J3.2	lincRNA		694	0.609278	0.54763	0.622168	2.92528	3.5937	3.28109
ENSG00000139318	2.43528	5.876	95.6603	1.36387e-22	1.62492e-19	DUSP6	protein_coding	dual specificity phosphatase 6 [Source:HGNC Symbol;Acc:HGNC:3072]	6039	3.03878	2.33553	3.78946	19.1683	13.7807	16.1409
ENSG00000039139	2.42383	2.09711	46.3053	1.01187e-11	1.43518e-09	DNAH5	protein_coding	dynein, axonemal, heavy chain 5 [Source:HGNC Symbol;Acc:HGNC:2950]	254212	0.005489	0.0044851	0.00526541	0.031637	0.0321864	0.0198006
ENSG00000258240	2.41994	-0.0185978	26.0536	3.32069e-07	1.38331e-05	RP1-46F2.3	lincRNA		6129	0.020697	0.0688993	0.0493146	0.273907	0.28556	0.182504
ENSG00000134817	2.41407	2.28283	44.9323	2.03961e-11	2.6413e-09	APLNR	protein_coding	apelin receptor [Source:HGNC Symbol;Acc:HGNC:339]	3737	0.305503	0.440703	0.462172	2.52823	1.86166	2.06318
ENSG00000183250	2.40761	0.436957	32.3648	1.27783e-08	8.0797e-07	LINC01547	lincRNA	long intergenic non-protein coding RNA 1547 [Source:HGNC Symbol;Acc:HGNC:15707]	7099	0.0953011	0.035691	0.0425763	0.346471	0.277359	0.270114
ENSG00000243709	2.39264	3.36569	48.4694	3.35484e-12	5.47499e-10	LEFTY1	protein_coding	left-right determination factor 1 [Source:HGNC Symbol;Acc:HGNC:6552]	25100	0.144877	0.100944	0.141061	0.867929	0.671141	0.515673
ENSG00000161944	2.38505	0.472126	35.0766	3.16993e-09	2.43132e-07	ASGR2	protein_coding	asialoglycoprotein receptor 2 [Source:HGNC Symbol;Acc:HGNC:743]	14378	0.0294088	0.0234961	0.033034	0.143913	0.124771	0.186157
ENSG00000275713	2.38089	1.67144	42.2183	8.16341e-11	9.23344e-09	HIST1H2BH	protein_coding	histone cluster 1, H2bh [Source:HGNC Symbol;Acc:HGNC:4755]	380	2.78184	3.11156	1.93167	14.7946	10.9387	15.2436
ENSG00000178531	2.37892	2.95679	14.1607	0.00016784	0.00251212	CTXN1	protein_coding	cortexin 1 [Source:HGNC Symbol;Acc:HGNC:31108]	1681	6.41428	0.854113	0.359606	6.94428	6.3511	6.46405
ENSG00000169908	2.3762	1.81313	42.3226	7.73939e-11	8.86607e-09	TM4SF1	protein_coding	transmembrane 4 L six family member 1 [Source:HGNC Symbol;Acc:HGNC:11853]	8843	0.0669427	0.109833	0.219725	0.543037	0.573964	0.808643
ENSG00000184144	2.37188	2.39889	47.4752	5.57033e-12	8.67314e-10	CNTN2	protein_coding	contactin 2 (axonal) [Source:HGNC Symbol;Acc:HGNC:2172]	35302	0.0610866	0.0490443	0.0342472	0.242197	0.272678	0.221799
ENSG00000169715	2.3718	1.75445	46.2743	1.02802e-11	1.4466e-09	MT1E	protein_coding	metallothionein 1E [Source:HGNC Symbol;Acc:HGNC:7397]	1637	0.955715	0.515924	0.501155	4.19747	2.6996	3.14807
ENSG00000222041	2.37024	3.57351	51.8874	5.8777e-13	1.12947e-10	LINC00152	lincRNA	long intergenic non-protein coding RNA 152 [Source:HGNC Symbol;Acc:HGNC:28717]	151437	0.0231751	0.0298371	0.0230951	0.134316	0.122218	0.135328
ENSG00000258819	2.3693	1.19106	38.1459	6.56464e-10	6.04725e-08	RP11-7F17.3	lincRNA		7164	0.0590228	0.100207	0.144651	0.528615	0.519147	0.48514
ENSG00000137473	2.36646	0.5538	31.9544	1.57832e-08	9.7938e-07	TTC29	protein_coding	tetratricopeptide repeat domain 29 [Source:HGNC Symbol;Acc:HGNC:29936]	239244	0.00212088	0.000882538	0.00270718	0.0117494	0.00786419	0.00918385
ENSG00000134780	2.3644	3.25626	28.6354	8.73709e-08	4.35134e-06	DAGLA	protein_coding	diacylglycerol lipase, alpha [Source:HGNC Symbol;Acc:HGNC:1165]	66568	0.115606	0.0355244	0.0194591	0.249843	0.217565	0.214843
ENSG00000043462	2.36316	-0.112662	23.0864	1.54884e-06	5.20287e-05	LCP2	protein_coding	lymphocyte cytosolic protein 2 (SH2 domain containing leukocyte protein of 76kDa) [Source:HGNC Symbol;Acc:HGNC:6529]	51990	0.00813309	0.00324896	0.00415257	0.0202753	0.0277729	0.0330409
ENSG00000118137	2.36275	6.97152	58.6555	1.87841e-14	4.5985e-12	APOA1	protein_coding	apolipoprotein A-I [Source:HGNC Symbol;Acc:HGNC:600]	2199	15.4983	20.5861	15.8851	77.5676	57.524	155.09
ENSG00000150347	2.36243	1.61679	47.4714	5.58117e-12	8.67314e-10	ARID5B	protein_coding	AT rich interactive domain 5B (MRF1-like) [Source:HGNC Symbol;Acc:HGNC:17362]	195644	0.00475479	0.00496439	0.00507608	0.0255427	0.0241537	0.026749
ENSG00000100583	2.35884	0.922182	39.6205	3.08433e-10	3.01202e-08	SAMD15	protein_coding	sterile alpha motif domain containing 15 [Source:HGNC Symbol;Acc:HGNC:18631]	14808	0.0256993	0.0342207	0.0612336	0.15028	0.206837	0.253592
ENSG00000243978	2.3485	0.285433	31.548	1.94568e-08	1.18269e-06	RGAG1	protein_coding	retrotransposon gag domain containing 1 [Source:HGNC Symbol;Acc:HGNC:29245]	97518	0.00346881	0.00303122	0.00487051	0.0196171	0.0188448	0.0196634
ENSG00000132329	2.34225	0.310477	23.9523	9.87542e-07	3.53675e-05	RAMP1	protein_coding	receptor (G protein-coupled) activity modifying protein 1 [Source:HGNC Symbol;Acc:HGNC:9843]	53221	0.00953396	0.00793453	0.00324522	0.0344777	0.0238419	0.0502916
ENSG00000164120	2.33932	6.077	88.5213	5.029e-21	4.99296e-18	HPGD	protein_coding	hydroxyprostaglandin dehydrogenase 15-(NAD) [Source:HGNC Symbol;Acc:HGNC:5154]	32977	0.664192	0.580085	0.76597	2.64363	3.77483	3.83776
ENSG00000105383	2.32305	-0.233493	22.0034	2.72173e-06	8.51839e-05	CD33	protein_coding	CD33 molecule [Source:HGNC Symbol;Acc:HGNC:1659]	18796	0.00899849	0.00898667	0.0229721	0.0643902	0.079148	0.0595108
ENSG00000113532	2.32239	2.21436	38.2652	6.17547e-10	5.71823e-08	ST8SIA4	protein_coding	ST8 alpha-N-acetyl-neuraminide alpha-2,8-sialyltransferase 4 [Source:HGNC Symbol;Acc:HGNC:10871]	96331	0.00833994	0.0170963	0.0224115	0.0729508	0.0540515	0.108237
ENSG00000171462	2.31198	0.0171705	24.5073	7.40301e-07	2.75623e-05	DLK2	protein_coding	delta-like 2 homolog (Drosophila) [Source:HGNC Symbol;Acc:HGNC:21113]	6280	0.0740642	0.0201728	0.0550044	0.21137	0.20902	0.311702
ENSG00000143119	2.3013	2.06386	45.8423	1.28163e-11	1.76185e-09	CD53	protein_coding	CD53 molecule [Source:HGNC Symbol;Acc:HGNC:1686]	26774	0.037903	0.0552025	0.0628953	0.228934	0.264745	0.267081
ENSG00000127774	2.29823	0.625672	12.3522	0.000440468	0.0054626	EMC6	protein_coding	ER membrane protein complex subunit 6 [Source:HGNC Symbol;Acc:HGNC:28430]	853	2.32983	0.297034	0.0506195	3.11231	1.74404	2.66949
ENSG00000111077	2.29065	1.6509	37.6657	8.39671e-10	7.54058e-08	TENC1	protein_coding	tensin 2 [Source:HGNC Symbol;Acc:HGNC:19737]	17403	0.0728907	0.082501	0.0297731	0.29388	0.299192	0.273166
ENSG00000279711	2.28549	0.290077	28.7121	8.39753e-08	4.21551e-06	AP004782.1	TEC		3432	0.0985639	0.147652	0.0880679	0.637037	0.471716	0.535444
ENSG00000128285	2.2844	2.03741	44.0469	3.20608e-11	4.0067e-09	MCHR1	protein_coding	melanin-concentrating hormone receptor 1 [Source:HGNC Symbol;Acc:HGNC:4479]	4064	0.332944	0.415633	0.265615	1.75801	1.5396	1.61211
ENSG00000187513	2.27754	1.64691	31.1861	2.34442e-08	1.41545e-06	GJA4	protein_coding	gap junction protein, alpha 4, 37kDa [Source:HGNC Symbol;Acc:HGNC:4278]	2749	0.676789	0.291866	0.219897	1.81785	1.38475	2.23794
ENSG00000226180	2.27572	0.000967969	18.964	1.3321e-05	0.000325218	RP11-278A23.1	lincRNA		2610	0.259212	0.0323589	0.0992608	0.553458	0.603516	0.551017
ENSG00000172183	2.271	1.98808	45.0426	1.92799e-11	2.55222e-09	ISG20	protein_coding	interferon stimulated exonuclease gene 20kDa [Source:HGNC Symbol;Acc:HGNC:6130]	20330	0.0811152	0.0643915	0.0509731	0.378314	0.275486	0.292787
ENSG00000197903	2.26777	0.564184	30.4798	3.37355e-08	1.93233e-06	HIST1H2BK	protein_coding	histone cluster 1, H2bk [Source:HGNC Symbol;Acc:HGNC:13954]	380	2.33674	0.889018	0.681765	8.42469	4.49063	5.04616
ENSG00000261324	2.25652	1.1273	34.8325	3.59318e-09	2.65346e-07	RP11-174G6.5	sense_overlapping		5427	0.0934968	0.13228	0.175037	0.740971	0.620808	0.552083
ENSG00000167612	2.25446	0.832359	30.3611	3.5864e-08	2.04224e-06	ANKRD33	protein_coding	ankyrin repeat domain 33 [Source:HGNC Symbol;Acc:HGNC:13788]	3704	0.262562	0.0684045	0.163201	0.864304	0.732398	0.647118
ENSG00000124134	2.24943	2.65441	42.8591	5.88266e-11	6.91638e-09	KCNS1	protein_coding	potassium voltage-gated channel, modifier subfamily S, member 1 [Source:HGNC Symbol;Acc:HGNC:6300]	8802	0.269018	0.172713	0.304143	1.22863	1.13339	1.12103
ENSG00000119242	2.24911	1.11146	36.9144	1.23434e-09	1.06052e-07	CCDC92	protein_coding	coiled-coil domain containing 92 [Source:HGNC Symbol;Acc:HGNC:29563]	54171	0.0218558	0.010134	0.00876784	0.0807188	0.0476554	0.059734
ENSG00000162066	2.24809	3.20803	12.4902	0.000409096	0.00516676	AMDHD2	protein_coding	amidohydrolase domain containing 2 [Source:HGNC Symbol;Acc:HGNC:24262]	11065	1.26489	0.160288	0.0702406	1.24198	1.03604	1.18781
ENSG00000138135	2.24382	0.926455	34.3213	4.67239e-09	3.36694e-07	CH25H	protein_coding	cholesterol 25-hydroxylase [Source:HGNC Symbol;Acc:HGNC:1907]	1685	0.35132	0.37592	0.358753	2.52552	1.3503	1.46992
ENSG00000060558	2.24262	1.67251	41.7316	1.04705e-10	1.15505e-08	GNA15	protein_coding	guanine nucleotide binding protein (G protein), alpha 15 (Gq class) [Source:HGNC Symbol;Acc:HGNC:4383]	27576	0.0352673	0.0459403	0.0360133	0.206702	0.171364	0.178187
ENSG00000167703	2.23964	4.53093	34.1745	5.03851e-09	3.61619e-07	SLC43A2	protein_coding	solute carrier family 43 (amino acid system L transporter), member 2 [Source:HGNC Symbol;Acc:HGNC:23087]	59619	0.23192	0.126786	0.0767694	0.5743	0.594466	0.712952
ENSG00000174640	2.23676	5.16675	53.0787	3.20444e-13	6.50016e-11	SLCO2A1	protein_coding	solute carrier organic anion transporter family, member 2A1 [Source:HGNC Symbol;Acc:HGNC:10955]	119488	0.0690058	0.123694	0.125393	0.498929	0.368017	0.613835
ENSG00000143851	2.23209	-0.202193	23.2027	1.45795e-06	4.95058e-05	PTPN7	protein_coding	protein tyrosine phosphatase, non-receptor type 7 [Source:HGNC Symbol;Acc:HGNC:9659]	14575	0.0145056	0.0202812	0.0207375	0.101788	0.0930636	0.0712636
ENSG00000261634	2.22822	0.251566	27.6876	1.42574e-07	6.66998e-06	RP11-352D13.6	antisense		20435	0.010346	0.0309971	0.0169037	0.0745098	0.113482	0.0781967
ENSG00000254297	2.2212	2.6586	44.9684	2.00241e-11	2.61204e-09	CTC-286N12.1	antisense		7138	0.260646	0.289884	0.375044	1.38378	1.26888	1.65101
ENSG00000102879	2.22026	2.35389	35.7766	2.21289e-09	1.74214e-07	CORO1A	protein_coding	coronin, actin binding protein, 1A [Source:HGNC Symbol;Acc:HGNC:2252]	6249	0.392457	0.317608	0.165832	1.38072	1.15531	1.40642
ENSG00000131096	2.21868	1.12568	12.8859	0.000331068	0.00435679	PYY	protein_coding	peptide YY [Source:HGNC Symbol;Acc:HGNC:9748]	51731	0.0572166	0.00734676	0.00250402	0.0686774	0.045674	0.061007
ENSG00000156006	2.21622	-0.15814	21.5392	3.46661e-06	0.000105181	NAT2	protein_coding	N-acetyltransferase 2 (arylamine N-acetyltransferase) [Source:HGNC Symbol;Acc:HGNC:7646]	9973	0.0127195	0.0211713	0.0562839	0.117441	0.114071	0.164233
ENSG00000227053	2.21499	0.598374	30.5949	3.17922e-08	1.82688e-06	RP11-395B7.4	antisense		3288	0.141461	0.218334	0.105057	0.771801	0.718602	0.643943
ENSG00000238062	2.21428	1.44486	40.4293	2.03856e-10	2.05826e-08	SPATA3-AS1	lincRNA	SPATA3 antisense RNA 1 (head to head) [Source:HGNC Symbol;Acc:HGNC:28013]	11664	0.0761284	0.0977508	0.0666334	0.38827	0.38263	0.342496
ENSG00000277268	2.21263	1.21924	36.9705	1.19932e-09	1.04551e-07	RP11-445F12.1	antisense		74987	0.0129693	0.0112628	0.00748556	0.0557085	0.0402615	0.0511433
ENSG00000115758	2.21167	8.13243	85.8656	1.92588e-20	1.72087e-17	ODC1	protein_coding	ornithine decarboxylase 1 [Source:HGNC Symbol;Acc:HGNC:8109]	8536	7.17776	15.7268	13.5565	49.0531	56.5902	55.0746
ENSG00000184979	2.20673	-0.107656	24.0565	9.35476e-07	3.40486e-05	USP18	protein_coding	ubiquitin specific peptidase 18 [Source:HGNC Symbol;Acc:HGNC:12616]	27498	0.0153771	0.00921413	0.0078512	0.0624705	0.0413713	0.0464892
ENSG00000005844	2.20257	0.445824	29.0251	7.14481e-08	3.69031e-06	ITGAL	protein_coding	integrin, alpha L (antigen CD11A (p180), lymphocyte function-associated antigen 1; alpha polypeptide) [Source:HGNC Symbol;Acc:HGNC:6148]	50527	0.00669486	0.0117006	0.00854562	0.0409521	0.0381027	0.0450666
ENSG00000186451	2.19988	1.63246	39.1951	3.83511e-10	3.6848e-08	SPATA12	protein_coding	spermatogenesis associated 12 [Source:HGNC Symbol;Acc:HGNC:23221]	14991	0.0930804	0.0760567	0.0489649	0.333352	0.341493	0.311787
ENSG00000189143	2.18123	4.72527	52.4956	4.31204e-13	8.46818e-11	CLDN4	protein_coding	claudin 4 [Source:HGNC Symbol;Acc:HGNC:2046]	33151	0.372444	0.284062	0.220119	1.31665	1.31459	1.2629
ENSG00000272476	2.17848	0.05596	21.7267	3.14389e-06	9.65369e-05	RP1-191J18.66	antisense		2573	0.115036	0.22977	0.0671254	0.652458	0.561178	0.589993
ENSG00000226539	2.17646	2.91021	30.9071	2.7068e-08	1.58083e-06	AC012512.1	processed_pseudogene		717	2.24099	3.71044	5.72099	20.0924	15.3173	15.0435
ENSG00000197142	2.17324	-0.127047	23.2582	1.41642e-06	4.83237e-05	ACSL5	protein_coding	acyl-CoA synthetase long-chain family member 5 [Source:HGNC Symbol;Acc:HGNC:16526]	54362	0.00544475	0.003884	0.00714848	0.0280087	0.0217318	0.0249854
ENSG00000198216	2.16858	1.71819	34.9697	3.34882e-09	2.51152e-07	CACNA1E	protein_coding	calcium channel, voltage-dependent, R type, alpha 1E subunit [Source:HGNC Symbol;Acc:HGNC:1392]	394982	0.00160579	0.00299354	0.0043727	0.0120589	0.00941604	0.0181042
ENSG00000142227	2.15871	5.20768	68.6919	1.15115e-16	5.0176e-14	EMP3	protein_coding	epithelial membrane protein 3 [Source:HGNC Symbol;Acc:HGNC:3335]	9044	1.87482	1.25602	1.36544	7.91703	5.87817	6.16193
ENSG00000167889	2.14339	3.53326	28.9805	7.31122e-08	3.7528e-06	MGAT5B	protein_coding	mannosyl (alpha-1,6-)-glycoprotein beta-1,6-N-acetyl-glucosaminyltransferase, isozyme B [Source:HGNC Symbol;Acc:HGNC:24140]	81937	0.086181	0.0572067	0.0247676	0.224898	0.211467	0.236464
ENSG00000182752	2.14207	1.33466	32.1322	1.44027e-08	8.99968e-07	PAPPA	protein_coding	pregnancy-associated plasma protein A, pappalysin 1 [Source:HGNC Symbol;Acc:HGNC:8602]	248518	0.00238202	0.00356834	0.00503857	0.0164951	0.0176063	0.0136636
ENSG00000166923	2.13782	2.94672	40.1807	2.31523e-10	2.32446e-08	GREM1	protein_coding	gremlin 1, DAN family BMP antagonist [Source:HGNC Symbol;Acc:HGNC:2001]	27133	0.0857117	0.101163	0.124126	0.523754	0.367675	0.481452
ENSG00000114270	2.12738	4.12267	30.704	3.00546e-08	1.74385e-06	COL7A1	protein_coding	collagen, type VII, alpha 1 [Source:HGNC Symbol;Acc:HGNC:2214]	31194	0.269747	0.257209	0.114888	0.675844	1.01694	0.998911
ENSG00000182902	2.12508	2.26087	34.1057	5.21987e-09	3.68713e-07	SLC25A18	protein_coding	solute carrier family 25 (glutamate carrier), member 18 [Source:HGNC Symbol;Acc:HGNC:10988]	27555	0.0583121	0.0704955	0.0564117	0.235197	0.211192	0.391441
ENSG00000070193	2.12441	1.05811	29.5899	5.33831e-08	2.84779e-06	FGF10	protein_coding	fibroblast growth factor 10 [Source:HGNC Symbol;Acc:HGNC:3666]	86162	0.00392599	0.00882188	0.0145328	0.0321711	0.0385944	0.0408009
ENSG00000110944	2.11872	3.76793	37.8497	7.64104e-10	6.93162e-08	IL23A	protein_coding	interleukin 23, alpha subunit p19 [Source:HGNC Symbol;Acc:HGNC:15488]	6236	1.43749	0.622997	0.547001	4.0381	3.12936	3.24151
ENSG00000256232	2.11809	3.78862	39.3975	3.45743e-10	3.33987e-08	RP11-771K4.1	lincRNA		5820	0.573957	0.877944	1.28348	3.75655	3.29289	4.36553
ENSG00000133878	2.11624	1.57562	27.1582	1.87468e-07	8.43888e-06	DUSP26	protein_coding	dual specificity phosphatase 26 (putative) [Source:HGNC Symbol;Acc:HGNC:28161]	8774	0.163854	0.168451	0.054133	0.453864	0.558531	0.578242
ENSG00000261175	2.11569	1.42153	35.4696	2.59062e-09	2.00419e-07	CTD-2015G9.2	lincRNA		18968	0.060189	0.0400733	0.0500804	0.306682	0.202996	0.157958
ENSG00000175611	2.11393	0.649566	26.6822	2.39823e-07	1.04026e-05	LINC00476	processed_transcript	long intergenic non-protein coding RNA 476 [Source:HGNC Symbol;Acc:HGNC:27858]	116746	0.00507062	0.00687252	0.00258895	0.0207335	0.0198637	0.0208733
ENSG00000145920	2.11253	1.64728	30.0042	4.31102e-08	2.38521e-06	CPLX2	protein_coding	complexin 2 [Source:HGNC Symbol;Acc:HGNC:2310]	87710	0.00578505	0.0173324	0.0177223	0.0502983	0.0703391	0.0469128
ENSG00000133048	2.11062	-0.171869	20.297	6.63061e-06	0.000180084	CHI3L1	protein_coding	chitinase 3-like 1 (cartilage glycoprotein-39) [Source:HGNC Symbol;Acc:HGNC:1932]	7818	0.0216341	0.0432114	0.0497066	0.189763	0.13432	0.173735
ENSG00000076641	2.10972	1.25062	33.9747	5.58323e-09	3.89758e-07	PAG1	protein_coding	phosphoprotein membrane anchor with glycosphingolipid microdomains 1 [Source:HGNC Symbol;Acc:HGNC:30043]	144258	0.00527604	0.00468365	0.00808148	0.0232746	0.0285111	0.0254772
ENSG00000184792	2.10836	4.13601	45.0239	1.94643e-11	2.5577e-09	OSBP2	protein_coding	oxysterol binding protein 2 [Source:HGNC Symbol;Acc:HGNC:8504]	214042	0.0404977	0.0266342	0.0262247	0.151757	0.122858	0.122249
ENSG00000279312	2.10391	0.421144	27.8302	1.3244e-07	6.26145e-06	RP3-331H24.7	TEC		2134	0.257587	0.158307	0.242803	0.987923	0.738133	1.12321
ENSG00000173401	2.10225	2.08555	27.9853	1.22242e-07	5.87256e-06	GLIPR1L1	protein_coding	GLI pathogenesis-related 1 like 1 [Source:HGNC Symbol;Acc:HGNC:28392]	35921	0.0306055	0.0611307	0.0384652	0.258674	0.14617	0.157922
ENSG00000174775	2.09845	4.74889	33.5145	7.07339e-09	4.84324e-07	HRAS	protein_coding	Harvey rat sarcoma viral oncogene homolog [Source:HGNC Symbol;Acc:HGNC:5173]	5045	2.7407	2.57806	1.05272	8.20292	7.90103	9.39132
ENSG00000148702	2.09843	1.02537	23.5546	1.2142e-06	4.2298e-05	HABP2	protein_coding	hyaluronan binding protein 2 [Source:HGNC Symbol;Acc:HGNC:4798]	38765	0.0043631	0.0174295	0.0434402	0.0614347	0.0620797	0.112329
ENSG00000162241	2.09403	0.444441	24.9917	5.7578e-07	2.23205e-05	SLC25A45	protein_coding	solute carrier family 25, member 45 [Source:HGNC Symbol;Acc:HGNC:27442]	8509	0.0745397	0.0595535	0.0355211	0.238588	0.205688	0.281693
ENSG00000101188	2.09209	-0.0901279	15.2133	9.60268e-05	0.00159934	NTSR1	protein_coding	neurotensin receptor 1 (high affinity) [Source:HGNC Symbol;Acc:HGNC:8039]	53934	0.0148959	0.00313185	0.00240174	0.0253355	0.0275831	0.0214802
ENSG00000185215	2.08407	3.812	36.1164	1.85874e-09	1.48957e-07	TNFAIP2	protein_coding	tumor necrosis factor, alpha-induced protein 2 [Source:HGNC Symbol;Acc:HGNC:11895]	13997	0.576997	0.331865	0.271465	1.65124	1.38483	1.76383
ENSG00000163508	2.08063	4.13832	41.8253	9.98061e-11	1.10785e-08	EOMES	protein_coding	eomesodermin [Source:HGNC Symbol;Acc:HGNC:3372]	6762	0.925469	0.69319	1.4048	4.80365	3.093	4.61992
ENSG00000137198	2.0801	2.18357	34.9683	3.35124e-09	2.51152e-07	GMPR	protein_coding	guanosine monophosphate reductase [Source:HGNC Symbol;Acc:HGNC:4376]	56969	0.0267202	0.0326151	0.0288013	0.129523	0.0937018	0.157077
ENSG00000197837	2.07523	0.241013	24.6413	6.90573e-07	2.5927e-05	HIST4H4	protein_coding	histone cluster 4, H4 [Source:HGNC Symbol;Acc:HGNC:20510]	3132	0.175508	0.161794	0.0689311	0.560937	0.684543	0.446426
ENSG00000261150	2.06329	1.8982	37.7437	8.06771e-10	7.28172e-08	EPPK1	protein_coding	epiplakin 1 [Source:HGNC Symbol;Acc:HGNC:15577]	21140	0.0780072	0.0599267	0.061275	0.269632	0.260791	0.302356
ENSG00000260274	2.06106	0.0233411	22.5661	2.03031e-06	6.56125e-05	RP11-817O13.8	lincRNA		1429	0.295899	0.206857	0.241727	1.03819	1.25539	0.866628
ENSG00000163898	2.06033	0.504839	23.1287	1.51515e-06	5.10893e-05	LIPH	protein_coding	lipase, member H [Source:HGNC Symbol;Acc:HGNC:18483]	46351	0.0173328	0.0100216	0.00652087	0.0421148	0.0453115	0.0508506
ENSG00000164100	2.05946	0.614823	29.33	6.10444e-08	3.18984e-06	NDST3	protein_coding	N-deacetylase/N-sulfotransferase (heparan glucosaminyl) 3 [Source:HGNC Symbol;Acc:HGNC:7682]	225030	0.00281855	0.00225188	0.00230254	0.012318	0.00894425	0.00976395
ENSG00000167779	2.05878	4.82374	44.0986	3.12243e-11	3.97431e-09	IGFBP6	protein_coding	insulin-like growth factor binding protein 6 [Source:HGNC Symbol;Acc:HGNC:5475]	4909	3.12672	1.77206	1.78554	10.3866	6.16793	11.2547
ENSG00000148677	2.05316	3.05292	32.9691	9.36358e-09	6.15208e-07	ANKRD1	protein_coding	ankyrin repeat domain 1 (cardiac muscle) [Source:HGNC Symbol;Acc:HGNC:15819]	9180	0.225698	0.368003	0.470353	1.58632	1.21541	1.49699
ENSG00000163565	2.05078	3.0268	27.1204	1.91165e-07	8.54078e-06	IFI16	protein_coding	interferon, gamma-inducible protein 16 [Source:HGNC Symbol;Acc:HGNC:5395]	55187	0.0291153	0.0619801	0.0899763	0.253969	0.218826	0.222231
ENSG00000159176	2.0459	5.35145	62.2265	3.06137e-15	9.7696e-13	CSRP1	protein_coding	cysteine and glycine-rich protein 1 [Source:HGNC Symbol;Acc:HGNC:2469]	25926	0.565938	0.675953	0.597896	2.68346	2.3982	2.50546
ENSG00000006016	2.04536	5.06221	26.1375	3.17944e-07	1.33724e-05	CRLF1	protein_coding	cytokine receptor-like factor 1 [Source:HGNC Symbol;Acc:HGNC:2364]	35521	0.867796	0.296018	0.15924	1.54754	1.286	1.47104
ENSG00000065618	2.04478	2.19673	32.8909	9.74805e-09	6.35794e-07	COL17A1	protein_coding	collagen, type XVII, alpha 1 [Source:HGNC Symbol;Acc:HGNC:2194]	54716	0.0347755	0.0362734	0.0244633	0.145559	0.101558	0.149673
ENSG00000184588	2.0428	5.76426	63.3545	1.72663e-15	5.93395e-13	PDE4B	protein_coding	phosphodiesterase 4B, cAMP-specific [Source:HGNC Symbol;Acc:HGNC:8781]	582065	0.0268059	0.0413531	0.0425802	0.15058	0.136287	0.161699
ENSG00000102904	2.03956	0.23573	24.2463	8.47678e-07	3.10427e-05	TSNAXIP1	protein_coding	translin-associated factor X interacting protein 1 [Source:HGNC Symbol;Acc:HGNC:18586]	25383	0.0149925	0.0216274	0.0136086	0.0738281	0.0655039	0.0676751
ENSG00000247934	2.0392	0.834274	29.528	5.51145e-08	2.92271e-06	RP11-967K21.1	antisense		27440	0.0246553	0.0307787	0.0173091	0.0953266	0.0988631	0.103366
ENSG00000184545	2.03073	2.85718	17.5363	2.81875e-05	0.000609116	DUSP8	protein_coding	dual specificity phosphatase 8 [Source:HGNC Symbol;Acc:HGNC:3074]	17876	0.456522	0.0944917	0.0676324	0.613705	0.682905	0.48718
ENSG00000274922	2.02645	0.950932	32.5553	1.15847e-08	7.42046e-07	RP11-88E10.5	lincRNA		3046	0.263754	0.23568	0.212632	1.08946	0.9768	0.852485
ENSG00000074416	2.01947	0.39608	22.9972	1.62238e-06	5.41937e-05	MGLL	protein_coding	monoglyceride lipase [Source:HGNC Symbol;Acc:HGNC:17038]	134188	0.00535686	0.00377635	0.00193065	0.0148382	0.0146732	0.01429
ENSG00000250148	2.01853	0.574972	16.9348	3.86849e-05	0.000779412	KRT8P31	processed_pseudogene	keratin 8 pseudogene 31 [Source:HGNC Symbol;Acc:HGNC:39865]	1407	0.871523	0.330144	0.0920649	2.13659	0.870744	1.64679
ENSG00000164125	2.01662	4.07877	32.1431	1.43226e-08	8.98106e-07	FAM198B	protein_coding	family with sequence similarity 198, member B [Source:HGNC Symbol;Acc:HGNC:25312]	48844	0.0666584	0.121902	0.25813	0.468393	0.423718	0.725464
ENSG00000135638	2.01029	0.0608285	18.9787	1.32188e-05	0.000323607	EMX1	protein_coding	empty spiracles homeobox 1 [Source:HGNC Symbol;Acc:HGNC:3340]	19811	0.0362842	0.0127894	0.0108976	0.0827688	0.0883446	0.0584783
ENSG00000258920	2.00997	0.383399	20.7741	5.16781e-06	0.000146827	FOXN3-AS1	antisense	FOXN3 antisense RNA 1 [Source:HGNC Symbol;Acc:HGNC:44290]	2439	0.104019	0.242393	0.247847	0.944417	0.609949	0.835337
ENSG00000234380	2.00768	0.654943	27.8806	1.29035e-07	6.14928e-06	LINC01426	antisense	long intergenic non-protein coding RNA 1426 [Source:HGNC Symbol;Acc:HGNC:50734]	39129	0.00972566	0.0194258	0.0165523	0.0478923	0.0670933	0.0673827
ENSG00000113369	2.00443	6.48958	84.802	3.29796e-20	2.80656e-17	ARRDC3	protein_coding	arrestin domain containing 3 [Source:HGNC Symbol;Acc:HGNC:29263]	14635	1.99935	2.99797	2.37799	8.20039	11.1607	10.067
ENSG00000231185	2.00309	0.171634	23.8993	1.01507e-06	3.59928e-05	AC005592.2	antisense		346708	0.000975666	0.00133978	0.00124538	0.00382859	0.00530044	0.00530026
ENSG00000176153	1.99319	1.85138	27.3296	1.71561e-07	7.8319e-06	GPX2	protein_coding	glutathione peroxidase 2 (gastrointestinal) [Source:HGNC Symbol;Acc:HGNC:4554]	3753	0.202801	0.41632	0.540737	1.62282	1.16586	1.67118
ENSG00000165474	1.97105	0.486012	24.2365	8.52042e-07	3.11387e-05	GJB2	protein_coding	gap junction protein, beta 2, 26kDa [Source:HGNC Symbol;Acc:HGNC:4284]	5428	0.0856896	0.108916	0.0954571	0.474709	0.314377	0.367988
ENSG00000198133	1.97001	1.77257	34.7251	3.797e-09	2.79244e-07	TMEM229B	protein_coding	transmembrane protein 229B [Source:HGNC Symbol;Acc:HGNC:20130]	86655	0.0190303	0.0151068	0.012457	0.0779428	0.0530179	0.0525551
ENSG00000163485	1.96872	2.69974	34.1096	5.20929e-09	3.68713e-07	ADORA1	protein_coding	adenosine A1 receptor [Source:HGNC Symbol;Acc:HGNC:262]	76751	0.0457266	0.0280602	0.0292541	0.138359	0.113448	0.145739
ENSG00000170820	1.96655	0.29924	19.8015	8.59148e-06	0.000226792	FSHR	protein_coding	follicle stimulating hormone receptor [Source:HGNC Symbol;Acc:HGNC:3969]	192380	0.00131876	0.00175604	0.00448887	0.0103498	0.00705064	0.0105904
ENSG00000276043	1.95075	3.76269	34.579	4.09307e-09	2.98253e-07	UHRF1	protein_coding	ubiquitin-like with PHD and ring finger domains 1 [Source:HGNC Symbol;Acc:HGNC:12556]	59074	0.102356	0.105796	0.073823	0.374723	0.305901	0.406426
ENSG00000183773	1.9495	0.0483048	9.4898	0.00206617	0.0186393	AIFM3	protein_coding	apoptosis-inducing factor, mitochondrion-associated, 3 [Source:HGNC Symbol;Acc:HGNC:26398]	16252	0.0754512	0.0207868	0	0.0960897	0.078076	0.0786586
ENSG00000146833	1.94738	0.181338	22.6375	1.95625e-06	6.35639e-05	TRIM4	protein_coding	tripartite motif containing 4 [Source:HGNC Symbol;Acc:HGNC:16275]	42642	0.00991602	0.0069321	0.0131635	0.0375379	0.0277047	0.0515262
ENSG00000109452	1.9433	0.213532	23.1764	1.478e-06	4.99307e-05	INPP4B	protein_coding	inositol polyphosphate-4-phosphatase, type II, 105kDa [Source:HGNC Symbol;Acc:HGNC:6075]	824272	0.000461686	0.000563542	0.000576221	0.00198931	0.00217641	0.00203555
ENSG00000139292	1.94301	1.76867	33.4251	7.40601e-09	5.03243e-07	LGR5	protein_coding	leucine-rich repeat containing G protein-coupled receptor 5 [Source:HGNC Symbol;Acc:HGNC:4504]	146540	0.00923355	0.00633973	0.0126701	0.0388974	0.0262756	0.0422551
ENSG00000151025	1.93855	0.806511	27.5151	1.55871e-07	7.1793e-06	GPR158	protein_coding	G protein-coupled receptor 158 [Source:HGNC Symbol;Acc:HGNC:23689]	427164	0.00197975	0.00197715	0.000909735	0.00630635	0.00778477	0.00439548
ENSG00000235387	1.9234	-0.103119	13.8196	0.000201226	0.00289542	LINC00961	lincRNA	long intergenic non-protein coding RNA 961 [Source:HGNC Symbol;Acc:HGNC:27244]	2203	0.345488	0.0575057	0.117599	0.549377	0.536261	0.689084
ENSG00000100867	1.92323	4.06157	25.0452	5.60008e-07	2.18037e-05	DHRS2	protein_coding	dehydrogenase/reductase (SDR family) member 2 [Source:HGNC Symbol;Acc:HGNC:18349]	15524	0.190664	0.606604	0.670317	1.53912	1.71649	1.69584
ENSG00000113319	1.92189	4.02441	31.6807	1.81718e-08	1.10836e-06	RASGRF2	protein_coding	Ras protein-specific guanine nucleotide-releasing factor 2 [Source:HGNC Symbol;Acc:HGNC:9876]	269484	0.0199272	0.0227216	0.0338078	0.103295	0.0969322	0.0836083
ENSG00000144476	1.91427	2.86787	35.0676	3.18459e-09	2.43213e-07	ACKR3	protein_coding	atypical chemokine receptor 3 [Source:HGNC Symbol;Acc:HGNC:23692]	14571	0.235056	0.173887	0.210395	0.854722	0.615589	0.877332
ENSG00000180210	1.91338	0.635079	20.859	4.9436e-06	0.000141355	F2	protein_coding	coagulation factor II (thrombin) [Source:HGNC Symbol;Acc:HGNC:3535]	20326	0.0228832	0.0394735	0.0254915	0.0845132	0.0882589	0.17099
ENSG00000162840	1.91306	0.0768022	15.8975	6.68685e-05	0.00120586	MT2P1	processed_pseudogene	metallothionein 2 pseudogene 1 [Source:HGNC Symbol;Acc:HGNC:7407]	182	5.5759	0.928096	0.948977	12.0127	4.32741	7.90195
ENSG00000236494	1.91091	1.28418	27.0104	2.02366e-07	8.99623e-06	RP11-89N17.4	lincRNA		9988	0.080436	0.0634186	0.164275	0.359611	0.337317	0.403967
ENSG00000251323	1.90617	0.143434	14.1147	0.000171992	0.00256139	RP11-452H21.4	lincRNA		5854	0.0361154	0.0504951	0.147518	0.31345	0.276551	0.218374
ENSG00000100599	1.90176	2.06425	28.6022	8.88831e-08	4.40008e-06	RIN3	protein_coding	Ras and Rab interactor 3 [Source:HGNC Symbol;Acc:HGNC:18751]	175220	0.0159271	0.00698906	0.00788557	0.0383238	0.0347102	0.0362507
ENSG00000185340	1.90166	2.01873	16.0446	6.18672e-05	0.00113865	GAS2L1	protein_coding	growth arrest-specific 2 like 1 [Source:HGNC Symbol;Acc:HGNC:16955]	6203	0.804369	0.115731	0.139218	1.06367	0.747706	0.959594
ENSG00000256663	1.89654	1.79956	23.6341	1.16506e-06	4.08251e-05	RP11-424C20.2	processed_pseudogene		1422	1.39757	1.06907	0.607292	3.04752	3.6924	4.49494
ENSG00000272655	1.89586	-0.358397	15.9395	6.53988e-05	0.00119017	POLR2J4	transcribed_unprocessed_pseudogene		5608	0.0678593	0.0677702	0.0230983	0.201889	0.195056	0.185212
ENSG00000172965	1.89015	3.53547	35.4736	2.58525e-09	2.00419e-07	MIR4435-1HG	lincRNA	MIR4435-1 host gene (non-protein coding) [Source:HGNC Symbol;Acc:HGNC:35163]	298750	0.0162767	0.0159726	0.0167655	0.0636421	0.062099	0.056296
ENSG00000170006	1.88866	3.21384	33.6962	6.44251e-09	4.46256e-07	TMEM154	protein_coding	transmembrane protein 154 [Source:HGNC Symbol;Acc:HGNC:26489]	61533	0.0597842	0.0597056	0.0708729	0.250618	0.2439	0.210998
ENSG00000048540	1.88511	1.14406	20.297	6.63037e-06	0.000180084	LMO3	protein_coding	LIM domain only 3 (rhombotin-like 2) [Source:HGNC Symbol;Acc:HGNC:6643]	62221	0.00611619	0.0230752	0.0159609	0.0589813	0.0639928	0.0365966
ENSG00000111913	1.8773	4.41245	38.6644	5.03314e-10	4.68476e-08	FAM65B	protein_coding	family with sequence similarity 65, member B [Source:HGNC Symbol;Acc:HGNC:13872]	244795	0.036101	0.0300159	0.0455076	0.149278	0.111534	0.1472
ENSG00000184887	1.87583	3.74653	34.3526	4.59787e-09	3.32666e-07	BTBD6	protein_coding	BTB (POZ) domain containing 6 [Source:HGNC Symbol;Acc:HGNC:19897]	2603	2.5666	2.10898	1.9242	7.55927	7.8668	8.70186
ENSG00000133169	1.87104	7.13553	81.0923	2.15422e-19	1.48069e-16	BEX1	protein_coding	brain expressed, X-linked 1 [Source:HGNC Symbol;Acc:HGNC:1036]	1589	35.1789	39.9429	38.8579	144.101	139.581	132.919
ENSG00000157554	1.871	0.584126	23.2576	1.41691e-06	4.83237e-05	ERG	protein_coding	v-ets avian erythroblastosis virus E26 oncogene homolog [Source:HGNC Symbol;Acc:HGNC:3446]	281753	0.00210104	0.0019484	0.00229874	0.00997671	0.00729887	0.00638039
ENSG00000169026	1.86303	1.5024	20.845	4.97985e-06	0.000142133	MFSD7	protein_coding	major facilitator superfamily domain containing 7 [Source:HGNC Symbol;Acc:HGNC:26177]	7612	0.29441	0.127595	0.0794138	0.579566	0.4656	0.614031
ENSG00000132872	1.86133	2.06128	28.7531	8.22196e-08	4.139e-06	SYT4	protein_coding	synaptotagmin IV [Source:HGNC Symbol;Acc:HGNC:11512]	9772	0.129811	0.25496	0.167906	0.623253	0.640294	0.690886
ENSG00000170627	1.86124	0.0603145	16.7797	4.19799e-05	0.000834509	GTSF1	protein_coding	gametocyte specific factor 1 [Source:HGNC Symbol;Acc:HGNC:26565]	17652	0.0143725	0.0167459	0.0415836	0.0840453	0.0842775	0.0837358
ENSG00000138119	1.85919	4.13357	25.5362	4.34168e-07	1.75389e-05	MYOF	protein_coding	myoferlin [Source:HGNC Symbol;Acc:HGNC:3656]	175888	0.0187514	0.0535393	0.0677548	0.133846	0.140055	0.181701
ENSG00000130881	1.85863	4.22651	8.81615	0.00298577	0.0246346	LRP3	protein_coding	low density lipoprotein receptor-related protein 3 [Source:HGNC Symbol;Acc:HGNC:6695]	31264	1.06034	0.152629	0.0580058	0.837918	0.638185	0.828006
ENSG00000223749	1.85505	0.773938	21.8464	2.95372e-06	9.16422e-05	MIR503HG	lincRNA	MIR503 host gene (non-protein coding) [Source:HGNC Symbol;Acc:HGNC:28258]	3295	0.153993	0.205054	0.275189	0.758312	0.995938	0.569831
ENSG00000147883	1.85239	0.51195	23.1765	1.4779e-06	4.99307e-05	CDKN2B	protein_coding	cyclin-dependent kinase inhibitor 2B (p15, inhibits CDK4) [Source:HGNC Symbol;Acc:HGNC:1788]	6460	0.111273	0.0915166	0.0668397	0.362612	0.325114	0.284465
ENSG00000167157	1.85229	2.74233	14.1877	0.000165452	0.0024847	PRRX2	protein_coding	paired related homeobox 2 [Source:HGNC Symbol;Acc:HGNC:21338]	57033	0.126037	0.0407231	0.018927	0.153336	0.18259	0.173011
ENSG00000235961	1.84853	1.25095	18.0509	2.15077e-05	0.000486537	PNMA6A	protein_coding	paraneoplastic Ma antigen family member 6A [Source:HGNC Symbol;Acc:HGNC:28248]	2536	0.800326	0.382986	0.13621	1.35474	1.53556	1.21296
ENSG00000163638	1.84846	4.1545	34.9639	3.35881e-09	2.51152e-07	ADAMTS9	protein_coding	ADAM metallopeptidase with thrombospondin type 1 motif, 9 [Source:HGNC Symbol;Acc:HGNC:13202]	172346	0.0498047	0.0301376	0.05637	0.178051	0.128716	0.173614
ENSG00000227097	1.84576	5.77702	19.1352	1.21776e-05	0.000303578	RPS28P7	processed_pseudogene	ribosomal protein S28 pseudogene 7 [Source:HGNC Symbol;Acc:HGNC:35787]	209	346.971	82.0321	35.5344	469.055	306.284	331.632
ENSG00000182118	1.84499	2.7084	31.8046	1.70493e-08	1.04345e-06	FAM89A	protein_coding	family with sequence similarity 89, member A [Source:HGNC Symbol;Acc:HGNC:25057]	21288	0.119177	0.11902	0.156179	0.508006	0.3823	0.531074
ENSG00000158023	1.84489	1.8596	28.2952	1.04152e-07	5.08551e-06	WDR66	protein_coding	WD repeat domain 66 [Source:HGNC Symbol;Acc:HGNC:28506]	86065	0.016213	0.014229	0.0235797	0.0757554	0.0569401	0.0598779
ENSG00000271646	1.84285	0.238526	19.0603	1.26652e-05	0.000312623	RP11-326I11.3	lincRNA		2502	0.1014	0.23629	0.241606	0.686577	0.682031	0.670603
ENSG00000110680	1.84024	0.673437	20.8026	5.09149e-06	0.000144889	CALCA	protein_coding	calcitonin-related polypeptide alpha [Source:HGNC Symbol;Acc:HGNC:1437]	5686	0.104111	0.178241	0.0683443	0.549296	0.392455	0.295084
ENSG00000143369	1.83488	2.24251	28.902	7.61331e-08	3.87628e-06	ECM1	protein_coding	extracellular matrix protein 1 [Source:HGNC Symbol;Acc:HGNC:3153]	5727	0.31748	0.368678	0.361894	1.31569	0.939733	1.55554
ENSG00000262500	1.83311	0.320166	14.53	0.000137944	0.00213622	RP11-259G18.2	processed_pseudogene		1438	0.676307	0.29366	0.150134	1.03169	1.73437	0.972327
ENSG00000259158	1.82514	-0.192087	12.8347	0.000340244	0.00445673	ADAM20P1	lincRNA	ADAM metallopeptidase domain 20 pseudogene 1 [Source:HGNC Symbol;Acc:HGNC:20102]	14875	0.00852785	0.0227111	0.0406385	0.10236	0.0705961	0.072512
ENSG00000112981	1.82029	0.25676	13.3896	0.000253025	0.00348099	NME5	protein_coding	NME/NM23 family member 5 [Source:HGNC Symbol;Acc:HGNC:7853]	24271	0.00348432	0.026098	0.0373593	0.0659508	0.068505	0.0724216
ENSG00000105246	1.81791	2.00989	21.2903	3.9472e-06	0.000117372	EBI3	protein_coding	Epstein-Barr virus induced 3 [Source:HGNC Symbol;Acc:HGNC:3129]	8033	0.426366	0.18399	0.102128	0.860239	0.610052	0.755908
ENSG00000124493	1.81755	5.54588	26.9465	2.0916e-07	9.22939e-06	GRM4	protein_coding	glutamate receptor, metabotropic 4 [Source:HGNC Symbol;Acc:HGNC:4596]	136977	0.337711	0.114991	0.0756538	0.540114	0.527702	0.446218
ENSG00000280187	1.8172	1.31092	27.7489	1.38129e-07	6.51319e-06	CTC-351M12.1	TEC		3093	0.259746	0.423239	0.349001	1.19913	1.27318	1.1366
ENSG00000168306	1.8172	2.72149	29.8049	4.77787e-08	2.57117e-06	ACOX2	protein_coding	acyl-CoA oxidase 2, branched chain [Source:HGNC Symbol;Acc:HGNC:120]	32183	0.0748899	0.102346	0.0912324	0.329964	0.28007	0.33391
ENSG00000204538	1.81607	-0.0519038	13.6109	0.000224871	0.00318943	PSORS1C2	protein_coding	psoriasis susceptibility 1 candidate 2 [Source:HGNC Symbol;Acc:HGNC:17199]	1814	0.303027	0.27935	0.0714087	0.68871	0.651258	0.902921
ENSG00000235884	1.81591	3.63811	31.1078	2.44089e-08	1.4589e-06	LINC00941	lincRNA	long intergenic non-protein coding RNA 941 [Source:HGNC Symbol;Acc:HGNC:48635]	7030	0.733803	0.65475	0.964298	2.87117	2.74479	2.57991
ENSG00000140853	1.81411	2.38215	27.3256	1.71922e-07	7.8319e-06	NLRC5	protein_coding	NLR family, CARD domain containing 5 [Source:HGNC Symbol;Acc:HGNC:29933]	94046	0.0341703	0.0220019	0.0174466	0.0892528	0.0711832	0.0926018
ENSG00000158710	1.8127	7.00965	72.3905	1.76562e-17	8.52793e-15	TAGLN2	protein_coding	transgelin 2 [Source:HGNC Symbol;Acc:HGNC:11554]	7625	7.02606	7.77556	7.5994	29.5126	25.0536	24.357
ENSG00000270959	1.81024	-0.284892	15.1727	9.81109e-05	0.00161675	LPP-AS2	antisense	LPP antisense RNA 2 [Source:HGNC Symbol;Acc:HGNC:27952]	2851	0.0741563	0.162929	0.106015	0.438204	0.368333	0.392341
ENSG00000206530	1.8042	0.58145	17.0606	3.62065e-05	0.00073528	CFAP44	protein_coding	cilia and flagella associated protein 44 [Source:HGNC Symbol;Acc:HGNC:25631]	154680	0.00136682	0.00464108	0.00697867	0.0131248	0.0130122	0.015496
ENSG00000235084	1.80239	0.941215	9.45353	0.00210743	0.0189351	CHCHD2P6	processed_pseudogene	coiled-coil-helix-coiled-coil-helix domain containing 2 pseudogene 6 [Source:HGNC Symbol;Acc:HGNC:39590]	446	7.96379	0.662777	0.290438	7.79074	4.51284	3.40371
ENSG00000166401	1.79706	1.56153	26.572	2.53902e-07	1.09074e-05	SERPINB8	protein_coding	serpin peptidase inhibitor, clade B (ovalbumin), member 8 [Source:HGNC Symbol;Acc:HGNC:8952]	35742	0.0295758	0.0342628	0.0434901	0.139815	0.124867	0.108417
ENSG00000224908	1.79698	1.95776	18.9226	1.36129e-05	0.000330539	TIMM8BP2	processed_pseudogene	translocase of inner mitochondrial membrane 8B pseudogene 2 [Source:HGNC Symbol;Acc:HGNC:39212]	250	12.3469	5.57414	3.10885	30.7645	12.0763	27.0054
ENSG00000160446	1.79568	4.6035	12.4032	0.000428594	0.0053487	ZDHHC12	protein_coding	zinc finger, DHHC-type containing 12 [Source:HGNC Symbol;Acc:HGNC:19159]	3258	10.4866	2.42379	0.993979	11.0964	9.38756	10.214
ENSG00000144031	1.79567	-0.333439	12.1708	0.000485428	0.0059337	ANKRD53	protein_coding	ankyrin repeat domain 53 [Source:HGNC Symbol;Acc:HGNC:25691]	7119	0.0950334	0.0296589	0.0181957	0.153555	0.141363	0.157124
ENSG00000143365	1.79519	0.899934	24.8125	6.31868e-07	2.41285e-05	RORC	protein_coding	RAR-related orphan receptor C [Source:HGNC Symbol;Acc:HGNC:10260]	25801	0.0245827	0.0310972	0.0368174	0.113488	0.103447	0.103739
ENSG00000165617	1.79411	3.79668	33.4856	7.17953e-09	4.89715e-07	DACT1	protein_coding	dishevelled-binding antagonist of beta-catenin 1 [Source:HGNC Symbol;Acc:HGNC:17748]	14354	0.462489	0.408927	0.418128	1.63193	1.4967	1.35259
ENSG00000170955	1.79285	3.1325	30.1659	3.9663e-08	2.23602e-06	PRKCDBP	protein_coding	protein kinase C, delta binding protein [Source:HGNC Symbol;Acc:HGNC:9400]	1701	3.70388	1.81227	1.54843	10.6497	6.07064	6.81078
ENSG00000253320	1.79241	2.4033	30.2343	3.82878e-08	2.17211e-06	KB-1507C5.2	antisense		113576	0.0227101	0.0171031	0.0216698	0.0821552	0.0662626	0.0647194
ENSG00000261635	1.79078	2.19271	9.14139	0.00249891	0.0215684	RP11-618N24.1	processed_pseudogene		724	8.52687	1.39984	1.13314	7.06409	6.58741	12.415
ENSG00000135409	1.79063	1.00029	22.7453	1.84959e-06	6.06496e-05	AMHR2	protein_coding	anti-Mullerian hormone receptor, type II [Source:HGNC Symbol;Acc:HGNC:465]	7679	0.143167	0.0989856	0.0899668	0.340638	0.330484	0.48902
ENSG00000164620	1.7893	2.29925	14.1358	0.000170077	0.00253922	RELL2	protein_coding	RELT-like 2 [Source:HGNC Symbol;Acc:HGNC:26902]	4127	1.46513	0.337663	0.209249	1.78793	1.69634	1.52942
ENSG00000197471	1.78655	1.2663	25.9803	3.44922e-07	1.43019e-05	SPN	protein_coding	sialophorin [Source:HGNC Symbol;Acc:HGNC:11249]	7897	0.117797	0.117643	0.158563	0.533931	0.421093	0.409757
ENSG00000122490	1.78642	3.99574	11.5791	0.000666966	0.00768495	PQLC1	protein_coding	PQ loop repeat containing 1 [Source:HGNC Symbol;Acc:HGNC:26188]	49244	0.37867	0.122627	0.0491023	0.404334	0.453152	0.524873
ENSG00000125534	1.7863	5.73183	16.1135	5.96574e-05	0.0011071	PPDPF	protein_coding	pancreatic progenitor cell differentiation and proliferation factor [Source:HGNC Symbol;Acc:HGNC:16142]	1482	57.263	6.98107	6.96332	59.0887	41.6291	42.86
ENSG00000103254	1.78514	2.18048	8.00514	0.00466446	0.0337758	FAM173A	protein_coding	family with sequence similarity 173, member A [Source:HGNC Symbol;Acc:HGNC:14152]	2020	5.14943	0.271767	0.192379	3.80749	1.4946	2.27431
ENSG00000095370	1.78485	2.38655	16.5568	4.72133e-05	0.000913148	SH2D3C	protein_coding	SH2 domain containing 3C [Source:HGNC Symbol;Acc:HGNC:16884]	40424	0.155855	0.0355176	0.023499	0.218269	0.188337	0.141319
ENSG00000169562	1.78165	0.760903	23.2891	1.39389e-06	4.77209e-05	GJB1	protein_coding	gap junction protein, beta 1, 32kDa [Source:HGNC Symbol;Acc:HGNC:4283]	10322	0.0409648	0.0613665	0.104579	0.136164	0.199233	0.390896
ENSG00000164736	1.78141	2.72851	29.3056	6.18153e-08	3.22071e-06	SOX17	protein_coding	SRY (sex determining region Y)-box 17 [Source:HGNC Symbol;Acc:HGNC:18122]	2953	1.28871	0.729308	0.965045	3.83405	2.35592	4.09904
ENSG00000119333	1.77985	5.28069	25.5893	4.22375e-07	1.71551e-05	WDR34	protein_coding	WD repeat domain 34 [Source:HGNC Symbol;Acc:HGNC:28296]	23126	1.47553	0.679277	0.373419	2.73657	2.13609	2.66026
ENSG00000164855	1.77941	0.671561	12.1202	0.000498798	0.00605984	TMEM184A	protein_coding	transmembrane protein 184A [Source:HGNC Symbol;Acc:HGNC:28797]	18586	0.0887266	0.0249926	0.013939	0.11133	0.117709	0.128964
ENSG00000161132	1.77826	2.37638	18.2851	1.90191e-05	0.000440273	XXbac-B444P24.10	unprocessed_pseudogene		13456	0.339377	0.172604	0.0673861	0.588984	0.572299	0.534392
ENSG00000088826	1.77685	5.08816	30.6168	3.14362e-08	1.81224e-06	SMOX	protein_coding	spermine oxidase [Source:HGNC Symbol;Acc:HGNC:15862]	66767	0.336919	0.261844	0.127401	0.789397	0.737254	0.79578
ENSG00000105329	1.77493	4.76748	36.1418	1.83466e-09	1.48514e-07	TGFB1	protein_coding	transforming growth factor, beta 1 [Source:HGNC Symbol;Acc:HGNC:11766]	52324	0.368501	0.184816	0.176596	0.949095	0.770168	0.663471
ENSG00000215014	1.77204	-0.0523573	16.075	6.08815e-05	0.00112418	RP5-832C2.5	lincRNA		2100	0.161082	0.261414	0.143928	0.725052	0.562563	0.646789
ENSG00000133636	1.76878	4.64536	33.5727	6.86482e-09	4.73673e-07	NTS	protein_coding	neurotensin [Source:HGNC Symbol;Acc:HGNC:8038]	8697	0.977241	1.28185	1.69298	4.63719	3.73806	4.87359
ENSG00000112769	1.76263	1.65027	25.4928	4.44044e-07	1.78326e-05	LAMA4	protein_coding	laminin, alpha 4 [Source:HGNC Symbol;Acc:HGNC:6484]	146179	0.00607448	0.0106886	0.0121106	0.0312482	0.0275378	0.0374403
ENSG00000230829	1.7624	-0.0256887	13.9264	0.000190113	0.00275995	CTD-2186M15.1	processed_pseudogene		415	1.834	0.610531	0.624267	3.19856	3.90104	2.7916
ENSG00000099385	1.76037	3.78996	26.1277	3.19565e-07	1.3406e-05	BCL7C	protein_coding	B-cell CLL/lymphoma 7C [Source:HGNC Symbol;Acc:HGNC:1006]	61334	0.13857	0.0922588	0.0774387	0.338637	0.270374	0.426622
ENSG00000197457	1.75906	5.81445	33.3958	7.51881e-09	5.08972e-07	STMN3	protein_coding	stathmin-like 3 [Source:HGNC Symbol;Acc:HGNC:15926]	13722	2.77332	2.06495	1.06357	5.66186	6.54952	6.45434
ENSG00000015520	1.75827	0.733041	20.8931	4.85646e-06	0.000139309	NPC1L1	protein_coding	NPC1-like 1 [Source:HGNC Symbol;Acc:HGNC:7898]	28780	0.0235074	0.0190747	0.0315062	0.0596878	0.103382	0.0916129
ENSG00000138772	1.75817	5.27621	46.3671	9.80481e-12	1.41308e-09	ANXA3	protein_coding	annexin A3 [Source:HGNC Symbol;Acc:HGNC:541]	58932	0.371667	0.214968	0.321648	1.1229	0.815968	1.08867
ENSG00000256995	1.75738	1.80653	25.3362	4.81588e-07	1.91255e-05	RP11-114G22.1	lincRNA		474264	0.00472532	0.00258215	0.00273129	0.0109485	0.0114401	0.0106976
ENSG00000197614	1.75523	0.170885	14.667	0.000128273	0.00200909	MFAP5	protein_coding	microfibrillar associated protein 5 [Source:HGNC Symbol;Acc:HGNC:29673]	25542	0.00827733	0.0214928	0.0270478	0.0703115	0.0668092	0.0500493
ENSG00000204282	1.75137	0.78959	22.7476	1.84733e-06	6.06496e-05	TNRC6C-AS1	processed_transcript	TNRC6C antisense RNA 1 [Source:HGNC Symbol;Acc:HGNC:44360]	4401	0.211372	0.124737	0.176599	0.656453	0.566696	0.499246
ENSG00000186469	1.75076	4.70961	32.7261	1.06103e-08	6.82756e-07	GNG2	protein_coding	guanine nucleotide binding protein (G protein), gamma 2 [Source:HGNC Symbol;Acc:HGNC:4404]	153147	0.0499741	0.0824455	0.108265	0.243965	0.228278	0.308588
ENSG00000186976	1.74806	0.802735	20.7704	5.17774e-06	0.000146875	EFCAB6	protein_coding	EF-hand calcium binding domain 6 [Source:HGNC Symbol;Acc:HGNC:24204]	283593	0.00313111	0.00163795	0.00334961	0.00977432	0.00925726	0.00788852
ENSG00000248208	1.74673	1.92364	27.8683	1.29858e-07	6.16181e-06	RP11-153M7.1	processed_pseudogene		1081	1.7602	1.99227	1.03852	5.7063	5.66668	4.39769
ENSG00000101441	1.74505	2.45614	25.8896	3.61518e-07	1.48181e-05	CST4	protein_coding	cystatin S [Source:HGNC Symbol;Acc:HGNC:2476]	3400	0.497458	0.459544	1.15566	2.17023	1.081	4.14762
ENSG00000154188	1.74147	0.666227	17.8204	2.42762e-05	0.000539602	ANGPT1	protein_coding	angiopoietin 1 [Source:HGNC Symbol;Acc:HGNC:484]	248573	0.000850533	0.0030579	0.00503745	0.0069107	0.00827314	0.0120534
ENSG00000161011	1.73807	7.15841	36.9328	1.22269e-09	1.05627e-07	SQSTM1	protein_coding	sequestosome 1 [Source:HGNC Symbol;Acc:HGNC:11280]	31680	3.70919	2.00611	1.09445	7.26478	6.34363	6.6203
ENSG00000105963	1.73659	-0.20382	7.25938	0.00705315	0.0450007	ADAP1	protein_coding	ArfGAP with dual PH domains 1 [Source:HGNC Symbol;Acc:HGNC:16486]	57506	0.0242648	0.00146866	0.0015017	0.0230828	0.0129349	0.0180619
ENSG00000258011	1.73405	5.21237	16.0747	6.08925e-05	0.00112418	HMGA1P3	processed_pseudogene	high mobility group AT-hook 1 pseudogene 3 [Source:HGNC Symbol;Acc:HGNC:13323]	323	154.997	37.1296	18.8488	181.548	147.791	146.685
ENSG00000221990	1.73275	1.12818	22.9151	1.69317e-06	5.60346e-05	C5orf55	protein_coding	EXOC3 antisense RNA 1 [Source:HGNC Symbol;Acc:HGNC:25175]	1662	0.712364	0.660612	0.389697	1.99669	1.73756	2.06714
ENSG00000175344	1.73109	1.75667	24.7542	6.51255e-07	2.47374e-05	CHRNA7	protein_coding	cholinergic receptor, nicotinic, alpha 7 (neuronal) [Source:HGNC Symbol;Acc:HGNC:1960]	142033	0.0125036	0.00773016	0.0121601	0.0349091	0.0388157	0.0329079
ENSG00000164627	1.73093	1.80805	23.0164	1.60624e-06	5.3755e-05	KIF6	protein_coding	kinesin family member 6 [Source:HGNC Symbol;Acc:HGNC:21202]	395415	0.00203177	0.00533975	0.00513229	0.0119469	0.0135	0.0138411
ENSG00000198816	1.72924	3.80135	7.79111	0.00525041	0.0367241	ZNF358	protein_coding	zinc finger protein 358 [Source:HGNC Symbol;Acc:HGNC:16838]	5734	4.47617	0.611258	0.30121	3.07074	2.74708	3.28842
ENSG00000272189	1.72915	-0.119062	16.2864	5.44533e-05	0.00103086	RP3-325F22.5	antisense		1893	0.201033	0.223076	0.182476	0.639344	0.832106	0.569792
ENSG00000005108	1.72859	1.81357	18.9717	1.32673e-05	0.00032435	THSD7A	protein_coding	thrombospondin, type I, domain containing 7A [Source:HGNC Symbol;Acc:HGNC:22207]	461841	0.00201421	0.00512035	0.0034592	0.0131028	0.00900031	0.0117639
ENSG00000189350	1.72737	-0.101174	15.4213	8.60133e-05	0.00147095	FAM179A	protein_coding	family with sequence similarity 179, member A [Source:HGNC Symbol;Acc:HGNC:33715]	104762	0.00565066	0.00322471	0.00247294	0.0130433	0.0129475	0.0110585
ENSG00000130193	1.72619	2.88622	13.9633	0.000186411	0.00272194	THEM6	protein_coding	thioesterase superfamily member 6 [Source:HGNC Symbol;Acc:HGNC:29656]	9724	0.669655	0.364786	0.133212	1.05191	0.958432	1.32697
ENSG00000184990	1.7247	5.55581	12.6215	0.000381329	0.00488552	SIVA1	protein_coding	SIVA1, apoptosis-inducing factor [Source:HGNC Symbol;Acc:HGNC:17712]	15394	4.8563	0.811978	0.471221	4.6462	3.24879	4.26373
ENSG00000124191	1.72362	2.03116	25.4479	4.5449e-07	1.81705e-05	TOX2	protein_coding	TOX high mobility group box family member 2 [Source:HGNC Symbol;Acc:HGNC:16095]	154752	0.019673	0.00955072	0.00809149	0.0484383	0.0316671	0.0374313
ENSG00000182809	1.72355	1.20311	7.90838	0.00492063	0.0350609	CRIP2	protein_coding	cysteine-rich protein 2 [Source:HGNC Symbol;Acc:HGNC:2361]	7208	0.510364	0.0703025	0.0359421	0.422477	0.297446	0.504347
ENSG00000172123	1.72107	1.29128	25.1834	5.21299e-07	2.05654e-05	SLFN12	protein_coding	schlafen family member 12 [Source:HGNC Symbol;Acc:HGNC:25500]	22223	0.0608867	0.0342038	0.0544029	0.177436	0.147668	0.161787
ENSG00000280273	1.72041	0.47318	19.4473	1.03415e-05	0.000266302	AF131216.1	protein_coding	HCG1991042 {ECO:0000313|EMBL:EAW65606.1}; Uncharacterized protein {ECO:0000313|Ensembl:ENSP00000485671} [Source:UniProtKB/TrEMBL;Acc:Q96KT8]	1568	0.269668	0.511696	0.385522	1.26984	1.39525	1.14649
ENSG00000150540	1.71917	3.69958	23.5992	1.18634e-06	4.14085e-05	HNMT	protein_coding	histamine N-methyltransferase [Source:HGNC Symbol;Acc:HGNC:5028]	52344	0.0597778	0.142794	0.16168	0.343841	0.406252	0.364808
ENSG00000260806	1.71914	-0.102827	13.1358	0.000289714	0.00391048	RP11-872J21.3	antisense		1511	0.335809	0.335368	0.114304	0.749302	0.781854	1.03111
ENSG00000214756	1.71817	2.55261	25.0521	5.58023e-07	2.17739e-05	METTL12	protein_coding	methyltransferase like 12 [Source:HGNC Symbol;Acc:HGNC:33113]	3187	0.955269	1.09977	0.541932	2.92779	2.70465	2.64487
ENSG00000171617	1.71629	4.5211	28.3132	1.03188e-07	5.06611e-06	ENC1	protein_coding	ectodermal-neural cortex 1 (with BTB domain) [Source:HGNC Symbol;Acc:HGNC:3345]	14018	0.542952	0.72901	1.06575	2.71824	2.17869	2.55344
ENSG00000213050	1.716	0.426221	10.7177	0.00106114	0.011142	TPM3P1	processed_pseudogene	tropomyosin 3 pseudogene 1 [Source:HGNC Symbol;Acc:HGNC:16350]	746	1.98383	0.566064	0.23152	2.51204	2.2288	2.57043
ENSG00000139540	1.71513	1.01333	11.895	0.00056284	0.00666127	SLC39A5	protein_coding	solute carrier family 39 (zinc transporter), member 5 [Source:HGNC Symbol;Acc:HGNC:20502]	7797	0.276578	0.0541598	0.0664539	0.325469	0.258141	0.502113
ENSG00000125144	1.71424	2.26027	13.6935	0.000215202	0.00307424	MT1G	protein_coding	metallothionein 1G [Source:HGNC Symbol;Acc:HGNC:7399]	1334	4.88135	1.10794	0.388412	7.5507	3.11598	4.07274
ENSG00000167716	1.71249	3.57103	15.381	8.78652e-05	0.00149404	WDR81	protein_coding	WD repeat domain 81 [Source:HGNC Symbol;Acc:HGNC:26600]	22076	0.511406	0.233369	0.107574	0.756915	0.727398	0.868609
ENSG00000140365	1.71178	6.14902	40.5399	1.92644e-10	2.00159e-08	COMMD4	protein_coding	COMM domain containing 4 [Source:HGNC Symbol;Acc:HGNC:26027]	7333	6.29674	4.6818	3.003	14.8488	13.5447	15.6134
ENSG00000100290	1.71127	3.43022	18.2757	1.91129e-05	0.000441871	BIK	protein_coding	BCL2-interacting killer (apoptosis-inducing) [Source:HGNC Symbol;Acc:HGNC:1051]	18964	0.555194	0.171461	0.168488	0.837892	0.81677	0.83209
ENSG00000120675	1.70606	2.74032	27.6442	1.45805e-07	6.78563e-06	DNAJC15	protein_coding	DnaJ (Hsp40) homolog, subfamily C, member 15 [Source:HGNC Symbol;Acc:HGNC:20325]	91021	0.0274085	0.0320119	0.0417453	0.0990818	0.0879703	0.146152
ENSG00000167996	1.70566	4.5913	11.8328	0.00058196	0.00684674	FTH1	protein_coding	ferritin, heavy polypeptide 1 [Source:HGNC Symbol;Acc:HGNC:3976]	7942	6.13867	0.526392	0.38057	5.77606	2.56734	2.75144
ENSG00000138639	1.70386	2.95708	27.9619	1.2373e-07	5.9281e-06	ARHGAP24	protein_coding	Rho GTPase activating protein 24 [Source:HGNC Symbol;Acc:HGNC:25361]	527556	0.0069731	0.00504285	0.008512	0.0267154	0.0167536	0.0232473
ENSG00000049089	1.70369	4.18513	20.4709	6.05447e-06	0.000167233	COL9A2	protein_coding	collagen, type IX, alpha 2 [Source:HGNC Symbol;Acc:HGNC:2218]	17329	0.75154	0.433761	0.318936	1.47342	1.19935	2.08861
ENSG00000180730	1.70078	4.86201	31.1387	2.40234e-08	1.44553e-06	SHISA2	protein_coding	shisa family member 2 [Source:HGNC Symbol;Acc:HGNC:20366]	6434	3.21368	1.47675	1.88578	7.62135	7.1066	5.73091
ENSG00000171587	1.69513	0.660278	20.4496	6.12214e-06	0.000168676	DSCAM	protein_coding	Down syndrome cell adhesion molecule [Source:HGNC Symbol;Acc:HGNC:3039]	836140	0.00116312	0.000555543	0.000826243	0.0029883	0.00214551	0.00300999
ENSG00000256552	1.69422	0.0837892	15.9076	6.65112e-05	0.00120428	RP11-113C12.4	transcribed_processed_pseudogene		49174	0.00687907	0.010305	0.0105369	0.0349334	0.0240245	0.0316834
ENSG00000242802	1.69267	3.35039	10.948	0.000937065	0.0100821	AP5Z1	protein_coding	adaptor-related protein complex 5, zeta 1 subunit [Source:HGNC Symbol;Acc:HGNC:22197]	57007	0.242546	0.0629644	0.0257524	0.263667	0.210305	0.258584
ENSG00000136167	1.69128	4.37166	18.7944	1.45596e-05	0.000350666	LCP1	protein_coding	lymphocyte cytosolic protein 1 (L-plastin) [Source:HGNC Symbol;Acc:HGNC:6528]	85951	0.0462436	0.151814	0.175324	0.347029	0.312568	0.405758
ENSG00000158806	1.68845	0.957801	18.2383	1.94917e-05	0.000447733	NPM2	protein_coding	nucleophosmin/nucleoplasmin 2 [Source:HGNC Symbol;Acc:HGNC:7930]	12772	0.0993202	0.0396759	0.0709949	0.207861	0.256938	0.197054
ENSG00000257702	1.68645	2.10806	25.3769	4.71524e-07	1.8776e-05	LBX2-AS1	antisense	LBX2 antisense RNA 1 [Source:HGNC Symbol;Acc:HGNC:25136]	2083	1.27887	0.973097	0.663327	3.72982	2.66772	2.83841
ENSG00000145700	1.68604	-0.0684456	13.2208	0.000276864	0.00376776	ANKRD31	protein_coding	ankyrin repeat domain 31 [Source:HGNC Symbol;Acc:HGNC:26853]	168603	0.00100316	0.00400737	0.00256095	0.0081045	0.00830446	0.00687125
ENSG00000271119	1.68414	-0.209552	14.583	0.000134116	0.00208416	CTD-2012J19.3	lincRNA		16841	0.0251077	0.0250747	0.0153833	0.0625921	0.0805416	0.0687913
ENSG00000110195	1.68395	1.45508	21.8107	3.0092e-06	9.32016e-05	FOLR1	protein_coding	folate receptor 1 (adult) [Source:HGNC Symbol;Acc:HGNC:3791]	6743	0.150499	0.212927	0.1857	0.561619	0.434759	0.811653
ENSG00000239829	1.68386	0.769815	15.0724	0.000103463	0.00169477	KRT8P25	processed_pseudogene	keratin 8 pseudogene 25 [Source:HGNC Symbol;Acc:HGNC:33377]	1455	0.900894	0.609482	0.178055	1.85144	1.44346	1.67483
ENSG00000196169	1.679	0.42848	17.3593	3.09384e-05	0.000655872	KIF19	protein_coding	kinesin family member 19 [Source:HGNC Symbol;Acc:HGNC:26735]	29610	0.0299886	0.01854	0.0131241	0.0646072	0.0679745	0.0607124
ENSG00000183117	1.67781	0.396417	17.4033	3.02296e-05	0.000642369	CSMD1	protein_coding	CUB and Sushi multiple domains 1 [Source:HGNC Symbol;Acc:HGNC:14026]	2059619	0.00030795	0.000266539	0.000251571	0.00125107	0.000955987	0.000543093
ENSG00000255318	1.67779	3.4691	26.7088	2.3654e-07	1.03355e-05	RP11-655M14.13	lincRNA		9025	0.431038	0.823512	0.526275	1.64817	1.99745	1.87682
ENSG00000254365	1.67562	2.56211	26.0073	3.40131e-07	1.4136e-05	CTB-180C19.1	antisense		6953	0.425697	0.30367	0.471963	1.49921	1.13273	1.18358
ENSG00000273270	1.67294	1.55848	24.8317	6.25598e-07	2.39402e-05	RP11-212P7.2	lincRNA		7053	0.215826	0.167644	0.195904	0.564612	0.663799	0.623049
ENSG00000259877	1.67268	1.796	25.3761	4.71737e-07	1.8776e-05	RP11-46C24.7	antisense		2442	0.62335	0.778164	0.583492	1.87053	2.16804	2.29026
ENSG00000205336	1.67235	1.89568	19.0729	1.2582e-05	0.00031143	GPR56	protein_coding	G protein-coupled receptor 56 [Source:HGNC Symbol;Acc:HGNC:4512]	54928	0.0538864	0.0292142	0.017294	0.0916895	0.113912	0.0909116
ENSG00000204054	1.67071	1.83915	21.9037	2.8668e-06	8.91003e-05	LINC00963	processed_transcript	long intergenic non-protein coding RNA 963 [Source:HGNC Symbol;Acc:HGNC:48716]	30232	0.0839188	0.0419043	0.0442753	0.170463	0.188149	0.163854
ENSG00000227825	1.67022	1.48496	24.8372	6.23829e-07	2.39237e-05	SLC9A7P1	transcribed_processed_pseudogene	solute carrier family 9, subfamily A (NHE7, cation proton antiporter 7), member 7 pseudogene 1 [Source:HGNC Symbol;Acc:HGNC:32679]	3310	0.396012	0.40825	0.365256	1.09693	1.29546	1.35174
ENSG00000235211	1.67007	0.764842	17.347	3.1139e-05	0.000657007	TMSB10P2	processed_pseudogene	thymosin beta 10 pseudogene 2 [Source:HGNC Symbol;Acc:HGNC:41950]	130	7.481	0.974501	10.2964	26.7282	6.39495	22.1255
ENSG00000233778	1.66953	1.08405	18.7042	1.52649e-05	0.000365134	RP11-777J24.1	processed_pseudogene		347	2.68082	1.70374	3.60857	14.6264	4.53941	7.82857
ENSG00000149418	1.66796	5.36334	26.5739	2.53642e-07	1.09074e-05	ST14	protein_coding	suppression of tumorigenicity 14 (colon carcinoma) [Source:HGNC Symbol;Acc:HGNC:11344]	50814	0.586652	0.403884	0.22518	1.18167	1.07807	1.37424
ENSG00000276728	1.66766	0.28143	14.9181	0.000112281	0.00179834	AC142472.6	lincRNA		1740	0.243011	0.558191	0.173706	0.919937	1.03101	0.96428
ENSG00000164342	1.66739	0.433498	16.479	4.91926e-05	0.000943262	TLR3	protein_coding	toll-like receptor 3 [Source:HGNC Symbol;Acc:HGNC:11849]	18917	0.0245876	0.0312522	0.0388028	0.127957	0.0994587	0.0781363
ENSG00000223416	1.66704	0.561905	18.3285	1.85902e-05	0.000432022	RPS26P15	processed_pseudogene	ribosomal protein S26 pseudogene 15 [Source:HGNC Symbol;Acc:HGNC:35680]	347	2.1934	1.33865	1.99094	8.77584	3.02627	6.56219
ENSG00000143127	1.66638	0.178567	15.5202	8.16277e-05	0.0014108	ITGA10	protein_coding	integrin, alpha 10 [Source:HGNC Symbol;Acc:HGNC:6135]	18981	0.0200493	0.0422706	0.0181986	0.0966724	0.0875974	0.0652448
ENSG00000110799	1.66576	0.383726	18.2524	1.93478e-05	0.000445	VWF	protein_coding	von Willebrand factor [Source:HGNC Symbol;Acc:HGNC:12726]	175896	0.00384626	0.00288091	0.0031912	0.01021	0.0109452	0.0104473
ENSG00000128683	1.66257	2.65188	26.3937	2.78444e-07	1.18478e-05	GAD1	protein_coding	glutamate decarboxylase 1 (brain, 67kDa) [Source:HGNC Symbol;Acc:HGNC:4092]	47938	0.0564515	0.0414021	0.0918728	0.185686	0.148776	0.250836
ENSG00000184216	1.66249	5.95251	30.9286	2.67699e-08	1.5737e-06	IRAK1	protein_coding	interleukin-1 receptor-associated kinase 1 [Source:HGNC Symbol;Acc:HGNC:6112]	9480	5.35685	2.78404	1.89475	10.0074	8.66328	10.4297
ENSG00000114854	1.66243	3.51937	24.0056	9.60559e-07	3.46791e-05	TNNC1	protein_coding	troponin C type 1 (slow) [Source:HGNC Symbol;Acc:HGNC:11943]	2968	1.78083	1.96345	1.67302	5.59047	4.3637	7.61826
ENSG00000136490	1.66001	6.07672	27.6366	1.4638e-07	6.79468e-06	LIMD2	protein_coding	LIM domain containing 2 [Source:HGNC Symbol;Acc:HGNC:28142]	5270	11.6983	5.42478	3.23633	20.4541	16.5804	19.3452
ENSG00000141522	1.65998	6.91213	28.6096	8.85439e-08	4.39547e-06	ARHGDIA	protein_coding	Rho GDP dissociation inhibitor (GDI) alpha [Source:HGNC Symbol;Acc:HGNC:678]	3685	31.842	13.167	8.15528	50.2292	45.4291	47.1254
ENSG00000272525	1.65977	0.635115	16.0918	6.03442e-05	0.00111637	RP11-79P5.9	lincRNA		743	0.512187	1.1367	1.22039	3.36291	2.29669	3.27978
ENSG00000132361	1.65934	5.48984	24.8669	6.14289e-07	2.36085e-05	CLUH	protein_coding	clustered mitochondria (cluA/CLU1) homolog [Source:HGNC Symbol;Acc:HGNC:29094]	23277	1.39693	1.15018	0.441486	3.04085	2.60721	2.92274
ENSG00000261371	1.65483	0.187304	14.1616	0.000167757	0.00251212	PECAM1	protein_coding	platelet/endothelial cell adhesion molecule 1 [Source:HGNC Symbol;Acc:HGNC:8823]	94361	0.00179243	0.00492271	0.0105245	0.0136535	0.0139109	0.0220148
ENSG00000148082	1.65446	1.97442	24.9416	5.90927e-07	2.28581e-05	SHC3	protein_coding	SHC (Src homology 2 domain containing) transforming protein 3 [Source:HGNC Symbol;Acc:HGNC:18181]	165622	0.0137864	0.0104537	0.00886396	0.0476164	0.0258902	0.0323214
ENSG00000111186	1.65336	0.889133	14.2793	0.000157589	0.00237861	WNT5B	protein_coding	wingless-type MMTV integration site family, member 5B [Source:HGNC Symbol;Acc:HGNC:16265]	117352	0.0144127	0.00431812	0.00478321	0.0206265	0.0253539	0.0207655
ENSG00000267533	1.65199	0.978739	9.06586	0.00260426	0.0221517	RP11-815J4.7	processed_pseudogene		1244	2.54927	0.305511	0.208256	2.54207	1.37174	2.08735
ENSG00000170439	1.64996	3.50559	23.3781	1.33087e-06	4.59151e-05	METTL7B	protein_coding	methyltransferase like 7B [Source:HGNC Symbol;Acc:HGNC:28276]	3065	1.17264	2.34219	1.93	5.19701	4.88227	6.52996
ENSG00000167759	1.64938	3.58932	27.8664	1.29987e-07	6.16181e-06	KLK13	protein_coding	kallikrein-related peptidase 13 [Source:HGNC Symbol;Acc:HGNC:6361]	8908	0.707263	0.692113	0.547728	1.96346	2.29384	1.84317
ENSG00000179750	1.6484	2.29426	22.9518	1.66113e-06	5.52814e-05	APOBEC3B	protein_coding	apolipoprotein B mRNA editing enzyme, catalytic polypeptide-like 3B [Source:HGNC Symbol;Acc:HGNC:17352]	10457	0.194093	0.28268	0.19407	0.806437	0.623456	0.66091
ENSG00000214309	1.64825	0.303734	17.6244	2.69108e-05	0.000587207	MBLAC1	protein_coding	metallo-beta-lactamase domain containing 1 [Source:HGNC Symbol;Acc:HGNC:22180]	1804	0.351585	0.234082	0.335088	0.930584	0.897412	1.06294
ENSG00000079385	1.64665	2.17458	22.3994	2.21443e-06	7.09212e-05	CEACAM1	protein_coding	carcinoembryonic antigen-related cell adhesion molecule 1 (biliary glycoprotein) [Source:HGNC Symbol;Acc:HGNC:1814]	53930	0.0384185	0.0501134	0.0312249	0.127411	0.107095	0.13778
ENSG00000266373	1.64497	0.606241	16.966	3.80557e-05	0.000768467	RP11-710M11.1	processed_pseudogene		585	0.650522	1.22715	1.77142	3.73728	3.21617	4.09731
ENSG00000167994	1.64476	3.9631	10.9037	0.00095971	0.0102516	RAB3IL1	protein_coding	RAB3A interacting protein (rabin3)-like 1 [Source:HGNC Symbol;Acc:HGNC:9780]	22968	0.916814	0.250046	0.112796	0.909398	0.948708	0.913144
ENSG00000123342	1.64096	2.2815	23.8361	1.04897e-06	3.69748e-05	MMP19	protein_coding	matrix metallopeptidase 19 [Source:HGNC Symbol;Acc:HGNC:7165]	7533	0.331176	0.235443	0.36111	1.07282	0.940965	0.859113
ENSG00000177468	1.63966	1.43604	21.3658	3.7948e-06	0.000113596	OLIG3	protein_coding	oligodendrocyte transcription factor 3 [Source:HGNC Symbol;Acc:HGNC:18003]	2048	0.433575	0.90725	0.548164	2.09694	2.22193	1.46297
ENSG00000125731	1.6374	4.18196	18.5339	1.66908e-05	0.0003956	SH2D3A	protein_coding	SH2 domain containing 3A [Source:HGNC Symbol;Acc:HGNC:16885]	15428	1.23881	0.443414	0.277072	1.99913	1.47192	1.59246
ENSG00000127920	1.63699	1.86134	24.6772	6.77808e-07	2.55216e-05	GNG11	protein_coding	guanine nucleotide binding protein (G protein), gamma 11 [Source:HGNC Symbol;Acc:HGNC:4403]	6911	0.250852	0.219971	0.274902	0.903863	0.709094	0.716777
ENSG00000095752	1.63274	1.42208	22.2297	2.41907e-06	7.66886e-05	IL11	protein_coding	interleukin 11 [Source:HGNC Symbol;Acc:HGNC:5966]	6074	0.375919	0.145999	0.127957	0.906291	0.525865	0.473545
ENSG00000227205	1.63271	1.52124	7.17838	0.00737873	0.0466614	PFN1P9	processed_pseudogene	profilin 1 pseudogene 9 [Source:HGNC Symbol;Acc:HGNC:42991]	432	11.4519	1.75952	0.5997	9.57956	5.77321	9.43235
ENSG00000244067	1.63199	1.27154	23.5472	1.21887e-06	4.23783e-05	GSTA2	protein_coding	glutathione S-transferase alpha 2 [Source:HGNC Symbol;Acc:HGNC:4627]	13480	0.0721461	0.0720514	0.105704	0.211425	0.217476	0.355627
ENSG00000184557	1.63104	3.93208	19.3049	1.11421e-05	0.000283244	SOCS3	protein_coding	suppressor of cytokine signaling 3 [Source:HGNC Symbol;Acc:HGNC:19391]	3299	3.61445	1.71525	1.59678	6.59169	5.01344	9.0578
ENSG00000215088	1.63044	1.68925	20.3858	6.32971e-06	0.000173419	RPS5P3	processed_pseudogene	ribosomal protein S5 pseudogene 3 [Source:HGNC Symbol;Acc:HGNC:10427]	615	3.02519	1.23595	2.73814	13.966	3.48616	6.04103
ENSG00000087085	1.62998	3.16832	11.3562	0.00075197	0.00843594	ACHE	protein_coding	acetylcholinesterase (Yt blood group) [Source:HGNC Symbol;Acc:HGNC:108]	6980	1.70226	0.490043	0.197953	1.95206	1.56715	1.73989
ENSG00000143318	1.6289	3.1755	24.5287	7.32122e-07	2.73719e-05	CASQ1	protein_coding	calsequestrin 1 (fast-twitch, skeletal muscle) [Source:HGNC Symbol;Acc:HGNC:1512]	11330	0.332151	0.391348	0.42683	1.40245	0.969327	1.21292
ENSG00000187800	1.62862	0.645812	16.7165	4.34018e-05	0.000858034	PEAR1	protein_coding	platelet endothelial aggregation receptor 1 [Source:HGNC Symbol;Acc:HGNC:33631]	22736	0.0483542	0.02786	0.0208903	0.0944435	0.0942993	0.103667
ENSG00000103174	1.6266	3.46309	21.1093	4.33816e-06	0.000127512	NAGPA	protein_coding	N-acetylglucosamine-1-phosphodiester alpha-N-acetylglucosaminidase [Source:HGNC Symbol;Acc:HGNC:17378]	9297	0.718604	0.681322	0.366903	1.62934	1.69428	1.968
ENSG00000007376	1.62569	4.53294	10.0947	0.001487	0.0143722	RPUSD1	protein_coding	RNA pseudouridylate synthase domain containing 1 [Source:HGNC Symbol;Acc:HGNC:14173]	3423	11.5746	1.86283	0.996522	10.5045	6.87705	8.60129
ENSG00000183696	1.62474	5.79344	42.2188	8.16118e-11	9.23344e-09	UPP1	protein_coding	uridine phosphorylase 1 [Source:HGNC Symbol;Acc:HGNC:12576]	20105	2.12208	1.04179	1.03946	4.86438	3.69104	3.76538
ENSG00000108557	1.62448	1.2832	8.26978	0.00403103	0.0303832	RAI1	protein_coding	retinoic acid induced 1 [Source:HGNC Symbol;Acc:HGNC:9834]	129980	0.0243983	0.0058479	0.00298974	0.0207251	0.0235639	0.0307345
ENSG00000184281	1.62164	4.5183	9.95204	0.00160671	0.01525	TSSC4	protein_coding	tumor suppressing subtransferable candidate 4 [Source:HGNC Symbol;Acc:HGNC:12386]	3390	10.0159	2.36678	1.04443	9.28237	8.14435	9.54528
ENSG00000204740	1.62155	0.525959	17.2608	3.25832e-05	0.000684248	MALRD1	protein_coding	MAM and LDL receptor class A domain containing 1 [Source:HGNC Symbol;Acc:HGNC:24331]	741630	0.000741193	0.00119574	0.000756873	0.00279005	0.00253693	0.00290877
ENSG00000212864	1.62053	1.77696	8.52936	0.00349463	0.0274035	RNF208	protein_coding	ring finger protein 208 [Source:HGNC Symbol;Acc:HGNC:25420]	1334	4.56438	0.601453	0.323676	3.86315	2.72238	2.93477
ENSG00000231327	1.61931	-0.0423804	11.4907	0.000699465	0.00797203	AC016700.5	lincRNA		1281	0.528136	0.428547	0.10112	1.15813	0.853921	1.06031
ENSG00000196878	1.61692	1.18151	17.7223	2.55618e-05	0.000563273	LAMB3	protein_coding	laminin, beta 3 [Source:HGNC Symbol;Acc:HGNC:6490]	37596	0.0461124	0.0269571	0.0149303	0.102806	0.0628462	0.093507
ENSG00000138823	1.61616	2.65639	16.1103	5.9759e-05	0.00110767	MTTP	protein_coding	microsomal triglyceride transfer protein [Source:HGNC Symbol;Acc:HGNC:7467]	60238	0.0182506	0.0644943	0.0788477	0.121198	0.103144	0.232777
ENSG00000187957	1.61569	1.46697	14.8338	0.00011741	0.00186676	DNER	protein_coding	delta/notch-like EGF repeat containing [Source:HGNC Symbol;Acc:HGNC:24456]	356929	0.00225085	0.00437748	0.00411305	0.0135632	0.00600677	0.0145501
ENSG00000237632	1.61453	-0.0377888	8.3546	0.00384711	0.029281	S100A11P1	processed_pseudogene	S100 calcium binding protein A11 pseudogene 1 [Source:HGNC Symbol;Acc:HGNC:10491]	311	3.53499	0.950478	0.416512	3.76604	4.08004	4.36739
ENSG00000206579	1.61424	2.64688	20.5489	5.8128e-06	0.000161556	XKR4	protein_coding	XK, Kell blood group complex subunit-related family, member 4 [Source:HGNC Symbol;Acc:HGNC:29394]	439665	0.010579	0.00470629	0.00608887	0.0216666	0.023785	0.0174455
ENSG00000177459	1.61292	2.55519	24.5719	7.15894e-07	2.68213e-05	ERICH5	protein_coding	glutamate-rich 5 [Source:HGNC Symbol;Acc:HGNC:26823]	29299	0.125557	0.079271	0.0898967	0.326465	0.291211	0.272697
ENSG00000261559	1.61209	3.07435	12.2654	0.000461428	0.0056831	FSCN1P1	processed_pseudogene	fascin actin-bundling protein 1 pseudogene 1 [Source:HGNC Symbol;Acc:HGNC:49669]	1480	6.39973	2.39674	1.05029	8.17756	7.0067	8.74554
ENSG00000225663	1.61093	5.79336	10.9223	0.000950136	0.0101737	FAM195B	protein_coding	family with sequence similarity 195, member B [Source:HGNC Symbol;Acc:HGNC:28007]	10941	7.94587	1.6828	0.761671	7.28656	5.51885	7.16748
ENSG00000160307	1.61084	0.795893	11.1717	0.000830554	0.0091453	S100B	protein_coding	S100 calcium binding protein B [Source:HGNC Symbol;Acc:HGNC:10500]	6246	0.0406185	0.263674	0.131346	0.406289	0.350263	0.39015
ENSG00000188389	1.61001	0.928751	10.4617	0.00121877	0.0123194	PDCD1	protein_coding	programmed cell death 1 [Source:HGNC Symbol;Acc:HGNC:8760]	9027	0.276365	0.0701701	0.0239163	0.345995	0.222967	0.265528
ENSG00000105609	1.60803	0.271536	15.1942	9.69984e-05	0.00160927	LILRB5	protein_coding	leukocyte immunoglobulin-like receptor, subfamily B (with TM and ITIM domains), member 5 [Source:HGNC Symbol;Acc:HGNC:6609]	7870	0.0698464	0.107315	0.0384052	0.243078	0.216829	0.177663
ENSG00000173918	1.60664	1.55781	21.1466	4.25462e-06	0.000125262	C1QTNF1	protein_coding	C1q and tumor necrosis factor related protein 1 [Source:HGNC Symbol;Acc:HGNC:14324]	26974	0.0627032	0.0500967	0.0432201	0.138947	0.144368	0.195493
ENSG00000106258	1.60211	-0.103186	12.856	0.000336407	0.00441081	CYP3A5	protein_coding	cytochrome P450, family 3, subfamily A, polypeptide 5 [Source:HGNC Symbol;Acc:HGNC:2638]	31804	0.0106361	0.00796661	0.0217223	0.0441921	0.0330184	0.041451
ENSG00000131668	1.60154	0.126128	14.3624	0.000150785	0.00228944	BARX1	protein_coding	BARX homeobox 1 [Source:HGNC Symbol;Acc:HGNC:955]	3750	0.191687	0.135131	0.0690855	0.593427	0.280031	0.330243
ENSG00000103260	1.59901	2.45506	8.7481	0.00309925	0.0252447	METRN	protein_coding	meteorin, glial cell differentiation regulator [Source:HGNC Symbol;Acc:HGNC:14151]	4540	2.43086	0.251138	0.123639	2.17565	0.963764	1.1791
ENSG00000110046	1.59833	4.24873	18.1874	2.00195e-05	0.000458679	ATG2A	protein_coding	autophagy related 2A [Source:HGNC Symbol;Acc:HGNC:29028]	22702	0.713362	0.450148	0.192099	1.30871	1.141	1.19484
ENSG00000140009	1.59826	-0.282632	12.5684	0.000392323	0.00500442	ESR2	protein_coding	estrogen receptor 2 (ER beta) [Source:HGNC Symbol;Acc:HGNC:3468]	253880	0.00133241	0.00083166	0.00221096	0.00399824	0.00396393	0.00503529
ENSG00000172260	1.59667	0.713031	18.9445	1.34577e-05	0.000327659	NEGR1	protein_coding	neuronal growth regulator 1 [Source:HGNC Symbol;Acc:HGNC:17302]	886794	0.000762908	0.000952383	0.000876429	0.00303774	0.00251637	0.00234252
ENSG00000243678	1.59181	1.43421	17.5002	2.87284e-05	0.000615594	NME1-NME2	protein_coding	NME1-NME2 readthrough [Source:HGNC Symbol;Acc:HGNC:33531]	6312	0.489025	0.100353	0.10261	0.933971	0.332737	0.518979
ENSG00000135828	1.59179	0.430844	15.8752	6.7661e-05	0.00121525	RNASEL	protein_coding	ribonuclease L (2',5'-oligoisoadenylate synthetase-dependent) [Source:HGNC Symbol;Acc:HGNC:10050]	15622	0.0297736	0.0378439	0.0525151	0.14245	0.0952289	0.125303
ENSG00000188130	1.59015	4.73103	21.3195	3.88758e-06	0.000115985	MAPK12	protein_coding	mitogen-activated protein kinase 12 [Source:HGNC Symbol;Acc:HGNC:6874]	16375	1.29886	0.83812	0.440354	2.38658	2.30865	2.42498
ENSG00000198771	1.5899	-0.168156	13.8246	0.000200692	0.00289007	RCSD1	protein_coding	RCSD domain containing 1 [Source:HGNC Symbol;Acc:HGNC:28310]	76156	0.00555228	0.00499048	0.00510276	0.0169174	0.0143636	0.0162615
ENSG00000133317	1.58967	2.84384	23.5309	1.22924e-06	4.2656e-05	LGALS12	protein_coding	lectin, galactoside-binding, soluble, 12 [Source:HGNC Symbol;Acc:HGNC:15788]	10690	0.458834	0.260718	0.290818	1.08468	0.945499	0.937992
ENSG00000011332	1.58875	3.74869	25.1625	5.26978e-07	2.07437e-05	DPF1	protein_coding	D4, zinc and double PHD fingers family 1 [Source:HGNC Symbol;Acc:HGNC:20225]	18708	0.422658	0.40856	0.253882	1.13943	1.06885	0.988683
ENSG00000102003	1.5884	3.78166	25.8959	3.60338e-07	1.48037e-05	SYP	protein_coding	synaptophysin [Source:HGNC Symbol;Acc:HGNC:11506]	12455	0.580534	0.606895	0.461078	1.54848	1.71085	1.67429
ENSG00000109072	1.58699	2.81137	22.2287	2.42026e-06	7.66886e-05	VTN	protein_coding	vitronectin [Source:HGNC Symbol;Acc:HGNC:12724]	5815	0.916212	0.464766	0.460372	2.00745	1.51242	1.78619
ENSG00000122733	1.58591	0.887344	15.3923	8.73413e-05	0.00148708	KIAA1045	protein_coding	KIAA1045 [Source:HGNC Symbol;Acc:HGNC:29180]	24936	0.0610451	0.0270955	0.0225104	0.0970708	0.110545	0.105735
ENSG00000178209	1.58306	5.46748	12.8698	0.000333925	0.00438962	PLEC	protein_coding	plectin [Source:HGNC Symbol;Acc:HGNC:9069]	61587	0.903529	0.279068	0.145127	0.924889	0.955564	1.09363
ENSG00000006327	1.5812	6.32307	32.9101	9.65183e-09	6.31824e-07	TNFRSF12A	protein_coding	tumor necrosis factor receptor superfamily, member 12A [Source:HGNC Symbol;Acc:HGNC:18152]	3938	18.8871	8.47141	5.85507	34.6989	26.2885	27.6436
ENSG00000185585	1.58008	4.80226	31.3643	2.13875e-08	1.29565e-06	OLFML2A	protein_coding	olfactomedin-like 2A [Source:HGNC Symbol;Acc:HGNC:27270]	37727	0.402362	0.39176	0.31817	1.07312	1.13426	1.10336
ENSG00000106128	1.57921	0.893894	20.203	6.96419e-06	0.000188002	GHRHR	protein_coding	growth hormone releasing hormone receptor [Source:HGNC Symbol;Acc:HGNC:4266]	54585	0.0123943	0.0208879	0.0158206	0.0429142	0.0529051	0.0497667
ENSG00000170373	1.57821	7.69492	53.1829	3.03894e-13	6.24241e-11	CST1	protein_coding	cystatin SN [Source:HGNC Symbol;Acc:HGNC:2473]	3715	20.0436	25.3143	36.2745	66.512	56.7341	129.621
ENSG00000176402	1.57744	1.39787	22.4103	2.20186e-06	7.06453e-05	GJC3	protein_coding	gap junction protein, gamma 3, 30.2kDa [Source:HGNC Symbol;Acc:HGNC:17495]	6351	0.179762	0.206122	0.217558	0.577842	0.633829	0.591274
ENSG00000162931	1.57715	0.582688	17.5319	2.82524e-05	0.00060978	TRIM17	protein_coding	tripartite motif containing 17 [Source:HGNC Symbol;Acc:HGNC:13430]	8921	0.0853167	0.0568031	0.0919617	0.223193	0.161855	0.326898
ENSG00000095906	1.57599	4.94669	7.45719	0.00631835	0.0416815	NUBP2	protein_coding	nucleotide binding protein 2 [Source:HGNC Symbol;Acc:HGNC:8042]	6290	9.65337	1.41656	0.576628	6.70963	4.96677	6.00819
ENSG00000106123	1.57596	4.74782	16.714	4.34601e-05	0.000858205	EPHB6	protein_coding	EPH receptor B6 [Source:HGNC Symbol;Acc:HGNC:3396]	16033	1.60084	0.816491	0.393192	2.29139	2.47252	2.44681
ENSG00000215375	1.5749	1.70148	11.7719	0.000601328	0.00702375	MYL5	protein_coding	myosin, light chain 5, regulatory [Source:HGNC Symbol;Acc:HGNC:7586]	8453	0.395177	0.144874	0.0919451	0.434151	0.652208	0.52931
ENSG00000135899	1.57436	2.46736	23.0266	1.59774e-06	5.35708e-05	SP110	protein_coding	SP110 nuclear body protein [Source:HGNC Symbol;Acc:HGNC:5401]	58436	0.0369033	0.0484171	0.0561565	0.141638	0.13328	0.142196
ENSG00000042980	1.5719	1.81244	22.4191	2.19186e-06	7.0566e-05	ADAM28	protein_coding	ADAM metallopeptidase domain 28 [Source:HGNC Symbol;Acc:HGNC:206]	64978	0.0279819	0.0207964	0.0312319	0.0805123	0.0781121	0.0774653
ENSG00000163492	1.57038	2.94551	24.0352	9.45917e-07	3.43587e-05	CCDC141	protein_coding	coiled-coil domain containing 141 [Source:HGNC Symbol;Acc:HGNC:26821]	220329	0.0159287	0.0149495	0.021557	0.0565253	0.0442853	0.0540316
ENSG00000174808	1.56902	0.141341	14.7289	0.000124131	0.00195449	BTC	protein_coding	betacellulin [Source:HGNC Symbol;Acc:HGNC:1121]	49927	0.00846915	0.012687	0.00951314	0.0320606	0.0271677	0.0320057
ENSG00000153443	1.56683	5.05582	10.4407	0.00123266	0.0123987	UBALD1	protein_coding	UBA-like domain containing 1 [Source:HGNC Symbol;Acc:HGNC:29576]	6144	9.24272	1.58769	0.906578	7.73962	6.64442	6.2745
ENSG00000163040	1.56607	1.62611	20.8996	4.83983e-06	0.000139056	CCDC74A	protein_coding	coiled-coil domain containing 74A [Source:HGNC Symbol;Acc:HGNC:25197]	5991	0.225853	0.35948	0.187388	0.749415	0.766861	0.71349
ENSG00000099795	1.56519	5.88288	7.30828	0.00686376	0.0440597	NDUFB7	protein_coding	NADH dehydrogenase (ubiquinone) 1 beta subcomplex, 7, 18kDa [Source:HGNC Symbol;Acc:HGNC:7702]	5984	20.1456	2.85098	1.08235	13.2638	9.48364	12.2503
ENSG00000253676	1.56422	3.48775	21.6998	3.18818e-06	9.7729e-05	TAGLN2P1	processed_pseudogene	transgelin 2 pseudogene 1 [Source:HGNC Symbol;Acc:HGNC:21739]	586	7.57647	10.5211	10.6841	33.7114	24.4908	26.9279
ENSG00000262049	1.56335	0.914458	14.3718	0.000150031	0.00227994	RP13-1032I1.7	antisense		1976	0.920146	0.384671	0.196663	1.52134	1.17359	1.25345
ENSG00000099624	1.56277	5.20854	7.14566	0.00751458	0.0472032	ATP5D	protein_coding	ATP synthase, H+ transporting, mitochondrial F1 complex, delta subunit [Source:HGNC Symbol;Acc:HGNC:837]	3080	25.4802	3.0026	1.44395	16.2123	10.9955	14.7214
ENSG00000261963	1.56158	0.917062	11.0035	0.000909391	0.00982189	RP11-74E22.4	unprocessed_pseudogene		25000	0.0845678	0.025337	0.0155442	0.0968223	0.120763	0.0894852
ENSG00000242173	1.56135	0.751198	7.96495	0.00476919	0.0342841	ARHGDIG	protein_coding	Rho GDP dissociation inhibitor (GDI) gamma [Source:HGNC Symbol;Acc:HGNC:680]	14283	0.148022	0.0443482	0.0120923	0.169471	0.110283	0.184598
ENSG00000150873	1.55973	0.109985	14.392	0.000148428	0.00226328	C2orf50	protein_coding	chromosome 2 open reading frame 50 [Source:HGNC Symbol;Acc:HGNC:26324]	13737	0.030781	0.0553331	0.0251458	0.11084	0.127407	0.0843353
ENSG00000101282	1.559	3.31668	19.9099	8.11808e-06	0.000215569	RSPO4	protein_coding	R-spondin 4 [Source:HGNC Symbol;Acc:HGNC:16175]	43812	0.182408	0.104096	0.0729299	0.335948	0.350542	0.306372
ENSG00000090674	1.5588	3.87113	19.6543	9.27949e-06	0.000241388	MCOLN1	protein_coding	mucolipin 1 [Source:HGNC Symbol;Acc:HGNC:13356]	11383	0.980669	0.671469	0.383117	1.90696	1.80662	1.91619
ENSG00000007516	1.55652	2.07743	18.5171	1.68387e-05	0.000396476	BAIAP3	protein_coding	BAI1-associated protein 3 [Source:HGNC Symbol;Acc:HGNC:948]	15837	0.216265	0.127989	0.0736135	0.416617	0.36193	0.368284
ENSG00000203772	1.55562	1.12339	11.8216	0.000585465	0.00687893	SPRN	protein_coding	shadow of prion protein homolog (zebrafish) [Source:HGNC Symbol;Acc:HGNC:16871]	3906	0.476316	0.216223	0.154761	0.579721	0.750532	1.03298
ENSG00000128185	1.5553	3.4997	12.2157	0.000473882	0.00581386	DGCR6L	protein_coding	DiGeorge syndrome critical region gene 6-like [Source:HGNC Symbol;Acc:HGNC:18551]	5804	2.32401	0.836709	0.357092	3.08079	2.23901	2.76007
ENSG00000228594	1.55515	4.37044	7.89963	0.00494449	0.0351344	C1orf233	protein_coding	chromosome 1 open reading frame 233 [Source:HGNC Symbol;Acc:HGNC:42951]	2085	17.5828	2.87598	1.63602	12.3397	12.3605	12.4732
ENSG00000108379	1.55505	1.76973	20.7518	5.22817e-06	0.000147836	WNT3	protein_coding	wingless-type MMTV integration site family, member 3 [Source:HGNC Symbol;Acc:HGNC:12782]	70648	0.0203495	0.0233114	0.0268918	0.0795768	0.0495469	0.081992
ENSG00000205220	1.55453	0.388511	14.3799	0.000149392	0.00227215	PSMB10	protein_coding	proteasome (prosome, macropain) subunit, beta type, 10 [Source:HGNC Symbol;Acc:HGNC:9538]	2585	0.37622	0.228703	0.133628	0.770253	0.643205	0.679979
ENSG00000185155	1.55357	1.90401	21.211	4.11387e-06	0.000121519	MIXL1	protein_coding	Mix paired-like homeobox [Source:HGNC Symbol;Acc:HGNC:13363]	3436	0.529164	0.479309	0.590625	2.04523	1.46444	1.26729
ENSG00000162631	1.55328	3.39055	21.22	4.09475e-06	0.000121155	NTNG1	protein_coding	netrin G1 [Source:HGNC Symbol;Acc:HGNC:23319]	343451	0.0112034	0.0177052	0.0177264	0.0502436	0.04357	0.0411758
ENSG00000233876	1.55202	1.75027	17.775	2.48633e-05	0.000551281	GAPDHP68	processed_pseudogene	glyceraldehyde 3 phosphate dehydrogenase pseudogene 68 [Source:HGNC Symbol;Acc:HGNC:4146]	1007	2.77134	1.00644	1.24347	5.6604	2.56359	6.22836
ENSG00000135111	1.55109	3.18632	20.9466	4.72271e-06	0.000137235	TBX3	protein_coding	T-box 3 [Source:HGNC Symbol;Acc:HGNC:11602]	13910	0.221907	0.340013	0.403537	0.77465	0.666861	1.47905
ENSG00000102032	1.55095	3.98857	15.0906	0.00010247	0.00168003	RENBP	protein_coding	renin binding protein [Source:HGNC Symbol;Acc:HGNC:9959]	9428	1.66839	0.761436	0.421342	2.40177	2.32976	2.46184
ENSG00000145692	1.55023	1.1862	20.9372	4.74578e-06	0.000137236	BHMT	protein_coding	betaine--homocysteine S-methyltransferase [Source:HGNC Symbol;Acc:HGNC:1047]	20511	0.0494766	0.0535292	0.0589438	0.180826	0.138661	0.157762
ENSG00000181790	1.54978	1.98991	12.9439	0.000320962	0.00424569	BAI1	protein_coding	brain-specific angiogenesis inhibitor 1 [Source:HGNC Symbol;Acc:HGNC:943]	95579	0.0468941	0.0136963	0.0108422	0.0575944	0.0549345	0.0597691
ENSG00000160789	1.54956	4.92772	27.2483	1.78936e-07	8.09559e-06	LMNA	protein_coding	lamin A/C [Source:HGNC Symbol;Acc:HGNC:6636]	57516	0.379347	0.259908	0.182425	0.939444	0.610877	0.793196
ENSG00000172031	1.54927	0.633869	14.7011	0.000125976	0.00197484	EPHX4	protein_coding	epoxide hydrolase 4 [Source:HGNC Symbol;Acc:HGNC:23758]	33554	0.0239433	0.0113267	0.0334577	0.0709756	0.0612887	0.0607196
ENSG00000235162	1.549	4.95371	29.0104	7.19893e-08	3.70755e-06	C12orf75	protein_coding	chromosome 12 open reading frame 75 [Source:HGNC Symbol;Acc:HGNC:35164]	160807	0.0749402	0.09585	0.127274	0.298866	0.2623	0.29364
ENSG00000221866	1.54829	1.54231	19.9502	7.94843e-06	0.000211694	PLXNA4	protein_coding	plexin A4 [Source:HGNC Symbol;Acc:HGNC:9102]	525356	0.0028975	0.00208989	0.00320537	0.00958649	0.00807876	0.00638747
ENSG00000147003	1.54822	4.2525	26.1612	3.14073e-07	1.3269e-05	TMEM27	protein_coding	transmembrane protein 27 [Source:HGNC Symbol;Acc:HGNC:29437]	37713	0.279179	0.198192	0.282796	0.747429	0.539496	0.970304
ENSG00000086730	1.54821	0.568817	17.3498	3.10931e-05	0.000656814	LAT2	protein_coding	linker for activation of T cells family, member 2 [Source:HGNC Symbol;Acc:HGNC:12749]	30182	0.0238164	0.0195877	0.0271814	0.0646764	0.0666863	0.0754449
ENSG00000168398	1.54637	-0.0682095	13.4218	0.000248714	0.00345091	BDKRB2	protein_coding	bradykinin receptor B2 [Source:HGNC Symbol;Acc:HGNC:1030]	39487	0.0107083	0.00962482	0.0131218	0.0336162	0.0343506	0.0303508
ENSG00000177628	1.54554	4.18924	26.086	3.26537e-07	1.36344e-05	GBA	protein_coding	glucosidase, beta, acid [Source:HGNC Symbol;Acc:HGNC:4177]	10247	0.833546	0.989051	0.893318	2.61748	2.61325	2.68222
ENSG00000204428	1.54391	0.295201	15.3615	8.878e-05	0.00150516	LY6G5C	protein_coding	lymphocyte antigen 6 complex, locus G5C [Source:HGNC Symbol;Acc:HGNC:13932]	7356	0.0747269	0.103332	0.0586983	0.175144	0.29741	0.222662
ENSG00000011009	1.54321	6.62481	22.8448	1.75625e-06	5.79078e-05	LYPLA2	protein_coding	lysophospholipase II [Source:HGNC Symbol;Acc:HGNC:6738]	4569	20.8412	10.4069	5.42447	31.5389	28.8539	32.4119
ENSG00000143499	1.54249	4.30352	24.2723	8.36344e-07	3.07537e-05	SMYD2	protein_coding	SET and MYND domain containing 2 [Source:HGNC Symbol;Acc:HGNC:20982]	56029	0.155464	0.158274	0.229652	0.503093	0.572424	0.486267
ENSG00000160360	1.54096	3.69299	9.13678	0.00250522	0.0216075	GPSM1	protein_coding	G-protein signaling modulator 1 [Source:HGNC Symbol;Acc:HGNC:17858]	32129	0.617235	0.127491	0.0779467	0.516435	0.531122	0.528439
ENSG00000197774	1.5404	2.45858	12.6321	0.000379183	0.00486808	EME2	protein_coding	essential meiotic structure-specific endonuclease subunit 2 [Source:HGNC Symbol;Acc:HGNC:27289]	8501	0.631697	0.268243	0.172693	0.7394	1.08088	0.925762
ENSG00000164619	1.53825	3.75645	25.1225	5.38026e-07	2.10857e-05	BMPER	protein_coding	BMP binding endothelial regulator [Source:HGNC Symbol;Acc:HGNC:24154]	250961	0.0267896	0.0213699	0.0337223	0.0813615	0.0589301	0.0986935
ENSG00000197993	1.53786	3.75489	23.6284	1.16849e-06	4.08651e-05	KEL	protein_coding	Kell blood group, metallo-endopeptidase [Source:HGNC Symbol;Acc:HGNC:6308]	21567	0.256836	0.36419	0.334344	0.834516	0.821659	1.11879
ENSG00000055732	1.5356	4.79245	25.5684	4.26984e-07	1.7303e-05	MCOLN3	protein_coding	mucolipin 3 [Source:HGNC Symbol;Acc:HGNC:13358]	30417	0.665877	0.37068	0.396054	1.32846	1.42699	1.26083
ENSG00000173465	1.53464	4.29695	13.6715	0.000217733	0.00309801	SSSCA1	protein_coding	Sjogren syndrome/scleroderma autoantigen 1 [Source:HGNC Symbol;Acc:HGNC:11328]	3512	7.51286	1.86372	1.20487	9.46016	5.93033	7.45058
ENSG00000197165	1.5338	0.5312	16.132	5.90784e-05	0.00109978	SULT1A2	protein_coding	sulfotransferase family, cytosolic, 1A, phenol-preferring, member 2 [Source:HGNC Symbol;Acc:HGNC:11454]	5166	0.139146	0.106266	0.158806	0.347638	0.431959	0.394384
ENSG00000223611	1.53363	-0.0615316	11.7853	0.000596997	0.00698685	SUPT20HL2	processed_pseudogene	suppressor of Ty 20 homolog (S. cerevisiae)-like 2 [Source:HGNC Symbol;Acc:HGNC:31797]	2408	0.122918	0.245514	0.179312	0.421542	0.417925	0.779731
ENSG00000182511	1.53291	3.00144	10.81	0.00100955	0.0106819	FES	protein_coding	FES proto-oncogene, tyrosine kinase [Source:HGNC Symbol;Acc:HGNC:3657]	12081	0.647506	0.391489	0.110796	0.924244	0.829391	1.0284
ENSG00000038945	1.53175	0.28749	14.2341	0.000161421	0.00243029	MSR1	protein_coding	macrophage scavenger receptor 1 [Source:HGNC Symbol;Acc:HGNC:7376]	459612	0.00119599	0.000918783	0.00169102	0.00433214	0.00342719	0.00321598
ENSG00000179292	1.53162	1.57435	7.98899	0.00470626	0.033982	TMEM151A	protein_coding	transmembrane protein 151A [Source:HGNC Symbol;Acc:HGNC:28497]	4794	1.08488	0.158555	0.0810609	0.936534	0.61151	0.741644
ENSG00000156463	1.52848	1.5463	21.9121	2.85423e-06	8.88641e-05	SH3RF2	protein_coding	SH3 domain containing ring finger 2 [Source:HGNC Symbol;Acc:HGNC:26299]	145212	0.0119387	0.00785173	0.0104072	0.0311874	0.0250093	0.0305368
ENSG00000077463	1.5283	3.72164	10.0096	0.00155726	0.0148982	SIRT6	protein_coding	sirtuin 6 [Source:HGNC Symbol;Acc:HGNC:14934]	8495	2.17019	0.601487	0.269389	2.23355	1.84394	2.13499
ENSG00000271780	1.52769	0.164232	8.51334	0.00352553	0.0275732	RP11-1017G21.5	lincRNA		1078	1.17673	0.313383	0.200271	1.23136	1.50179	1.3341
ENSG00000253636	1.52627	3.38429	19.8304	8.46264e-06	0.000223722	RP11-531A24.5	antisense		10883	0.291399	0.663516	0.567354	1.28069	1.3147	1.58943
ENSG00000204071	1.52546	-0.0618901	8.44166	0.00366721	0.028273	TCEAL6	protein_coding	transcription elongation factor A (SII)-like 6 [Source:HGNC Symbol;Acc:HGNC:24553]	2494	0.491673	0.033864	0.12119	0.626163	0.385969	0.432485
ENSG00000090530	1.52529	5.90154	43.2366	4.85052e-11	5.8177e-09	LEPREL1	protein_coding	prolyl 3-hydroxylase 2 [Source:HGNC Symbol;Acc:HGNC:19317]	165709	0.16535	0.180423	0.212623	0.547302	0.484789	0.570631
ENSG00000159231	1.52462	0.128647	14.0754	0.000175624	0.00260056	CBR3	protein_coding	carbonyl reductase 3 [Source:HGNC Symbol;Acc:HGNC:1549]	11654	0.0507958	0.0434821	0.0370503	0.170851	0.0976169	0.116549
ENSG00000100033	1.52332	1.86046	10.3819	0.00127254	0.0126764	PRODH	protein_coding	proline dehydrogenase (oxidase) 1 [Source:HGNC Symbol;Acc:HGNC:9453]	23776	0.156502	0.0745959	0.0290568	0.174057	0.228197	0.231869
ENSG00000198336	1.52298	0.476239	12.9764	0.000315443	0.00418196	MYL4	protein_coding	myosin, light chain 4, alkali; atrial, embryonic [Source:HGNC Symbol;Acc:HGNC:7585]	23233	0.0400399	0.0363521	0.0130095	0.0873819	0.073449	0.0859742
ENSG00000163501	1.52277	2.4103	13.4495	0.000245073	0.00340832	IHH	protein_coding	indian hedgehog [Source:HGNC Symbol;Acc:HGNC:5956]	6047	0.748202	0.328218	0.285619	1.1234	0.839353	1.85639
ENSG00000182580	1.52142	2.34568	19.0666	1.26232e-05	0.000312018	EPHB3	protein_coding	EPH receptor B3 [Source:HGNC Symbol;Acc:HGNC:3394]	20625	0.143509	0.118751	0.106768	0.316116	0.286396	0.480354
ENSG00000134138	1.52041	0.894898	17.5212	2.8412e-05	0.000611747	MEIS2	protein_coding	Meis homeobox 2 [Source:HGNC Symbol;Acc:HGNC:7001]	212095	0.00318981	0.00318562	0.00692174	0.0119648	0.0103149	0.0145032
ENSG00000154265	1.51797	2.52519	19.3841	1.06895e-05	0.000274078	ABCA5	protein_coding	ATP-binding cassette, sub-family A (ABC1), member 5 [Source:HGNC Symbol;Acc:HGNC:35]	82933	0.0275322	0.0366614	0.0416514	0.104979	0.121346	0.0780353
ENSG00000080031	1.51778	1.30875	20.6698	5.4569e-06	0.000153818	PTPRH	protein_coding	protein tyrosine phosphatase, receptor type, H [Source:HGNC Symbol;Acc:HGNC:9672]	28258	0.0493796	0.0537979	0.0290321	0.139542	0.140905	0.0947189
ENSG00000164897	1.51702	3.94546	7.47077	0.00627088	0.0415524	TMUB1	protein_coding	transmembrane and ubiquitin-like domain containing 1 [Source:HGNC Symbol;Acc:HGNC:21709]	2466	11.1968	1.90079	0.945513	8.32753	6.79567	8.09991
ENSG00000137474	1.51633	1.64894	17.2675	3.24689e-05	0.00068265	MYO7A	protein_coding	myosin VIIA [Source:HGNC Symbol;Acc:HGNC:7606]	86975	0.0272251	0.0135946	0.0148934	0.0457856	0.0513136	0.0574141
ENSG00000054967	1.5155	2.4832	14.7942	0.000119902	0.001903	RELT	protein_coding	RELT tumor necrosis factor receptor [Source:HGNC Symbol;Acc:HGNC:13764]	21210	0.245211	0.127422	0.0651443	0.39391	0.336259	0.387998
ENSG00000108950	1.51484	5.00637	24.4374	7.67653e-07	2.83445e-05	FAM20A	protein_coding	family with sequence similarity 20, member A [Source:HGNC Symbol;Acc:HGNC:23015]	66276	0.324103	0.184776	0.252128	0.62088	0.837124	0.682931
ENSG00000139890	1.51436	1.03928	16.7441	4.27756e-05	0.000848438	REM2	protein_coding	RAS (RAD and GEM)-like GTP binding 2 [Source:HGNC Symbol;Acc:HGNC:20248]	4521	0.317994	0.149448	0.219665	0.578581	0.629079	0.715737
ENSG00000167895	1.51384	0.820304	14.332	0.000153235	0.0023227	TMC8	protein_coding	transmembrane channel-like 8 [Source:HGNC Symbol;Acc:HGNC:20474]	12198	0.128259	0.0588524	0.0389378	0.208041	0.204462	0.186676
ENSG00000276900	1.51373	0.382559	14.3997	0.00014783	0.00225607	RP11-467L13.7	antisense		2087	0.263388	0.424914	0.227582	0.89793	0.838618	0.842235
ENSG00000111834	1.51135	0.226078	13.5877	0.000227673	0.00322331	RSPH4A	protein_coding	radial spoke head 4 homolog A (Chlamydomonas) [Source:HGNC Symbol;Acc:HGNC:21558]	16506	0.0204938	0.0383755	0.0444707	0.0922457	0.111336	0.0871292
ENSG00000179930	1.50745	0.15268	14.163	0.000167639	0.00251212	ZNF648	protein_coding	zinc finger protein 648 [Source:HGNC Symbol;Acc:HGNC:18190]	7142	0.0710455	0.0650395	0.0846399	0.163993	0.196045	0.279675
ENSG00000138400	1.50713	1.42351	18.3426	1.8453e-05	0.000429392	MDH1B	protein_coding	malate dehydrogenase 1B, NAD (soluble) [Source:HGNC Symbol;Acc:HGNC:17836]	27784	0.0334814	0.0547157	0.0590549	0.146138	0.141734	0.125091
ENSG00000115129	1.50711	5.183	29.6989	5.04637e-08	2.70011e-06	TP53I3	protein_coding	tumor protein p53 inducible protein 3 [Source:HGNC Symbol;Acc:HGNC:19373]	8428	2.73431	2.34491	1.70603	6.29996	5.81979	6.89197
ENSG00000182916	1.50618	5.51938	36.9316	1.22348e-09	1.05627e-07	TCEAL7	protein_coding	transcription elongation factor A (SII)-like 7 [Source:HGNC Symbol;Acc:HGNC:28336]	2130	10.4221	10.7256	12.4873	33.1942	31.4912	30.6274
ENSG00000158270	1.50594	5.07544	32.8807	9.79902e-09	6.36794e-07	COLEC12	protein_coding	collectin sub-family member 12 [Source:HGNC Symbol;Acc:HGNC:16016]	181361	0.0890624	0.0756735	0.126659	0.260044	0.22244	0.338558
ENSG00000259493	1.5048	1.14865	14.9119	0.00011265	0.00180229	RP11-621H8.2	processed_pseudogene		1048	0.322778	1.77295	1.35963	2.16068	3.46532	3.12576
ENSG00000258947	1.5037	0.848279	14.9641	0.000109573	0.00176413	TUBB3	protein_coding	tubulin, beta 3 class III [Source:HGNC Symbol;Acc:HGNC:20772]	17369	0.092509	0.0316062	0.0372892	0.159591	0.110842	0.1587
ENSG00000003436	1.50321	4.31216	23.3433	1.35511e-06	4.64823e-05	TFPI	protein_coding	tissue factor pathway inhibitor (lipoprotein-associated coagulation inhibitor) [Source:HGNC Symbol;Acc:HGNC:11760]	101530	0.0832934	0.0802726	0.149698	0.290704	0.252971	0.311626
ENSG00000067798	1.50283	2.00608	18.7133	1.51922e-05	0.00036394	NAV3	protein_coding	neuron navigator 3 [Source:HGNC Symbol;Acc:HGNC:15998]	382103	0.00586503	0.00397856	0.00587611	0.0219675	0.0131687	0.0107686
ENSG00000011132	1.50103	3.47128	7.4541	0.00632922	0.0416854	APBA3	protein_coding	amyloid beta (A4) precursor protein-binding, family A, member 3 [Source:HGNC Symbol;Acc:HGNC:580]	10880	1.70224	0.368722	0.14287	1.35281	1.17833	1.32183
ENSG00000146094	1.49902	1.51067	18.0637	2.13631e-05	0.000484368	DOK3	protein_coding	docking protein 3 [Source:HGNC Symbol;Acc:HGNC:24583]	9367	0.20765	0.144263	0.115241	0.38762	0.457775	0.456338
ENSG00000223657	1.49792	1.23196	17.1193	3.51035e-05	0.000720247	KRT8P51	processed_pseudogene	keratin 8 pseudogene 51 [Source:HGNC Symbol;Acc:HGNC:48883]	273	4.4917	6.34199	2.5306	13.0137	12.0206	11.2676
ENSG00000235282	1.49627	0.83005	10.6114	0.00112393	0.01166	DYNLL1P3	processed_pseudogene	dynein, light chain, LC8-type 1 pseudogene 3 [Source:HGNC Symbol;Acc:HGNC:49654]	265	7.81853	1.91223	1.3035	12.0807	4.29293	10.7033
ENSG00000116885	1.49506	2.30651	21.0177	4.55059e-06	0.000132882	OSCP1	protein_coding	organic solute carrier partner 1 [Source:HGNC Symbol;Acc:HGNC:29971]	34624	0.0610616	0.0743972	0.0860476	0.201836	0.208513	0.209989
ENSG00000196923	1.49419	5.43788	15.3459	8.95147e-05	0.00151488	PDLIM7	protein_coding	PDZ and LIM domain 7 (enigma) [Source:HGNC Symbol;Acc:HGNC:22958]	14212	3.78151	1.25984	0.677511	4.5821	3.81762	4.14329
ENSG00000260804	1.49384	1.9164	16.4097	5.1024e-05	0.000975241	PKI55	lincRNA	DKFZp434H1419 [Source:EntrezGene;Acc:150967]	3147	0.416524	0.563582	0.905553	1.73682	1.98823	1.42175
ENSG00000104321	1.49334	1.49547	18.7019	1.52829e-05	0.000365134	TRPA1	protein_coding	transient receptor potential cation channel, subfamily A, member 1 [Source:HGNC Symbol;Acc:HGNC:497]	55700	0.0212558	0.0250186	0.0302327	0.0855122	0.0557737	0.0760246
ENSG00000226745	1.49318	0.318638	9.70965	0.00183303	0.0169645	RP11-115D7.3	processed_pseudogene		684	1.85456	0.308687	0.631264	2.5685	1.02351	3.7379
ENSG00000077009	1.4898	6.94513	9.96358	0.00159667	0.0151816	NMRK2	protein_coding	nicotinamide riboside kinase 2 [Source:HGNC Symbol;Acc:HGNC:17871]	9313	25.3259	3.51412	2.346	18.1267	15.8284	14.1899
ENSG00000133454	1.48929	0.466489	14.291	0.000156611	0.00236784	MYO18B	protein_coding	myosin XVIIIB [Source:HGNC Symbol;Acc:HGNC:18150]	288897	0.00321999	0.00219256	0.00164406	0.00743264	0.00499801	0.00732885
ENSG00000187068	1.48813	1.15081	19.6808	9.15165e-06	0.000239351	C3orf70	protein_coding	chromosome 3 open reading frame 70 [Source:HGNC Symbol;Acc:HGNC:33731]	74964	0.0118452	0.0168995	0.0161277	0.0354144	0.0484453	0.0420996
ENSG00000102048	1.48715	1.96469	15.1134	0.00010124	0.0016614	ASB9	protein_coding	ankyrin repeat and SOCS box containing 9 [Source:HGNC Symbol;Acc:HGNC:17184]	35179	0.0264432	0.0804258	0.0736435	0.15648	0.144278	0.169202
ENSG00000160716	1.48586	2.34619	18.5005	1.69858e-05	0.000399413	CHRNB2	protein_coding	cholinergic receptor, nicotinic, beta 2 (neuronal) [Source:HGNC Symbol;Acc:HGNC:1962]	12245	0.238268	0.141393	0.275044	0.513323	0.618179	0.662278
ENSG00000274220	1.48549	0.370355	14.0971	0.000173616	0.00257795	RP11-77K12.9	lincRNA		2556	0.198516	0.346947	0.202716	0.549877	0.736096	0.7971
ENSG00000115756	1.48399	3.2215	18.1275	2.06594e-05	0.000471291	HPCAL1	protein_coding	hippocalcin-like 1 [Source:HGNC Symbol;Acc:HGNC:5145]	124728	0.0613606	0.0325021	0.0280406	0.106737	0.1091	0.106656
ENSG00000183111	1.48398	0.0928101	12.5009	0.000406745	0.00515329	ARHGEF37	protein_coding	Rho guanine nucleotide exchange factor (GEF) 37 [Source:HGNC Symbol;Acc:HGNC:34430]	83021	0.00356521	0.00610376	0.00936163	0.014578	0.0195003	0.017804
ENSG00000143995	1.48185	0.114248	13.3095	0.000264061	0.00360782	MEIS1	protein_coding	Meis homeobox 1 [Source:HGNC Symbol;Acc:HGNC:7000]	140417	0.00271018	0.00330809	0.00522752	0.0100094	0.00841338	0.0128025
ENSG00000171388	1.48072	1.67933	18.4435	1.75017e-05	0.000409925	APLN	protein_coding	apelin [Source:HGNC Symbol;Acc:HGNC:16665]	9128	0.134338	0.25907	0.14664	0.551744	0.637533	0.319485
ENSG00000017483	1.48054	4.64525	23.9777	9.74598e-07	3.5115e-05	SLC38A5	protein_coding	solute carrier family 38, member 5 [Source:HGNC Symbol;Acc:HGNC:18070]	11719	0.902037	1.39812	1.10166	3.31479	2.916	3.13277
ENSG00000108798	1.47882	2.07372	21.3292	3.86797e-06	0.000115593	ABI3	protein_coding	ABI family, member 3 [Source:HGNC Symbol;Acc:HGNC:29859]	12998	0.191933	0.162442	0.146165	0.549665	0.46118	0.390329
ENSG00000164236	1.47831	0.449484	12.132	0.000495637	0.00603374	ANKRD33B	protein_coding	ankyrin repeat domain 33B [Source:HGNC Symbol;Acc:HGNC:35240]	85866	0.0118186	0.00639332	0.00553144	0.0181871	0.0198733	0.0274495
ENSG00000166106	1.47679	1.37918	19.47	1.02192e-05	0.000263532	ADAMTS15	protein_coding	ADAM metallopeptidase with thrombospondin type 1 motif, 15 [Source:HGNC Symbol;Acc:HGNC:16305]	27667	0.0443212	0.039684	0.0593046	0.145345	0.0996334	0.155943
ENSG00000277159	1.47559	0.427053	14.0206	0.000180819	0.00266117	RP11-88E10.4	lincRNA		3589	0.129597	0.223555	0.204523	0.554779	0.475464	0.512021
ENSG00000231686	1.47366	0.705525	12.7902	0.000348439	0.00453529	RP1-203P18.1	processed_pseudogene		987	1.58511	0.727338	0.349977	2.68977	1.95057	2.06422
ENSG00000161798	1.47278	0.883472	12.8651	0.000334768	0.00439576	AQP5	protein_coding	aquaporin 5 [Source:HGNC Symbol;Acc:HGNC:638]	3811	0.388333	0.243774	0.124629	0.645394	0.585542	0.775704
ENSG00000244086	1.47218	4.45154	15.9792	6.40416e-05	0.00117023	RPS20P35	processed_pseudogene	ribosomal protein S20 pseudogene 35 [Source:HGNC Symbol;Acc:HGNC:36929]	356	67.1079	25.5031	16.9803	96.2871	79.7666	81.5807
ENSG00000143297	1.47109	2.03405	20.9224	4.78273e-06	0.000137858	FCRL5	protein_coding	Fc receptor-like 5 [Source:HGNC Symbol;Acc:HGNC:18508]	39143	0.0432097	0.0690447	0.0518454	0.133652	0.167673	0.149005
ENSG00000185559	1.46957	2.8158	13.6942	0.000215121	0.00307424	DLK1	protein_coding	delta-like 1 homolog (Drosophila) [Source:HGNC Symbol;Acc:HGNC:2907]	12519	0.729557	0.175403	0.144859	0.982346	0.657075	0.641401
ENSG00000101850	1.46956	6.17548	28.2674	1.05662e-07	5.14519e-06	GPR143	protein_coding	G protein-coupled receptor 143 [Source:HGNC Symbol;Acc:HGNC:20145]	60951	1.02465	0.501605	0.457634	1.67308	1.76022	1.68903
ENSG00000143774	1.46829	5.17104	13.5866	0.000227801	0.00322331	GUK1	protein_coding	guanylate kinase 1 [Source:HGNC Symbol;Acc:HGNC:4693]	9022	4.73362	1.64757	1.01461	5.21444	5.32993	5.95999
ENSG00000113721	1.46727	1.92685	18.6117	1.60233e-05	0.000381294	PDGFRB	protein_coding	platelet-derived growth factor receptor, beta polypeptide [Source:HGNC Symbol;Acc:HGNC:8804]	42035	0.0472783	0.0492254	0.0421153	0.140246	0.0947233	0.15586
ENSG00000106003	1.46594	5.13826	21.5746	3.40329e-06	0.000103436	LFNG	protein_coding	LFNG O-fucosylpeptide 3-beta-N-acetylglucosaminyltransferase [Source:HGNC Symbol;Acc:HGNC:6560]	16648	1.98619	0.8954	0.708056	3.3019	2.44426	3.32346
ENSG00000141994	1.46554	3.96107	10.0482	0.00152497	0.0146807	DUS3L	protein_coding	dihydrouridine synthase 3-like (S. cerevisiae) [Source:HGNC Symbol;Acc:HGNC:26920]	6406	2.9637	1.13382	0.485302	3.25445	3.0668	3.59826
ENSG00000161682	1.46533	4.04971	7.23896	0.00713384	0.0454344	FAM171A2	protein_coding	family with sequence similarity 171, member A2 [Source:HGNC Symbol;Acc:HGNC:30480]	10660	2.84802	0.48725	0.243031	2.05827	1.76087	1.87377
ENSG00000177542	1.46432	5.03781	12.0328	0.000522712	0.00628203	SLC25A22	protein_coding	solute carrier family 25 (mitochondrial carrier: glutamate), member 22 [Source:HGNC Symbol;Acc:HGNC:19954]	7841	5.79712	1.66953	0.84804	6.11435	5.10037	5.53811
ENSG00000158815	1.46151	0.386271	10.7795	0.00102631	0.01084	FGF17	protein_coding	fibroblast growth factor 17 [Source:HGNC Symbol;Acc:HGNC:3673]	6411	0.25063	0.0395212	0.0538804	0.395832	0.218399	0.180707
ENSG00000174276	1.4612	2.16361	7.62424	0.00575889	0.0390874	ZNHIT2	protein_coding	zinc finger, HIT-type containing 2 [Source:HGNC Symbol;Acc:HGNC:1177]	1305	6.77191	0.647178	0.628652	5.26533	3.35287	3.52039
ENSG00000076356	1.46119	3.62097	21.5092	3.5214e-06	0.000106663	PLXNA2	protein_coding	plexin A2 [Source:HGNC Symbol;Acc:HGNC:9100]	222078	0.039413	0.0233886	0.0260535	0.09124	0.0656093	0.0841867
ENSG00000041880	1.46047	2.12336	13.8933	0.000193485	0.00279755	PARP3	protein_coding	poly (ADP-ribose) polymerase family, member 3 [Source:HGNC Symbol;Acc:HGNC:273]	6522	0.479762	0.440283	0.172131	0.933829	0.845311	1.05354
ENSG00000261594	1.45859	0.726469	13.2457	0.000273204	0.00372421	TPBGL	protein_coding	trophoblast glycoprotein-like [Source:HGNC Symbol;Acc:HGNC:44159]	2792	0.439195	0.287371	0.185581	0.741112	0.767905	0.944347
ENSG00000198715	1.45853	6.07394	25.8789	3.63517e-07	1.48659e-05	C1orf85	protein_coding	glycosylated lysosomal membrane protein [Source:HGNC Symbol;Acc:HGNC:29436]	5600	8.75881	7.49553	3.76269	15.7141	18.4239	17.927
ENSG00000113083	1.45493	1.87096	15.6345	7.68418e-05	0.00134499	LOX	protein_coding	lysyl oxidase [Source:HGNC Symbol;Acc:HGNC:6664]	15090	0.0952719	0.117534	0.165961	0.344101	0.443638	0.254147
ENSG00000040487	1.4547	4.19553	15.9161	6.62114e-05	0.00120128	PQLC2	protein_coding	PQ loop repeat containing 2 [Source:HGNC Symbol;Acc:HGNC:26001]	16974	1.12598	0.447809	0.32815	1.66064	1.39199	1.48978
ENSG00000172935	1.45261	3.59036	14.3813	0.00014928	0.00227215	MRGPRF	protein_coding	MAS-related GPR, member F [Source:HGNC Symbol;Acc:HGNC:24828]	9014	1.38382	0.566855	0.383212	2.08763	1.49992	2.03422
ENSG00000146540	1.45112	5.14942	10.9415	0.000940348	0.0101113	C7orf50	protein_coding	chromosome 7 open reading frame 50 [Source:HGNC Symbol;Acc:HGNC:22421]	141274	0.369641	0.0902711	0.053792	0.344057	0.301354	0.34442
ENSG00000183935	1.44946	2.29808	19.3594	1.08283e-05	0.000276841	HTR7P1	transcribed_processed_pseudogene	5-hydroxytryptamine (serotonin) receptor 7 pseudogene 1 [Source:HGNC Symbol;Acc:HGNC:30411]	4410	0.517762	0.689443	0.558089	1.61123	1.49818	1.69397
ENSG00000117308	1.44807	5.58297	28.7985	8.03131e-08	4.07749e-06	GALE	protein_coding	UDP-galactose-4-epimerase [Source:HGNC Symbol;Acc:HGNC:4116]	5205	6.37711	5.27347	3.43437	13.8463	12.0883	14.1298
ENSG00000125520	1.44713	3.78965	12.7271	0.000360401	0.00466855	SLC2A4RG	protein_coding	SLC2A4 regulator [Source:HGNC Symbol;Acc:HGNC:15930]	3644	4.25856	1.66874	0.971633	5.44263	4.875	5.4047
ENSG00000279382	1.44676	0.541109	9.25487	0.0023487	0.0205854	RP11-449J21.3	TEC		1361	1.02525	0.341302	0.348981	1.11874	1.7682	1.43827
ENSG00000235115	1.44632	0.691917	11.4343	0.000721006	0.00814997	CHCHD2P8	processed_pseudogene	coiled-coil-helix-coiled-coil-helix domain containing 2 pseudogene 8 [Source:HGNC Symbol;Acc:HGNC:39592]	446	3.50786	1.6096	0.774501	5.68987	3.8261	5.10556
ENSG00000105369	1.44598	-0.120915	11.0338	0.000894651	0.00970164	CD79A	protein_coding	CD79a molecule, immunoglobulin-associated alpha [Source:HGNC Symbol;Acc:HGNC:1698]	4252	0.159112	0.0893827	0.071084	0.293819	0.308713	0.253673
ENSG00000124785	1.44584	1.61666	17.6858	2.60561e-05	0.000571348	NRN1	protein_coding	neuritin 1 [Source:HGNC Symbol;Acc:HGNC:17972]	9606	0.176073	0.105505	0.229242	0.451132	0.428166	0.469936
ENSG00000171951	1.44452	1.91112	15.6118	7.77688e-05	0.00135989	SCG2	protein_coding	secretogranin II [Source:HGNC Symbol;Acc:HGNC:10575]	5563	0.197624	0.40991	0.488988	1.01761	0.817995	1.0269
ENSG00000157637	1.44446	5.06986	14.4926	0.000140715	0.00216622	SLC38A10	protein_coding	solute carrier family 38, member 10 [Source:HGNC Symbol;Acc:HGNC:28237]	50547	0.73447	0.294906	0.172553	0.962379	0.765215	1.0464
ENSG00000008517	1.44407	1.77898	17.6861	2.60521e-05	0.000571348	IL32	protein_coding	interleukin 32 [Source:HGNC Symbol;Acc:HGNC:16830]	16895	0.147662	0.112476	0.066448	0.318893	0.269341	0.271921
ENSG00000224520	1.4405	1.10579	11.737	0.000612698	0.00714255	KRT8P45	processed_pseudogene	keratin 8 pseudogene 45 [Source:HGNC Symbol;Acc:HGNC:39879]	1446	1.08195	0.700886	0.447909	2.40295	1.02881	2.87322
ENSG00000101230	1.44018	0.504557	13.8695	0.000195952	0.00283093	ISM1	protein_coding	isthmin 1, angiogenesis inhibitor [Source:HGNC Symbol;Acc:HGNC:16213]	78880	0.00964897	0.00963629	0.00766352	0.0232624	0.020524	0.030387
ENSG00000100604	1.4383	4.56909	22.9234	1.6859e-06	5.58973e-05	CHGA	protein_coding	chromogranin A (parathyroid secretory protein 1) [Source:HGNC Symbol;Acc:HGNC:1929]	12213	1.1356	1.24476	0.78487	3.12956	2.63325	2.68876
ENSG00000249277	1.43671	0.75717	11.3622	0.000749532	0.00841916	RP11-302F12.4	processed_pseudogene		256	2.3124	3.29909	4.04798	14.0304	5.29844	8.42669
ENSG00000251196	1.43496	2.16983	19.1555	1.2049e-05	0.000301157	RP11-54F2.1	unprocessed_pseudogene		3714	0.50094	0.784533	0.651048	1.55576	1.70825	1.92537
ENSG00000135253	1.43487	0.809458	9.39195	0.0021794	0.0193965	KCP	protein_coding	kielin/chordin-like protein [Source:HGNC Symbol;Acc:HGNC:17585]	48268	0.0394211	0.0113733	0.0107347	0.0420598	0.0598289	0.0438652
ENSG00000242675	1.43454	0.408	9.93674	0.00162012	0.0153679	RPS16P9	processed_pseudogene	ribosomal protein S16 pseudogene 9 [Source:HGNC Symbol;Acc:HGNC:35659]	426	3.67255	0.793021	0.810863	5.04054	2.87591	4.21994
ENSG00000247271	1.43438	2.0129	18.0029	2.20563e-05	0.000496726	ZBED5-AS1	antisense	ZBED5 antisense RNA 1 [Source:HGNC Symbol;Acc:HGNC:48646]	48543	0.0322293	0.0565446	0.0444744	0.127877	0.118079	0.10863
ENSG00000173269	1.43349	1.82779	18.7845	1.46355e-05	0.000352021	MMRN2	protein_coding	multimerin 2 [Source:HGNC Symbol;Acc:HGNC:19888]	33941	0.0473406	0.0634527	0.0547029	0.158737	0.137939	0.14948
ENSG00000145824	1.4334	1.10346	17.5783	2.75717e-05	0.000598704	CXCL14	protein_coding	chemokine (C-X-C motif) ligand 14 [Source:HGNC Symbol;Acc:HGNC:10640]	8600	0.181919	0.103116	0.105436	0.42673	0.269652	0.34839
ENSG00000075618	1.43315	7.53037	12.6776	0.000370058	0.00478021	FSCN1	protein_coding	fascin actin-bundling protein 1 [Source:HGNC Symbol;Acc:HGNC:11148]	13832	17.4339	6.07231	2.64402	19.1001	14.798	20.1043
ENSG00000254285	1.43078	3.89404	18.3774	1.81198e-05	0.000422235	KRT8P3	processed_pseudogene	keratin 8 pseudogene 3 [Source:HGNC Symbol;Acc:HGNC:31056]	1448	5.60671	7.69909	3.72742	15.9616	14.0511	14.1807
ENSG00000188674	1.43008	-0.0778162	9.23436	0.00237515	0.0207663	C2orf80	protein_coding	chromosome 2 open reading frame 80 [Source:HGNC Symbol;Acc:HGNC:34352]	24730	0.00683929	0.0273212	0.0244439	0.0536758	0.0530791	0.0436157
ENSG00000175329	1.42927	0.75287	15.6992	7.42536e-05	0.00131355	ISX	protein_coding	intestine-specific homeobox [Source:HGNC Symbol;Acc:HGNC:28084]	21251	0.045764	0.031794	0.0447003	0.10288	0.113243	0.112791
ENSG00000138308	1.42853	1.05859	17.0642	3.61376e-05	0.000735118	PLA2G12B	protein_coding	phospholipase A2, group XIIB [Source:HGNC Symbol;Acc:HGNC:18555]	19608	0.0517551	0.0452262	0.0660625	0.10951	0.13612	0.2017
ENSG00000167755	1.42777	2.999	20.4485	6.12562e-06	0.000168676	KLK6	protein_coding	kallikrein-related peptidase 6 [Source:HGNC Symbol;Acc:HGNC:6367]	11042	0.379108	0.420677	0.363665	1.06071	0.970834	1.09984
ENSG00000228252	1.42775	0.795316	15.2185	9.5762e-05	0.00159791	COL6A4P2	unitary_pseudogene	collagen, type VI, alpha 4 pseudogene 2 [Source:HGNC Symbol;Acc:HGNC:38501]	60983	0.018721	0.0131568	0.0120367	0.0384119	0.0344397	0.0452005
ENSG00000106266	1.42691	5.62056	15.4452	8.49316e-05	0.00145803	SNX8	protein_coding	sorting nexin 8 [Source:HGNC Symbol;Acc:HGNC:14972]	102548	0.517478	0.231427	0.126317	0.627032	0.665616	0.705496
ENSG00000129925	1.42677	6.60298	11.998	0.00053257	0.00638181	TMEM8A	protein_coding	transmembrane protein 8A [Source:HGNC Symbol;Acc:HGNC:17205]	16340	8.33257	2.47323	1.24462	7.88471	7.5674	8.15845
ENSG00000186174	1.42663	6.10307	13.2118	0.000278193	0.0037778	BCL9L	protein_coding	B-cell CLL/lymphoma 9-like [Source:HGNC Symbol;Acc:HGNC:23688]	31733	2.76358	1.01402	0.457188	2.92935	2.95211	2.864
ENSG00000173928	1.42392	2.30217	15.191	9.71633e-05	0.00160927	SWSAP1	protein_coding	SWIM-type zinc finger 7 associated protein 1 [Source:HGNC Symbol;Acc:HGNC:26638]	2266	1.60477	1.3604	0.647867	2.96341	3.1088	3.13808
ENSG00000279646	1.42287	1.29912	11.8962	0.000562478	0.00666127	AC016577.1	protein_coding	Uncharacterized protein {ECO:0000313|Ensembl:ENSP00000485075} [Source:UniProtKB/TrEMBL;Acc:A0A096LNJ9]	1848	1.23557	0.708376	0.303744	1.64784	2.08357	1.72938
ENSG00000177700	1.42258	5.99556	13.1288	0.000290787	0.00391855	POLR2L	protein_coding	polymerase (RNA) II (DNA directed) polypeptide L, 7.6kDa [Source:HGNC Symbol;Acc:HGNC:9199]	5189	17.968	4.86656	2.42978	19.1181	13.9975	15.2897
ENSG00000276180	1.42209	1.76275	15.0099	0.000106947	0.00173219	HIST1H4I	protein_coding	histone cluster 1, H4i [Source:HGNC Symbol;Acc:HGNC:4793]	1293	2.25645	0.979776	1.06861	3.62332	2.9779	4.41815
ENSG00000176170	1.42029	1.39406	9.47376	0.00208432	0.0187463	SPHK1	protein_coding	sphingosine kinase 1 [Source:HGNC Symbol;Acc:HGNC:11240]	11276	0.254993	0.116094	0.0421216	0.318534	0.271625	0.347196
ENSG00000263826	1.42008	0.929526	14.9709	0.000109185	0.0017636	RP11-573D15.9	antisense		2399	0.599272	0.28164	0.377969	1.09036	1.11257	1.0824
ENSG00000134769	1.41949	5.67676	33.5514	6.9404e-09	4.77046e-07	DTNA	protein_coding	dystrobrevin, alpha [Source:HGNC Symbol;Acc:HGNC:3057]	398554	0.0872087	0.055202	0.0685778	0.207179	0.187182	0.163382
ENSG00000100065	1.41865	4.62983	15.7283	7.31211e-05	0.00129766	CARD10	protein_coding	caspase recruitment domain family, member 10 [Source:HGNC Symbol;Acc:HGNC:16422]	29180	0.757864	0.465988	0.247114	1.22823	1.07213	1.30059
ENSG00000197324	1.41687	5.53167	23.906	1.01156e-06	3.59395e-05	LRP10	protein_coding	low density lipoprotein receptor-related protein 10 [Source:HGNC Symbol;Acc:HGNC:14553]	9967	3.96664	2.24551	1.70253	6.6629	6.22499	6.99013
ENSG00000174672	1.41641	4.07575	14.1081	0.000172601	0.00256833	BRSK2	protein_coding	BR serine/threonine kinase 2 [Source:HGNC Symbol;Acc:HGNC:11405]	72790	0.22539	0.104425	0.0765217	0.304649	0.333016	0.338623
ENSG00000181649	1.41579	2.1136	9.58137	0.00196562	0.0179465	PHLDA2	protein_coding	pleckstrin homology-like domain, family A, member 2 [Source:HGNC Symbol;Acc:HGNC:12385]	1182	6.61804	0.571619	0.876719	6.8702	3.18352	3.37976
ENSG00000174348	1.41487	1.482	16.5286	4.79219e-05	0.00092123	PODN	protein_coding	podocan [Source:HGNC Symbol;Acc:HGNC:23174]	23450	0.0685198	0.0648282	0.0533976	0.148174	0.145539	0.211243
ENSG00000121966	1.41449	4.56414	22.4901	2.11231e-06	6.81391e-05	CXCR4	protein_coding	chemokine (C-X-C motif) receptor 4 [Source:HGNC Symbol;Acc:HGNC:2561]	3816	3.05827	2.82186	4.20922	10.4356	6.7765	9.74641
ENSG00000184897	1.41372	5.60885	11.6481	0.000642679	0.00743524	H1FX	protein_coding	H1 histone family, member X [Source:HGNC Symbol;Acc:HGNC:4722]	1506	49.0505	12.3096	6.22159	50.681	33.6733	42.1239
ENSG00000150594	1.4128	4.55268	10.5254	0.00117746	0.0120587	ADRA2A	protein_coding	adrenoceptor alpha 2A [Source:HGNC Symbol;Acc:HGNC:281]	3744	7.35225	2.7295	1.67224	7.03868	10.0155	8.6641
ENSG00000161544	1.41273	1.89669	7.82809	0.00514405	0.0361926	CYGB	protein_coding	cytoglobin [Source:HGNC Symbol;Acc:HGNC:16505]	23819	0.239654	0.062051	0.0217533	0.226193	0.174513	0.191199
ENSG00000010671	1.41139	0.736926	7.64209	0.00570219	0.0388308	BTK	protein_coding	Bruton agammaglobulinemia tyrosine kinase [Source:HGNC Symbol;Acc:HGNC:1133]	41349	0.00511305	0.0296167	0.0334158	0.0632606	0.0433856	0.0541036
ENSG00000172985	1.41123	0.0695904	12.0945	0.000505706	0.00612294	SH3RF3	protein_coding	SH3 domain containing ring finger 3 [Source:HGNC Symbol;Acc:HGNC:24699]	375284	0.00169008	0.00112524	0.00138066	0.00364109	0.00349774	0.00404508
ENSG00000137078	1.40994	1.41863	16.532	4.78357e-05	0.00092123	SIT1	protein_coding	signaling threshold regulating transmembrane adaptor 1 [Source:HGNC Symbol;Acc:HGNC:17710]	1655	1.37966	0.663406	0.600063	2.66566	1.92997	2.12416
ENSG00000230513	1.40901	0.214546	12.4476	0.000418529	0.00526356	THAP7-AS1	antisense	THAP7 antisense RNA 1 [Source:HGNC Symbol;Acc:HGNC:41013]	8456	0.100009	0.0649206	0.0459562	0.19853	0.191454	0.160626
ENSG00000152402	1.40499	1.73873	16.921	3.89682e-05	0.000784234	GUCY1A2	protein_coding	guanylate cyclase 1, soluble, alpha 2 [Source:HGNC Symbol;Acc:HGNC:4684]	344512	0.0055231	0.00465783	0.00513862	0.0101991	0.0148596	0.0162341
ENSG00000253683	1.40376	1.21424	15.1821	9.76263e-05	0.00161395	CTB-79E8.3	processed_pseudogene		191	5.97731	3.75855	10.1729	18.3964	14.2032	17.5691
ENSG00000186603	1.40263	3.48766	19.896	8.17714e-06	0.000216816	HPDL	protein_coding	4-hydroxyphenylpyruvate dioxygenase-like [Source:HGNC Symbol;Acc:HGNC:28242]	1628	4.85694	3.08672	3.39486	11.0073	8.25108	10.4043
ENSG00000178568	1.40218	3.42647	19.6507	9.29683e-06	0.000241488	ERBB4	protein_coding	erb-b2 receptor tyrosine kinase 4 [Source:HGNC Symbol;Acc:HGNC:3432]	1163124	0.00388985	0.00439302	0.00705333	0.0119159	0.0117746	0.0159709
ENSG00000166450	1.40195	4.57231	21.4489	3.63393e-06	0.000109885	PRTG	protein_coding	protogenin [Source:HGNC Symbol;Acc:HGNC:26373]	131544	0.0742534	0.101443	0.122763	0.262364	0.21155	0.30855
ENSG00000103042	1.40108	6.11621	36.1398	1.83659e-09	1.48514e-07	SLC38A7	protein_coding	solute carrier family 38, member 7 [Source:HGNC Symbol;Acc:HGNC:25582]	19995	2.1549	1.92398	1.64767	4.67831	5.40946	4.97486
ENSG00000133134	1.40092	6.87311	45.7736	1.3274e-11	1.81084e-09	BEX2	protein_coding	brain expressed X-linked 2 [Source:HGNC Symbol;Acc:HGNC:30933]	1700	40.1697	38.2539	35.2031	95.8118	103.467	100.506
ENSG00000130545	1.40075	3.94111	9.17582	0.00245233	0.0212849	CRB3	protein_coding	crumbs family member 3 [Source:HGNC Symbol;Acc:HGNC:20237]	3444	6.29839	1.7166	1.00298	6.00809	5.33596	6.24054
ENSG00000203387	1.39957	0.670163	12.1613	0.000487926	0.0059561	AC074019.2	processed_pseudogene		1095	1.004	0.6556	0.552053	2.10359	1.19876	2.69973
ENSG00000272821	1.39829	0.498111	11.7049	0.000623367	0.0072386	CTA-384D8.36	antisense		854	1.38636	0.741716	0.505602	2.3315	1.94694	2.3857
ENSG00000071282	1.39751	4.40293	21.583	3.38843e-06	0.00010316	LMCD1	protein_coding	LIM and cysteine-rich domains 1 [Source:HGNC Symbol;Acc:HGNC:6633]	66418	0.194173	0.202819	0.12937	0.554306	0.434795	0.38735
ENSG00000196998	1.39483	4.22879	20.3481	6.45582e-06	0.00017641	WDR45	protein_coding	WD repeat domain 45 [Source:HGNC Symbol;Acc:HGNC:28912]	26737	0.495002	0.371159	0.301992	1.06594	0.929528	1.02348
ENSG00000123360	1.39217	2.10567	17.5912	2.73846e-05	0.00059609	PDE1B	protein_coding	phosphodiesterase 1B, calmodulin-dependent [Source:HGNC Symbol;Acc:HGNC:8775]	29889	0.0707349	0.070642	0.0924561	0.215524	0.215195	0.181774
ENSG00000154222	1.39099	5.20513	24.8804	6.09986e-07	2.34936e-05	CC2D1B	protein_coding	coiled-coil and C2 domain containing 1B [Source:HGNC Symbol;Acc:HGNC:29386]	20470	1.31789	1.02322	0.702414	2.48704	2.67403	2.58193
ENSG00000064490	1.38951	5.64172	25.1419	5.32643e-07	2.09206e-05	RFXANK	protein_coding	regulatory factor X-associated ankyrin-containing protein [Source:HGNC Symbol;Acc:HGNC:9987]	9640	3.83801	3.14522	1.84539	7.10356	7.50278	7.58363
ENSG00000159069	1.38949	4.76505	8.35467	0.00384697	0.029281	FBXW5	protein_coding	F-box and WD repeat domain containing 5 [Source:HGNC Symbol;Acc:HGNC:13613]	4261	10.5983	2.47761	1.07414	8.98837	7.25996	7.76287
ENSG00000145861	1.38784	0.310125	11.1619	0.000834922	0.00918208	C1QTNF2	protein_coding	C1q and tumor necrosis factor related protein 2 [Source:HGNC Symbol;Acc:HGNC:14325]	22890	0.0498762	0.0221381	0.0150908	0.0852801	0.0611689	0.0680647
ENSG00000187837	1.38756	2.58404	14.7206	0.000124674	0.00195959	HIST1H1C	protein_coding	histone cluster 1, H1c [Source:HGNC Symbol;Acc:HGNC:4716]	641	4.55162	5.79734	4.51319	12.425	9.07863	18.8837
ENSG00000223962	1.38695	0.564474	13.7592	0.000207803	0.00298046	UBBP3	processed_pseudogene	ubiquitin B pseudogene 3 [Source:HGNC Symbol;Acc:HGNC:12466]	240	3.69984	1.93547	3.95802	7.97092	5.83399	11.3188
ENSG00000235808	1.38434	3.36892	15.1718	9.81576e-05	0.00161675	MYL6P2	processed_pseudogene	myosin, light chain 6 pseudogene 2 [Source:HGNC Symbol;Acc:HGNC:23772]	433	12.5973	6.43666	20.7416	50.943	17.7849	33.306
ENSG00000262655	1.38078	4.23101	20.9872	4.6237e-06	0.000134796	SPON1	protein_coding	spondin 1, extracellular matrix protein [Source:HGNC Symbol;Acc:HGNC:11252]	305195	0.0375463	0.0285032	0.035794	0.10464	0.0799988	0.0808936
ENSG00000243538	1.37945	1.32795	12.4153	0.000425841	0.00533674	CTB-55B8.1	processed_pseudogene		347	3.16825	2.06882	5.59951	15.3015	3.02627	12.5487
ENSG00000170421	1.37879	7.17988	31.025	2.54724e-08	1.51235e-06	KRT8	protein_coding	keratin 8 [Source:HGNC Symbol;Acc:HGNC:6446]	52767	1.82944	1.77182	1.03349	4.61389	3.10788	4.12002
ENSG00000113648	1.37692	6.71756	43.4085	4.44261e-11	5.40094e-09	H2AFY	protein_coding	H2A histone family, member Y [Source:HGNC Symbol;Acc:HGNC:4740]	66014	0.863434	0.865498	0.924869	2.38811	2.09515	2.42002
ENSG00000214655	1.37568	4.39021	18.5236	1.67815e-05	0.000396173	ZSWIM8	protein_coding	zinc finger, SWIM-type containing 8 [Source:HGNC Symbol;Acc:HGNC:23528]	16215	0.758842	0.914101	0.511271	1.68781	1.85112	2.00298
ENSG00000240668	1.37423	1.5076	15.4233	8.59202e-05	0.00147077	KRT8P36	processed_pseudogene	keratin 8 pseudogene 36 [Source:HGNC Symbol;Acc:HGNC:39870]	1439	0.646453	1.76074	0.930182	2.36038	3.16227	2.63734
ENSG00000171643	1.37422	1.49328	16.897	3.94646e-05	0.000790664	S100Z	protein_coding	S100 calcium binding protein Z [Source:HGNC Symbol;Acc:HGNC:30367]	71649	0.0177046	0.0235751	0.0222976	0.0566692	0.0494654	0.058544
ENSG00000124159	1.37209	0.375598	8.31208	0.00393822	0.0298267	MATN4	protein_coding	matrilin 4 [Source:HGNC Symbol;Acc:HGNC:6910]	15084	0.100916	0.0363941	0.0114501	0.155295	0.069618	0.105937
ENSG00000254901	1.3712	3.33463	17.7968	2.45801e-05	0.000545679	MEF2BNB	protein_coding	MEF2B neighbor [Source:HGNC Symbol;Acc:HGNC:37247]	15688	0.415077	0.417223	0.250461	0.8735	0.98733	0.881073
ENSG00000253540	1.37052	0.0286909	10.8746	0.000974924	0.0103646	FAM86HP	transcribed_unprocessed_pseudogene	family with sequence similarity 86, member H, pseudogene [Source:HGNC Symbol;Acc:HGNC:42359]	12380	0.054648	0.0477542	0.0244143	0.135604	0.0954267	0.0935795
ENSG00000174343	1.37051	3.17605	15.1973	9.6842e-05	0.00160842	CHRNA9	protein_coding	cholinergic receptor, nicotinic, alpha 9 (neuronal) [Source:HGNC Symbol;Acc:HGNC:14079]	19888	0.161584	0.25055	0.366912	0.667439	0.649019	0.604615
ENSG00000226579	1.36979	0.720591	13.552	0.000232048	0.00327303	RP11-351K23.3	processed_pseudogene		1121	0.641237	0.602724	1.11702	2.15928	1.79547	2.03129
ENSG00000005001	1.36893	1.78931	8.88796	0.00287057	0.0240056	PRSS22	protein_coding	protease, serine, 22 [Source:HGNC Symbol;Acc:HGNC:14368]	5443	0.683627	0.240507	0.206254	0.638374	0.940533	1.00551
ENSG00000213339	1.36616	4.17718	11.6026	0.000658584	0.00760798	QTRT1	protein_coding	queuine tRNA-ribosyltransferase 1 [Source:HGNC Symbol;Acc:HGNC:23797]	12007	1.72559	0.808905	0.34163	2.18178	2.04435	1.89313
ENSG00000162576	1.36556	4.3091	11.6185	0.000652989	0.00754823	MXRA8	protein_coding	matrix-remodelling associated 8 [Source:HGNC Symbol;Acc:HGNC:7542]	9088	2.85212	0.859622	0.584391	3.20045	2.74431	2.78692
ENSG00000257135	1.36478	1.05877	15.6448	7.64205e-05	0.00134156	RP11-320M2.1	lincRNA		2633	0.41754	0.51322	0.344378	1.03794	1.08016	1.1531
ENSG00000239793	1.36472	0.920424	7.53289	0.00605828	0.0404738	RP11-109G23.1	processed_pseudogene		251	9.93925	1.6824	1.72026	11.9768	3.48645	14.1651
ENSG00000156500	1.364	3.97048	19.0277	1.28837e-05	0.000316711	FAM122C	protein_coding	family with sequence similarity 122C [Source:HGNC Symbol;Acc:HGNC:25202]	57821	0.125051	0.146066	0.183703	0.396347	0.339772	0.426288
ENSG00000230487	1.36283	1.64171	17.2476	3.2811e-05	0.000687416	PSMG3-AS1	lincRNA	PSMG3 antisense RNA 1 (head to head) [Source:HGNC Symbol;Acc:HGNC:22230]	19553	0.0865011	0.101505	0.0728731	0.199669	0.237202	0.232914
ENSG00000243566	1.36275	-0.0364919	10.7374	0.00104994	0.0110438	UPK3B	protein_coding	uroplakin 3B [Source:HGNC Symbol;Acc:HGNC:21444]	6093	0.0971565	0.0623757	0.0850388	0.217857	0.222616	0.190139
ENSG00000137877	1.36066	-0.0580235	8.08919	0.004453	0.0326146	SPTBN5	protein_coding	spectrin, beta, non-erythrocytic 5 [Source:HGNC Symbol;Acc:HGNC:15680]	45933	0.0184111	0.0101128	0.00470015	0.0237989	0.0266723	0.0304401
ENSG00000128591	1.35874	5.06586	16.7797	4.1979e-05	0.000834509	FLNC	protein_coding	filamin C, gamma [Source:HGNC Symbol;Acc:HGNC:3756]	28897	0.980386	0.755513	0.333211	1.59694	1.62622	1.64374
ENSG00000103888	1.35731	2.92981	18.4496	1.74462e-05	0.00040916	CEMIP	protein_coding	cell migration inducing protein, hyaluronan binding [Source:HGNC Symbol;Acc:HGNC:29213]	172433	0.025748	0.0235101	0.0240391	0.0595469	0.0573475	0.0718199
ENSG00000139263	1.35724	4.5052	21.4412	3.64847e-06	0.000110138	LRIG3	protein_coding	leucine-rich repeats and immunoglobulin-like domains 3 [Source:HGNC Symbol;Acc:HGNC:30991]	48373	0.239509	0.264511	0.282959	0.669883	0.607845	0.740786
ENSG00000212694	1.35689	2.64182	15.598	7.83379e-05	0.00136716	LINC01089	lincRNA	long intergenic non-protein coding RNA 1089 [Source:HGNC Symbol;Acc:HGNC:27886]	8639	0.455192	0.430153	0.299885	0.745665	1.39789	0.947968
ENSG00000149573	1.35673	2.40765	15.5542	8.01714e-05	0.00139236	MPZL2	protein_coding	myelin protein zero-like 2 [Source:HGNC Symbol;Acc:HGNC:3496]	11133	0.167115	0.24655	0.407234	0.620704	0.660273	0.710487
ENSG00000145934	1.35656	0.156529	10.9807	0.000920644	0.0099233	TENM2	protein_coding	teneurin transmembrane protein 2 [Source:HGNC Symbol;Acc:HGNC:29943]	979358	0.000518102	0.000646776	0.000573151	0.00175402	0.00107225	0.00171321
ENSG00000177337	1.35544	1.99343	18.1203	2.07377e-05	0.000472106	DLGAP1-AS1	antisense	DLGAP1 antisense RNA 1 [Source:HGNC Symbol;Acc:HGNC:31676]	4620	0.494228	0.502719	0.420569	1.35208	1.2312	1.05492
ENSG00000164078	1.3549	1.91124	15.4546	8.45106e-05	0.0014522	MST1R	protein_coding	macrophage stimulating 1 receptor (c-met-related tyrosine kinase) [Source:HGNC Symbol;Acc:HGNC:7381]	16871	0.132834	0.150181	0.0870172	0.282321	0.300846	0.352816
ENSG00000185567	1.35337	2.48353	18.2632	1.92384e-05	0.000443052	AHNAK2	protein_coding	AHNAK nucleoprotein 2 [Source:HGNC Symbol;Acc:HGNC:20125]	41113	0.0740506	0.0688177	0.0829688	0.195619	0.175603	0.205997
ENSG00000173546	1.35308	1.89056	13.1745	0.000283779	0.00383908	CSPG4	protein_coding	chondroitin sulfate proteoglycan 4 [Source:HGNC Symbol;Acc:HGNC:2466]	38526	0.0834132	0.0449401	0.0358643	0.116538	0.143101	0.139986
ENSG00000108839	1.3524	1.75022	17.3509	3.10754e-05	0.000656814	ALOX12	protein_coding	arachidonate 12-lipoxygenase [Source:HGNC Symbol;Acc:HGNC:429]	14671	0.132579	0.112256	0.129497	0.367234	0.256487	0.340372
ENSG00000279348	1.35152	1.30212	8.73557	0.00312061	0.0253608	RP11-566E18.1	TEC		2115	0.239909	0.598984	1.28617	1.55057	1.73778	1.34107
ENSG00000109927	1.35057	1.45448	16.6246	4.55568e-05	0.000888806	TECTA	protein_coding	tectorin alpha [Source:HGNC Symbol;Acc:HGNC:11720]	90320	0.021067	0.0140262	0.0148199	0.0449545	0.0392399	0.0420187
ENSG00000160392	1.35056	4.44481	15.1528	9.91526e-05	0.00163162	C19orf47	protein_coding	chromosome 19 open reading frame 47 [Source:HGNC Symbol;Acc:HGNC:26723]	28991	0.726342	0.380173	0.245747	1.10292	0.991582	1.04175
ENSG00000174807	1.34955	2.04799	14.9747	0.000108963	0.00176225	CD248	protein_coding	CD248 molecule, endosialin [Source:HGNC Symbol;Acc:HGNC:18219]	2557	1.0418	1.18907	0.523477	2.42767	2.13898	2.17164
ENSG00000101846	1.34834	3.23642	16.8444	4.05722e-05	0.000811036	STS	protein_coding	steroid sulfatase (microsomal), isozyme S [Source:HGNC Symbol;Acc:HGNC:11425]	135354	0.0331139	0.0374382	0.0462555	0.0995111	0.113788	0.0838205
ENSG00000140564	1.34713	6.70837	17.3505	3.10819e-05	0.000656814	FURIN	protein_coding	furin (paired basic amino acid cleaving enzyme) [Source:HGNC Symbol;Acc:HGNC:8568]	14866	7.583	3.48826	2.04768	9.71698	8.69741	10.6362
ENSG00000261373	1.34616	3.55254	10.5373	0.0011699	0.0120018	VPS9D1-AS1	antisense	VPS9D1 antisense RNA 1 [Source:HGNC Symbol;Acc:HGNC:48915]	6309	2.30554	0.890216	0.438012	2.59904	2.59381	2.24787
ENSG00000125843	1.34613	2.60236	17.5693	2.77018e-05	0.0006008	AP5S1	protein_coding	adaptor-related protein complex 5, sigma 1 subunit [Source:HGNC Symbol;Acc:HGNC:15875]	8313	0.340794	0.462262	0.420721	1.07078	1.00532	1.01878
ENSG00000122367	1.3446	0.344511	12.3021	0.000452443	0.00559171	LDB3	protein_coding	LIM domain binding 3 [Source:HGNC Symbol;Acc:HGNC:15710]	67619	0.0112559	0.00749405	0.0108554	0.0236722	0.0226478	0.0289488
ENSG00000180875	1.34372	1.2705	13.4049	0.000250965	0.00346754	GREM2	protein_coding	gremlin 2, DAN family BMP antagonist [Source:HGNC Symbol;Acc:HGNC:17655]	122576	0.0131085	0.00654564	0.012329	0.0197474	0.0235594	0.0384574
ENSG00000211499	1.3407	-0.232225	8.75021	0.00309566	0.0252269	AC110056.1	miRNA		116	2.91613	2.54826	5.95565	9.42375	9.80713	8.95403
ENSG00000130208	1.33981	7.08339	28.7786	8.11438e-08	4.10799e-06	APOC1	protein_coding	apolipoprotein C-I [Source:HGNC Symbol;Acc:HGNC:607]	5102	19.7993	12.5891	12.6353	34.9473	29.2786	50.1278
ENSG00000248866	1.33879	1.2174	14.589	0.000133691	0.00207937	USP46-AS1	lincRNA	USP46 antisense RNA 1 [Source:HGNC Symbol;Acc:HGNC:43991]	2262	0.336477	0.690738	0.68719	1.29447	1.62485	1.3069
ENSG00000149798	1.33752	3.81175	14.9	0.000113364	0.0018121	CDC42EP2	protein_coding	CDC42 effector protein (Rho GTPase binding) 2 [Source:HGNC Symbol;Acc:HGNC:16263]	7611	1.74447	0.93212	0.629721	2.75971	2.46628	2.46694
ENSG00000136574	1.33666	3.81108	17.2018	3.3611e-05	0.000698445	GATA4	protein_coding	GATA binding protein 4 [Source:HGNC Symbol;Acc:HGNC:4173]	83043	0.10591	0.0772938	0.0972312	0.207799	0.184413	0.334819
ENSG00000155366	1.33663	5.22647	17.49	2.88829e-05	0.000618163	RHOC	protein_coding	ras homolog family member C [Source:HGNC Symbol;Acc:HGNC:669]	6328	5.02489	3.47009	1.97878	8.16855	7.42616	9.34326
ENSG00000006210	1.33649	2.42879	17.2153	3.33733e-05	0.000695529	CX3CL1	protein_coding	chemokine (C-X3-C motif) ligand 1 [Source:HGNC Symbol;Acc:HGNC:10647]	12590	0.295551	0.21131	0.212634	0.623295	0.545633	0.634611
ENSG00000142698	1.33636	3.13762	15.6817	7.49458e-05	0.00132217	C1orf94	protein_coding	chromosome 1 open reading frame 94 [Source:HGNC Symbol;Acc:HGNC:28250]	52248	0.0606969	0.1277	0.103302	0.23463	0.247884	0.226321
ENSG00000108309	1.33557	2.12878	15.5269	8.1338e-05	0.00140716	RUNDC3A	protein_coding	RUN domain containing 3A [Source:HGNC Symbol;Acc:HGNC:16984]	10258	0.34213	0.222298	0.164161	0.608949	0.635551	0.533533
ENSG00000279673	1.33504	1.29705	15.0112	0.000106873	0.00173219	RP11-185E8.2	TEC		1644	0.643003	0.976081	0.840456	2.18479	1.80981	2.18698
ENSG00000157601	1.33466	2.19658	16.9062	3.92729e-05	0.000787706	MX1	protein_coding	MX dynamin-like GTPase 1 [Source:HGNC Symbol;Acc:HGNC:7532]	38910	0.0575957	0.0716287	0.0676917	0.173584	0.155183	0.167352
ENSG00000140854	1.33398	5.52443	14.5143	0.000139096	0.00215034	KATNB1	protein_coding	katanin p80 (WD repeat containing) subunit B 1 [Source:HGNC Symbol;Acc:HGNC:6217]	21520	2.32837	1.1342	0.577853	2.97708	2.73468	3.05556
ENSG00000007520	1.33322	4.69585	8.71359	0.00315847	0.0255912	TSR3	protein_coding	TSR3, 20S rRNA accumulation, homolog (S. cerevisiae) [Source:HGNC Symbol;Acc:HGNC:14175]	2671	13.7411	4.50583	1.92371	13.5351	10.8937	13.416
ENSG00000080823	1.33321	1.85608	15.4658	8.40105e-05	0.00144639	MOK	protein_coding	MOK protein kinase [Source:HGNC Symbol;Acc:HGNC:9833]	80700	0.0351056	0.0188379	0.021937	0.0624079	0.056388	0.0678188
ENSG00000075651	1.33092	3.08179	15.151	9.92432e-05	0.00163162	PLD1	protein_coding	phospholipase D1, phosphatidylcholine-specific [Source:HGNC Symbol;Acc:HGNC:9067]	210545	0.0152631	0.0252714	0.028506	0.0615626	0.0494605	0.0586296
ENSG00000174871	1.3299	3.01245	15.414	8.63462e-05	0.00147382	CNIH2	protein_coding	cornichon family AMPA receptor auxiliary protein 2 [Source:HGNC Symbol;Acc:HGNC:28744]	7111	0.790854	0.694799	0.455405	1.43845	1.61827	1.73593
ENSG00000170369	1.32736	3.93109	15.0478	0.000104821	0.00171073	CST2	protein_coding	cystatin SA [Source:HGNC Symbol;Acc:HGNC:2474]	2962	1.52747	2.56621	4.89803	6.23447	4.50548	10.9785
ENSG00000163888	1.32675	1.15454	8.66137	0.00325027	0.0260941	CAMK2N2	protein_coding	calcium/calmodulin-dependent protein kinase II inhibitor 2 [Source:HGNC Symbol;Acc:HGNC:24197]	2250	1.54101	0.319059	0.153523	1.75252	0.933438	0.99428
ENSG00000250486	1.32535	0.116111	10.5003	0.00119358	0.0121668	FAM218A	protein_coding	family with sequence similarity 218, member A [Source:HGNC Symbol;Acc:HGNC:26466]	2174	0.311197	0.27194	0.198613	0.610581	0.603793	0.753403
ENSG00000100292	1.32385	5.86931	22.2152	2.43742e-06	7.68239e-05	HMOX1	protein_coding	heme oxygenase (decycling) 1 [Source:HGNC Symbol;Acc:HGNC:5013]	13853	3.91919	1.96007	1.69248	5.97469	5.36	6.37311
ENSG00000106991	1.32289	2.28053	12.5372	0.000398938	0.00507432	ENG	protein_coding	endoglin [Source:HGNC Symbol;Acc:HGNC:3349]	39744	0.115966	0.0669381	0.0358517	0.1778	0.158532	0.164845
ENSG00000176101	1.32152	5.6246	9.48479	0.00207183	0.0186715	SSNA1	protein_coding	Sjogren syndrome nuclear autoantigen 1 [Source:HGNC Symbol;Acc:HGNC:11321]	1723	37.5966	14.9503	5.83899	37.0019	34.4859	41.6181
ENSG00000271643	1.32096	0.221897	10.854	0.000985813	0.0104555	RP11-10C24.3	lincRNA		1262	0.469077	0.602306	0.376357	0.804336	1.62954	1.2662
ENSG00000119900	1.3206	4.90901	23.7071	1.12171e-06	3.94607e-05	OGFRL1	protein_coding	opioid growth factor receptor-like 1 [Source:HGNC Symbol;Acc:HGNC:21378]	20147	0.803829	0.786005	0.96014	2.0444	1.93289	2.39332
ENSG00000145982	1.31971	4.00246	16.5312	4.78568e-05	0.00092123	FARS2	protein_coding	phenylalanyl-tRNA synthetase 2, mitochondrial [Source:HGNC Symbol;Acc:HGNC:21062]	510536	0.0129203	0.0229117	0.018691	0.0448885	0.0434518	0.0444452
ENSG00000118785	1.31949	7.39548	26.6379	2.45382e-07	1.0618e-05	SPP1	protein_coding	secreted phosphoprotein 1 [Source:HGNC Symbol;Acc:HGNC:11255]	7776	7.75423	14.4563	16.0753	32.7754	29.0067	29.7766
ENSG00000140678	1.31807	0.613216	12.0757	0.000510843	0.00616843	ITGAX	protein_coding	integrin, alpha X (complement component 3 receptor 4 subunit) [Source:HGNC Symbol;Acc:HGNC:6152]	27863	0.0531148	0.0166713	0.0216954	0.102287	0.0455404	0.0702541
ENSG00000132005	1.315	3.88744	9.85266	0.00169587	0.0159426	RFX1	protein_coding	regulatory factor X, 1 (influences HLA class II expression) [Source:HGNC Symbol;Acc:HGNC:9982]	45501	0.410749	0.171694	0.0654779	0.531979	0.352916	0.406503
ENSG00000134686	1.31433	4.80942	21.9902	2.74043e-06	8.56193e-05	PHC2	protein_coding	polyhomeotic homolog 2 (Drosophila) [Source:HGNC Symbol;Acc:HGNC:3183]	107429	0.152323	0.165094	0.13143	0.377587	0.356787	0.377812
ENSG00000101180	1.3129	2.34414	9.75333	0.00178998	0.0166435	HRH3	protein_coding	histamine receptor H3 [Source:HGNC Symbol;Acc:HGNC:5184]	5297	0.965896	0.52616	0.260848	1.09083	1.42903	1.38014
ENSG00000197355	1.31257	5.131	10.4927	0.00119849	0.0121898	UAP1L1	protein_coding	UDP-N-acetylglucosamine pyrophosphorylase 1 like 1 [Source:HGNC Symbol;Acc:HGNC:28082]	7038	6.5787	2.38802	1.17793	6.36265	6.88838	6.4027
ENSG00000225383	1.31178	1.23829	14.1329	0.000170339	0.00254101	SFTA1P	lincRNA	surfactant associated 1, pseudogene [Source:HGNC Symbol;Acc:HGNC:18383]	10543	0.0681804	0.136182	0.176105	0.259213	0.273909	0.378913
ENSG00000222009	1.31154	0.0602381	9.05079	0.00262582	0.0223138	BTBD19	protein_coding	BTB (POZ) domain containing 19 [Source:HGNC Symbol;Acc:HGNC:27145]	7103	0.130965	0.0594514	0.0486312	0.192376	0.178642	0.196847
ENSG00000274627	1.31154	0.96146	14.8937	0.000113743	0.00181654	RP11-104N10.2	sense_intronic		5420	0.179434	0.186989	0.223062	0.424988	0.484371	0.560167
ENSG00000169071	1.31005	4.27529	16.282	5.45791e-05	0.00103215	ROR2	protein_coding	receptor tyrosine kinase-like orphan receptor 2 [Source:HGNC Symbol;Acc:HGNC:10257]	387071	0.0419484	0.0234559	0.022645	0.0697974	0.0619465	0.078954
ENSG00000111678	1.3089	4.98817	10.5458	0.00116454	0.0120003	C12orf57	protein_coding	chromosome 12 open reading frame 57 [Source:HGNC Symbol;Acc:HGNC:29521]	3025	14.2717	4.76029	2.48365	14.726	12.613	13.9193
ENSG00000159166	1.30881	5.42713	22.7568	1.83857e-06	6.05101e-05	LAD1	protein_coding	ladinin 1 [Source:HGNC Symbol;Acc:HGNC:6472]	26364	1.28468	0.930613	0.663301	2.19314	2.45296	2.24716
ENSG00000168237	1.30832	2.57595	11.7234	0.000617195	0.00718092	GLYCTK	protein_coding	glycerate kinase [Source:HGNC Symbol;Acc:HGNC:24247]	6387	0.847399	0.502482	0.310977	1.17973	1.21941	1.45734
ENSG00000100097	1.30815	6.24469	24.7521	6.51969e-07	2.47374e-05	LGALS1	protein_coding	lectin, galactoside-binding, soluble, 1 [Source:HGNC Symbol;Acc:HGNC:6561]	4198	14.5345	9.08342	7.90953	25.7795	20.0222	30.9179
ENSG00000236440	1.30724	0.557272	11.8494	0.000576789	0.00679934	AC117947.1	processed_pseudogene		528	2.32241	1.19967	1.06311	4.58439	2.81755	3.70737
ENSG00000163702	1.30354	3.73116	15.1756	9.79594e-05	0.00161647	IL17RC	protein_coding	interleukin 17 receptor C [Source:HGNC Symbol;Acc:HGNC:18358]	16556	0.592526	0.515229	0.302531	1.1602	1.04392	1.16545
ENSG00000106077	1.30333	4.15567	15.3649	8.86205e-05	0.00150402	ABHD11	protein_coding	abhydrolase domain containing 11 [Source:HGNC Symbol;Acc:HGNC:16407]	2773	5.41319	3.27411	2.70936	8.72902	8.85196	9.39293
ENSG00000198074	1.30297	2.0385	8.82832	0.00296592	0.0245502	AKR1B10	protein_coding	aldo-keto reductase family 1, member B10 (aldose reductase) [Source:HGNC Symbol;Acc:HGNC:382]	13816	0.048968	0.192558	0.321901	0.373005	0.288194	0.520467
ENSG00000139344	1.30175	0.653723	12.5903	0.000387749	0.00495315	AMDHD1	protein_coding	amidohydrolase domain containing 1 [Source:HGNC Symbol;Acc:HGNC:28577]	25423	0.0332643	0.0232544	0.0441584	0.101354	0.0550744	0.0927104
ENSG00000125798	1.30172	2.87202	15.654	7.60497e-05	0.00133768	FOXA2	protein_coding	forkhead box A2 [Source:HGNC Symbol;Acc:HGNC:5022]	4450	1.50132	0.607329	0.785945	2.79869	1.57321	2.47772
ENSG00000204065	1.30005	4.56519	19.8686	8.29502e-06	0.000219615	TCEAL5	protein_coding	transcription elongation factor A (SII)-like 5 [Source:HGNC Symbol;Acc:HGNC:22282]	3181	3.82828	4.20823	4.84587	10.96	10.1925	10.4487
ENSG00000231856	1.29959	0.959057	11.3567	0.000751773	0.00843594	RP11-327P2.5	antisense		9994	0.160775	0.10986	0.0604861	0.230482	0.30209	0.251828
ENSG00000170965	1.2986	1.51002	12.4453	0.000419054	0.00526647	PLAC1	protein_coding	placenta-specific 1 [Source:HGNC Symbol;Acc:HGNC:9044]	198484	0.00489979	0.00808467	0.0117472	0.0182928	0.0238081	0.0167054
ENSG00000172458	1.29828	0.590651	12.1569	0.000489074	0.00596604	IL17D	protein_coding	interleukin 17D [Source:HGNC Symbol;Acc:HGNC:5984]	20971	0.0443587	0.0342321	0.0370613	0.102392	0.0688528	0.118107
ENSG00000123146	1.29813	2.05603	14.7221	0.000124577	0.00195959	CD97	protein_coding	CD97 molecule [Source:HGNC Symbol;Acc:HGNC:1711]	28224	0.0794022	0.104733	0.0673133	0.222705	0.178281	0.212313
ENSG00000164318	1.29762	2.14671	15.8852	6.73047e-05	0.00121128	EGFLAM	protein_coding	EGF-like, fibronectin type III and laminin G domains [Source:HGNC Symbol;Acc:HGNC:26810]	206612	0.0110513	0.0114456	0.0140019	0.0309893	0.0307071	0.0278426
ENSG00000162194	1.29724	0.964891	14.1483	0.000168946	0.00252444	LBHD1	protein_coding	LBH domain containing 1 [Source:HGNC Symbol;Acc:HGNC:28351]	9438	0.0940837	0.111857	0.137249	0.244059	0.319886	0.279362
ENSG00000228285	1.29695	3.1268	11.9213	0.000554959	0.00659858	LYPLA2P1	processed_pseudogene	lysophospholipase II pseudogene 1 [Source:HGNC Symbol;Acc:HGNC:21069]	695	12.959	5.89374	4.28678	17.6388	15.1096	18.7386
ENSG00000184363	1.29629	4.39701	8.37793	0.00379805	0.028994	PKP3	protein_coding	plakophilin 3 [Source:HGNC Symbol;Acc:HGNC:9025]	12294	2.19089	0.886198	0.375801	2.28646	1.95747	2.54107
ENSG00000198075	1.29596	1.60807	16.1086	5.98123e-05	0.00110767	SULT1C4	protein_coding	sulfotransferase family, cytosolic, 1C, member 4 [Source:HGNC Symbol;Acc:HGNC:11457]	10146	0.141697	0.166483	0.200018	0.39249	0.401065	0.448862
ENSG00000255474	1.29359	1.15513	10.9647	0.000928629	0.00999731	RP11-234B24.2	lincRNA		19685	0.0408125	0.0536301	0.1009	0.160647	0.166706	0.129882
ENSG00000151577	1.29357	0.366816	8.92523	0.00281257	0.0235758	DRD3	protein_coding	dopamine receptor D3 [Source:HGNC Symbol;Acc:HGNC:3024]	70755	0.00717132	0.0167111	0.00671278	0.0248301	0.0210256	0.0254073
ENSG00000272669	1.2928	0.617936	9.73366	0.00180924	0.0167876	RP3-508I15.21	antisense		490	2.32993	2.15451	0.793073	4.70088	3.39324	4.32099
ENSG00000204427	1.29099	0.507991	8.96669	0.00274947	0.0231445	ABHD16A	protein_coding	abhydrolase domain containing 16A [Source:HGNC Symbol;Acc:HGNC:13921]	16495	0.0871569	0.035841	0.0261767	0.111242	0.108757	0.11625
ENSG00000230889	1.29057	0.371914	10.7048	0.00106861	0.0112072	SHC1P1	processed_pseudogene	SHC (Src homology 2 domain containing) transforming protein 1 pseudogene 1 [Source:HGNC Symbol;Acc:HGNC:10841]	1744	0.557643	0.387416	0.272341	0.940213	1.129	0.870443
ENSG00000177606	1.28984	4.73862	10.9298	0.000946291	0.0101447	JUN	protein_coding	jun proto-oncogene [Source:HGNC Symbol;Acc:HGNC:6204]	3539	11.6254	2.97114	1.6227	12.7747	8.09818	8.01458
ENSG00000242600	1.28964	0.109399	9.99233	0.00157194	0.0150136	MBL1P	unitary_pseudogene	mannose-binding lectin (protein A) 1, pseudogene [Source:HGNC Symbol;Acc:HGNC:6921]	45438	0.0130282	0.0167285	0.00855244	0.0283543	0.0327406	0.0316509
ENSG00000260588	1.28869	0.744528	12.7265	0.000360506	0.00466855	RP11-930P14.2	lincRNA		1769	0.645373	0.429684	0.488168	1.21383	1.13778	1.46787
ENSG00000271918	1.28829	0.0888384	10.4066	0.00125567	0.0125482	CTD-2287O16.5	antisense		1609	0.367915	0.262451	0.429369	0.873514	0.788621	0.918648
ENSG00000120156	1.28785	4.71729	17.1248	3.50027e-05	0.000719003	TEK	protein_coding	TEK tyrosine kinase, endothelial [Source:HGNC Symbol;Acc:HGNC:11724]	121034	0.0716179	0.155608	0.166244	0.273212	0.310536	0.322471
ENSG00000180425	1.28737	2.35765	15.2572	9.38197e-05	0.00157877	C11orf71	protein_coding	chromosome 11 open reading frame 71 [Source:HGNC Symbol;Acc:HGNC:25937]	9107	0.376084	0.347768	0.246544	0.707346	0.869621	0.772041
ENSG00000265458	1.28696	-0.121396	8.17637	0.00424395	0.0315189	RP13-20L14.6	antisense		4248	0.0497692	0.149111	0.152466	0.275715	0.257503	0.291528
ENSG00000074370	1.28663	5.27446	13.8494	0.00019806	0.00285677	ATP2A3	protein_coding	ATPase, Ca++ transporting, ubiquitous [Source:HGNC Symbol;Acc:HGNC:813]	40594	1.09163	0.508688	0.257407	1.37915	1.23955	1.23112
ENSG00000020577	1.28468	4.9393	20.3837	6.33665e-06	0.000173419	SAMD4A	protein_coding	sterile alpha motif domain containing 4A [Source:HGNC Symbol;Acc:HGNC:23023]	226218	0.103739	0.0636548	0.0721492	0.190876	0.199995	0.181009
ENSG00000086475	1.28281	10.1186	29.95	4.43326e-08	2.43027e-06	SEPHS1	protein_coding	selenophosphate synthetase 1 [Source:HGNC Symbol;Acc:HGNC:19685]	30874	17.0565	21.5327	24.824	49.4281	53.9786	49.2133
ENSG00000168913	1.2825	3.63833	9.71025	0.00183243	0.0169645	ENHO	protein_coding	energy homeostasis associated [Source:HGNC Symbol;Acc:HGNC:24838]	2001	6.42394	3.62982	1.68312	8.15554	7.63141	9.54298
ENSG00000139433	1.28212	4.70271	20.0642	7.48845e-06	0.000200639	GLTP	protein_coding	glycolipid transfer protein [Source:HGNC Symbol;Acc:HGNC:24867]	29545	0.453681	0.521691	0.562657	1.31481	1.25733	1.16013
ENSG00000101057	1.28151	8.17651	27.0963	1.93564e-07	8.62641e-06	MYBL2	protein_coding	v-myb avian myeloblastosis viral oncogene homolog-like 2 [Source:HGNC Symbol;Acc:HGNC:7548]	49477	4.40043	4.03788	2.11629	7.61382	8.77273	8.13315
ENSG00000125869	1.28138	2.59323	16.5829	4.65688e-05	0.000903616	LAMP5	protein_coding	lysosomal-associated membrane protein family, member 5 [Source:HGNC Symbol;Acc:HGNC:16097]	16166	0.224942	0.224647	0.192308	0.579605	0.530494	0.454693
ENSG00000099814	1.2802	4.76564	7.38284	0.00658493	0.0427769	CEP170B	protein_coding	centrosomal protein 170B [Source:HGNC Symbol;Acc:HGNC:20362]	31490	1.328	0.351344	0.205677	0.986879	1.16161	1.13288
ENSG00000079841	1.27977	0.147332	9.11295	0.00253807	0.0217648	RIMS1	protein_coding	regulating synaptic membrane exocytosis 1 [Source:HGNC Symbol;Acc:HGNC:17282]	516440	0.000982509	0.00139006	0.00100329	0.00400663	0.0021181	0.00232062
ENSG00000150281	1.2779	0.540737	11.1127	0.000857406	0.00937169	CTF1	protein_coding	cardiotrophin 1 [Source:HGNC Symbol;Acc:HGNC:2499]	6953	0.0912209	0.115395	0.136621	0.331286	0.251718	0.252804
ENSG00000135299	1.27485	3.4538	16.8595	4.02511e-05	0.000805518	ANKRD6	protein_coding	ankyrin repeat domain 6 [Source:HGNC Symbol;Acc:HGNC:17280]	200664	0.035401	0.0303038	0.0294794	0.0760731	0.0756635	0.0780405
ENSG00000153714	1.27245	0.620156	11.4295	0.000722887	0.00816091	LURAP1L	protein_coding	leucine rich adaptor protein 1-like [Source:HGNC Symbol;Acc:HGNC:31452]	47110	0.0269267	0.0107565	0.0174144	0.0522097	0.0390088	0.0381595
ENSG00000197180	1.27201	0.432666	10.7703	0.00103141	0.0108681	CH17-340M24.3	lincRNA		4099	0.165051	0.133927	0.24228	0.533376	0.341585	0.428823
ENSG00000231416	1.27123	1.75313	8.39712	0.00375816	0.0287632	RP11-422P24.9	processed_pseudogene		328	3.86743	6.17976	6.18715	24.9959	8.93774	9.7436
ENSG00000166925	1.27045	4.91452	9.09406	0.00256441	0.0219066	TSC22D4	protein_coding	TSC22 domain family, member 4 [Source:HGNC Symbol;Acc:HGNC:21696]	15920	2.79148	0.769235	0.482774	2.52346	2.25646	2.50934
ENSG00000186517	1.26977	0.762013	12.7375	0.000358395	0.00465132	ARHGAP30	protein_coding	Rho GTPase activating protein 30 [Source:HGNC Symbol;Acc:HGNC:27414]	23024	0.0422398	0.0403502	0.0393827	0.0796968	0.112124	0.105841
ENSG00000224086	1.26951	1.34012	14.4459	0.000144242	0.00220886	LL22NC03-86G7.1	antisense		39339	0.0419195	0.0300565	0.0373184	0.0803869	0.0845312	0.0985035
ENSG00000269404	1.26909	4.69641	20.3949	6.29987e-06	0.000172942	SPIB	protein_coding	Spi-B transcription factor (Spi-1/PU.1 related) [Source:HGNC Symbol;Acc:HGNC:11242]	12375	1.26766	1.19093	1.21423	2.8299	2.98417	3.04095
ENSG00000118515	1.26892	4.58453	15.5488	8.04048e-05	0.00139455	SGK1	protein_coding	serum/glucocorticoid regulated kinase 1 [Source:HGNC Symbol;Acc:HGNC:10810]	148866	0.0610686	0.109779	0.11863	0.237605	0.206333	0.229979
ENSG00000007541	1.26817	3.98924	7.18433	0.00735428	0.0465529	PIGQ	protein_coding	phosphatidylinositol glycan anchor biosynthesis, class Q [Source:HGNC Symbol;Acc:HGNC:14135]	17141	1.4505	0.396638	0.193964	1.22082	1.1053	1.16064
ENSG00000141448	1.26782	3.22219	15.1911	9.71593e-05	0.00160927	GATA6	protein_coding	GATA binding protein 6 [Source:HGNC Symbol;Acc:HGNC:4174]	33085	0.19554	0.105938	0.190541	0.350468	0.292272	0.540941
ENSG00000169692	1.26628	4.93477	8.42699	0.00369693	0.0284009	AGPAT2	protein_coding	1-acylglycerol-3-phosphate O-acyltransferase 2 [Source:HGNC Symbol;Acc:HGNC:325]	14280	3.40818	0.810264	0.492863	3.04292	2.12646	2.93181
ENSG00000130511	1.26628	2.76961	7.11735	0.00763415	0.0477195	SSBP4	protein_coding	single stranded DNA binding protein 4 [Source:HGNC Symbol;Acc:HGNC:15676]	15698	0.797301	0.131812	0.0825171	0.688905	0.387433	0.483518
ENSG00000184164	1.26609	4.9137	16.1828	5.75144e-05	0.00107627	CRELD2	protein_coding	cysteine-rich with EGF-like domains 2 [Source:HGNC Symbol;Acc:HGNC:28150]	9373	3.12178	1.57236	1.25762	4.66929	4.04265	4.57324
ENSG00000188375	1.26511	5.02412	13.5051	0.000237917	0.00333214	H3F3C	protein_coding	H3 histone, family 3C [Source:HGNC Symbol;Acc:HGNC:33164]	1056	32.7941	15.1158	10.3039	43.9214	34.1421	48.0823
ENSG00000087077	1.26506	6.61842	10.9197	0.000951489	0.010176	TRIP6	protein_coding	thyroid hormone receptor interactor 6 [Source:HGNC Symbol;Acc:HGNC:12311]	6316	22.4407	6.82634	3.85571	20.6456	18.8639	20.6195
ENSG00000235016	1.26417	0.348729	7.00079	0.00814736	0.0498977	SEMA3F-AS1	antisense	SEMA3F antisense RNA 1 [Source:HGNC Symbol;Acc:HGNC:40518]	40063	0.0105544	0.00737834	0.0420328	0.0380053	0.036041	0.0438745
ENSG00000114626	1.26313	2.54472	10.177	0.00142201	0.0138716	ABTB1	protein_coding	ankyrin repeat and BTB (POZ) domain containing 1 [Source:HGNC Symbol;Acc:HGNC:18275]	7985	0.736063	0.380769	0.237927	0.86541	1.06305	1.03562
ENSG00000115884	1.26271	5.56413	20.4239	6.20486e-06	0.000170595	SDC1	protein_coding	syndecan 1 [Source:HGNC Symbol;Acc:HGNC:10658]	24636	1.77813	0.965034	0.779932	2.83982	2.33374	2.80368
ENSG00000204219	1.26234	0.59329	11.4133	0.000729198	0.00822177	TCEA3	protein_coding	transcription elongation factor A (SII), 3 [Source:HGNC Symbol;Acc:HGNC:11615]	43679	0.0242015	0.0125683	0.0207593	0.0437973	0.0360625	0.0576197
ENSG00000102317	1.26199	8.06191	35.1014	3.1297e-09	2.41081e-07	RBM3	protein_coding	RNA binding motif (RNP1, RRM) protein 3 [Source:HGNC Symbol;Acc:HGNC:9900]	4617	25.4784	35.0028	43.2907	77.0086	84.0128	82.3635
ENSG00000125912	1.26198	6.3745	9.63579	0.00190822	0.0175421	NCLN	protein_coding	nicalin [Source:HGNC Symbol;Acc:HGNC:26923]	24012	5.1226	1.58453	0.762438	4.61595	3.96877	4.65503
ENSG00000112175	1.26125	1.09449	10.2682	0.00135345	0.0133264	BMP5	protein_coding	bone morphogenetic protein 5 [Source:HGNC Symbol;Acc:HGNC:1072]	121919	0.00312138	0.0100446	0.0184161	0.0176123	0.0157909	0.0357156
ENSG00000161671	1.26089	6.83274	17.1564	3.44241e-05	0.000709564	EMC10	protein_coding	ER membrane protein complex subunit 10 [Source:HGNC Symbol;Acc:HGNC:27609]	14470	8.2084	4.36	2.47672	10.6062	10.1057	11.4711
ENSG00000165029	1.25779	6.30376	28.2343	1.07484e-07	5.21971e-06	ABCA1	protein_coding	ATP-binding cassette, sub-family A (ABC1), member 1 [Source:HGNC Symbol;Acc:HGNC:29]	147235	0.326244	0.230595	0.403235	0.645671	0.747401	0.862547
ENSG00000155465	1.25737	4.57943	16.9353	3.86756e-05	0.000779412	SLC7A7	protein_coding	solute carrier family 7 (amino acid transporter light chain, y+L system), member 7 [Source:HGNC Symbol;Acc:HGNC:11065]	56598	0.176314	0.260393	0.315839	0.590468	0.48163	0.700187
ENSG00000089820	1.25708	4.39736	9.16464	0.00246736	0.0213842	ARHGAP4	protein_coding	Rho GTPase activating protein 4 [Source:HGNC Symbol;Acc:HGNC:674]	27632	1.10484	0.308705	0.203141	1.06674	0.940591	0.932504
ENSG00000145708	1.25663	0.740325	12.0572	0.000515934	0.0062173	CRHBP	protein_coding	corticotropin releasing hormone binding protein [Source:HGNC Symbol;Acc:HGNC:2356]	28445	0.0297303	0.0296912	0.0379491	0.0933311	0.0569144	0.0856697
ENSG00000108784	1.25438	4.79774	14.6431	0.000129909	0.00203293	NAGLU	protein_coding	N-acetylglucosaminidase, alpha [Source:HGNC Symbol;Acc:HGNC:7632]	8277	3.00386	2.03055	1.17375	4.72627	4.29249	4.86992
ENSG00000203650	1.25248	-0.10963	8.9215	0.00281833	0.0236129	LINC01285	lincRNA	long intergenic non-protein coding RNA 1285 [Source:HGNC Symbol;Acc:HGNC:50344]	42459	0.0139423	0.00895111	0.0122033	0.0285046	0.0288546	0.0263446
ENSG00000105464	1.25241	4.07161	14.8407	0.000116982	0.0018616	GRIN2D	protein_coding	glutamate receptor, ionotropic, N-methyl D-aspartate 2D [Source:HGNC Symbol;Acc:HGNC:4588]	50056	0.316775	0.173786	0.128528	0.522567	0.472024	0.39106
ENSG00000110442	1.25172	5.42275	24.7126	6.65473e-07	2.51963e-05	COMMD9	protein_coding	COMM domain containing 9 [Source:HGNC Symbol;Acc:HGNC:25014]	20165	1.06103	1.44705	1.27833	3.03385	3.01825	2.89834
ENSG00000132205	1.25157	4.54073	15.04	0.000105257	0.00171518	EMILIN2	protein_coding	elastin microfibril interfacer 2 [Source:HGNC Symbol;Acc:HGNC:19881]	68963	0.279591	0.181251	0.14651	0.468746	0.395274	0.54568
ENSG00000141738	1.25127	5.83665	21.0676	4.43366e-06	0.000130105	GRB7	protein_coding	growth factor receptor-bound protein 7 [Source:HGNC Symbol;Acc:HGNC:4567]	9364	5.3916	3.90085	2.06117	8.7847	8.70519	7.71757
ENSG00000160072	1.2506	4.55663	7.80596	0.00520741	0.0365058	ATAD3B	protein_coding	ATPase family, AAA domain containing 3B [Source:HGNC Symbol;Acc:HGNC:24007]	26079	1.31007	0.440435	0.192059	1.19464	1.09391	1.16266
ENSG00000236296	1.25034	1.0971	14.0348	0.000179455	0.00264389	GUSBP5	transcribed_processed_pseudogene	glucuronidase, beta pseudogene 5 [Source:HGNC Symbol;Acc:HGNC:42319]	89833	0.0112967	0.0173928	0.0120163	0.0304219	0.0384785	0.0275714
ENSG00000117984	1.25001	6.87501	7.83391	0.00512751	0.0361047	CTSD	protein_coding	cathepsin D [Source:HGNC Symbol;Acc:HGNC:2529]	11240	17.3424	5.02307	1.76709	13.911	11.8418	12.7239
ENSG00000250539	1.24854	2.39284	12.9878	0.000313534	0.00415974	KRT8P33	processed_pseudogene	keratin 8 pseudogene 33 [Source:HGNC Symbol;Acc:HGNC:39867]	1422	3.65747	1.51452	1.51823	6.09505	3.44624	5.53439
ENSG00000189068	1.2485	-0.118449	8.1347	0.00434261	0.0320425	VSTM1	protein_coding	V-set and transmembrane domain containing 1 [Source:HGNC Symbol;Acc:HGNC:29455]	23128	0.0201108	0.0146068	0.0298709	0.0506415	0.0567557	0.0449095
ENSG00000130203	1.24846	8.69829	7.45386	0.00633004	0.0416854	APOE	protein_coding	apolipoprotein E [Source:HGNC Symbol;Acc:HGNC:613]	3639	220.134	39.7914	21.0256	156.605	109.105	138.07
ENSG00000225616	1.24772	0.574957	11.1161	0.000855804	0.0093599	RP4-604A21.1	processed_pseudogene		330	2.56266	1.53558	3.40194	7.57163	3.44735	6.90024
ENSG00000166825	1.24638	2.87853	10.6921	0.00107593	0.0112773	ANPEP	protein_coding	alanyl (membrane) aminopeptidase [Source:HGNC Symbol;Acc:HGNC:500]	30512	0.2051	0.145319	0.0849078	0.294294	0.296843	0.401949
ENSG00000272849	1.24591	0.413655	9.73542	0.00180751	0.0167803	RP11-347I19.8	lincRNA		4461	0.0947857	0.217721	0.174224	0.271302	0.657157	0.268653
ENSG00000128228	1.24578	3.93525	9.07285	0.00259433	0.0220883	SDF2L1	protein_coding	stromal cell-derived factor 2-like 1 [Source:HGNC Symbol;Acc:HGNC:10676]	2037	9.2788	3.62787	2.01372	11.0396	7.66838	11.159
ENSG00000213937	1.24577	1.58358	7.42345	0.00643792	0.0420872	CLDN9	protein_coding	claudin 9 [Source:HGNC Symbol;Acc:HGNC:2051]	2049	2.16682	0.515231	0.337167	2.11497	1.38803	1.98866
ENSG00000163661	1.24332	0.32551	8.98194	0.00272662	0.0229866	PTX3	protein_coding	pentraxin 3, long [Source:HGNC Symbol;Acc:HGNC:9692]	6839	0.0865587	0.142017	0.0757627	0.296848	0.191935	0.227811
ENSG00000255121	1.24213	1.88553	15.2704	9.31642e-05	0.00156922	RP11-110I1.12	lincRNA		3180	0.718029	0.610851	0.692484	1.68197	1.56857	1.53263
ENSG00000171236	1.24194	0.538904	7.61872	0.00577656	0.0391479	LRG1	protein_coding	leucine-rich alpha-2-glycoprotein 1 [Source:HGNC Symbol;Acc:HGNC:29480]	4065	0.249647	0.259707	0.095598	0.432191	0.36597	0.609305
ENSG00000175730	1.24163	2.42245	8.83316	0.00295806	0.0245192	BAK1P1	processed_pseudogene	BCL2-antagonist/killer 1 pseudogene 1 [Source:HGNC Symbol;Acc:HGNC:996]	635	9.25585	4.7216	2.17592	11.6201	9.44003	12.5823
ENSG00000103363	1.24132	7.1237	8.02674	0.00460916	0.0335248	TCEB2	protein_coding	transcription elongation factor B (SIII), polypeptide 2 (18kDa, elongin B) [Source:HGNC Symbol;Acc:HGNC:11619]	5883	33.9249	13.0138	4.51381	29.3987	27.7717	33.5181
ENSG00000196204	1.24122	4.94964	18.9499	1.34197e-05	0.000327181	RNF216P1	transcribed_unprocessed_pseudogene	ring finger protein 216 pseudogene 1 [Source:HGNC Symbol;Acc:HGNC:33610]	66687	0.330982	0.31155	0.194891	0.610614	0.701396	0.623011
ENSG00000262001	1.24011	4.44957	17.4143	3.00557e-05	0.000641362	DLGAP1-AS2	antisense	DLGAP1 antisense RNA 2 [Source:HGNC Symbol;Acc:HGNC:28146]	5336	2.47237	2.84899	1.99061	6.35079	5.61696	5.18825
ENSG00000266074	1.2398	1.511	7.47146	0.00626847	0.0415519	BAHCC1	protein_coding	BAH domain and coiled-coil containing 1 [Source:HGNC Symbol;Acc:HGNC:29279]	70857	0.0537075	0.0137072	0.0121875	0.0501398	0.0419907	0.0620173
ENSG00000228038	1.23764	1.09589	13.9592	0.000186818	0.00272194	VN1R51P	processed_pseudogene	vomeronasal 1 receptor 51 pseudogene [Source:HGNC Symbol;Acc:HGNC:37371]	944	1.47815	1.25254	1.1435	3.43265	2.96643	2.75071
ENSG00000141985	1.23762	6.6563	10.3087	0.00132403	0.0130945	SH3GL1	protein_coding	SH3-domain GRB2-like 1 [Source:HGNC Symbol;Acc:HGNC:10830]	40177	3.53515	1.24025	0.581416	3.36025	2.97203	3.3608
ENSG00000276672	1.23743	2.92593	8.91079	0.00283491	0.0237296	RP11-142E9.1	sense_intronic		4635	0.66596	0.728861	1.64889	2.38375	2.67155	1.62898
ENSG00000197136	1.2374	5.34127	8.2776	0.00401371	0.0303011	PCNXL3	protein_coding	pecanex-like 3 (Drosophila) [Source:HGNC Symbol;Acc:HGNC:18760]	21666	2.74203	0.783523	0.492249	2.25966	2.17906	2.74549
ENSG00000151948	1.23647	4.02908	16.3858	5.1671e-05	0.000985499	GLT1D1	protein_coding	glycosyltransferase 1 domain containing 1 [Source:HGNC Symbol;Acc:HGNC:26483]	131541	0.0768267	0.0744785	0.0692609	0.167098	0.186275	0.16673
ENSG00000188643	1.23592	6.15143	26.2169	3.05146e-07	1.29224e-05	S100A16	protein_coding	S100 calcium binding protein A16 [Source:HGNC Symbol;Acc:HGNC:20441]	6259	7.99199	5.99793	6.16736	15.5691	12.6043	19.7223
ENSG00000183722	1.23563	2.32848	13.8656	0.000196361	0.00283455	LHFP	protein_coding	lipoma HMGIC fusion partner [Source:HGNC Symbol;Acc:HGNC:6586]	260636	0.0102207	0.0129616	0.0106026	0.0287601	0.0223277	0.0286623
ENSG00000093217	1.23459	2.22369	14.0435	0.00017863	0.00263446	XYLB	protein_coding	xylulokinase homolog (H. influenzae) [Source:HGNC Symbol;Acc:HGNC:12839]	74588	0.0430844	0.0384985	0.0289446	0.083748	0.0827136	0.0915863
ENSG00000235174	1.23404	2.75127	7.19673	0.00730367	0.0463179	RPL39P3	processed_pseudogene	ribosomal protein L39 pseudogene 3 [Source:HGNC Symbol;Acc:HGNC:21383]	155	22.6424	9.263	51.257	97.9809	33.3102	42.5261
ENSG00000155093	1.23213	1.87445	11.0611	0.000881588	0.00960077	PTPRN2	protein_coding	protein tyrosine phosphatase, receptor type, N polypeptide 2 [Source:HGNC Symbol;Acc:HGNC:9677]	1048732	0.00298361	0.0021341	0.00119399	0.00416943	0.0050066	0.00499011
ENSG00000214282	1.23195	0.443116	9.52009	0.00203235	0.0183899	KRT8P14	processed_pseudogene	keratin 8 pseudogene 14 [Source:HGNC Symbol;Acc:HGNC:33366]	1441	0.586869	0.498183	0.449463	1.40884	0.728742	1.60793
ENSG00000169258	1.23192	4.50488	15.7817	7.10866e-05	0.00126659	GPRIN1	protein_coding	G protein regulated inducer of neurite outgrowth 1 [Source:HGNC Symbol;Acc:HGNC:24835]	14331	1.1566	0.777914	0.909908	1.91787	2.3204	2.38617
ENSG00000186094	1.23156	1.56893	14.4524	0.000143749	0.0022032	AGBL4	protein_coding	ATP/GTP binding protein-like 4 [Source:HGNC Symbol;Acc:HGNC:25892]	1491058	0.00104926	0.00113284	0.00127416	0.00248744	0.00302252	0.00262564
ENSG00000254780	1.22992	2.92144	7.43391	0.00640061	0.0419455	RP11-793I11.1	processed_pseudogene		284	33.4996	14.5718	5.92943	35.8794	29.5808	38.6828
ENSG00000186350	1.22864	5.34295	13.2056	0.000279117	0.00378747	RXRA	protein_coding	retinoid X receptor, alpha [Source:HGNC Symbol;Acc:HGNC:10477]	123487	0.353373	0.171325	0.111192	0.427128	0.422005	0.482671
ENSG00000162849	1.22622	1.5396	13.9162	0.000191143	0.0027706	KIF26B	protein_coding	kinesin family member 26B [Source:HGNC Symbol;Acc:HGNC:25484]	554446	0.00327932	0.00258955	0.00311507	0.0085202	0.0048139	0.00814184
ENSG00000141642	1.22576	3.38459	13.3627	0.000256684	0.00352211	ELAC1	protein_coding	elaC ribonuclease Z 1 [Source:HGNC Symbol;Acc:HGNC:14197]	20130	0.207954	0.297885	0.446156	0.649718	0.789023	0.696573
ENSG00000185607	1.22259	2.49114	12.6214	0.000381361	0.00488552	ACTBP7	processed_pseudogene	actin, beta pseudogene 7 [Source:HGNC Symbol;Acc:HGNC:140]	1123	6.89043	1.46652	1.49952	11.0553	4.20795	4.41108
ENSG00000102271	1.21981	6.26877	12.6268	0.000380259	0.0048784	KLHL4	protein_coding	kelch-like family member 4 [Source:HGNC Symbol;Acc:HGNC:6355]	152301	0.13965	0.407031	0.42356	0.76467	0.746098	0.553194
ENSG00000125895	1.21955	1.9555	11.4273	0.00072372	0.00816515	TMEM74B	protein_coding	transmembrane protein 74B [Source:HGNC Symbol;Acc:HGNC:15893]	4854	0.818848	0.356688	0.31134	1.12603	1.00959	1.06168
ENSG00000130821	1.21919	6.6348	23.5203	1.23603e-06	4.28082e-05	SLC6A8	protein_coding	solute carrier family 6 (neurotransmitter transporter), member 8 [Source:HGNC Symbol;Acc:HGNC:11055]	8494	10.0159	7.08943	4.6564	15.4161	17.2001	15.7556
ENSG00000163520	1.21752	5.46642	8.43344	0.00368382	0.0283643	FBLN2	protein_coding	fibulin 2 [Source:HGNC Symbol;Acc:HGNC:3601]	89291	0.439456	0.345239	0.132498	0.635304	0.454254	0.957882
ENSG00000077274	1.21718	3.94524	9.22143	0.00239199	0.0208523	CAPN6	protein_coding	calpain 6 [Source:HGNC Symbol;Acc:HGNC:1483]	25420	0.163014	0.534915	0.467115	0.890791	0.759084	0.799918
ENSG00000245532	1.21712	5.64184	15.5872	7.87844e-05	0.00137362	NEAT1	lincRNA	nuclear paraspeckle assembly transcript 1 (non-protein coding) [Source:HGNC Symbol;Acc:HGNC:30815]	22766	2.20093	1.03874	0.929343	2.68552	3.30382	2.97782
ENSG00000104524	1.21666	3.86719	9.02417	0.00266433	0.0225767	PYCRL	protein_coding	pyrroline-5-carboxylate reductase-like [Source:HGNC Symbol;Acc:HGNC:25846]	5860	2.93678	1.41962	0.648413	3.40445	3.11362	3.32679
ENSG00000150773	1.21654	0.329425	9.44841	0.00211332	0.0189785	PIH1D2	protein_coding	PIH1 domain containing 2 [Source:HGNC Symbol;Acc:HGNC:25210]	10264	0.045316	0.0863986	0.0757221	0.159756	0.14494	0.171253
ENSG00000179023	1.21311	4.62152	16.9768	3.7839e-05	0.000765821	KLHDC7A	protein_coding	kelch domain containing 7A [Source:HGNC Symbol;Acc:HGNC:26791]	5144	3.21404	2.24933	3.1897	7.75664	6.39652	5.80127
ENSG00000243802	1.21164	4.20281	9.7784	0.00176574	0.0164523	RP11-390K5.1	processed_pseudogene		361	64.1872	19.535	19.3765	68.3492	59.7539	73.3685
ENSG00000114923	1.2116	3.48358	7.53601	0.00604777	0.0404188	SLC4A3	protein_coding	solute carrier family 4 (anion exchanger), member 3 [Source:HGNC Symbol;Acc:HGNC:11029]	14653	0.981132	0.377528	0.209218	0.88724	1.04512	1.04418
ENSG00000129355	1.21096	1.85512	14.4252	0.000145835	0.00222944	CDKN2D	protein_coding	cyclin-dependent kinase inhibitor 2D (p19, inhibits CDK4) [Source:HGNC Symbol;Acc:HGNC:1790]	2597	0.814091	0.926845	0.71493	1.83405	2.22397	1.64594
ENSG00000165905	1.21086	6.31242	14.7834	0.000120593	0.00191057	GYLTL1B	protein_coding	glycosyltransferase-like 1B [Source:HGNC Symbol;Acc:HGNC:16522]	7475	13.1632	5.01656	3.40806	14.5928	14.8854	12.6553
ENSG00000267213	1.21051	0.321407	10.14	0.00145085	0.014099	AC007773.2	antisense		15510	0.0436198	0.0435625	0.0473265	0.0931351	0.0930955	0.128784
ENSG00000148803	1.20853	4.4036	8.43675	0.00367713	0.0283372	FUOM	protein_coding	fucose mutarotase [Source:HGNC Symbol;Acc:HGNC:24733]	2871	9.5437	3.85365	1.89498	9.72291	9.05274	9.97675
ENSG00000167967	1.20804	3.49829	7.57875	0.00590603	0.0397718	E4F1	protein_coding	E4F transcription factor 1 [Source:HGNC Symbol;Acc:HGNC:3121]	12176	1.29185	0.464734	0.212772	1.28256	1.07806	1.19426
ENSG00000137872	1.20796	3.23255	12.4877	0.00040965	0.00517009	SEMA6D	protein_coding	sema domain, transmembrane domain (TM), and cytoplasmic domain, (semaphorin) 6D [Source:HGNC Symbol;Acc:HGNC:16770]	590122	0.00931487	0.00801457	0.0109753	0.0200458	0.0286943	0.0176686
ENSG00000183741	1.20666	4.54007	12.0502	0.000517872	0.00623645	CBX6	protein_coding	chromobox homolog 6 [Source:HGNC Symbol;Acc:HGNC:1556]	10864	2.18737	1.01451	0.894251	2.70601	3.13743	2.86084
ENSG00000185262	1.20525	4.74725	18.0182	2.18807e-05	0.000494349	UBALD2	protein_coding	UBA-like domain containing 2 [Source:HGNC Symbol;Acc:HGNC:28438]	6097	3.69646	2.50724	1.89087	7.56876	5.38235	5.29418
ENSG00000157227	1.20513	6.68792	29.969	4.39002e-08	2.42142e-06	MMP14	protein_coding	matrix metallopeptidase 14 (membrane-inserted) [Source:HGNC Symbol;Acc:HGNC:7160]	12470	5.57795	5.01864	4.39402	11.3555	10.2563	12.9617
ENSG00000167680	1.20487	6.20373	7.8374	0.00511763	0.0360635	SEMA6B	protein_coding	sema domain, transmembrane domain (TM), and cytoplasmic domain, (semaphorin) 6B [Source:HGNC Symbol;Acc:HGNC:10739]	17215	6.83813	2.02863	0.887898	5.41565	5.1113	5.37678
ENSG00000131781	1.2034	2.23752	13.4174	0.000249295	0.00345628	FMO5	protein_coding	flavin containing monooxygenase 5 [Source:HGNC Symbol;Acc:HGNC:3773]	67699	0.0312293	0.0392973	0.054213	0.0951536	0.0749726	0.115068
ENSG00000169181	1.20304	0.233982	7.09217	0.00774215	0.0482108	GSG1L	protein_coding	GSG1-like [Source:HGNC Symbol;Acc:HGNC:28283]	275974	0.00398364	0.0019892	0.00140813	0.00438548	0.0057077	0.00622449
ENSG00000237991	1.20197	5.03049	11.1585	0.000836473	0.00919349	RPL35P1	processed_pseudogene	ribosomal protein L35 pseudogene 1 [Source:HGNC Symbol;Acc:HGNC:36695]	369	103.361	51.9558	23.988	120.298	118.34	112.051
ENSG00000159445	1.20165	3.82423	14.7421	0.000123264	0.00194598	THEM4	protein_coding	thioesterase superfamily member 4 [Source:HGNC Symbol;Acc:HGNC:17947]	36224	0.205443	0.234317	0.268196	0.572297	0.561672	0.489655
ENSG00000180891	1.20053	2.79162	11.8983	0.00056184	0.00665826	CUEDC1	protein_coding	CUE domain containing 1 [Source:HGNC Symbol;Acc:HGNC:31350]	94080	0.0575291	0.049823	0.0279962	0.10084	0.0939465	0.105732
ENSG00000126461	1.19984	5.13042	11.9165	0.000556386	0.00660676	SCAF1	protein_coding	SR-related CTD-associated factor 1 [Source:HGNC Symbol;Acc:HGNC:30403]	16517	2.5805	1.13004	0.601262	3.09645	2.56696	2.71614
ENSG00000106341	1.19852	3.48961	12.4087	0.000427328	0.00534414	PPP1R17	protein_coding	protein phosphatase 1, regulatory subunit 17 [Source:HGNC Symbol;Acc:HGNC:16973]	21740	0.231453	0.355464	0.349559	0.845834	0.599768	0.692764
ENSG00000125611	1.19768	3.96632	8.6901	0.00319942	0.0258229	CHCHD5	protein_coding	coiled-coil-helix-coiled-coil-helix domain containing 5 [Source:HGNC Symbol;Acc:HGNC:17840]	5035	3.7539	1.75288	0.814687	4.26468	3.82366	4.10992
ENSG00000176076	1.19737	2.81748	13.6918	0.000215395	0.00307455	KCNE1L	protein_coding	potassium channel, voltage gated subfamily E regulatory beta subunit 5 [Source:HGNC Symbol;Acc:HGNC:6241]	1472	4.16519	2.52452	2.11199	7.6385	6.06386	5.86205
ENSG00000137747	1.19704	1.70631	11.6478	0.000642798	0.00743524	TMPRSS13	protein_coding	transmembrane protease, serine 13 [Source:HGNC Symbol;Acc:HGNC:29808]	28816	0.0689667	0.0586179	0.0689273	0.102968	0.200432	0.162202
ENSG00000273366	1.19642	-0.197811	7.79161	0.00524893	0.0367241	CTA-989H11.1	lincRNA		658	0.578351	1.02683	0.590586	1.54266	1.72892	1.69995
ENSG00000225361	1.19572	1.89561	13.9625	0.000186497	0.00272194	PPP1R26-AS1	antisense	PPP1R26 antisense RNA 1 [Source:HGNC Symbol;Acc:HGNC:48717]	18050	0.100732	0.121655	0.145922	0.248739	0.30786	0.283293
ENSG00000143344	1.19561	3.25182	14.6034	0.000132673	0.00206628	RGL1	protein_coding	ral guanine nucleotide dissociation stimulator-like 1 [Source:HGNC Symbol;Acc:HGNC:30281]	292446	0.0189409	0.019638	0.0200798	0.0508631	0.0414439	0.0426199
ENSG00000091656	1.19319	0.930753	12.3157	0.000449175	0.00555901	ZFHX4	protein_coding	zinc finger homeobox 4 [Source:HGNC Symbol;Acc:HGNC:30939]	186066	0.0052268	0.0059008	0.00672973	0.0136386	0.0136392	0.0135262
ENSG00000226313	1.19179	0.282149	8.13792	0.00433491	0.0320118	RP11-585K14.2	processed_pseudogene		1133	0.485164	0.372713	1.02897	1.48171	1.2358	1.37511
ENSG00000174899	1.19156	1.00183	10.4795	0.00120707	0.0122496	PQLC2L	protein_coding	PQ loop repeat containing 2-like [Source:HGNC Symbol;Acc:HGNC:25146]	134503	0.0150898	0.00690709	0.00513635	0.0235113	0.0162654	0.0184146
ENSG00000137460	1.19023	5.91771	24.6757	6.78349e-07	2.55216e-05	FHDC1	protein_coding	FH2 domain containing 1 [Source:HGNC Symbol;Acc:HGNC:29363]	43344	1.00286	0.709262	0.844761	1.93567	2.11789	1.74564
ENSG00000169403	1.18891	3.12236	14.221	0.000162548	0.00244519	PTAFR	protein_coding	platelet-activating factor receptor [Source:HGNC Symbol;Acc:HGNC:9582]	46770	0.101257	0.125502	0.110785	0.272128	0.242303	0.253684
ENSG00000182325	1.18709	3.29169	10.223	0.001387	0.0136043	FBXL6	protein_coding	F-box and leucine-rich repeat protein 6 [Source:HGNC Symbol;Acc:HGNC:13603]	3945	2.52953	1.58423	0.722377	3.69135	3.039	3.18982
ENSG00000141526	1.18684	4.22126	8.61616	0.00333194	0.0265353	SLC16A3	protein_coding	solute carrier family 16 (monocarboxylate transporter), member 3 [Source:HGNC Symbol;Acc:HGNC:10924]	32732	0.574861	0.41284	0.146426	0.683448	0.799384	0.785989
ENSG00000136279	1.18662	5.93548	20.623	5.59201e-06	0.000156884	DBNL	protein_coding	drebrin-like [Source:HGNC Symbol;Acc:HGNC:2696]	24816	1.968	1.66763	0.991768	3.38087	3.30771	3.45946
ENSG00000270194	1.18653	1.56877	12.429	0.00042272	0.00530881	RP11-259K5.2	antisense		2388	1.027	0.636608	0.578605	1.70029	1.66738	1.62271
ENSG00000173210	1.1861	1.1445	12.3662	0.000437175	0.00544063	ABLIM3	protein_coding	actin binding LIM protein family, member 3 [Source:HGNC Symbol;Acc:HGNC:29132]	119059	0.00958907	0.0109952	0.0119679	0.0275449	0.0213153	0.0255008
ENSG00000197769	1.18533	0.598217	10.544	0.00116568	0.0120003	MAP1LC3C	protein_coding	microtubule-associated protein 1 light chain 3 gamma [Source:HGNC Symbol;Acc:HGNC:13353]	3583	0.295031	0.271072	0.168713	0.577501	0.598378	0.47943
ENSG00000136274	1.1845	3.27886	8.23627	0.00410615	0.0308453	NACAD	protein_coding	NAC alpha domain containing [Source:HGNC Symbol;Acc:HGNC:22196]	8476	1.46168	0.612799	0.295464	1.54765	1.47639	1.41395
ENSG00000138080	1.18431	1.99778	7.34819	0.00671303	0.04331	EMILIN1	protein_coding	elastin microfibril interfacer 1 [Source:HGNC Symbol;Acc:HGNC:19880]	7841	0.798115	0.172339	0.132162	0.761805	0.485483	0.636857
ENSG00000137434	1.18366	0.634743	10.9339	0.000944188	0.0101314	C6orf52	protein_coding	chromosome 6 open reading frame 52 [Source:HGNC Symbol;Acc:HGNC:20881]	23379	0.0343639	0.036125	0.0443254	0.0868362	0.078605	0.0956897
ENSG00000205794	1.18307	3.06199	12.6459	0.000376394	0.00483575	RP11-333E13.4	transcribed_processed_pseudogene		14282	0.473703	0.405075	0.214653	0.872018	0.778164	0.727256
ENSG00000167113	1.18217	4.92701	16.7643	4.23229e-05	0.000840392	COQ4	protein_coding	coenzyme Q4 [Source:HGNC Symbol;Acc:HGNC:19693]	11536	2.25788	1.50816	1.17528	3.79718	3.42878	3.60841
ENSG00000122515	1.18199	5.77436	12.0698	0.000512459	0.00618377	ZMIZ2	protein_coding	zinc finger, MIZ-type containing 2 [Source:HGNC Symbol;Acc:HGNC:22229]	21300	2.82885	1.48691	0.808835	3.1123	3.5271	3.62915
ENSG00000213938	1.18165	4.86443	17.3082	3.17809e-05	0.000668971	SEPHS1P6	processed_pseudogene	selenophosphate synthetase 1 pseudogene 6 [Source:HGNC Symbol;Acc:HGNC:42168]	1178	11.3786	15.0201	19.5732	32.1477	34.8405	34.9636
ENSG00000125637	1.18113	1.37005	10.1542	0.00143975	0.0140064	PSD4	protein_coding	pleckstrin and Sec7 domain containing 4 [Source:HGNC Symbol;Acc:HGNC:19096]	52071	0.0414142	0.0291952	0.0190721	0.0562327	0.0705846	0.0713494
ENSG00000255329	1.18042	3.80036	10.4273	0.00124164	0.0124659	H2AFZP4	processed_pseudogene	H2A histone family, member Z pseudogene 4 [Source:HGNC Symbol;Acc:HGNC:38015]	376	26.6524	31.6713	12.2875	46.2057	49.6897	54.3983
ENSG00000164896	1.18023	4.79545	9.08269	0.0025804	0.0219801	FASTK	protein_coding	Fas-activated serine/threonine kinase [Source:HGNC Symbol;Acc:HGNC:24676]	4273	8.22325	3.56762	1.74816	8.36924	8.62196	8.33941
ENSG00000270977	1.18004	0.951761	9.10104	0.00255464	0.021844	AC015849.16	lincRNA		17316	0.0561637	0.0487738	0.0922616	0.148806	0.181933	0.113045
ENSG00000128973	1.17988	6.78014	26.8636	2.18337e-07	9.58698e-06	CLN6	protein_coding	ceroid-lipofuscinosis, neuronal 6, late infantile, variant [Source:HGNC Symbol;Acc:HGNC:2077]	50219	1.58968	1.46566	1.00855	2.78783	3.18018	3.08889
ENSG00000148334	1.17936	6.02504	13.466	0.000242929	0.00338378	PTGES2	protein_coding	prostaglandin E synthase 2 [Source:HGNC Symbol;Acc:HGNC:17822]	7769	8.94771	4.72345	2.85114	10.6033	10.7571	12.341
ENSG00000129194	1.17847	4.30601	11.8616	0.000573028	0.00676393	SOX15	protein_coding	SRY (sex determining region Y)-box 15 [Source:HGNC Symbol;Acc:HGNC:11196]	1992	11.1866	4.43059	3.98837	14.5425	12.3665	12.7948
ENSG00000130749	1.17817	5.28528	21.3072	3.91256e-06	0.000116536	ZC3H4	protein_coding	zinc finger CCCH-type containing 4 [Source:HGNC Symbol;Acc:HGNC:17808]	49565	0.496504	0.5163	0.432089	1.0547	1.04962	1.16062
ENSG00000170558	1.17801	6.2388	18.1943	1.9948e-05	0.000457625	CDH2	protein_coding	cadherin 2, type 1, N-cadherin (neuronal) [Source:HGNC Symbol;Acc:HGNC:1759]	226480	0.13069	0.240154	0.253755	0.505943	0.370162	0.497596
ENSG00000013306	1.17727	7.73655	14.3897	0.000148616	0.00226421	SLC25A39	protein_coding	solute carrier family 25, member 39 [Source:HGNC Symbol;Acc:HGNC:24279]	5245	42.0501	28.2757	11.2783	52.648	55.4423	54.1765
ENSG00000128340	1.17721	2.26653	10.1586	0.00143631	0.0139882	RAC2	protein_coding	ras-related C3 botulinum toxin substrate 2 (rho family, small GTP binding protein Rac2) [Source:HGNC Symbol;Acc:HGNC:9802]	19187	0.253435	0.110044	0.11027	0.323529	0.294177	0.385184
ENSG00000153406	1.17667	6.02567	14.8795	0.000114601	0.00182697	NMRAL1	protein_coding	NmrA-like family domain containing 1 [Source:HGNC Symbol;Acc:HGNC:24987]	34083	1.95769	1.11013	0.67397	2.40779	2.66768	2.63606
ENSG00000279495	1.17534	0.967263	11.5112	0.000691769	0.00790448	RP11-521B24.4	TEC		2500	0.439753	0.439175	0.483598	0.796441	1.26014	1.07063
ENSG00000126562	1.17453	1.01833	8.25457	0.00406495	0.0305872	WNK4	protein_coding	WNK lysine deficient protein kinase 4 [Source:HGNC Symbol;Acc:HGNC:14544]	16258	0.0468145	0.093506	0.077019	0.225727	0.118416	0.152345
ENSG00000180530	1.17436	4.77849	16.6957	4.38797e-05	0.000863627	NRIP1	protein_coding	nuclear receptor interacting protein 1 [Source:HGNC Symbol;Acc:HGNC:8001]	103765	0.138549	0.158715	0.190166	0.361949	0.401854	0.330709
ENSG00000151572	1.17428	1.54946	9.80338	0.00174192	0.0162813	ANO4	protein_coding	anoctamin 4 [Source:HGNC Symbol;Acc:HGNC:23837]	411115	0.00257129	0.00534127	0.0049363	0.010636	0.00702437	0.0108832
ENSG00000153071	1.17274	3.37201	13.3618	0.000256802	0.00352211	DAB2	protein_coding	Dab, mitogen-responsive phosphoprotein, homolog 2 (Drosophila) [Source:HGNC Symbol;Acc:HGNC:2662]	90625	0.0531902	0.0745549	0.0829026	0.159827	0.14243	0.166628
ENSG00000005884	1.17268	5.14455	15.5471	8.04754e-05	0.00139455	ITGA3	protein_coding	integrin, alpha 3 (antigen CD49C, alpha 3 subunit of VLA-3 receptor) [Source:HGNC Symbol;Acc:HGNC:6139]	34513	0.717943	0.752483	0.431622	1.64477	1.08395	1.50243
ENSG00000262179	1.17198	1.69505	13.0478	0.000303639	0.00404045	RP1-302G2.5	lincRNA		1297	1.89088	1.3349	1.26506	3.73255	3.60969	2.74128
ENSG00000163584	1.1719	7.77823	32.3623	1.27948e-08	8.0797e-07	RPL22L1	protein_coding	ribosomal protein L22-like 1 [Source:HGNC Symbol;Acc:HGNC:27610]	5608	22.9666	21.0916	28.3955	59.453	51.4557	51.4105
ENSG00000141524	1.17118	5.06202	7.45785	0.00631603	0.0416815	TMC6	protein_coding	transmembrane channel-like 6 [Source:HGNC Symbol;Acc:HGNC:18021]	21949	2.68549	0.571408	0.352132	2.13447	1.59279	1.77093
ENSG00000076928	1.17094	4.5516	8.12261	0.00437166	0.0321904	ARHGEF1	protein_coding	Rho guanine nucleotide exchange factor (GEF) 1 [Source:HGNC Symbol;Acc:HGNC:681]	46989	0.620909	0.303756	0.11762	0.70623	0.566153	0.668236
ENSG00000231313	1.17037	2.34157	12.8065	0.00034542	0.00449927	CLIC1P1	processed_pseudogene	chloride intracellular channel 1 pseudogene 1 [Source:HGNC Symbol;Acc:HGNC:32691]	723	3.39207	4.32213	5.01658	9.93581	7.92793	10.7193
ENSG00000223473	1.1696	-0.0752497	7.65367	0.00566569	0.0386587	GS1-124K5.3	lincRNA		2517	0.117595	0.251659	0.274476	0.418798	0.521512	0.476147
ENSG00000273142	1.16954	3.2285	13.3254	0.000261838	0.00358292	RP11-458F8.4	lincRNA		3440	1.8069	1.58356	1.54388	3.73389	4.60444	2.92648
ENSG00000076706	1.16898	5.92638	24.9983	5.73806e-07	2.22924e-05	MCAM	protein_coding	melanoma cell adhesion molecule [Source:HGNC Symbol;Acc:HGNC:6934]	12992	3.55078	3.02281	2.13034	7.73793	5.7691	5.83303
ENSG00000133466	1.16889	3.07694	11.9738	0.000539549	0.00644538	C1QTNF6	protein_coding	C1q and tumor necrosis factor related protein 6 [Source:HGNC Symbol;Acc:HGNC:14343]	19218	0.349836	0.219733	0.240404	0.509905	0.628387	0.658953
ENSG00000105696	1.16851	4.73201	8.37982	0.0037941	0.0289763	TMEM59L	protein_coding	transmembrane protein 59-like [Source:HGNC Symbol;Acc:HGNC:13237]	13609	2.93927	0.912274	0.460054	2.94624	2.06734	2.35131
ENSG00000142920	1.16804	0.831485	11.0489	0.000887412	0.00965243	AZIN2	protein_coding	antizyme inhibitor 2 [Source:HGNC Symbol;Acc:HGNC:29957]	39426	0.0300297	0.0224927	0.0262842	0.053473	0.0521605	0.0729547
ENSG00000182218	1.16783	3.0489	12.033	0.000522679	0.00628203	HHIPL1	protein_coding	HHIP-like 1 [Source:HGNC Symbol;Acc:HGNC:19710]	35459	0.184833	0.1572	0.0937629	0.332509	0.291214	0.325593
ENSG00000188486	1.16769	6.49812	15.0395	0.000105285	0.00171518	H2AFX	protein_coding	H2A histone family, member X [Source:HGNC Symbol;Acc:HGNC:4739]	1613	68.2624	28.2482	18.2297	80.4545	68.7112	71.9969
ENSG00000103249	1.16729	5.58355	8.1214	0.00437458	0.0321908	CLCN7	protein_coding	chloride channel, voltage-sensitive 7 [Source:HGNC Symbol;Acc:HGNC:2025]	30646	2.27659	0.727553	0.422683	1.86123	1.93746	2.14565
ENSG00000107485	1.16701	3.00936	13.9816	0.00018461	0.00270645	GATA3	protein_coding	GATA binding protein 3 [Source:HGNC Symbol;Acc:HGNC:4172]	21594	0.234976	0.181867	0.257943	0.489959	0.382962	0.664148
ENSG00000162910	1.16688	4.61103	7.31016	0.00685658	0.0440295	MRPL55	protein_coding	mitochondrial ribosomal protein L55 [Source:HGNC Symbol;Acc:HGNC:16686]	2633	15.192	3.59254	2.34505	13.1818	9.1066	12.062
ENSG00000228118	1.16644	1.85906	12.6888	0.000367849	0.00475675	LOC124685	processed_pseudogene		458	6.09331	2.30504	6.22222	12.0192	6.59189	13.0837
ENSG00000273209	1.16577	0.484081	9.40387	0.00216528	0.0193093	RP11-107N15.1	lincRNA		767	1.48848	1.15619	0.562952	3.10497	2.11073	1.82295
ENSG00000092850	1.16534	0.0763015	7.4815	0.00623361	0.0413976	TEKT2	protein_coding	tektin 2 (testicular) [Source:HGNC Symbol;Acc:HGNC:11725]	4200	0.120811	0.191033	0.113086	0.390412	0.250028	0.313883
ENSG00000161955	1.1653	1.02871	7.2772	0.00698354	0.0446682	TNFSF13	protein_coding	tumor necrosis factor (ligand) superfamily, member 13 [Source:HGNC Symbol;Acc:HGNC:11928]	3316	0.739586	0.305634	0.156255	0.75351	0.85768	0.722836
ENSG00000160766	1.16471	1.0166	10.5391	0.00116875	0.0120018	GBAP1	transcribed_unprocessed_pseudogene	glucosidase, beta, acid pseudogene 1 [Source:HGNC Symbol;Acc:HGNC:4178]	13601	0.0901576	0.0683056	0.104763	0.18371	0.234844	0.173294
ENSG00000272009	1.16385	0.851971	10.1313	0.00145772	0.014145	RP1-313I6.12	antisense		2338	0.542565	0.41542	0.38783	0.851627	1.36617	0.854336
ENSG00000084674	1.16376	4.68087	16.5944	4.62864e-05	0.000899113	APOB	protein_coding	apolipoprotein B [Source:HGNC Symbol;Acc:HGNC:603]	42644	0.265737	0.323813	0.542717	0.661918	0.774668	1.02767
ENSG00000156253	1.16243	5.15818	16.0465	6.18047e-05	0.00113865	RWDD2B	protein_coding	RWD domain containing 2B [Source:HGNC Symbol;Acc:HGNC:1302]	14994	0.970099	1.62503	1.91501	3.42398	3.21289	3.10659
ENSG00000140795	1.16237	-0.0388739	7.74988	0.0053716	0.0372799	MYLK3	protein_coding	myosin light chain kinase 3 [Source:HGNC Symbol;Acc:HGNC:29826]	83428	0.00608197	0.00708631	0.00621064	0.012635	0.0120626	0.0196325
ENSG00000111331	1.16055	1.15427	9.14098	0.00249947	0.0215684	OAS3	protein_coding	2'-5'-oligoadenylate synthetase 3, 100kDa [Source:HGNC Symbol;Acc:HGNC:8088]	34897	0.0205985	0.0556639	0.0408313	0.082788	0.0702145	0.0973048
ENSG00000111321	1.16003	2.72538	10.5543	0.0011592	0.0119539	LTBR	protein_coding	lymphotoxin beta receptor (TNFR superfamily, member 3) [Source:HGNC Symbol;Acc:HGNC:6718]	16526	0.37356	0.252972	0.138476	0.571704	0.495109	0.536647
ENSG00000100068	1.15983	2.22569	12.6177	0.000382112	0.00489163	LRP5L	protein_coding	low density lipoprotein receptor-related protein 5-like [Source:HGNC Symbol;Acc:HGNC:25323]	53959	0.0517196	0.0594777	0.0448117	0.0889948	0.153258	0.112534
ENSG00000118855	1.15892	4.87026	15.99	6.36767e-05	0.00116586	MFSD1	protein_coding	major facilitator superfamily domain containing 1 [Source:HGNC Symbol;Acc:HGNC:25874]	97521	0.132244	0.192693	0.240419	0.408343	0.393485	0.426848
ENSG00000126522	1.15806	3.47678	7.72439	0.00544798	0.0377075	ASL	protein_coding	argininosuccinate lyase [Source:HGNC Symbol;Acc:HGNC:746]	17760	0.692828	0.389947	0.175048	0.780385	0.76374	0.928989
ENSG00000233560	1.158	0.918374	7.5969	0.00584687	0.0394895	KRT8P39	processed_pseudogene	keratin 8 pseudogene 39 [Source:HGNC Symbol;Acc:HGNC:39873]	1432	0.442918	1.06161	0.844271	2.2356	1.25276	1.70173
ENSG00000165272	1.15681	3.19638	9.38996	0.00218177	0.0194078	AQP3	protein_coding	aquaporin 3 (Gill blood group) [Source:HGNC Symbol;Acc:HGNC:636]	6457	1.23767	0.647454	0.702143	1.566	1.39593	2.88309
ENSG00000161996	1.15442	3.30661	7.29188	0.0069267	0.0443999	WDR90	protein_coding	WD repeat domain 90 [Source:HGNC Symbol;Acc:HGNC:26960]	18522	0.716831	0.24623	0.163184	0.636565	0.763029	0.651362
ENSG00000167747	1.1541	7.0406	14.5679	0.0001352	0.00209735	C19orf48	protein_coding	chromosome 19 open reading frame 48 [Source:HGNC Symbol;Acc:HGNC:29667]	7225	20.0914	10.8128	5.85075	24.0948	23.4429	24.9645
ENSG00000213087	1.15309	4.5378	14.715	0.000125049	0.00196375	RP11-613F7.1	processed_pseudogene		397	53.1478	19.2527	39.5893	106.601	57.0908	73.9605
ENSG00000178896	1.15308	3.88907	8.71246	0.00316042	0.0255912	EXOSC4	protein_coding	exosome component 4 [Source:HGNC Symbol;Acc:HGNC:18189]	2021	10.2938	3.23869	2.13649	11.1077	8.18374	8.7567
ENSG00000132613	1.15299	3.47558	8.98973	0.00271501	0.0229084	MTSS1L	protein_coding	metastasis suppressor 1-like [Source:HGNC Symbol;Acc:HGNC:25094]	24862	0.489814	0.246284	0.152832	0.557463	0.59661	0.620232
ENSG00000155849	1.15292	4.25192	15.0173	0.000106527	0.00172911	ELMO1	protein_coding	engulfment and cell motility 1 [Source:HGNC Symbol;Acc:HGNC:16286]	594888	0.0191913	0.0190951	0.0209037	0.0481709	0.0387616	0.0451271
ENSG00000142627	1.15164	4.74472	13.6848	0.000216199	0.00308355	EPHA2	protein_coding	EPH receptor A2 [Source:HGNC Symbol;Acc:HGNC:3386]	31750	0.86166	0.47349	0.314149	1.33539	0.996371	1.06824
ENSG00000138821	1.15147	5.53401	20.9242	4.77829e-06	0.000137858	SLC39A8	protein_coding	solute carrier family 39 (zinc transporter), member 8 [Source:HGNC Symbol;Acc:HGNC:20862]	180217	0.140073	0.143638	0.196225	0.393192	0.304701	0.361766
ENSG00000167657	1.15089	5.61789	9.46129	0.00209853	0.0188646	DAPK3	protein_coding	death-associated protein kinase 3 [Source:HGNC Symbol;Acc:HGNC:2676]	12670	5.7936	1.6898	1.09054	5.30616	4.42384	4.90925
ENSG00000182722	1.15036	4.45062	14.6026	0.000132734	0.00206628	SEPHS1P1	processed_pseudogene	selenophosphate synthetase 1 pseudogene 1 [Source:HGNC Symbol;Acc:HGNC:42161]	957	10.6041	12.0022	20.6643	29.6991	25.6951	37.8616
ENSG00000136383	1.15	5.69424	22.9887	1.62957e-06	5.43321e-05	ALPK3	protein_coding	alpha-kinase 3 [Source:HGNC Symbol;Acc:HGNC:17574]	56802	0.643914	0.530066	0.521468	1.25367	1.10462	1.40589
ENSG00000143816	1.14795	1.43253	8.57702	0.00340432	0.0269078	WNT9A	protein_coding	wingless-type MMTV integration site family, member 9A [Source:HGNC Symbol;Acc:HGNC:12778]	29242	0.0997739	0.0447671	0.032485	0.114819	0.119704	0.124319
ENSG00000119636	1.14701	0.212513	7.4537	0.00633061	0.0416854	CCDC176	protein_coding	coiled-coil domain containing 176 [Source:HGNC Symbol;Acc:HGNC:19855]	63510	0.0119841	0.00664909	0.0129175	0.0196712	0.0289357	0.0213865
ENSG00000167797	1.14699	5.32248	11.1763	0.000828485	0.00912815	CDK2AP2	protein_coding	cyclin-dependent kinase 2 associated protein 2 [Source:HGNC Symbol;Acc:HGNC:30833]	2152	21.6528	11.2439	5.31705	26.3601	22.6094	24.1326
ENSG00000205639	1.14652	6.25781	12.8189	0.000343138	0.00448589	MFSD2B	protein_coding	major facilitator superfamily domain containing 2B [Source:HGNC Symbol;Acc:HGNC:37207]	53240	1.51218	0.667849	0.571766	1.97626	1.21386	2.67125
ENSG00000179271	1.146	5.87524	7.44369	0.00636593	0.0418867	GADD45GIP1	protein_coding	growth arrest and DNA-damage-inducible, gamma interacting protein 1 [Source:HGNC Symbol;Acc:HGNC:29996]	4117	21.5887	7.44663	3.04147	19.2504	14.9215	19.1641
ENSG00000072163	1.14494	1.46879	7.39537	0.00653918	0.0425881	LIMS2	protein_coding	LIM and senescent cell antigen-like domains 2 [Source:HGNC Symbol;Acc:HGNC:16084]	43405	0.0798821	0.027241	0.0198956	0.0836502	0.0675401	0.0920372
ENSG00000171564	1.1439	1.28819	7.69397	0.00554057	0.0381269	FGB	protein_coding	fibrinogen beta chain [Source:HGNC Symbol;Acc:HGNC:3662]	8130	0.0312058	0.259707	0.313349	0.211293	0.333678	0.58965
ENSG00000167515	1.14334	6.58956	28.2224	1.08143e-07	5.23746e-06	TRAPPC2L	protein_coding	trafficking protein particle complex 2-like [Source:HGNC Symbol;Acc:HGNC:30887]	6466	9.63257	10.4428	7.85973	19.4482	21.5865	20.3142
ENSG00000141655	1.14289	3.3228	13.3298	0.000261221	0.00357723	TNFRSF11A	protein_coding	tumor necrosis factor receptor superfamily, member 11a, NFKB activator [Source:HGNC Symbol;Acc:HGNC:11908]	66005	0.0922488	0.0812515	0.108592	0.212345	0.198871	0.208202
ENSG00000038382	1.14233	6.76742	30.9523	2.64446e-08	1.56487e-06	TRIO	protein_coding	trio Rho guanine nucleotide exchange factor [Source:HGNC Symbol;Acc:HGNC:12303]	388426	0.17276	0.172425	0.178861	0.368977	0.403388	0.385062
ENSG00000007312	1.14207	2.23447	11.1702	0.000831226	0.00914706	CD79B	protein_coding	CD79b molecule, immunoglobulin-associated beta [Source:HGNC Symbol;Acc:HGNC:1699]	3614	1.1232	0.759503	0.53764	2.08494	1.31967	1.83495
ENSG00000188603	1.14188	2.29112	11.7823	0.000597981	0.0069938	CLN3	protein_coding	ceroid-lipofuscinosis, neuronal 3 [Source:HGNC Symbol;Acc:HGNC:2074]	18296	0.228799	0.15464	0.118	0.379828	0.356334	0.338438
ENSG00000162341	1.14182	4.4291	14.9279	0.000111701	0.00179516	TPCN2	protein_coding	two pore segment channel 2 [Source:HGNC Symbol;Acc:HGNC:20820]	41707	0.389312	0.29565	0.283667	0.728273	0.699751	0.689647
ENSG00000040531	1.14079	4.84678	16.15	5.852e-05	0.00109052	CTNS	protein_coding	cystinosin, lysosomal cystine transporter [Source:HGNC Symbol;Acc:HGNC:2518]	25074	0.964601	0.577663	0.635433	1.64112	1.51294	1.53269
ENSG00000164483	1.14042	0.458655	7.98492	0.00471687	0.0340449	SAMD3	protein_coding	sterile alpha motif domain containing 3 [Source:HGNC Symbol;Acc:HGNC:21574]	221110	0.00248605	0.0034377	0.00507729	0.00935817	0.00751972	0.00704627
ENSG00000116544	1.14003	3.73104	8.80773	0.00299957	0.0247143	DLGAP3	protein_coding	discs, large (Drosophila) homolog-associated protein 3 [Source:HGNC Symbol;Acc:HGNC:30368]	64149	0.272889	0.087552	0.0720213	0.298824	0.225087	0.277124
ENSG00000075426	1.13961	2.61447	11.8769	0.000568358	0.00671324	FOSL2	protein_coding	FOS-like antigen 2 [Source:HGNC Symbol;Acc:HGNC:3798]	24864	0.212576	0.129076	0.121561	0.336021	0.313239	0.343832
ENSG00000100413	1.13925	5.48085	17.5839	2.749e-05	0.000597657	POLR3H	protein_coding	polymerase (RNA) III (DNA directed) polypeptide H (22.9kD) [Source:HGNC Symbol;Acc:HGNC:30349]	18802	1.92056	1.60585	1.01275	3.07313	3.37901	3.23168
ENSG00000184967	1.13836	4.27556	7.05859	0.00788862	0.0488374	NOC4L	protein_coding	nucleolar complex associated 4 homolog (S. cerevisiae) [Source:HGNC Symbol;Acc:HGNC:28461]	8025	3.67251	1.14188	0.591854	3.30817	2.73707	2.96193
ENSG00000134072	1.13579	1.63582	12.2153	0.000473996	0.00581386	CAMK1	protein_coding	calcium/calmodulin-dependent protein kinase I [Source:HGNC Symbol;Acc:HGNC:1459]	12650	0.147074	0.170249	0.129706	0.382697	0.314758	0.287378
ENSG00000105699	1.13556	7.37007	12.0832	0.000508774	0.00614768	LSR	protein_coding	lipolysis stimulated lipoprotein receptor [Source:HGNC Symbol;Acc:HGNC:29572]	19634	11.1363	4.44351	2.43228	11.3739	10.3894	10.7512
ENSG00000102195	1.13518	2.09382	11.9767	0.000538687	0.00643938	GPR50	protein_coding	G protein-coupled receptor 50 [Source:HGNC Symbol;Acc:HGNC:4506]	4812	0.659038	0.500211	0.457627	1.30624	1.44577	0.846794
ENSG00000273568	1.13466	0.135767	8.02852	0.00460464	0.0335192	RP11-417L19.6	sense_intronic		286	2.66123	2.51008	1.50974	4.91428	4.74266	4.88883
ENSG00000141052	1.13453	0.917866	8.33695	0.00388468	0.029479	MYOCD	protein_coding	myocardin [Source:HGNC Symbol;Acc:HGNC:16067]	103059	0.00861606	0.00860474	0.0142449	0.0356095	0.0118877	0.0255836
ENSG00000216519	1.13396	0.712969	9.42656	0.00213866	0.0191675	RP3-406A7.1	processed_pseudogene		275	3.84399	2.45692	4.23934	10.3637	6.52346	6.3918
ENSG00000229809	1.13275	1.59399	7.81709	0.00517543	0.0363276	ZNF688	protein_coding	zinc finger protein 688 [Source:HGNC Symbol;Acc:HGNC:30489]	3388	1.01092	0.423779	0.305868	1.09472	1.03317	1.32062
ENSG00000258986	1.13227	3.30024	9.16986	0.00246034	0.021344	TMEM179	protein_coding	transmembrane protein 179 [Source:HGNC Symbol;Acc:HGNC:20137]	130969	0.0852335	0.0351449	0.030331	0.096881	0.100226	0.099438
ENSG00000070047	1.13217	4.93611	13.4738	0.000241912	0.00337487	PHRF1	protein_coding	PHD and ring finger domains 1 [Source:HGNC Symbol;Acc:HGNC:24351]	35736	0.870857	0.47976	0.337105	1.23779	1.0591	1.14024
ENSG00000105722	1.12872	5.737	9.89183	0.00166015	0.0156755	ERF	protein_coding	Ets2 repressor factor [Source:HGNC Symbol;Acc:HGNC:3444]	7585	9.77241	3.57424	1.95826	9.4399	8.64714	8.7271
ENSG00000184809	1.1287	3.63677	13.1203	0.000292109	0.00392798	B3GALT5-AS1	antisense	B3GALT5 antisense RNA 1 [Source:HGNC Symbol;Acc:HGNC:16424]	15674	0.585403	0.514586	0.393934	1.16571	1.03288	1.03478
ENSG00000272016	1.12815	4.78286	16.2202	5.63904e-05	0.00105903	RP11-215G15.5	lincRNA		3596	4.33892	4.61506	5.43933	9.71688	11.4011	10.276
ENSG00000232995	1.12778	0.879233	10.1251	0.00146263	0.0141827	RGS5	antisense	regulator of G-protein signaling 5 [Source:EntrezGene;Acc:8490]	77389	0.00819572	0.0163699	0.01897	0.026233	0.030531	0.0356183
ENSG00000044574	1.12756	8.96909	12.2053	0.000476545	0.00584111	HSPA5	protein_coding	heat shock 70kDa protein 5 (glucose-regulated protein, 78kDa) [Source:HGNC Symbol;Acc:HGNC:5238]	6477	23.2278	55.972	76.6172	113.965	90.7321	103.643
ENSG00000180347	1.12642	1.62671	10.5881	0.00113819	0.0117712	CCDC129	protein_coding	coiled-coil domain containing 129 [Source:HGNC Symbol;Acc:HGNC:27363]	144649	0.00964659	0.0110936	0.0182088	0.0323884	0.0181494	0.0347983
ENSG00000205277	1.12615	2.26305	8.77694	0.00305063	0.0250012	MUC12	protein_coding	mucin 12, cell surface associated [Source:HGNC Symbol;Acc:HGNC:7510]	49326	0.0865806	0.0727691	0.0297625	0.123473	0.127736	0.132822
ENSG00000243403	1.1244	1.22923	9.11526	0.00253486	0.0217477	RP11-330L19.1	processed_pseudogene		347	3.77753	3.04239	4.60404	10.0135	3.53065	13.9303
ENSG00000054392	1.12334	0.918205	10.8715	0.000976568	0.0103759	HHAT	protein_coding	hedgehog acyltransferase [Source:HGNC Symbol;Acc:HGNC:18270]	348044	0.00352321	0.00254794	0.00372181	0.00785213	0.00641154	0.00700163
ENSG00000132382	1.12332	5.77846	18.9799	1.32102e-05	0.000323607	MYBBP1A	protein_coding	MYB binding protein (P160) 1a [Source:HGNC Symbol;Acc:HGNC:7546]	16734	2.62032	2.36453	1.35207	4.64277	4.34568	4.32337
ENSG00000214688	1.12275	0.365124	8.43124	0.00368829	0.0283865	C10orf105	protein_coding	chromosome 10 open reading frame 105 [Source:HGNC Symbol;Acc:HGNC:20304]	26123	0.0372289	0.0323304	0.0181818	0.0612752	0.0736981	0.053524
ENSG00000091986	1.1227	3.57593	12.2857	0.00045645	0.0056291	CCDC80	protein_coding	coiled-coil domain containing 80 [Source:HGNC Symbol;Acc:HGNC:30649]	44970	0.122235	0.195319	0.185311	0.356815	0.336651	0.382876
ENSG00000139714	1.12268	0.446693	8.03332	0.00459246	0.0334714	MORN3	protein_coding	MORN repeat containing 3 [Source:HGNC Symbol;Acc:HGNC:29807]	21513	0.0511031	0.0314068	0.0301063	0.0689614	0.085423	0.089134
ENSG00000189134	1.12062	-0.0839249	7.03712	0.00798372	0.049189	NKAPL	protein_coding	NFKB activating protein-like [Source:HGNC Symbol;Acc:HGNC:21584]	1638	0.258144	0.309365	0.421767	0.643537	0.881509	0.634107
ENSG00000110375	1.11926	0.714809	7.94406	0.00482453	0.0345707	UPK2	protein_coding	uroplakin 2 [Source:HGNC Symbol;Acc:HGNC:12579]	33395	0.0316544	0.0303483	0.0232733	0.0362413	0.0904054	0.0681862
ENSG00000182095	1.11862	2.71344	7.06088	0.00787852	0.0488201	TNRC18	protein_coding	trinucleotide repeat containing 18 [Source:HGNC Symbol;Acc:HGNC:11962]	118624	0.07236	0.023851	0.0185637	0.0710894	0.0564346	0.0848655
ENSG00000146233	1.11853	1.07243	10.2655	0.00135542	0.0133385	CYP39A1	protein_coding	cytochrome P450, family 39, subfamily A, polypeptide 1 [Source:HGNC Symbol;Acc:HGNC:17449]	103250	0.00860012	0.0147237	0.0138004	0.0253343	0.0228839	0.0317269
ENSG00000236683	1.11853	3.99182	10.3799	0.00127396	0.0126765	HMGA1P1	processed_pseudogene	high mobility group AT-hook 1 pseudogene 1 [Source:HGNC Symbol;Acc:HGNC:13321]	1061	14.7854	7.8009	6.51136	21.3053	15.5885	23.4572
ENSG00000089159	1.11808	6.95581	27.133	1.89928e-07	8.50678e-06	PXN	protein_coding	paxillin [Source:HGNC Symbol;Acc:HGNC:9718]	55332	1.90359	1.33328	1.08079	3.28801	2.97804	2.86772
ENSG00000240445	1.11804	1.23967	8.86614	0.00290509	0.0242139	FOXO3B	processed_pseudogene	forkhead box O3B pseudogene [Source:HGNC Symbol;Acc:HGNC:3822]	1927	1.20686	0.723163	0.403327	1.58029	1.61214	1.55483
ENSG00000063244	1.11791	8.019	24.4397	7.66736e-07	2.83445e-05	U2AF2	protein_coding	U2 small nuclear RNA auxiliary factor 2 [Source:HGNC Symbol;Acc:HGNC:23156]	20569	9.91675	8.68834	5.67414	16.627	17.0731	17.6603
ENSG00000148584	1.11731	0.11881	8.05136	0.00454694	0.0332078	A1CF	protein_coding	APOBEC1 complementation factor [Source:HGNC Symbol;Acc:HGNC:24086]	86266	0.0068622	0.00685319	0.00800843	0.0126719	0.0152163	0.0199128
ENSG00000144040	1.1173	5.20464	19.2313	1.15798e-05	0.000291881	SFXN5	protein_coding	sideroflexin 5 [Source:HGNC Symbol;Acc:HGNC:16073]	133583	0.206065	0.164383	0.153536	0.389293	0.369147	0.369932
ENSG00000138792	1.11659	0.88728	8.22495	0.00413184	0.0309862	ENPEP	protein_coding	glutamyl aminopeptidase (aminopeptidase A) [Source:HGNC Symbol;Acc:HGNC:3355]	199552	0.00296652	0.00825302	0.00605855	0.0123256	0.0109633	0.0124119
ENSG00000235297	1.11652	6.74668	12.0832	0.000508781	0.00614768	FAUP1	processed_pseudogene	FBR-MuSV-associated ubiquitously expressed (fox derived) pseudogene 1 [Source:HGNC Symbol;Acc:HGNC:17984]	413	319.638	151.531	76.0066	360.541	305.86	345.223
ENSG00000177352	1.11625	5.68081	19.5816	9.63941e-06	0.000250023	CCDC71	protein_coding	coiled-coil domain containing 71 [Source:HGNC Symbol;Acc:HGNC:25760]	3786	11.5594	8.34306	6.24981	18.84	18.3294	17.8324
ENSG00000137309	1.11591	11.2088	17.9819	2.2302e-05	0.000500702	HMGA1	protein_coding	high mobility group AT-hook 1 [Source:HGNC Symbol;Acc:HGNC:5010]	9358	231.59	149.956	112.117	363.274	329.387	331.193
ENSG00000109743	1.11535	2.29102	11.2638	0.000790339	0.00878914	BST1	protein_coding	bone marrow stromal cell antigen 1 [Source:HGNC Symbol;Acc:HGNC:1118]	35363	0.0609812	0.0895605	0.111112	0.181058	0.181884	0.190915
ENSG00000197956	1.11526	5.09114	17.933	2.28819e-05	0.000512433	S100A6	protein_coding	S100 calcium binding protein A6 [Source:HGNC Symbol;Acc:HGNC:10496]	1645	13.8804	11.0641	13.7016	29.4293	20.5076	35.4075
ENSG00000166257	1.11417	1.39889	11.4474	0.000715937	0.00811834	SCN3B	protein_coding	sodium channel, voltage gated, type III beta subunit [Source:HGNC Symbol;Acc:HGNC:20665]	26057	0.0714009	0.0502391	0.0629689	0.16781	0.119223	0.114985
ENSG00000143545	1.11384	7.43001	27.5571	1.52523e-07	7.06148e-06	RAB13	protein_coding	RAB13, member RAS oncogene family [Source:HGNC Symbol;Acc:HGNC:9762]	4741	19.7283	21.2522	28.5701	50.8417	49.523	48.2149
ENSG00000143850	1.11373	3.79066	13.0676	0.000300445	0.0040129	PLEKHA6	protein_coding	pleckstrin homology domain containing, family A member 6 [Source:HGNC Symbol;Acc:HGNC:17053]	158814	0.060172	0.0563704	0.047851	0.120703	0.108827	0.125521
ENSG00000060971	1.11271	4.57291	14.1029	0.000173077	0.00257326	ACAA1	protein_coding	acetyl-CoA acyltransferase 1 [Source:HGNC Symbol;Acc:HGNC:82]	34113	0.410283	0.522392	0.38985	0.877807	0.90683	1.06333
ENSG00000115008	1.11271	0.152421	7.42285	0.00644008	0.0420872	IL1A	protein_coding	interleukin 1, alpha [Source:HGNC Symbol;Acc:HGNC:5991]	10675	0.0475323	0.0830722	0.0525826	0.135319	0.114767	0.142206
ENSG00000176907	1.11186	1.18294	10.7763	0.00102806	0.0108456	C8orf4	protein_coding	chromosome 8 open reading frame 4 [Source:HGNC Symbol;Acc:HGNC:1357]	1853	0.889947	0.455784	0.885472	1.47484	1.13342	2.22057
ENSG00000171444	1.11145	5.49114	20.9394	4.74039e-06	0.000137236	MCC	protein_coding	mutated in colorectal cancers [Source:HGNC Symbol;Acc:HGNC:6935]	466731	0.0570754	0.0594433	0.0662389	0.127313	0.130309	0.136692
ENSG00000187688	1.11114	1.61888	11.0259	0.000898492	0.00972239	TRPV2	protein_coding	transient receptor potential cation channel, subfamily V, member 2 [Source:HGNC Symbol;Acc:HGNC:18082]	21461	0.0965431	0.102319	0.0663943	0.201928	0.169221	0.197315
ENSG00000134575	1.11077	4.87728	16.4444	5.00982e-05	0.00095857	ACP2	protein_coding	acid phosphatase 2, lysosomal [Source:HGNC Symbol;Acc:HGNC:123]	9604	2.07809	2.10614	1.632	4.14234	4.34633	4.00153
ENSG00000189431	1.11033	1.6931	10.4511	0.00122579	0.0123554	RASSF10	protein_coding	Ras association (RalGDS/AF-6) domain family (N-terminal) member 10 [Source:HGNC Symbol;Acc:HGNC:33984]	2529	1.10349	0.300558	1.07562	1.8988	1.03808	2.03772
ENSG00000146122	1.10974	2.35754	11.4301	0.000722656	0.00816091	DAAM2	protein_coding	dishevelled associated activator of morphogenesis 2 [Source:HGNC Symbol;Acc:HGNC:18143]	112511	0.0221734	0.0364067	0.0272477	0.0551729	0.058723	0.0688827
ENSG00000233056	1.10897	3.91991	13.153	0.000287055	0.00388045	ERVH48-1	lincRNA	endogenous retrovirus group 48, member 1 [Source:HGNC Symbol;Acc:HGNC:17216]	8843	0.980233	0.926417	1.34765	2.21188	2.12763	2.61567
ENSG00000099800	1.10862	6.95053	9.70963	0.00183305	0.0169645	TIMM13	protein_coding	translocase of inner mitochondrial membrane 13 homolog (yeast) [Source:HGNC Symbol;Acc:HGNC:11816]	2270	81.7178	26.6392	14.0758	77.3773	57.6909	69.18
ENSG00000136059	1.10856	2.78215	8.60697	0.0033488	0.0265974	VILL	protein_coding	villin-like [Source:HGNC Symbol;Acc:HGNC:30906]	19129	0.353674	0.209718	0.137691	0.440844	0.430023	0.557599
ENSG00000160949	1.1071	4.95663	9.25788	0.00234485	0.0205617	TONSL	protein_coding	tonsoku-like, DNA repair protein [Source:HGNC Symbol;Acc:HGNC:7801]	15669	2.62301	1.01333	0.600734	2.81553	2.22837	2.57504
ENSG00000116649	1.10645	7.10408	23.8798	1.02544e-06	3.62883e-05	SRM	protein_coding	spermidine synthase [Source:HGNC Symbol;Acc:HGNC:11296]	5440	23.6137	13.9726	11.9296	36.1921	34.2961	31.6359
ENSG00000099783	1.10576	8.45004	13.5441	0.000233023	0.00328045	HNRNPM	protein_coding	heterogeneous nuclear ribonucleoprotein M [Source:HGNC Symbol;Acc:HGNC:5046]	44347	2.42374	6.62273	6.92362	10.986	10.1358	10.2117
ENSG00000144668	1.10543	4.14338	11.1939	0.000820688	0.0090646	ITGA9	protein_coding	integrin, alpha 9 [Source:HGNC Symbol;Acc:HGNC:6145]	371399	0.01981	0.0350198	0.0366215	0.0637024	0.0520725	0.0767999
ENSG00000184507	1.10457	1.4154	9.55352	0.00199566	0.0181406	NUTM1	protein_coding	NUT midline carcinoma, family member 1 [Source:HGNC Symbol;Acc:HGNC:29919]	14422	0.06157	0.143475	0.146702	0.2301	0.239678	0.252069
ENSG00000254851	1.10454	0.0993627	7.94797	0.00481414	0.0345198	RP11-109L13.1	unprocessed_pseudogene		3054	0.235372	0.179754	0.197936	0.472995	0.429812	0.418586
ENSG00000183011	1.10355	3.90079	7.46012	0.0063081	0.0416446	NAA38	protein_coding	N(alpha)-acetyltransferase 38, NatC auxiliary subunit [Source:HGNC Symbol;Acc:HGNC:28212]	28553	0.690096	0.288395	0.142149	0.743825	0.582316	0.672971
ENSG00000179406	1.10272	2.99178	12.4637	0.000414942	0.0052295	LINC00174	lincRNA	long intergenic non-protein coding RNA 174 [Source:HGNC Symbol;Acc:HGNC:27788]	25294	0.229023	0.198671	0.167292	0.419831	0.454951	0.396424
ENSG00000130988	1.10226	1.83447	11.5762	0.000667997	0.00768691	RGN	protein_coding	regucalcin [Source:HGNC Symbol;Acc:HGNC:9989]	14959	0.161119	0.121386	0.155868	0.318406	0.233999	0.403253
ENSG00000159720	1.10186	6.16513	18.425	1.76727e-05	0.000413327	ATP6V0D1	protein_coding	ATPase, H+ transporting, lysosomal 38kDa, V0 subunit d1 [Source:HGNC Symbol;Acc:HGNC:13724]	43223	1.20621	1.25934	0.744232	2.0829	2.20075	2.45573
ENSG00000248641	1.10176	6.25819	15.9449	6.52137e-05	0.00118922	HMGA1P2	processed_pseudogene	high mobility group AT-hook 1 pseudogene 2 [Source:HGNC Symbol;Acc:HGNC:13322]	323	254.882	111.519	110.954	316.44	325.249	301.162
ENSG00000234327	1.10128	1.78803	9.5894	0.00195704	0.0178943	AC012146.7	processed_transcript		3536	0.538115	0.895681	0.427388	1.26972	1.20029	1.37832
ENSG00000076351	1.09802	2.13714	11.5414	0.000680629	0.00780692	SLC46A1	protein_coding	solute carrier family 46 (folate transporter), member 1 [Source:HGNC Symbol;Acc:HGNC:30521]	12441	0.268502	0.169715	0.229063	0.470717	0.443141	0.497714
ENSG00000183837	1.09724	3.0863	10.04	0.0015318	0.0147177	PNMA3	protein_coding	paraneoplastic Ma antigen 3 [Source:HGNC Symbol;Acc:HGNC:18742]	4058	1.91726	1.33199	0.840586	2.66496	2.85733	2.81551
ENSG00000255150	1.09693	1.06929	10.706	0.00106789	0.0112062	EID3	protein_coding	EP300 interacting inhibitor of differentiation 3 [Source:HGNC Symbol;Acc:HGNC:32961]	1463	1.18499	0.577285	0.885409	2.32166	1.46547	1.8022
ENSG00000106153	1.09642	5.4329	18.5703	1.63752e-05	0.000388633	CHCHD2	protein_coding	coiled-coil-helix-coiled-coil-helix domain containing 2 [Source:HGNC Symbol;Acc:HGNC:21645]	5007	7.85381	4.36874	4.58776	13.2711	10.3816	11.1939
ENSG00000104142	1.09592	5.25736	16.5279	4.79405e-05	0.00092123	VPS18	protein_coding	vacuolar protein sorting 18 homolog (S. cerevisiae) [Source:HGNC Symbol;Acc:HGNC:15972]	9545	3.58826	2.38903	1.8547	5.67315	5.22125	5.26093
ENSG00000237493	1.09445	5.74362	19.512	9.99719e-06	0.000258927	RP11-603J24.7	processed_pseudogene		603	46.912	55.3941	68.6702	126.188	123.863	111.234
ENSG00000277103	1.09388	1.95549	11.1422	0.000843875	0.00925776	RP11-520B13.8	processed_pseudogene		800	2.85416	2.26977	4.04798	5.51457	6.56323	7.19078
ENSG00000152229	1.09368	2.94237	12.4028	0.000428695	0.0053487	PSTPIP2	protein_coding	proline-serine-threonine phosphatase interacting protein 2 [Source:HGNC Symbol;Acc:HGNC:9581]	88736	0.0671884	0.042354	0.0549852	0.132431	0.0941803	0.122454
ENSG00000167604	1.09253	2.1104	9.78027	0.00176395	0.0164523	NFKBID	protein_coding	nuclear factor of kappa light polypeptide gene enhancer in B-cells inhibitor, delta [Source:HGNC Symbol;Acc:HGNC:15671]	14650	0.265537	0.193126	0.111999	0.391745	0.388269	0.381763
ENSG00000065717	1.09245	4.26871	10.5389	0.00116885	0.0120018	TLE2	protein_coding	transducin-like enhancer of split 2 [Source:HGNC Symbol;Acc:HGNC:11838]	49997	0.431322	0.193418	0.157179	0.568475	0.444576	0.50738
ENSG00000167588	1.09172	0.0621476	7.55513	0.00598395	0.0400971	GPD1	protein_coding	glycerol-3-phosphate dehydrogenase 1 (soluble) [Source:HGNC Symbol;Acc:HGNC:4455]	7500	0.0902057	0.0788263	0.0748426	0.166576	0.169186	0.186428
ENSG00000105738	1.09099	5.30639	10.0562	0.0015184	0.0146282	SIPA1L3	protein_coding	signal-induced proliferation-associated 1 like 3 [Source:HGNC Symbol;Acc:HGNC:23801]	301144	0.153048	0.0702535	0.0487497	0.154923	0.182346	0.177362
ENSG00000167523	1.09093	3.47104	10.4644	0.00121694	0.0123078	SPATA33	protein_coding	spermatogenesis associated 33 [Source:HGNC Symbol;Acc:HGNC:26463]	13470	0.731414	0.457709	0.407102	1.01154	1.08819	1.2041
ENSG00000217950	1.08895	2.00052	8.60622	0.00335017	0.0265974	AC073869.20	processed_pseudogene		1943	1.45807	1.82562	0.711122	2.45138	2.65727	2.98125
ENSG00000159200	1.08843	4.14392	12.6141	0.000382843	0.00489399	RCAN1	protein_coding	regulator of calcineurin 1 [Source:HGNC Symbol;Acc:HGNC:3040]	102000	0.0961752	0.112195	0.123186	0.24994	0.216201	0.236951
ENSG00000254876	1.08828	2.25025	10.7506	0.00104245	0.010978	RP11-23J9.5	processed_transcript		58865	0.035916	0.04376	0.0762857	0.0848939	0.115956	0.119442
ENSG00000188191	1.08798	5.48363	11.7954	0.000593778	0.00696287	PRKAR1B	protein_coding	protein kinase, cAMP-dependent, regulatory, type I, beta [Source:HGNC Symbol;Acc:HGNC:9390]	178453	0.286706	0.133699	0.096058	0.328383	0.316295	0.340269
ENSG00000258787	1.08764	2.69046	10.1925	0.00141011	0.0137932	RP11-164C12.1	processed_pseudogene		558	5.15288	4.61636	13.4642	14.8329	10.9779	19.4016
ENSG00000196787	1.08628	1.2817	9.61732	0.0019275	0.017683	HIST1H2AG	protein_coding	histone cluster 1, H2ag [Source:HGNC Symbol;Acc:HGNC:4737]	2249	0.432428	0.920049	0.691162	1.40611	1.40078	1.40327
ENSG00000151778	1.086	0.873816	9.35919	0.0022187	0.0196628	SERP2	protein_coding	stress-associated endoplasmic reticulum protein family member 2 [Source:HGNC Symbol;Acc:HGNC:20607]	24049	0.036923	0.050922	0.0502722	0.092534	0.076415	0.127908
ENSG00000122783	1.08563	5.18917	15.7447	7.24915e-05	0.00128777	C7orf49	protein_coding	chromosome 7 open reading frame 49 [Source:HGNC Symbol;Acc:HGNC:22432]	78432	0.386546	0.289125	0.228466	0.615744	0.5919	0.672332
ENSG00000116663	1.085	1.36981	9.96311	0.00159708	0.0151816	FBXO6	protein_coding	F-box protein 6 [Source:HGNC Symbol;Acc:HGNC:13585]	10230	0.194266	0.148604	0.126623	0.316757	0.290844	0.386601
ENSG00000132821	1.08495	1.40559	8.4614	0.00362762	0.0280646	VSTM2L	protein_coding	V-set and transmembrane domain containing 2 like [Source:HGNC Symbol;Acc:HGNC:16096]	42246	0.0600538	0.0409829	0.0204414	0.0822485	0.0787145	0.0813235
ENSG00000189050	1.08441	2.23062	10.131	0.00145796	0.014145	RNFT1	protein_coding	ring finger protein, transmembrane 1 [Source:HGNC Symbol;Acc:HGNC:30206]	12521	0.145213	0.269808	0.310363	0.458355	0.552134	0.4722
ENSG00000174744	1.08421	5.75663	17.1009	3.54453e-05	0.000725594	BRMS1	protein_coding	breast cancer metastasis suppressor 1 [Source:HGNC Symbol;Acc:HGNC:17262]	7792	6.52818	4.01039	3.17521	9.74528	8.48481	9.61805
ENSG00000268333	1.08413	0.619288	7.55548	0.0059828	0.0400971	RP4-806M20.3	lincRNA		2720	0.202092	0.341553	0.507982	0.732023	0.739972	0.675604
ENSG00000185112	1.08389	1.36499	9.54748	0.00200224	0.0181635	FAM43A	protein_coding	family with sequence similarity 43, member A [Source:HGNC Symbol;Acc:HGNC:26888]	2493	1.03462	0.575918	0.381037	1.48773	1.40409	1.10568
ENSG00000196431	1.08378	1.0116	9.65884	0.00188442	0.0173859	CRYBA4	protein_coding	crystallin, beta A4 [Source:HGNC Symbol;Acc:HGNC:2396]	8708	0.174807	0.126084	0.123962	0.295903	0.366801	0.243142
ENSG00000130762	1.08371	4.51604	7.02817	0.00802374	0.049367	ARHGEF16	protein_coding	Rho guanine nucleotide exchange factor (GEF) 16 [Source:HGNC Symbol;Acc:HGNC:15515]	26687	1.1297	0.487366	0.241076	1.07379	1.04112	1.15114
ENSG00000042286	1.08355	3.93786	10.5688	0.0011501	0.0118737	AIFM2	protein_coding	apoptosis-inducing factor, mitochondrion-associated, 2 [Source:HGNC Symbol;Acc:HGNC:21411]	34711	0.39956	0.249397	0.213958	0.564625	0.555902	0.650256
ENSG00000275410	1.08344	2.6769	11.3349	0.000760641	0.00851718	HNF1B	protein_coding	HNF1 homeobox B [Source:HGNC Symbol;Acc:HGNC:11630]	58815	0.0488873	0.0631828	0.0932358	0.122802	0.107871	0.207164
ENSG00000106089	1.08154	2.13506	7.57726	0.00591091	0.0397718	STX1A	protein_coding	syntaxin 1A (brain) [Source:HGNC Symbol;Acc:HGNC:11433]	20466	0.258257	0.113484	0.0696222	0.272789	0.286483	0.261562
ENSG00000171992	1.08143	2.53626	11.0976	0.000864376	0.00944209	SYNPO	protein_coding	synaptopodin [Source:HGNC Symbol;Acc:HGNC:30672]	58140	0.0807278	0.0668216	0.0445598	0.139673	0.135464	0.122306
ENSG00000160877	1.08054	7.64265	9.65532	0.00188804	0.0174103	NACC1	protein_coding	nucleus accumbens associated 1, BEN and BTB (POZ) domain containing [Source:HGNC Symbol;Acc:HGNC:20967]	23038	11.9154	4.6118	2.56956	10.7068	10.6776	11.54
ENSG00000001626	1.08033	2.42165	10.9815	0.000920283	0.0099233	CFTR	protein_coding	cystic fibrosis transmembrane conductance regulator (ATP-binding cassette sub-family C, member 7) [Source:HGNC Symbol;Acc:HGNC:1884]	250187	0.00997154	0.015866	0.0151874	0.0285568	0.0290315	0.0277836
ENSG00000111328	1.08018	6.32834	24.8061	6.33951e-07	2.41564e-05	CDK2AP1	protein_coding	cyclin-dependent kinase 2 associated protein 1 [Source:HGNC Symbol;Acc:HGNC:14002]	11363	4.10448	4.77917	4.73849	9.37979	9.21074	10.1709
ENSG00000186166	1.08	4.51297	12.9498	0.000319955	0.00423863	CCDC84	protein_coding	coiled-coil domain containing 84 [Source:HGNC Symbol;Acc:HGNC:30460]	17649	0.903226	0.696269	0.888083	1.69668	1.94119	1.60709
ENSG00000278828	1.07988	1.04171	9.67199	0.00187099	0.0172887	HIST1H3H	protein_coding	histone cluster 1, H3h [Source:HGNC Symbol;Acc:HGNC:4775]	1236	1.06052	0.819968	1.15282	1.61092	2.01782	2.90889
ENSG00000131370	1.07962	2.06817	8.4571	0.0036362	0.028112	SH3BP5	protein_coding	SH3-domain binding protein 5 (BTK-associated) [Source:HGNC Symbol;Acc:HGNC:10827]	86515	0.0508296	0.023429	0.0214607	0.057762	0.0657474	0.0655692
ENSG00000234456	1.07952	1.16703	10.8883	0.000967762	0.0103007	MAGI2-AS3	processed_transcript	MAGI2 antisense RNA 3 [Source:HGNC Symbol;Acc:HGNC:40862]	18331	0.0830408	0.0829317	0.0612427	0.170383	0.169472	0.139475
ENSG00000165125	1.07936	1.33506	8.68401	0.00321013	0.0258807	TRPV6	protein_coding	transient receptor potential cation channel, subfamily V, member 6 [Source:HGNC Symbol;Acc:HGNC:14006]	14559	0.151024	0.098617	0.0771096	0.190393	0.234417	0.252441
ENSG00000100593	1.0788	0.0840967	7.37748	0.00660456	0.0428342	ISM2	protein_coding	isthmin 2 [Source:HGNC Symbol;Acc:HGNC:23176]	24456	0.0293926	0.0241739	0.0229522	0.0510844	0.0626194	0.0490049
ENSG00000198286	1.07814	5.3669	12.1302	0.00049613	0.00603563	CARD11	protein_coding	caspase recruitment domain family, member 11 [Source:HGNC Symbol;Acc:HGNC:16393]	137804	0.325251	0.167622	0.118753	0.390118	0.386734	0.404404
ENSG00000118231	1.07807	0.0792631	7.43986	0.00637949	0.0418917	CRYGD	protein_coding	crystallin, gamma D [Source:HGNC Symbol;Acc:HGNC:2411]	2894	0.262996	0.218875	0.16412	0.539616	0.423337	0.400316
ENSG00000147166	1.07805	0.834902	7.59052	0.0058676	0.0395847	ITGB1BP2	protein_coding	integrin beta 1 binding protein (melusin) 2 [Source:HGNC Symbol;Acc:HGNC:6154]	3637	0.267399	0.197383	0.451136	0.536723	0.769951	0.582151
ENSG00000213493	1.07801	1.76473	7.71329	0.00548157	0.0378639	ACTN4P1	processed_pseudogene	actinin, alpha 4 pseudogene 1 [Source:HGNC Symbol;Acc:HGNC:44028]	1450	2.62452	1.19404	0.83379	3.15022	2.41406	3.47141
ENSG00000166444	1.07557	4.98676	16.708	4.35964e-05	0.000858998	ST5	protein_coding	suppression of tumorigenicity 5 [Source:HGNC Symbol;Acc:HGNC:11350]	217600	0.0963824	0.100719	0.083936	0.195386	0.202487	0.192951
ENSG00000123159	1.0755	6.05743	8.13976	0.0043305	0.0320025	GIPC1	protein_coding	GIPC PDZ domain containing family, member 1 [Source:HGNC Symbol;Acc:HGNC:1226]	18389	5.57608	1.57073	1.12472	4.53277	4.17824	4.71851
ENSG00000198276	1.07428	5.21268	10.5428	0.00116639	0.0120003	UCKL1	protein_coding	uridine-cytidine kinase 1-like 1 [Source:HGNC Symbol;Acc:HGNC:15938]	16586	2.38366	1.41304	0.786198	2.8623	2.76996	3.16729
ENSG00000147869	1.07309	4.27707	9.30902	0.00228029	0.020114	CER1	protein_coding	cerberus 1, DAN family BMP antagonist [Source:HGNC Symbol;Acc:HGNC:1862]	2993	5.49564	2.73715	4.08269	11.218	10.0725	5.08536
ENSG00000123136	1.07107	6.37851	20.5406	5.83802e-06	0.000162005	DDX39A	protein_coding	DEAD (Asp-Glu-Ala-Asp) box polypeptide 39A [Source:HGNC Symbol;Acc:HGNC:17821]	10564	6.11203	5.75224	3.60501	11.1166	10.0068	10.6112
ENSG00000173705	1.07087	3.41361	10.3066	0.00132557	0.0131024	SUSD5	protein_coding	sushi domain containing 5 [Source:HGNC Symbol;Acc:HGNC:29061]	69173	0.0629616	0.117822	0.122345	0.20262	0.203046	0.207907
ENSG00000119686	1.0707	4.04089	11.7377	0.000612465	0.00714255	FLVCR2	protein_coding	feline leukemia virus subgroup C cellular receptor family, member 2 [Source:HGNC Symbol;Acc:HGNC:20105]	84597	0.104464	0.123295	0.149037	0.265822	0.272573	0.246029
ENSG00000106384	1.07008	0.224444	7.76831	0.00531706	0.0370742	MOGAT3	protein_coding	monoacylglycerol O-acyltransferase 3 [Source:HGNC Symbol;Acc:HGNC:23249]	6014	0.112495	0.133412	0.100515	0.285636	0.254643	0.192636
ENSG00000145022	1.06938	4.69034	13.6248	0.000223219	0.0031685	TCTA	protein_coding	T-cell leukemia translocation altered [Source:HGNC Symbol;Acc:HGNC:11692]	4269	3.09032	4.41177	4.25817	8.28563	8.10731	8.01034
ENSG00000187569	1.06919	1.05735	9.02476	0.00266347	0.0225767	DPPA3	protein_coding	developmental pluripotency associated 3 [Source:HGNC Symbol;Acc:HGNC:19199]	6105	0.152374	0.193676	0.297051	0.447647	0.444358	0.425335
ENSG00000175634	1.06858	4.76982	11.6832	0.000630674	0.00731394	RPS6KB2	protein_coding	ribosomal protein S6 kinase, 70kDa, polypeptide 2 [Source:HGNC Symbol;Acc:HGNC:10437]	6948	3.01854	3.01458	1.69035	4.72563	5.28359	5.74968
ENSG00000226031	1.06857	2.05648	10.9664	0.000927797	0.00999437	FGF13-AS1	antisense	FGF13 antisense RNA 1 [Source:HGNC Symbol;Acc:HGNC:44264]	5165	0.417518	0.654069	0.46815	0.944851	1.10976	1.13697
ENSG00000250982	1.06854	7.16756	14.7518	0.000122633	0.00193774	RP11-159J3.1	processed_pseudogene		975	133.574	115.424	50.9727	185.236	197.772	201.178
ENSG00000087128	1.06747	4.51491	8.63707	0.0032939	0.0263734	TMPRSS11E	protein_coding	transmembrane protease, serine 11E [Source:HGNC Symbol;Acc:HGNC:24465]	50155	0.155124	0.429398	0.340055	0.656201	0.546991	0.596583
ENSG00000139289	1.06733	7.06615	27.5267	1.54943e-07	7.15499e-06	PHLDA1	protein_coding	pleckstrin homology-like domain, family A, member 1 [Source:HGNC Symbol;Acc:HGNC:8933]	8485	12.0049	9.05782	9.61782	23.664	20.6527	19.699
ENSG00000186792	1.06677	1.72817	7.96118	0.00477914	0.0343418	HYAL3	protein_coding	hyaluronoglucosaminidase 3 [Source:HGNC Symbol;Acc:HGNC:5322]	6640	0.401188	0.387941	0.175575	0.629128	0.573294	0.746031
ENSG00000164647	1.06667	3.23254	11.3698	0.000746468	0.00839002	STEAP1	protein_coding	six transmembrane epithelial antigen of the prostate 1 [Source:HGNC Symbol;Acc:HGNC:11378]	10454	0.497505	0.646311	0.586506	1.26229	1.10496	1.24577
ENSG00000239527	1.06664	0.273273	7.6225	0.00576445	0.039096	RPS23P7	processed_pseudogene	ribosomal protein S23 pseudogene 7 [Source:HGNC Symbol;Acc:HGNC:43899]	745	1.02162	0.736871	1.15915	2.4106	1.8794	1.82316
ENSG00000100297	1.06444	7.56653	19.9804	7.82406e-06	0.000209004	MCM5	protein_coding	minichromosome maintenance complex component 5 [Source:HGNC Symbol;Acc:HGNC:6948]	25367	4.90731	6.61883	3.33451	10.6272	9.24705	10.0805
ENSG00000236811	1.06427	0.690484	8.69363	0.00319324	0.0258102	GAPDHP2	processed_pseudogene	glyceraldehyde-3-phosphate dehydrogenase pseudogene 2 [Source:HGNC Symbol;Acc:HGNC:16577]	997	0.933045	0.720042	1.34256	2.31036	1.71158	2.16372
ENSG00000148180	1.06426	5.78771	13.5103	0.00023726	0.00332555	GSN	protein_coding	gelsolin [Source:HGNC Symbol;Acc:HGNC:4620]	125049	0.28167	0.368762	0.210283	0.554793	0.486364	0.744353
ENSG00000177452	1.06375	4.07828	8.05106	0.00454769	0.0332078	RP4-597J3.1	processed_pseudogene		583	28.5036	19.3396	10.4428	37.9028	32.0469	44.6768
ENSG00000133265	1.06368	4.84949	9.18818	0.00243583	0.0211519	HSPBP1	protein_coding	HSPA (heat shock 70kDa) binding protein, cytoplasmic cochaperone 1 [Source:HGNC Symbol;Acc:HGNC:24989]	18150	2.07809	0.795708	0.532891	2.34247	1.67787	2.07337
ENSG00000169718	1.06211	5.70511	12.8338	0.000340408	0.00445673	DUS1L	protein_coding	dihydrouridine synthase 1-like (S. cerevisiae) [Source:HGNC Symbol;Acc:HGNC:30086]	8381	7.14402	3.41616	2.37505	8.75295	7.3299	8.26526
ENSG00000203644	1.06051	2.47801	11.0804	0.000872437	0.00951271	RP11-332M2.1	sense_intronic		909	3.39574	3.85584	4.5126	7.85979	8.71247	7.8667
ENSG00000197872	1.06015	3.82428	10.6469	0.00110255	0.011469	FAM49A	protein_coding	family with sequence similarity 49, member A [Source:HGNC Symbol;Acc:HGNC:25373]	116872	0.071274	0.0635926	0.101968	0.180722	0.159862	0.145272
ENSG00000240579	1.05993	0.237203	7.49371	0.00619149	0.0411598	RP11-20L24.1	processed_pseudogene		636	1.06375	0.995952	1.22203	2.20988	1.65113	3.14063
ENSG00000227403	1.05905	0.969542	9.75452	0.00178882	0.0166414	AC009299.3	lincRNA		4311	0.225593	0.352638	0.270429	0.507147	0.629275	0.620869
ENSG00000175756	1.05806	6.36425	7.58278	0.00589285	0.0397176	AURKAIP1	protein_coding	aurora kinase A interacting protein 1 [Source:HGNC Symbol;Acc:HGNC:24114]	1765	74.8174	21.5568	12.5743	61.2936	48.6634	60.8398
ENSG00000233393	1.05778	2.95788	11.4578	0.000711958	0.00808863	AP000688.29	lincRNA		4809	0.975985	1.17667	0.960718	1.99712	2.15635	2.31768
ENSG00000213719	1.05775	8.88083	25.9597	3.48627e-07	1.43981e-05	CLIC1	protein_coding	chloride intracellular channel 1 [Source:HGNC Symbol;Acc:HGNC:2062]	9182	30.8172	34.4008	34.8174	70.0888	68.4867	69.373
ENSG00000230146	1.0576	6.99016	22.6726	1.92083e-06	6.25267e-05	SEPHS1P4	processed_pseudogene	selenophosphate synthetase 1 pseudogene 4 [Source:HGNC Symbol;Acc:HGNC:42169]	1175	49.0133	76.0111	89.5907	134.468	154.576	145.073
ENSG00000097021	1.05755	6.6626	16.0273	6.24358e-05	0.0011448	ACOT7	protein_coding	acyl-CoA thioesterase 7 [Source:HGNC Symbol;Acc:HGNC:24157]	130122	0.790293	0.479654	0.31358	1.07653	0.934132	1.073
ENSG00000103257	1.0567	7.76109	22.0892	2.60265e-06	8.17433e-05	SLC7A5	protein_coding	solute carrier family 7 (amino acid transporter light chain, L system), member 5 [Source:HGNC Symbol;Acc:HGNC:11063]	39465	4.46786	3.62202	2.70898	7.72713	6.28301	8.15779
ENSG00000180389	1.05525	3.87546	11.7799	0.000598751	0.00699823	ATP5EP2	protein_coding	ATP synthase, H+ transporting, mitochondrial F1 complex, epsilon subunit pseudogene 2 [Source:HGNC Symbol;Acc:HGNC:34026]	384	32.3736	19.7945	22.2639	59.3752	39.8808	54.2013
ENSG00000121297	1.05524	4.28007	12.9171	0.000325598	0.00430064	TSHZ3	protein_coding	teashirt zinc finger homeobox 3 [Source:HGNC Symbol;Acc:HGNC:30700]	74602	0.160969	0.176041	0.168426	0.355339	0.352493	0.342179
ENSG00000138670	1.05524	3.27898	10.351	0.00129406	0.0128478	RASGEF1B	protein_coding	RasGEF domain family, member 1B [Source:HGNC Symbol;Acc:HGNC:24881]	617851	0.00698058	0.0103888	0.0136275	0.0205995	0.019829	0.0219836
ENSG00000176155	1.05498	2.71794	9.19822	0.0024225	0.0210772	CCDC57	protein_coding	coiled-coil domain containing 57 [Source:HGNC Symbol;Acc:HGNC:27564]	111370	0.0546726	0.0348838	0.0267515	0.0753692	0.0718968	0.0860887
ENSG00000225528	1.0547	0.606744	8.01215	0.00464644	0.0336968	RP3-370M22.8	sense_intronic		4286	0.197312	0.236463	0.21156	0.446342	0.347099	0.568566
ENSG00000175416	1.05465	4.7496	10.8244	0.0010017	0.0106177	CLTB	protein_coding	clathrin, light chain B [Source:HGNC Symbol;Acc:HGNC:2091]	24114	1.15556	0.630431	0.47988	1.50408	1.35725	1.54401
ENSG00000271020	1.0545	0.423605	7.55419	0.00598708	0.0401031	RP11-10C24.1	lincRNA		532	2.06651	1.3494	1.21744	3.0822	3.2076	3.22894
ENSG00000233155	1.0534	4.39677	11.2965	0.000776528	0.0086625	HMGA1P8	processed_pseudogene	high mobility group AT-hook 1 pseudogene 8 (functional) [Source:HGNC Symbol;Acc:HGNC:39183]	320	65.9365	14.648	50.06	96.9931	34.1835	131.332
ENSG00000078902	1.05319	5.30661	7.7376	0.00540828	0.0374908	TOLLIP	protein_coding	toll interacting protein [Source:HGNC Symbol;Acc:HGNC:16476]	35283	1.60588	0.536188	0.365909	1.36544	1.39265	1.44926
ENSG00000100228	1.05307	2.04659	9.97847	0.00158381	0.0150956	RAB36	protein_coding	RAB36, member RAS oncogene family [Source:HGNC Symbol;Acc:HGNC:9775]	19024	0.144473	0.1687	0.104405	0.266787	0.273698	0.317087
ENSG00000171811	1.05303	2.14171	10.8146	0.00100703	0.0106615	CFAP46	protein_coding	cilia and flagella associated protein 46 [Source:HGNC Symbol;Acc:HGNC:25247]	134431	0.0245341	0.0194759	0.0189504	0.0426915	0.0449165	0.0424952
ENSG00000163362	1.0496	4.38336	10.3227	0.00131403	0.01301	C1orf106	protein_coding	chromosome 1 open reading frame 106 [Source:HGNC Symbol;Acc:HGNC:25599]	24687	0.892369	0.490928	0.342811	1.23353	1.00494	1.08582
ENSG00000109846	1.04881	1.31398	10.4754	0.00120974	0.0122608	CRYAB	protein_coding	crystallin, alpha B [Source:HGNC Symbol;Acc:HGNC:2389]	15157	0.10601	0.0947262	0.108252	0.200912	0.207848	0.231938
ENSG00000117242	1.04845	1.61378	9.19106	0.002432	0.021129	PINK1-AS	antisense	PINK1 antisense RNA [Source:HGNC Symbol;Acc:HGNC:38872]	9536	0.119722	0.2347	0.271676	0.401221	0.403778	0.439872
ENSG00000118432	1.04783	2.52861	10.4059	0.00125616	0.0125482	CNR1	protein_coding	cannabinoid receptor 1 (brain) [Source:HGNC Symbol;Acc:HGNC:2159]	26495	0.173955	0.119537	0.128745	0.275551	0.308819	0.280448
ENSG00000237697	1.04763	0.573596	7.15411	0.00747926	0.0471138	LINC00312	lincRNA		2093	0.323241	0.423696	0.557008	1.13785	0.710782	0.858908
ENSG00000272143	1.04762	2.36117	10.5978	0.0011322	0.0117228	FGF14-AS2	lincRNA	FGF14 antisense RNA 2 [Source:HGNC Symbol;Acc:HGNC:44368]	1073	3.94072	2.99101	2.37421	6.73125	6.27983	5.91971
ENSG00000196843	1.04728	2.59467	7.87138	0.00502234	0.0355254	ARID5A	protein_coding	AT rich interactive domain 5A (MRF1-like) [Source:HGNC Symbol;Acc:HGNC:17361]	15895	0.380409	0.255044	0.133107	0.476502	0.478978	0.522764
ENSG00000125966	1.0467	6.44619	9.14511	0.00249384	0.0215509	MMP24	protein_coding	matrix metallopeptidase 24 (membrane-inserted) [Source:HGNC Symbol;Acc:HGNC:7172]	50346	2.22565	0.90167	0.620069	1.91693	2.3865	2.33046
ENSG00000188803	1.04657	2.39754	10.2103	0.00139656	0.0136756	SHISA6	protein_coding	shisa family member 6 [Source:HGNC Symbol;Acc:HGNC:34491]	322800	0.0106103	0.0113812	0.00922959	0.0249148	0.0172146	0.022895
ENSG00000187098	1.04649	1.88308	10.3045	0.0013271	0.0131103	MITF	protein_coding	microphthalmia-associated transcription factor [Source:HGNC Symbol;Acc:HGNC:7105]	228902	0.00775845	0.00977756	0.0135816	0.0211493	0.0185417	0.0235607
ENSG00000231300	1.04565	1.32859	9.9272	0.00162854	0.0154233	EZH2P1	processed_pseudogene	enhancer of zeste homolog 2 (Drosophila) pseudogene 1 [Source:HGNC Symbol;Acc:HGNC:39918]	290	4.08258	5.8246	6.55121	10.9046	10.1089	12.6734
ENSG00000167114	1.04551	4.80853	11.2292	0.000805197	0.00891002	SLC27A4	protein_coding	solute carrier family 27 (fatty acid transporter), member 4 [Source:HGNC Symbol;Acc:HGNC:10998]	20824	1.27315	0.857789	0.580578	1.76983	1.70826	1.85893
ENSG00000182957	1.04488	5.95266	20.6663	5.46688e-06	0.000153856	SPATA13	protein_coding	spermatogenesis associated 13 [Source:HGNC Symbol;Acc:HGNC:23222]	327269	0.11499	0.129033	0.125603	0.278671	0.256431	0.22912
ENSG00000167705	1.04348	2.80035	8.835	0.00295508	0.0245059	RILP	protein_coding	Rab interacting lysosomal protein [Source:HGNC Symbol;Acc:HGNC:30266]	3932	1.6991	1.1384	0.713784	2.29362	2.30347	2.34694
ENSG00000175471	1.04257	3.30063	11.2486	0.000796813	0.00884445	MCTP1	protein_coding	multiple C2 domains, transmembrane 1 [Source:HGNC Symbol;Acc:HGNC:26183]	580834	0.0117934	0.0096695	0.0113738	0.0270208	0.0198121	0.0211837
ENSG00000185745	1.042	2.40892	10.09	0.00149073	0.0144005	IFIT1	protein_coding	interferon-induced protein with tetratricopeptide repeats 1 [Source:HGNC Symbol;Acc:HGNC:5407]	13940	0.20323	0.263549	0.266381	0.540528	0.568123	0.406939
ENSG00000167210	1.04174	0.481738	7.76471	0.00532768	0.0371093	LOXHD1	protein_coding	lipoxygenase homology domains 1 [Source:HGNC Symbol;Acc:HGNC:26521]	180061	0.00493145	0.00351784	0.00575517	0.0078056	0.00899101	0.0126462
ENSG00000164061	1.04147	3.13774	9.81422	0.00173168	0.0162365	BSN	protein_coding	bassoon presynaptic cytomatrix protein [Source:HGNC Symbol;Acc:HGNC:1117]	117056	0.0668272	0.0425689	0.0391002	0.0940544	0.0979342	0.106138
ENSG00000113209	1.04116	4.29891	10.5672	0.0011511	0.0118772	PCDHB5	protein_coding	protocadherin beta 5 [Source:HGNC Symbol;Acc:HGNC:8690]	3407	2.45736	3.96627	5.18344	7.62032	7.46158	7.8209
ENSG00000249637	1.04108	0.320867	7.00713	0.00811857	0.0498012	CTC-329D1.2	antisense		30476	0.0235866	0.033255	0.0184184	0.0589282	0.0459429	0.0485006
ENSG00000188010	1.04068	3.74583	10.2693	0.00135265	0.0133259	MORN2	protein_coding	MORN repeat containing 2 [Source:HGNC Symbol;Acc:HGNC:30166]	53110	0.117035	0.185261	0.196746	0.352849	0.302354	0.351272
ENSG00000142684	1.04041	1.05149	7.69417	0.00553994	0.0381269	ZNF593	protein_coding	zinc finger protein 593 [Source:HGNC Symbol;Acc:HGNC:30943]	2189	0.907877	0.50157	0.414229	1.10578	1.19931	1.31398
ENSG00000130255	1.03997	8.60392	7.53926	0.00603688	0.040361	RPL36	protein_coding	ribosomal protein L36 [Source:HGNC Symbol;Acc:HGNC:13631]	16929	36.2719	10.8234	6.57789	28.5574	25.2465	30.3893
ENSG00000130005	1.03916	4.90355	7.77423	0.00529967	0.0369674	GAMT	protein_coding	guanidinoacetate N-methyltransferase [Source:HGNC Symbol;Acc:HGNC:4136]	4486	9.1524	3.26644	2.28116	8.6855	7.66637	8.86068
ENSG00000186501	1.03911	5.24129	12.1501	0.000490847	0.00598358	TMEM222	protein_coding	transmembrane protein 222 [Source:HGNC Symbol;Acc:HGNC:25363]	14255	2.3641	1.87517	1.10861	3.20711	3.58204	3.74686
ENSG00000042753	1.03888	7.24203	26.1371	3.18016e-07	1.33724e-05	AP2S1	protein_coding	adaptor-related protein complex 2, sigma 1 subunit [Source:HGNC Symbol;Acc:HGNC:565]	12856	9.44284	6.78952	7.03967	16.6994	14.9106	15.7266
ENSG00000243910	1.03788	0.422771	7.61072	0.00580223	0.0392772	TUBA4B	transcribed_unprocessed_pseudogene	tubulin, alpha 4b (pseudogene) [Source:HGNC Symbol;Acc:HGNC:18637]	18945	0.0535663	0.033435	0.0410246	0.115403	0.0554298	0.0969988
ENSG00000132688	1.03523	7.16806	26.8649	2.18183e-07	9.58698e-06	NES	protein_coding	nestin [Source:HGNC Symbol;Acc:HGNC:7756]	8634	9.95146	12.5257	10.327	21.9036	24.6242	20.5481
ENSG00000259078	1.03518	2.72985	9.36181	0.00221554	0.0196593	PTBP1P	processed_pseudogene	polypyrimidine tract binding protein 1 pseudogene [Source:HGNC Symbol;Acc:HGNC:20030]	1899	3.58489	1.9124	1.52341	5.2425	3.82481	4.58601
ENSG00000175764	1.03496	0.540537	7.04053	0.00796854	0.0491224	TTLL11	protein_coding	tubulin tyrosine ligase-like family member 11 [Source:HGNC Symbol;Acc:HGNC:18113]	271678	0.00202332	0.00388588	0.00413224	0.0068978	0.00756955	0.00573474
ENSG00000092094	1.03485	5.79668	19.7776	8.69983e-06	0.000229314	OSGEP	protein_coding	O-sialoglycoprotein endopeptidase [Source:HGNC Symbol;Acc:HGNC:18028]	8694	3.79359	3.91003	4.91183	8.24922	8.65636	8.78101
ENSG00000198959	1.03428	0.881499	7.25498	0.00707048	0.045079	TGM2	protein_coding	transglutaminase 2 [Source:HGNC Symbol;Acc:HGNC:11778]	39191	0.0366832	0.0366351	0.0165262	0.0577784	0.0547062	0.0662568
ENSG00000107262	1.03427	5.61945	19.2434	1.15065e-05	0.000290441	BAG1	protein_coding	BCL2-associated athanogene [Source:HGNC Symbol;Acc:HGNC:937]	16943	1.7819	1.9291	1.99289	3.75135	3.93828	3.98474
ENSG00000135074	1.03413	5.18478	16.1975	5.70693e-05	0.00107018	ADAM19	protein_coding	ADAM metallopeptidase domain 19 [Source:HGNC Symbol;Acc:HGNC:197]	180241	0.11894	0.140807	0.136788	0.280938	0.249312	0.281041
ENSG00000160991	1.03399	4.438	7.51899	0.00610519	0.0407112	ORAI2	protein_coding	ORAI calcium release-activated calcium modulator 2 [Source:HGNC Symbol;Acc:HGNC:21667]	23715	1.16073	0.493243	0.318626	1.1672	1.12916	1.19265
ENSG00000126254	1.03358	5.57083	9.66242	0.00188076	0.0173701	RBM42	protein_coding	RNA binding motif protein 42 [Source:HGNC Symbol;Acc:HGNC:28117]	8656	7.07826	3.08322	1.77582	7.64948	6.17704	7.12118
ENSG00000182704	1.03343	5.64541	15.0089	0.000107008	0.00173219	TSKU	protein_coding	tsukushi, small leucine rich proteoglycan [Source:HGNC Symbol;Acc:HGNC:28850]	15903	2.72002	1.93842	1.60192	3.98931	3.78312	4.81807
ENSG00000048052	1.03299	4.24352	9.47894	0.00207844	0.0187028	HDAC9	protein_coding	histone deacetylase 9 [Source:HGNC Symbol;Acc:HGNC:14065]	915467	0.00969955	0.0169289	0.0141968	0.033392	0.0264785	0.0228661
ENSG00000247317	1.03289	0.143963	7.15172	0.0074892	0.0471432	RP11-273G15.2	lincRNA		36699	0.0207393	0.0149587	0.0188249	0.0382976	0.0321911	0.041365
ENSG00000130052	1.03267	2.23363	9.5111	0.00204233	0.0184694	STARD8	protein_coding	StAR-related lipid transfer (START) domain containing 8 [Source:HGNC Symbol;Acc:HGNC:19161]	78176	0.0524655	0.041053	0.0248546	0.0938875	0.0671637	0.0746075
ENSG00000264920	1.03213	1.97248	9.56718	0.00198087	0.0180337	RP11-6N17.4	processed_transcript		4557	0.473223	0.741336	0.464284	1.09662	1.06579	1.20977
ENSG00000196700	1.03157	5.42728	11.5572	0.000674869	0.007756	ZNF512B	protein_coding	zinc finger protein 512B [Source:HGNC Symbol;Acc:HGNC:29212]	92056	0.458409	0.313309	0.186211	0.573812	0.623128	0.643999
ENSG00000196544	1.03064	2.00601	8.39284	0.00376702	0.0288186	C17orf59	protein_coding	chromosome 17 open reading frame 59 [Source:HGNC Symbol;Acc:HGNC:25939]	2574	1.46203	0.951533	0.670994	1.86561	1.98886	2.21938
ENSG00000100401	1.02858	7.27157	17.3129	3.1703e-05	0.000668119	RANGAP1	protein_coding	Ran GTPase activating protein 1 [Source:HGNC Symbol;Acc:HGNC:9854]	40640	3.61869	2.58316	1.57244	5.11648	4.83845	5.06928
ENSG00000126453	1.02845	6.18087	13.44	0.000246314	0.00342292	BCL2L12	protein_coding	BCL2-like 12 (proline rich) [Source:HGNC Symbol;Acc:HGNC:13787]	8774	9.0216	4.78883	3.38085	11.3288	9.72442	11.3053
ENSG00000140470	1.02737	1.39847	9.64575	0.0018979	0.0174652	ADAMTS17	protein_coding	ADAM metallopeptidase with thrombospondin type 1 motif, 17 [Source:HGNC Symbol;Acc:HGNC:17109]	370416	0.00536517	0.00478811	0.00349702	0.00885346	0.0103949	0.00841217
ENSG00000151117	1.02665	2.67759	10.4566	0.00122209	0.012339	TMEM86A	protein_coding	transmembrane protein 86A [Source:HGNC Symbol;Acc:HGNC:26890]	11663	0.41693	0.318623	0.336898	0.713006	0.72781	0.733005
ENSG00000100139	1.02658	5.15486	13.4026	0.000251271	0.00346754	MICALL1	protein_coding	MICAL-like 1 [Source:HGNC Symbol;Acc:HGNC:29804]	37165	0.895397	0.596526	0.447294	1.28054	1.23618	1.28128
ENSG00000125398	1.02602	2.36965	9.38258	0.00219057	0.0194667	SOX9	protein_coding	SRY (sex determining region Y)-box 9 [Source:HGNC Symbol;Acc:HGNC:11204]	5400	0.469821	0.703806	0.695653	1.40259	1.25593	1.11709
ENSG00000165621	1.02598	0.274249	7.446	0.00635775	0.0418487	OXGR1	protein_coding	oxoglutarate (alpha-ketoglutarate) receptor 1 [Source:HGNC Symbol;Acc:HGNC:4531]	9011	0.0750796	0.0796673	0.0910432	0.168972	0.155383	0.177333
ENSG00000179115	1.02541	6.18559	11.1271	0.000850755	0.00931608	FARSA	protein_coding	phenylalanyl-tRNA synthetase, alpha subunit [Source:HGNC Symbol;Acc:HGNC:3592]	11558	6.49368	4.97256	1.909	8.6642	7.82879	7.87016
ENSG00000175505	1.02535	2.0167	8.09093	0.00444872	0.0325966	CLCF1	protein_coding	cardiotrophin-like cytokine factor 1 [Source:HGNC Symbol;Acc:HGNC:17412]	10009	0.405561	0.270018	0.142361	0.514881	0.537701	0.502902
ENSG00000212829	1.02515	3.87349	10.5823	0.00114176	0.0117944	RPS26P3	processed_pseudogene	ribosomal protein S26 pseudogene 3 [Source:HGNC Symbol;Acc:HGNC:23411]	347	31.0732	36.387	17.5451	55.1303	63.6779	48.1227
ENSG00000127418	1.0248	5.39396	10.0172	0.00155086	0.0148549	FGFRL1	protein_coding	fibroblast growth factor receptor-like 1 [Source:HGNC Symbol;Acc:HGNC:3693]	16961	3.21099	1.19258	0.957201	3.47806	2.65197	3.35163
ENSG00000186834	1.02421	5.46235	15.9882	6.37372e-05	0.00116586	HEXIM1	protein_coding	hexamethylene bis-acetamide inducible 1 [Source:HGNC Symbol;Acc:HGNC:24953]	3599	10.0335	8.31895	6.13064	16.8792	15.8412	16.1504
ENSG00000198406	1.02397	5.84376	15.8527	6.84673e-05	0.00122849	BZW1P2	processed_pseudogene	basic leucine zipper and W2 domains 1 pseudogene 2 [Source:HGNC Symbol;Acc:HGNC:33954]	825	31.4695	52.7215	55.9488	95.2606	92.4952	89.1463
ENSG00000131165	1.02324	6.66136	11.9175	0.000556094	0.00660676	CHMP1A	protein_coding	charged multivesicular body protein 1A [Source:HGNC Symbol;Acc:HGNC:8740]	13414	8.21784	4.99915	2.68457	9.3834	9.75955	10.1912
ENSG00000160213	1.02284	7.15915	22.7283	1.86595e-06	6.10739e-05	CSTB	protein_coding	cystatin B (stefin B) [Source:HGNC Symbol;Acc:HGNC:2482]	3933	30.49	19.0366	23.2415	48.6005	47.8267	48.7145
ENSG00000205903	1.0228	3.07216	8.02953	0.00460208	0.0335142	ZNF316	protein_coding	zinc finger protein 316 [Source:HGNC Symbol;Acc:HGNC:13843]	19110	0.442532	0.254121	0.192055	0.54956	0.49685	0.67731
ENSG00000162390	1.02202	1.90163	8.88355	0.00287752	0.0240412	ACOT11	protein_coding	acyl-CoA thioesterase 11 [Source:HGNC Symbol;Acc:HGNC:18156]	96935	0.0318432	0.0243956	0.0187084	0.046317	0.0455898	0.058933
ENSG00000196139	1.02113	2.1375	9.35707	0.00222127	0.0196711	AKR1C3	protein_coding	aldo-keto reductase family 1, member C3 [Source:HGNC Symbol;Acc:HGNC:386]	72332	0.0280599	0.0408669	0.0501436	0.0820421	0.0653311	0.091129
ENSG00000156049	1.0203	5.63261	17.4131	3.00745e-05	0.000641362	GNA14	protein_coding	guanine nucleotide binding protein (G protein), alpha 14 [Source:HGNC Symbol;Acc:HGNC:4382]	225228	0.161267	0.10687	0.172731	0.320161	0.267703	0.290533
ENSG00000167754	1.02023	2.09391	10.4353	0.00123631	0.0124263	KLK5	protein_coding	kallikrein-related peptidase 5 [Source:HGNC Symbol;Acc:HGNC:6366]	9790	0.33257	0.263118	0.251396	0.642047	0.563137	0.510071
ENSG00000161714	1.01986	4.96142	9.78627	0.0017582	0.0164163	PLCD3	protein_coding	phospholipase C, delta 3 [Source:HGNC Symbol;Acc:HGNC:9061]	24387	1.37323	0.78268	0.502837	1.68255	1.51968	1.78227
ENSG00000212994	1.01887	0.960612	8.61249	0.00333865	0.0265532	RPS26P6	processed_pseudogene	ribosomal protein S26 pseudogene 6 [Source:HGNC Symbol;Acc:HGNC:31090]	347	3.65567	5.23291	1.99094	7.3132	8.57445	5.41093
ENSG00000154832	1.01831	5.38318	13.679	0.000216866	0.00308813	CXXC1	protein_coding	CXXC finger protein 1 [Source:HGNC Symbol;Acc:HGNC:24343]	5961	6.0436	5.07222	3.07124	9.50979	8.85227	9.36896
ENSG00000096433	1.01756	5.75766	14.9643	0.000109563	0.00176413	ITPR3	protein_coding	inositol 1,4,5-trisphosphate receptor, type 3 [Source:HGNC Symbol;Acc:HGNC:6182]	76209	0.563719	0.531394	0.332015	0.90983	0.894515	1.02114
ENSG00000105204	1.01609	3.64548	8.51058	0.00353087	0.0275788	DYRK1B	protein_coding	dual-specificity tyrosine-(Y)-phosphorylation regulated kinase 1B [Source:HGNC Symbol;Acc:HGNC:3092]	8851	1.54785	0.83493	0.561012	1.90994	1.8637	1.70609
ENSG00000231884	1.01596	0.45646	7.47906	0.00624205	0.0414228	NDUFB1P1	processed_pseudogene	NADH dehydrogenase (ubiquinone) 1 beta subcomplex, 1 pseudogene 1 [Source:HGNC Symbol;Acc:HGNC:30893]	179	4.96068	3.30278	6.03051	11.3416	7.57766	9.81981
ENSG00000132793	1.0144	2.14549	8.95792	0.00276269	0.0232339	LPIN3	protein_coding	lipin 3 [Source:HGNC Symbol;Acc:HGNC:14451]	19662	0.154839	0.182556	0.10541	0.268059	0.291521	0.32102
ENSG00000218175	1.01435	7.70667	15.0345	0.000105564	0.00171816	AC016739.2	processed_pseudogene		344	796.142	296.335	232.586	909.979	748.666	658.342
ENSG00000135144	1.01433	2.91744	8.13177	0.00434962	0.0320677	DTX1	protein_coding	deltex 1, E3 ubiquitin ligase [Source:HGNC Symbol;Acc:HGNC:3060]	41319	0.18011	0.105267	0.0846452	0.210707	0.256267	0.24751
ENSG00000162073	1.01433	4.04491	9.90294	0.00165015	0.0155948	PAQR4	protein_coding	progestin and adipoQ receptor family member IV [Source:HGNC Symbol;Acc:HGNC:26386]	4244	3.30779	2.65669	1.85167	4.93075	5.26832	5.19597
ENSG00000136802	1.01426	7.72624	16.6575	4.47726e-05	0.000876376	LRRC8A	protein_coding	leucine rich repeat containing 8 family, member A [Source:HGNC Symbol;Acc:HGNC:19027]	35927	6.12009	3.54616	2.56112	7.79043	7.53991	7.79138
ENSG00000168077	1.01421	4.67171	11.5096	0.000692363	0.00790621	SCARA3	protein_coding	scavenger receptor class A, member 3 [Source:HGNC Symbol;Acc:HGNC:19000]	42908	0.493713	0.40449	0.29384	0.7734	0.766842	0.819309
ENSG00000278916	1.01355	0.562862	7.478	0.00624574	0.0414319	CEP83-AS1	TEC	CEP83 antisense RNA 1 (head to head) [Source:HGNC Symbol;Acc:HGNC:27055]	2481	0.391991	0.442538	0.278458	0.597971	0.917071	0.740686
ENSG00000149591	1.0135	5.95206	19.171	1.19513e-05	0.000299554	TAGLN	protein_coding	transgelin [Source:HGNC Symbol;Acc:HGNC:11553]	5461	9.94961	6.76613	6.0249	17.451	13.06	14.6671
ENSG00000030582	1.01344	7.28975	8.80983	0.00299611	0.0246972	GRN	protein_coding	granulin [Source:HGNC Symbol;Acc:HGNC:4601]	7856	25.8354	13.7016	5.12249	26.8508	23.125	24.8002
ENSG00000140104	1.01291	2.38327	9.09708	0.00256017	0.0218808	C14orf79	protein_coding	chromosome 14 open reading frame 79 [Source:HGNC Symbol;Acc:HGNC:20126]	24707	0.159162	0.152116	0.10311	0.227544	0.309916	0.294276
ENSG00000231726	1.01251	0.789059	7.7583	0.00534663	0.0371355	HMGN2P38	processed_pseudogene	high mobility group nucleosomal binding domain 2 pseudogene 38 [Source:HGNC Symbol;Acc:HGNC:39409]	264	2.88299	4.31881	5.23375	7.39417	10.2758	7.26341
ENSG00000196511	1.01215	2.63421	10.2864	0.00134017	0.0132175	TPK1	protein_coding	thiamin pyrophosphokinase 1 [Source:HGNC Symbol;Acc:HGNC:17358]	384454	0.00945865	0.0114233	0.0107819	0.0219348	0.0194616	0.0224446
ENSG00000236609	1.01205	3.16776	9.64759	0.001896	0.0174652	ZNF853	protein_coding	zinc finger protein 853 [Source:HGNC Symbol;Acc:HGNC:21767]	8673	0.867812	0.438205	0.781623	1.44497	1.24106	1.38183
ENSG00000215421	1.01193	2.78089	8.18465	0.00422463	0.0314315	ZNF407	protein_coding	zinc finger protein 407 [Source:HGNC Symbol;Acc:HGNC:19904]	467801	0.00587526	0.00974915	0.0143066	0.0186109	0.0205773	0.0179333
ENSG00000163618	1.01179	4.51019	9.52189	0.00203035	0.0183812	CADPS	protein_coding	Ca++-dependent secretion activator [Source:HGNC Symbol;Acc:HGNC:1426]	477043	0.0211844	0.0380641	0.0369292	0.0702188	0.053932	0.0651516
ENSG00000139679	1.01155	2.26425	9.77408	0.0017699	0.0164824	LPAR6	protein_coding	lysophosphatidic acid receptor 6 [Source:HGNC Symbol;Acc:HGNC:15520]	55137	0.075155	0.0566752	0.0407218	0.123913	0.118241	0.0985369
ENSG00000007171	1.01136	0.898331	8.40465	0.00374263	0.0286853	NOS2	protein_coding	nitric oxide synthase 2, inducible [Source:HGNC Symbol;Acc:HGNC:7873]	43733	0.0348071	0.0280023	0.0177717	0.0749883	0.0430215	0.04476
ENSG00000157353	1.01122	2.14897	8.17584	0.0042452	0.0315189	FUK	protein_coding	fucokinase [Source:HGNC Symbol;Acc:HGNC:29500]	25853	0.150471	0.124139	0.0684762	0.215948	0.214941	0.234875
ENSG00000129009	1.01107	0.280292	7.09594	0.00772587	0.0481748	ISLR	protein_coding	immunoglobulin superfamily containing leucine-rich repeat [Source:HGNC Symbol;Acc:HGNC:6133]	3201	0.31703	0.197884	0.188847	0.561042	0.410074	0.436803
ENSG00000132481	1.01095	2.13926	7.62719	0.00574949	0.0390533	TRIM47	protein_coding	tripartite motif containing 47 [Source:HGNC Symbol;Acc:HGNC:19020]	4414	1.14954	0.65055	0.293465	1.46825	1.22918	1.07701
ENSG00000163701	1.00988	2.03108	10.0384	0.00153312	0.0147224	IL17RE	protein_coding	interleukin 17 receptor E [Source:HGNC Symbol;Acc:HGNC:18439]	13790	0.208507	0.171486	0.197262	0.353891	0.415656	0.393983
ENSG00000146374	1.00929	3.95974	9.08281	0.00258023	0.0219801	RSPO3	protein_coding	R-spondin 3 [Source:HGNC Symbol;Acc:HGNC:20866]	79161	0.0582224	0.115225	0.215453	0.167684	0.152554	0.463271
ENSG00000196576	1.00914	5.64476	8.57989	0.00339896	0.0268773	PLXNB2	protein_coding	plexin B2 [Source:HGNC Symbol;Acc:HGNC:9104]	32648	1.92718	0.911878	0.502567	1.96115	1.76102	2.11442
ENSG00000168675	1.00862	1.16886	9.5491	0.00200047	0.0181567	LDLRAD4	protein_coding	low density lipoprotein receptor class A domain containing 4 [Source:HGNC Symbol;Acc:HGNC:1224]	435257	0.00340014	0.00320164	0.00327367	0.00627879	0.00713739	0.00651652
ENSG00000198026	1.00854	4.23212	7.78453	0.00526955	0.0368168	ZNF335	protein_coding	zinc finger protein 335 [Source:HGNC Symbol;Acc:HGNC:15807]	23519	0.810836	0.592515	0.273548	0.982712	1.06601	1.04632
ENSG00000133816	1.00764	1.64141	9.48869	0.00206743	0.0186413	MICAL2	protein_coding	microtubule associated monooxygenase, calponin and LIM domain containing 2 [Source:HGNC Symbol;Acc:HGNC:24693]	169781	0.00896579	0.0119387	0.0150048	0.023455	0.0219057	0.0258825
ENSG00000181031	1.0074	1.54035	8.3503	0.00385623	0.0293254	RPH3AL	protein_coding	rabphilin 3A-like (without C2 domains) [Source:HGNC Symbol;Acc:HGNC:10296]	173865	0.0155648	0.00947233	0.00794703	0.0202094	0.0218944	0.0222876
ENSG00000223460	1.00684	3.22608	9.98097	0.00158166	0.0150832	GAPDHP69	processed_pseudogene	glyceraldehyde 3 phosphate dehydrogenase pseudogene 69 [Source:HGNC Symbol;Acc:HGNC:4147]	1007	8.27203	3.43866	6.77477	13.2593	7.38662	16.0668
ENSG00000118007	1.00655	5.03376	11.5422	0.000680329	0.00780692	STAG1	protein_coding	stromal antigen 1 [Source:HGNC Symbol;Acc:HGNC:11354]	416170	0.031192	0.0692019	0.0616286	0.100284	0.105137	0.103575
ENSG00000105726	1.00552	5.60018	10.659	0.00109539	0.0114163	ATP13A1	protein_coding	ATPase type 13A1 [Source:HGNC Symbol;Acc:HGNC:24215]	18495	2.92867	1.86997	0.833452	3.65609	3.30734	3.11253
ENSG00000160233	1.00539	3.41902	7.57443	0.00592021	0.0398044	LRRC3	protein_coding	leucine rich repeat containing 3 [Source:HGNC Symbol;Acc:HGNC:14965]	6710	1.58171	0.931415	0.733583	1.75133	2.11275	2.37549
ENSG00000235423	1.00419	0.63208	7.62247	0.00576454	0.039096	RP11-282O18.3	antisense		9453	0.0626229	0.125081	0.123328	0.152811	0.199033	0.266241
ENSG00000125878	1.00414	2.50321	7.64578	0.00569054	0.0387708	TCF15	protein_coding	transcription factor 15 (basic helix-loop-helix) [Source:HGNC Symbol;Acc:HGNC:11627]	6601	0.922418	0.511781	0.320519	1.30709	0.821937	1.18618
ENSG00000115649	1.00399	5.58624	16.2944	5.4224e-05	0.00102761	CNPPD1	protein_coding	cyclin Pas1/PHO80 domain containing 1 [Source:HGNC Symbol;Acc:HGNC:25220]	6209	5.33231	6.05303	4.14468	9.9348	10.1688	10.7062
ENSG00000104522	1.00202	6.18753	17.407	3.0171e-05	0.000642369	TSTA3	protein_coding	tissue specific transplantation antigen P35B [Source:HGNC Symbol;Acc:HGNC:12390]	5430	11.6106	8.94339	6.67158	17.9604	17.4617	17.7893
ENSG00000139438	1.00197	1.78323	7.2355	0.00714759	0.0455057	FAM222A	protein_coding	family with sequence similarity 222, member A [Source:HGNC Symbol;Acc:HGNC:25915]	56279	0.0653654	0.0262619	0.0322233	0.071452	0.0699717	0.0922784
ENSG00000104679	1.00175	4.89176	12.4019	0.00042889	0.0053487	R3HCC1	protein_coding	R3H domain and coiled-coil containing 1 [Source:HGNC Symbol;Acc:HGNC:27329]	26159	0.935907	0.718362	0.625583	1.45366	1.45186	1.60351
ENSG00000227110	1.00162	1.51692	8.39744	0.00375749	0.0287632	LMCD1-AS1	antisense	LMCD1 antisense RNA 1 (head to head) [Source:HGNC Symbol;Acc:HGNC:44477]	659119	0.00186041	0.00333153	0.00334098	0.00586401	0.0057754	0.00509118
ENSG00000101327	1.00157	1.12436	8.50671	0.00353839	0.0276254	PDYN	protein_coding	prodynorphin [Source:HGNC Symbol;Acc:HGNC:8820]	15528	0.0898615	0.0707069	0.105666	0.241368	0.135255	0.164652
ENSG00000143248	1.00114	6.01334	10.1005	0.00148227	0.0143342	RGS5	protein_coding	regulator of G-protein signaling 5 [Source:HGNC Symbol;Acc:HGNC:10001]	210670	0.0838974	0.22811	0.349248	0.349512	0.300741	0.525647
ENSG00000218426	1.00106	7.17676	7.05641	0.00789821	0.0488404	RP11-475C16.1	processed_pseudogene		446	552.63	182.169	66.8007	445.91	374.467	323.262
ENSG00000196497	1.00039	1.35221	8.5753	0.00340755	0.0269095	IPO4	protein_coding	importin 4 [Source:HGNC Symbol;Acc:HGNC:19426]	8745	0.169232	0.246272	0.153062	0.370546	0.350239	0.402
ENSG00000214706	0.999592	5.30766	7.7335	0.00542057	0.0375594	IFRD2	protein_coding	interferon-related developmental regulator 2 [Source:HGNC Symbol;Acc:HGNC:5457]	5186	9.70263	4.99151	2.22303	9.99745	9.05303	9.75224
ENSG00000145247	0.997651	6.86625	24.123	9.03734e-07	3.29605e-05	OCIAD2	protein_coding	OCIA domain containing 2 [Source:HGNC Symbol;Acc:HGNC:28685]	21918	4.23649	3.09035	3.35294	8.02983	6.38816	6.81487
ENSG00000104419	0.997124	3.42909	10.5011	0.00119303	0.0121668	NDRG1	protein_coding	N-myc downstream regulated 1 [Source:HGNC Symbol;Acc:HGNC:7679]	64851	0.110191	0.106139	0.113188	0.219735	0.203759	0.235315
ENSG00000176438	0.996989	0.55702	7.01908	0.00806455	0.0495774	SYNE3	protein_coding	spectrin repeat containing, nuclear envelope family member 3 [Source:HGNC Symbol;Acc:HGNC:19861]	68570	0.0104831	0.0129327	0.0157425	0.0170809	0.0223337	0.0425297
ENSG00000236686	0.996573	4.04477	10.1911	0.00141119	0.0137961	BZW1P1	processed_pseudogene	basic leucine zipper and W2 domains 1 pseudogene 1 [Source:HGNC Symbol;Acc:HGNC:31378]	1239	6.65485	9.81579	10.3154	16.6059	19.7056	16.4116
ENSG00000226608	0.996141	6.10308	15.2436	9.44961e-05	0.00158567	FTLP3	processed_pseudogene	ferritin, light polypeptide pseudogene 3 [Source:HGNC Symbol;Acc:HGNC:4000]	527	127.574	70.5142	68.1678	183.872	135.499	195.954
ENSG00000264217	0.995273	2.7095	8.36715	0.00382064	0.0291167	RPL35AP25	processed_pseudogene	ribosomal protein L35a pseudogene 25 [Source:HGNC Symbol;Acc:HGNC:36294]	329	15.4227	7.05945	17.8488	34.4132	19.816	23.0707
ENSG00000189280	0.995219	0.940931	8.25258	0.00406941	0.0306079	GJB5	protein_coding	gap junction protein, beta 5, 31.1kDa [Source:HGNC Symbol;Acc:HGNC:4287]	3465	0.390501	0.414362	0.261687	0.709841	0.681894	0.714812
ENSG00000198176	0.995046	7.04138	22.7052	1.88854e-06	6.15878e-05	TFDP1	protein_coding	transcription factor Dp-1 [Source:HGNC Symbol;Acc:HGNC:11749]	56749	1.23389	1.83129	1.62141	2.91834	3.27608	3.03686
ENSG00000144730	0.994864	6.79017	22.8526	1.74911e-06	5.77789e-05	IL17RD	protein_coding	interleukin 17 receptor D [Source:HGNC Symbol;Acc:HGNC:17616]	80324	1.04441	0.775971	0.952544	1.88878	1.77745	1.82128
ENSG00000169689	0.99446	5.44906	10.1564	0.00143799	0.0139969	STRA13	protein_coding	stimulated by retinoic acid 13 [Source:HGNC Symbol;Acc:HGNC:11422]	5405	8.4959	5.37523	3.07561	11.0081	8.94526	11.4931
ENSG00000101811	0.99417	5.12138	11.9841	0.000536553	0.00641816	CSTF2	protein_coding	cleavage stimulation factor, 3' pre-RNA, subunit 2, 64kDa [Source:HGNC Symbol;Acc:HGNC:2484]	20573	0.744023	1.40809	1.30965	2.29811	2.1098	2.25638
ENSG00000213440	0.992385	3.5787	8.99258	0.00271079	0.0228836	H2AFZP1	processed_pseudogene	H2A histone family, member Z pseudogene 1 [Source:HGNC Symbol;Acc:HGNC:4742]	694	9.01732	17.0374	9.20808	24.021	22.7601	20.4924
ENSG00000134595	0.991628	2.81697	9.40647	0.00216221	0.0193093	SOX3	protein_coding	SRY (sex determining region Y)-box 3 [Source:HGNC Symbol;Acc:HGNC:11199]	2516	2.62174	1.57769	1.45873	4.04999	3.39118	3.49313
ENSG00000106683	0.990835	7.21022	15.0695	0.000103624	0.00169585	LIMK1	protein_coding	LIM domain kinase 1 [Source:HGNC Symbol;Acc:HGNC:6613]	39592	4.06691	2.15024	1.66641	4.86339	4.85932	4.82105
ENSG00000141349	0.990062	7.64887	19.0748	1.25694e-05	0.00031143	G6PC3	protein_coding	glucose 6 phosphatase, catalytic, 3 [Source:HGNC Symbol;Acc:HGNC:24861]	5609	33.1622	24.7317	15.9966	47.8253	48.0922	44.7848
ENSG00000184292	0.989846	1.11222	7.05311	0.00791276	0.0489135	TACSTD2	protein_coding	tumor-associated calcium signal transducer 2 [Source:HGNC Symbol;Acc:HGNC:11530]	2350	0.521801	0.431268	0.826821	0.897118	1.52677	1.10497
ENSG00000165684	0.987916	4.25605	8.79328	0.00302343	0.0248536	SNAPC4	protein_coding	small nuclear RNA activating complex, polypeptide 4, 190kDa [Source:HGNC Symbol;Acc:HGNC:11137]	23220	0.926895	0.438287	0.371907	1.12651	1.00813	1.04259
ENSG00000011422	0.986201	4.09008	9.66032	0.0018829	0.0173809	PLAUR	protein_coding	plasminogen activator, urokinase receptor [Source:HGNC Symbol;Acc:HGNC:9053]	24452	0.527425	0.528459	0.351403	0.950006	0.837448	0.962286
ENSG00000126016	0.984556	3.92756	10.2171	0.00139147	0.0136407	AMOT	protein_coding	angiomotin [Source:HGNC Symbol;Acc:HGNC:17810]	66312	0.10585	0.144557	0.216179	0.251985	0.265913	0.384354
ENSG00000104381	0.983871	5.66653	15.6728	7.53009e-05	0.00132712	GDAP1	protein_coding	ganglioside induced differentiation associated protein 1 [Source:HGNC Symbol;Acc:HGNC:15968]	167742	0.140407	0.23362	0.246084	0.368437	0.421006	0.404151
ENSG00000067836	0.983115	4.49507	8.78323	0.00304012	0.0249449	ROGDI	protein_coding	rogdi homolog (Drosophila) [Source:HGNC Symbol;Acc:HGNC:29478]	5982	4.01492	2.40014	1.52301	5.12327	4.57883	4.88841
ENSG00000122176	0.983046	0.516409	7.18515	0.00735093	0.0465529	FMOD	protein_coding	fibromodulin [Source:HGNC Symbol;Acc:HGNC:3774]	10861	0.062291	0.0660972	0.123242	0.136596	0.136973	0.217013
ENSG00000258545	0.982913	3.1197	7.71273	0.00548329	0.0378639	RP4-755D9.1	antisense		110618	0.0680408	0.0675697	0.027714	0.0907049	0.117083	0.0957025
ENSG00000090975	0.982611	2.58664	8.44297	0.00366456	0.0282647	PITPNM2	protein_coding	phosphatidylinositol transfer protein, membrane-associated 2 [Source:HGNC Symbol;Acc:HGNC:21044]	166535	0.0385934	0.0180035	0.01789	0.0508719	0.0420379	0.0458175
ENSG00000184232	0.982335	1.30423	9.15126	0.00248546	0.0214994	OAF	protein_coding	OAF homolog (Drosophila) [Source:HGNC Symbol;Acc:HGNC:28752]	19565	0.0734809	0.0647509	0.108139	0.14966	0.134183	0.200101
ENSG00000082153	0.981885	7.2581	19.6803	9.15425e-06	0.000239351	BZW1	protein_coding	basic leucine zipper and W2 domains 1 [Source:HGNC Symbol;Acc:HGNC:18380]	13252	5.71784	8.43165	9.44895	15.6436	14.4155	15.6093
ENSG00000102265	0.981436	6.40064	19.1349	1.21798e-05	0.000303578	TIMP1	protein_coding	TIMP metallopeptidase inhibitor 1 [Source:HGNC Symbol;Acc:HGNC:11820]	4476	16.5225	11.9062	10.1097	26.3851	23.7543	24.4548
ENSG00000270889	0.981297	1.50251	7.58569	0.00588335	0.039676	RP11-609L3.1	processed_pseudogene		420	3.42298	5.83154	3.90662	11.1546	8.33426	6.56301
ENSG00000027847	0.981103	4.80428	9.02942	0.00265669	0.0225333	B4GALT7	protein_coding	xylosylprotein beta 1,4-galactosyltransferase, polypeptide 7 [Source:HGNC Symbol;Acc:HGNC:930]	10247	2.9463	1.8009	1.04501	3.46711	3.732	3.31769
ENSG00000249550	0.980045	3.24089	9.51032	0.0020432	0.0184694	LINC01234	lincRNA	long intergenic non-protein coding RNA 1234 [Source:HGNC Symbol;Acc:HGNC:49757]	94224	0.0457735	0.0681218	0.0907341	0.111459	0.138847	0.141608
ENSG00000269153	0.979938	2.22859	9.50226	0.00205218	0.0185412	LYPLA2P2	processed_pseudogene	lysophospholipase II pseudogene 2 [Source:HGNC Symbol;Acc:HGNC:50445]	675	4.13443	5.69301	3.77411	7.46121	12.7051	7.16118
ENSG00000213406	0.977538	0.788492	7.57741	0.00591042	0.0397718	ANXA2P1	processed_pseudogene	annexin A2 pseudogene 1 [Source:HGNC Symbol;Acc:HGNC:538]	925	1.05138	0.776089	1.77382	2.61682	1.46638	2.93677
ENSG00000084207	0.977336	10.0319	10.2573	0.00136144	0.0133904	GSTP1	protein_coding	glutathione S-transferase pi 1 [Source:HGNC Symbol;Acc:HGNC:4638]	3065	390.088	227.289	122.689	426.855	447.199	435.122
ENSG00000176108	0.976373	3.97272	7.68676	0.00556275	0.0382207	CHMP6	protein_coding	charged multivesicular body protein 6 [Source:HGNC Symbol;Acc:HGNC:25675]	17919	0.976926	0.435976	0.438555	1.08502	1.12079	1.17044
ENSG00000119673	0.976032	2.0557	9.30007	0.00229146	0.0201827	ACOT2	protein_coding	acyl-CoA thioesterase 2 [Source:HGNC Symbol;Acc:HGNC:18431]	8038	0.341933	0.394019	0.290077	0.738277	0.63689	0.636158
ENSG00000067082	0.976024	6.61614	19.025	1.29017e-05	0.000316711	KLF6	protein_coding	Kruppel-like factor 6 [Source:HGNC Symbol;Acc:HGNC:2235]	9285	8.67537	8.12276	4.91541	15.4063	13.5341	12.6795
ENSG00000238227	0.975521	5.30335	8.52184	0.0035091	0.0274905	C9orf69	protein_coding	chromosome 9 open reading frame 69 [Source:HGNC Symbol;Acc:HGNC:31009]	4282	10.7142	5.98613	3.2772	11.479	11.4547	12.2962
ENSG00000277283	0.975194	1.51045	9.34534	0.00223553	0.0197876	RP1-267D11.6	antisense		2093	0.909114	0.867568	0.887087	1.90263	1.63062	1.71782
ENSG00000204652	0.974684	2.13252	8.93625	0.00279567	0.0234574	RPS26P8	processed_pseudogene	ribosomal protein S26 pseudogene 8 [Source:HGNC Symbol;Acc:HGNC:31329]	347	9.38288	9.49225	5.97281	14.5139	22.8232	12.2034
ENSG00000160613	0.974505	5.26716	12.4098	0.000427078	0.00534414	PCSK7	protein_coding	proprotein convertase subtilisin/kexin type 7 [Source:HGNC Symbol;Acc:HGNC:8748]	28188	1.29006	0.813467	0.712288	1.77007	1.67333	1.91892
ENSG00000168734	0.974101	4.96781	8.60952	0.0033441	0.0265728	PKIG	protein_coding	protein kinase (cAMP-dependent, catalytic) inhibitor gamma [Source:HGNC Symbol;Acc:HGNC:9019]	92462	0.337496	0.246167	0.129822	0.390995	0.455238	0.465324
ENSG00000166165	0.973853	7.35193	7.62797	0.00574698	0.0390533	CKB	protein_coding	creatine kinase, brain [Source:HGNC Symbol;Acc:HGNC:1991]	3452	72.7474	24.833	13.4964	63.8096	47.6462	61.254
ENSG00000267669	0.9738	1.367	8.78797	0.00303223	0.024903	RP11-824M15.3	transcribed_processed_pseudogene		4221	0.530928	0.290126	0.378489	0.90643	0.580496	0.851786
ENSG00000227505	0.973685	2.24855	7.88375	0.00498809	0.0353738	RP11-434J24.2	processed_pseudogene		297	9.25405	3.98113	18.6089	26.9477	6.62953	28.6501
ENSG00000124160	0.973598	5.9119	15.7854	7.09492e-05	0.0012654	NCOA5	protein_coding	nuclear receptor coactivator 5 [Source:HGNC Symbol;Acc:HGNC:15909]	28967	1.04516	1.43303	1.78575	2.79935	2.63282	2.75685
ENSG00000230777	0.973336	1.74529	7.4313	0.0064099	0.0419756	RP11-318C24.1	processed_pseudogene		170	12.4364	5.21644	22.8592	33.5295	12.3543	28.6691
ENSG00000213569	0.973091	3.7624	10.2466	0.00136937	0.0134609	RP13-383K5.4	processed_pseudogene		610	15.5272	13.43	15.8557	28.9929	30.198	28.619
ENSG00000151929	0.973036	4.53955	11.4833	0.000702245	0.00799352	BAG3	protein_coding	BCL2-associated athanogene 3 [Source:HGNC Symbol;Acc:HGNC:939]	26449	0.612301	0.536456	0.623621	1.28273	1.05545	1.14489
ENSG00000068001	0.973009	6.20364	8.96756	0.00274816	0.0231444	HYAL2	protein_coding	hyaluronoglucosaminidase 2 [Source:HGNC Symbol;Acc:HGNC:5321]	5116	17.3566	9.42627	4.82761	17.9181	17.4472	19.3575
ENSG00000135476	0.972856	5.5569	16.6205	4.56542e-05	0.000889734	ESPL1	protein_coding	extra spindle pole bodies homolog 1 (S. cerevisiae) [Source:HGNC Symbol;Acc:HGNC:16856]	25344	1.1245	1.35463	1.28118	2.33841	2.53959	2.48576
ENSG00000233382	0.972636	1.16016	8.63024	0.00330627	0.0264487	NKAPP1	transcribed_processed_pseudogene	NFKB activating protein pseudogene 1 [Source:HGNC Symbol;Acc:HGNC:26706]	124314	0.012245	0.0101907	0.012504	0.0200994	0.023934	0.0247442
ENSG00000232368	0.972517	5.46873	15.3264	9.04447e-05	0.00152629	FTLP2	processed_pseudogene	ferritin, light polypeptide pseudogene 2 [Source:HGNC Symbol;Acc:HGNC:4001]	527	64.1079	60.8185	45.8003	121.569	103.534	107.339
ENSG00000100379	0.970192	5.06867	8.42729	0.00369632	0.0284009	KCTD17	protein_coding	potassium channel tetramerization domain containing 17 [Source:HGNC Symbol;Acc:HGNC:25705]	11654	3.33076	1.74653	1.13003	3.48068	3.70569	3.83925
ENSG00000185565	0.970073	2.99775	8.3829	0.00378767	0.0289395	LSAMP	protein_coding	limbic system-associated membrane protein [Source:HGNC Symbol;Acc:HGNC:6705]	1337026	0.00271978	0.00410589	0.00542546	0.00773802	0.00814866	0.00732031
ENSG00000150977	0.969671	3.75079	10.1998	0.00140454	0.0137462	RILPL2	protein_coding	Rab interacting lysosomal protein-like 2 [Source:HGNC Symbol;Acc:HGNC:28787]	26034	0.402797	0.296835	0.344976	0.707823	0.606726	0.722742
ENSG00000165140	0.968391	0.802458	7.87759	0.00500512	0.0354524	FBP1	protein_coding	fructose-1,6-bisphosphatase 1 [Source:HGNC Symbol;Acc:HGNC:3606]	37116	0.0262024	0.0318567	0.0325734	0.0589048	0.0636589	0.0548924
ENSG00000086570	0.968083	0.753026	7.8286	0.00514259	0.0361926	FAT2	protein_coding	FAT atypical cadherin 2 [Source:HGNC Symbol;Acc:HGNC:3596]	64851	0.0182565	0.0149767	0.0166452	0.0373249	0.0317108	0.0289524
ENSG00000109111	0.968083	6.78347	13.6357	0.000221928	0.00315466	SUPT6H	protein_coding	suppressor of Ty 6 homolog (S. cerevisiae) [Source:HGNC Symbol;Acc:HGNC:11470]	40593	1.03228	2.169	2.54541	3.44507	3.59046	3.48775
ENSG00000262251	0.968003	0.910286	7.14963	0.00749793	0.0471597	RP11-199F11.2	sense_intronic		1111	0.989542	1.67241	0.699561	2.31928	2.16608	1.83383
ENSG00000132819	0.967835	6.14803	9.55864	0.00199011	0.0181085	RBM38	protein_coding	RNA binding motif protein 38 [Source:HGNC Symbol;Acc:HGNC:15818]	17926	5.14927	2.12485	1.50544	5.13334	4.62543	5.16798
ENSG00000133958	0.967451	3.69877	9.9167	0.00163786	0.0154951	UNC79	protein_coding	unc-79 homolog (C. elegans) [Source:HGNC Symbol;Acc:HGNC:19966]	374657	0.0203149	0.021528	0.0284662	0.0462671	0.0425103	0.0474493
ENSG00000204386	0.967283	7.35695	16.5756	4.67488e-05	0.000906126	NEU1	protein_coding	sialidase 1 (lysosomal sialidase) [Source:HGNC Symbol;Acc:HGNC:7758]	5247	29.7043	19.3637	15.8082	38.4609	41.1781	42.8419
ENSG00000157911	0.967137	4.32656	8.73891	0.00311491	0.0253375	PEX10	protein_coding	peroxisomal biogenesis factor 10 [Source:HGNC Symbol;Acc:HGNC:8851]	9833	2.36511	1.04787	0.944103	2.92224	2.34949	2.55952
ENSG00000162949	0.966907	2.22373	9.30661	0.00228329	0.0201306	CAPN13	protein_coding	calpain 13 [Source:HGNC Symbol;Acc:HGNC:16663]	97771	0.0345983	0.0263466	0.034447	0.059897	0.0577306	0.0682354
ENSG00000106462	0.966598	6.1823	15.1844	9.75054e-05	0.00161344	EZH2	protein_coding	enhancer of zeste 2 polycomb repressive complex 2 subunit [Source:HGNC Symbol;Acc:HGNC:3527]	76938	0.414936	0.716265	0.833959	1.16863	1.26878	1.25395
ENSG00000060491	0.966455	4.39143	7.22052	0.00720749	0.0457892	OGFR	protein_coding	opioid growth factor receptor [Source:HGNC Symbol;Acc:HGNC:15768]	9165	3.02654	1.07817	0.95638	3.09263	2.4539	3.07298
ENSG00000142347	0.965784	2.42408	8.03242	0.00459475	0.0334744	MYO1F	protein_coding	myosin IF [Source:HGNC Symbol;Acc:HGNC:7600]	56787	0.0893527	0.0617211	0.0418197	0.133376	0.103248	0.128034
ENSG00000100242	0.965172	3.87616	8.62412	0.00331741	0.0264907	SUN2	protein_coding	Sad1 and UNC84 domain containing 2 [Source:HGNC Symbol;Acc:HGNC:14210]	59418	0.199969	0.164882	0.134438	0.291078	0.289402	0.393988
ENSG00000260000	0.964727	1.61163	7.66728	0.00562311	0.0384926	RP3-467N11.1	antisense		1516	1.19935	1.81058	0.968382	1.75119	2.97279	3.05676
ENSG00000163531	0.964581	3.86706	10.1111	0.0014738	0.0142678	NFASC	protein_coding	neurofascin [Source:HGNC Symbol;Acc:HGNC:29866]	194171	0.0533528	0.0526302	0.0460313	0.097115	0.100503	0.0985495
ENSG00000081803	0.963824	5.96581	18.1645	2.0262e-05	0.000463046	CADPS2	protein_coding	Ca++-dependent secretion activator 2 [Source:HGNC Symbol;Acc:HGNC:16018]	568334	0.0755901	0.0693981	0.0784808	0.141304	0.148356	0.145783
ENSG00000242017	0.963437	1.90609	8.21731	0.00414927	0.0310667	ALG1L15P	processed_pseudogene	asparagine-linked glycosylation 1-like 15, pseudogene [Source:HGNC Symbol;Acc:HGNC:44384]	793	4.10575	3.46134	2.01463	6.15404	6.01423	5.94446
ENSG00000132507	0.962776	8.97538	18.1682	2.02223e-05	0.000462731	EIF5A	protein_coding	eukaryotic translation initiation factor 5A [Source:HGNC Symbol;Acc:HGNC:3300]	5464	74.3296	66.689	48.2834	117.324	121.071	124.92
ENSG00000151474	0.961655	4.25283	10.3492	0.00129527	0.0128528	FRMD4A	protein_coding	FERM domain containing 4A [Source:HGNC Symbol;Acc:HGNC:25491]	818436	0.0147243	0.0162013	0.0161437	0.0327714	0.0264635	0.0328011
ENSG00000277161	0.961108	5.39909	15.2344	9.49567e-05	0.00158892	PIGW	protein_coding	phosphatidylinositol glycan anchor biosynthesis, class W [Source:HGNC Symbol;Acc:HGNC:23213]	4290	5.96312	7.06759	6.98504	12.6497	13.5752	12.6551
ENSG00000148291	0.959834	4.82675	10.9367	0.00094279	0.0101254	SURF2	protein_coding	surfeit 2 [Source:HGNC Symbol;Acc:HGNC:11475]	4617	5.97122	3.78656	3.03942	8.60818	7.66682	7.6921
ENSG00000198356	0.958417	6.8702	15.9141	6.62837e-05	0.00120137	ASNA1	protein_coding	arsA arsenite transporter, ATP-binding, homolog 1 (bacterial) [Source:HGNC Symbol;Acc:HGNC:752]	11184	8.86964	8.02354	4.84136	12.7938	13.9942	14.1914
ENSG00000168546	0.957865	1.07715	8.51233	0.00352749	0.0275764	GFRA2	protein_coding	GDNF family receptor alpha 2 [Source:HGNC Symbol;Acc:HGNC:4244]	121954	0.0107483	0.0128118	0.0102676	0.0224092	0.0236796	0.0196543
ENSG00000115828	0.957371	5.15186	14.1886	0.000165369	0.0024847	QPCT	protein_coding	glutaminyl-peptide cyclotransferase [Source:HGNC Symbol;Acc:HGNC:9753]	28748	1.01194	0.62282	0.901178	1.81571	1.35003	1.6995
ENSG00000106631	0.956475	1.31256	7.13092	0.00757658	0.0474758	MYL7	protein_coding	myosin, light chain 7, regulatory [Source:HGNC Symbol;Acc:HGNC:21719]	2468	0.71958	0.718635	0.507364	1.69263	0.833258	1.3435
ENSG00000257122	0.956379	1.81698	8.66887	0.00323692	0.0260454	RRN3P3	transcribed_unprocessed_pseudogene	RNA polymerase I transcription factor homolog (S. cerevisiae) pseudogene 3 [Source:HGNC Symbol;Acc:HGNC:37620]	19043	0.09992	0.124181	0.145115	0.24807	0.20909	0.255934
ENSG00000203867	0.954586	1.4168	8.77113	0.00306036	0.0250649	RBM20	protein_coding	RNA binding motif protein 20 [Source:HGNC Symbol;Acc:HGNC:27424]	195072	0.00780338	0.0101744	0.00907519	0.0154106	0.0181684	0.0188407
ENSG00000183022	0.954447	1.67706	8.79835	0.00301503	0.0248074	TPM3P8	processed_pseudogene	tropomyosin 3 pseudogene 8 [Source:HGNC Symbol;Acc:HGNC:39171]	642	3.22728	2.7626	3.8336	7.29743	4.70263	7.21816
ENSG00000171206	0.954327	4.81245	10.5383	0.00116928	0.0120018	TRIM8	protein_coding	tripartite motif containing 8 [Source:HGNC Symbol;Acc:HGNC:15579]	13911	2.01222	1.19299	1.02119	2.78686	2.50055	2.56733
ENSG00000155897	0.953429	1.87984	8.21595	0.00415237	0.0310667	ADCY8	protein_coding	adenylate cyclase 8 (brain) [Source:HGNC Symbol;Acc:HGNC:239]	262125	0.010324	0.0072495	0.0102129	0.0235327	0.0170262	0.0138687
ENSG00000110492	0.952987	9.22177	7.95667	0.00479104	0.0344081	MDK	protein_coding	midkine (neurite growth-promoting factor 2) [Source:HGNC Symbol;Acc:HGNC:6972]	3081	247.967	130.55	59.4632	235.337	240.432	248.834
ENSG00000169136	0.952654	4.34615	10.4937	0.0011978	0.0121898	ATF5	protein_coding	activating transcription factor 5 [Source:HGNC Symbol;Acc:HGNC:790]	5233	3.02201	2.71946	2.20307	5.41638	4.84122	5.01554
ENSG00000130706	0.952511	6.10302	7.33211	0.00677334	0.0435889	ADRM1	protein_coding	adhesion regulating molecule 1 [Source:HGNC Symbol;Acc:HGNC:15759]	6769	16.3851	4.84731	3.1065	13.9058	10.6592	11.9451
ENSG00000134107	0.952226	4.08423	8.7601	0.00307892	0.0251708	BHLHE40	protein_coding	basic helix-loop-helix family, member e40 [Source:HGNC Symbol;Acc:HGNC:1046]	6207	2.08456	2.42879	1.18259	3.98778	3.4471	3.17942
ENSG00000171560	0.951939	2.52445	7.92914	0.00486448	0.0347875	FGA	protein_coding	fibrinogen alpha chain [Source:HGNC Symbol;Acc:HGNC:3661]	7640	0.210313	0.585891	0.768621	0.597883	0.807518	1.47978
ENSG00000105676	0.951527	5.84834	8.19248	0.00420644	0.0313353	ARMC6	protein_coding	armadillo repeat containing 6 [Source:HGNC Symbol;Acc:HGNC:25049]	26736	2.64433	1.39782	0.733206	2.65327	2.57921	2.90172
ENSG00000172354	0.951103	7.03433	7.43899	0.00638258	0.0418917	GNB2	protein_coding	guanine nucleotide binding protein (G protein), beta polypeptide 2 [Source:HGNC Symbol;Acc:HGNC:4398]	5643	32.9025	13.9714	6.91712	28.6289	27.0144	29.8465
ENSG00000067840	0.950871	7.22282	13.2184	0.000277219	0.00376776	PDZD4	protein_coding	PDZ domain containing 4 [Source:HGNC Symbol;Acc:HGNC:21167]	28399	6.10458	2.96799	2.29279	7.18851	5.87322	7.11366
ENSG00000136928	0.949997	1.32348	8.26876	0.00403331	0.0303876	GABBR2	protein_coding	gamma-aminobutyric acid (GABA) B receptor, 2 [Source:HGNC Symbol;Acc:HGNC:4507]	421088	0.00291206	0.00451278	0.00440923	0.0073245	0.00758537	0.0076845
ENSG00000152076	0.949053	1.21188	7.1149	0.00764457	0.0477512	CCDC74B	protein_coding	coiled-coil domain containing 74B [Source:HGNC Symbol;Acc:HGNC:25267]	5847	0.310964	0.267222	0.199387	0.37392	0.606148	0.532923
ENSG00000186111	0.948732	5.81002	7.47676	0.00625004	0.0414451	PIP5K1C	protein_coding	phosphatidylinositol-4-phosphate 5-kinase, type I, gamma [Source:HGNC Symbol;Acc:HGNC:8996]	70296	1.13686	0.412095	0.286849	0.950817	1.03076	0.963826
ENSG00000178078	0.945429	3.55222	8.34809	0.00386093	0.0293362	STAP2	protein_coding	signal transducing adaptor family member 2 [Source:HGNC Symbol;Acc:HGNC:30430]	18743	0.53918	0.459616	0.297179	0.770701	0.835739	0.82485
ENSG00000175106	0.945227	2.30413	8.74576	0.00310322	0.0252554	TVP23C	protein_coding	trans-golgi network vesicle protein 23 homolog C (S. cerevisiae) [Source:HGNC Symbol;Acc:HGNC:30453]	61331	0.055155	0.0516399	0.0549138	0.0897558	0.11058	0.112686
ENSG00000258655	0.945012	1.40013	8.58904	0.00338192	0.0267781	ARHGAP5-AS1	antisense	ARHGAP5 antisense RNA 1 (head to head) [Source:HGNC Symbol;Acc:HGNC:20279]	1847	0.961518	0.983118	0.888349	1.83898	1.82411	1.79521
ENSG00000189120	0.944451	1.31678	7.66253	0.00563795	0.0385447	SP6	protein_coding	Sp6 transcription factor [Source:HGNC Symbol;Acc:HGNC:14530]	10966	0.215931	0.119376	0.122062	0.295497	0.263343	0.298723
ENSG00000065029	0.94372	5.04866	12.3316	0.000445345	0.00551713	ZNF76	protein_coding	zinc finger protein 76 [Source:HGNC Symbol;Acc:HGNC:13149]	37076	0.704808	0.68452	0.457685	1.13093	1.24033	1.12381
ENSG00000122965	0.942822	5.60585	14.9181	0.000112281	0.00179834	RBM19	protein_coding	RNA binding motif protein 19 [Source:HGNC Symbol;Acc:HGNC:29098]	149633	0.211938	0.272618	0.187565	0.443553	0.424294	0.409278
ENSG00000261762	0.942467	1.6642	7.59883	0.00584062	0.0394623	RP11-650L12.2	antisense		2153	0.687384	0.882618	1.44396	1.79521	1.91034	1.87405
ENSG00000128594	0.941063	2.46207	8.3118	0.00393884	0.0298267	LRRC4	protein_coding	leucine rich repeat containing 4 [Source:HGNC Symbol;Acc:HGNC:15586]	5036	0.554158	0.771447	0.908839	1.36443	1.55523	1.30888
ENSG00000184012	0.938486	4.78719	11.1519	0.000839439	0.00921475	TMPRSS2	protein_coding	transmembrane protease, serine 2 [Source:HGNC Symbol;Acc:HGNC:11876]	66565	0.30872	0.28167	0.260115	0.513199	0.520602	0.596546
ENSG00000213654	0.938232	3.17954	7.46143	0.00630349	0.0416296	GPSM3	protein_coding	G-protein signaling modulator 3 [Source:HGNC Symbol;Acc:HGNC:13945]	4757	1.60887	1.49135	0.853221	2.33903	2.33629	2.68732
ENSG00000254389	0.937971	1.10018	7.92638	0.00487193	0.0348211	RHPN1-AS1	antisense	RHPN1 antisense RNA 1 (head to head) [Source:HGNC Symbol;Acc:HGNC:28457]	1917	0.904351	0.704907	0.608147	1.40524	1.4836	1.33371
ENSG00000168273	0.937248	4.15019	7.55147	0.00599612	0.0401486	SMIM4	protein_coding	small integral membrane protein 4 [Source:HGNC Symbol;Acc:HGNC:37257]	45224	0.449729	0.221301	0.176632	0.516245	0.492465	0.487611
ENSG00000100296	0.936466	6.20554	17.6312	2.68153e-05	0.000585866	THOC5	protein_coding	THO complex 5 [Source:HGNC Symbol;Acc:HGNC:19074]	49337	0.893895	1.08958	1.10009	1.96959	2.0513	1.85991
ENSG00000170011	0.936386	2.02901	8.62402	0.00331758	0.0264907	MYRIP	protein_coding	myosin VIIA and Rab interacting protein [Source:HGNC Symbol;Acc:HGNC:19156]	451407	0.00552661	0.00636129	0.00621744	0.0107245	0.0100807	0.0141597
ENSG00000204301	0.936187	1.46739	8.34918	0.00385862	0.0293311	NOTCH4	protein_coding	notch 4 [Source:HGNC Symbol;Acc:HGNC:7884]	29224	0.0694507	0.0664695	0.05319	0.118898	0.125767	0.116194
ENSG00000228889	0.935332	1.91965	8.66415	0.00324531	0.0260808	UBAC2-AS1	lincRNA	UBAC2 antisense RNA 1 [Source:HGNC Symbol;Acc:HGNC:42502]	4333	0.595273	0.740677	0.438461	1.10826	1.23196	1.00494
ENSG00000161921	0.934609	2.36629	8.82253	0.00297534	0.0245826	CXCL16	protein_coding	chemokine (C-X-C motif) ligand 16 [Source:HGNC Symbol;Acc:HGNC:16642]	6396	0.515657	0.547992	0.567071	0.952225	1.14928	1.02433
ENSG00000078328	0.93437	1.22789	8.11068	0.00440052	0.0323097	RBFOX1	protein_coding	RNA binding protein, fox-1 homolog (C. elegans) 1 [Source:HGNC Symbol;Acc:HGNC:18222]	1694244	0.001173	0.000623115	0.000968444	0.00200478	0.00139458	0.00181559
ENSG00000214796	0.933715	4.43343	9.41575	0.0021513	0.0192422	RP11-480I12.5	transcribed_unprocessed_pseudogene		9792	1.72297	1.59133	1.23027	2.49191	3.16812	2.98229
ENSG00000176410	0.933599	3.51999	9.0884	0.00257235	0.0219639	DNAJC30	protein_coding	DnaJ (Hsp40) homolog, subfamily C, member 30 [Source:HGNC Symbol;Acc:HGNC:16410]	2484	2.84276	3.34903	3.26793	6.17681	5.81285	6.04699
ENSG00000243423	0.933416	1.42998	7.12371	0.00760711	0.0475837	RP5-837J1.1	processed_pseudogene		270	10.9625	3.28443	6.3968	14.1705	8.10276	14.9438
ENSG00000070614	0.932805	7.5805	20.5741	5.7368e-06	0.000160442	NDST1	protein_coding	N-deacetylase/N-sulfotransferase (heparan glucosaminyl) 1 [Source:HGNC Symbol;Acc:HGNC:7680]	72393	2.00693	1.81705	1.62889	3.08477	3.66936	3.64982
ENSG00000177614	0.932135	4.95923	11.3117	0.000770211	0.00860816	PGBD5	protein_coding	piggyBac transposable element derived 5 [Source:HGNC Symbol;Acc:HGNC:19405]	111247	0.244018	0.186379	0.151759	0.367436	0.357521	0.365923
ENSG00000073111	0.931503	7.19915	15.8156	6.98228e-05	0.0012478	MCM2	protein_coding	minichromosome maintenance complex component 2 [Source:HGNC Symbol;Acc:HGNC:6944]	24213	3.15911	5.67335	3.9232	8.08784	7.297	8.25109
ENSG00000197150	0.93103	4.48697	7.15538	0.00747396	0.047097	ABCB8	protein_coding	ATP-binding cassette, sub-family B (MDR/TAP), member 8 [Source:HGNC Symbol;Acc:HGNC:49]	19360	1.38253	0.695808	0.45721	1.55883	1.28598	1.54141
ENSG00000109436	0.930894	1.54782	7.6082	0.00581033	0.0393022	TBC1D9	protein_coding	TBC1 domain family, member 9 (with GRAM domain) [Source:HGNC Symbol;Acc:HGNC:21710]	135355	0.0206179	0.0102954	0.0130791	0.0274014	0.023598	0.0306946
ENSG00000196814	0.930698	3.79547	7.92913	0.00486453	0.0347875	MVB12B	protein_coding	multivesicular body subunit 12B [Source:HGNC Symbol;Acc:HGNC:23368]	180192	0.0736833	0.0492139	0.0385796	0.0951158	0.096401	0.106417
ENSG00000178233	0.930629	3.87188	7.19604	0.00730645	0.0463191	TMEM151B	protein_coding	transmembrane protein 151B [Source:HGNC Symbol;Acc:HGNC:21315]	37040	0.423524	0.256517	0.166699	0.474313	0.571743	0.464846
ENSG00000173567	0.929901	0.736668	7.09935	0.00771121	0.048117	GPR113	protein_coding	G protein-coupled receptor 113 [Source:HGNC Symbol;Acc:HGNC:18989]	38644	0.0218838	0.0305971	0.0312855	0.0363701	0.0656708	0.0599583
ENSG00000163959	0.929791	2.20963	8.61497	0.00333411	0.0265407	SLC51A	protein_coding	solute carrier family 51, alpha subunit [Source:HGNC Symbol;Acc:HGNC:29955]	31691	0.105406	0.0919427	0.0980987	0.177399	0.180868	0.205473
ENSG00000105671	0.929736	5.01774	7.97066	0.00475416	0.0342035	DDX49	protein_coding	DEAD (Asp-Glu-Ala-Asp) box polypeptide 49 [Source:HGNC Symbol;Acc:HGNC:18684]	8952	4.06213	2.47181	1.36018	4.69262	4.24254	4.82402
ENSG00000086991	0.929613	0.976194	7.75904	0.00534442	0.0371346	NOX4	protein_coding	NADPH oxidase 4 [Source:HGNC Symbol;Acc:HGNC:7891]	173831	0.00632443	0.00753076	0.00844537	0.0114542	0.0153543	0.0158571
ENSG00000162144	0.928707	3.55264	7.92154	0.00488496	0.0348778	CYB561A3	protein_coding	cytochrome b561 family, member A3 [Source:HGNC Symbol;Acc:HGNC:23014]	13554	0.695685	0.663615	0.43325	1.00527	1.11695	1.24085
ENSG00000163053	0.928272	2.94114	8.99646	0.00270504	0.0228566	SLC16A14	protein_coding	solute carrier family 16, member 14 [Source:HGNC Symbol;Acc:HGNC:26417]	34025	0.161555	0.156378	0.143399	0.283415	0.298343	0.295873
ENSG00000043143	0.927707	6.89759	17.6615	2.63909e-05	0.000577979	JADE2	protein_coding	jade family PHD finger 2 [Source:HGNC Symbol;Acc:HGNC:22984]	58918	1.84945	1.31305	1.08536	2.63531	2.69356	2.55621
ENSG00000168159	0.927576	6.18679	13.4049	0.000250974	0.00346754	RNF187	protein_coding	ring finger protein 187 [Source:HGNC Symbol;Acc:HGNC:27146]	8705	7.86418	5.7776	4.03759	10.6831	10.6258	11.1609
ENSG00000214300	0.927374	1.85058	8.52941	0.00349454	0.0274035	SPDYE3	protein_coding	speedy/RINGO cell cycle regulator family member E3 [Source:HGNC Symbol;Acc:HGNC:35462]	14494	0.140032	0.206859	0.15789	0.293604	0.353203	0.305941
ENSG00000089199	0.927317	3.43395	8.57559	0.00340699	0.0269095	CHGB	protein_coding	chromogranin B (secretogranin 1) [Source:HGNC Symbol;Acc:HGNC:1930]	13931	0.394581	0.675969	0.542404	0.933223	1.03019	1.04094
ENSG00000136732	0.925786	3.92821	9.03372	0.00265045	0.0225017	GYPC	protein_coding	glycophorin C (Gerbich blood group) [Source:HGNC Symbol;Acc:HGNC:4704]	40742	0.296824	0.26223	0.21196	0.538539	0.432802	0.486343
ENSG00000159840	0.925515	7.86075	7.39896	0.00652617	0.0425395	ZYX	protein_coding	zyxin [Source:HGNC Symbol;Acc:HGNC:13200]	10031	37.5754	12.7093	6.34914	30.5021	27.2797	24.5682
ENSG00000177728	0.925349	6.14899	10.2952	0.00133376	0.0131689	KIAA0195	protein_coding	KIAA0195 [Source:HGNC Symbol;Acc:HGNC:28983]	58931	1.20758	0.869203	0.504827	1.34949	1.67577	1.60931
ENSG00000077238	0.924953	5.50493	14.0117	0.000181677	0.00267003	IL4R	protein_coding	interleukin 4 receptor [Source:HGNC Symbol;Acc:HGNC:6015]	51110	0.697424	0.594056	0.549129	1.10761	1.16942	1.20292
ENSG00000196235	0.924354	6.88087	20.3296	6.51849e-06	0.00017785	SUPT5H	protein_coding	suppressor of Ty 5 homolog (S. cerevisiae) [Source:HGNC Symbol;Acc:HGNC:11469]	40514	1.84315	2.20554	1.98019	3.86519	3.77026	3.77656
ENSG00000148297	0.922731	6.70801	14.4924	0.00014073	0.00216622	MED22	protein_coding	mediator complex subunit 22 [Source:HGNC Symbol;Acc:HGNC:11477]	9808	10.7693	6.43673	5.49416	13.502	13.9455	13.7548
ENSG00000198933	0.920695	4.12249	7.18383	0.00735635	0.0465529	TBKBP1	protein_coding	TBK1 binding protein 1 [Source:HGNC Symbol;Acc:HGNC:30140]	17969	0.988327	0.629818	0.446947	1.14501	1.2516	1.32503
ENSG00000183780	0.920658	2.49226	8.2045	0.00417866	0.0311673	SLC35F3	protein_coding	solute carrier family 35, member F3 [Source:HGNC Symbol;Acc:HGNC:23616]	419583	0.00876751	0.00935986	0.0090559	0.0205635	0.0142866	0.0171379
ENSG00000141934	0.920111	5.21349	7.05917	0.00788606	0.0488374	PPAP2C	protein_coding	phosphatidic acid phosphatase type 2C [Source:HGNC Symbol;Acc:HGNC:9230]	10464	4.10555	2.34467	1.33695	4.10411	4.19819	5.13485
ENSG00000253760	0.920109	1.52192	7.65256	0.00566919	0.0386587	RP11-48B3.2	processed_pseudogene		456	3.89457	3.61164	5.11324	9.84593	6.52485	7.6218
ENSG00000005007	0.920059	5.89665	15.5767	7.92265e-05	0.00137937	UPF1	protein_coding	UPF1 regulator of nonsense transcripts homolog (yeast) [Source:HGNC Symbol;Acc:HGNC:9962]	36298	1.02279	1.29019	1.09439	2.13071	2.00584	2.2892
ENSG00000137267	0.919542	6.49499	15.4936	8.2786e-05	0.00142806	TUBB2A	protein_coding	tubulin, beta 2A class IIa [Source:HGNC Symbol;Acc:HGNC:12412]	3857	21.8052	14.9447	12.2695	34.0308	24.3675	32.7503
ENSG00000259974	0.918573	4.97837	11.3057	0.000772685	0.00863041	LINC00261	lincRNA	long intergenic non-protein coding RNA 261 [Source:HGNC Symbol;Acc:HGNC:16189]	30971	0.836913	0.477218	0.81837	1.25175	1.10479	1.60074
ENSG00000100122	0.918426	3.01902	7.80155	0.00522016	0.0365641	CRYBB1	protein_coding	crystallin, beta B1 [Source:HGNC Symbol;Acc:HGNC:2397]	18810	0.33944	0.374914	0.190527	0.531343	0.590842	0.530951
ENSG00000101577	0.917391	5.60392	14.4387	0.000144794	0.00221543	LPIN2	protein_coding	lipin 2 [Source:HGNC Symbol;Acc:HGNC:14450]	96321	0.372263	0.345031	0.328587	0.5938	0.677303	0.707142
ENSG00000205002	0.916715	1.05072	7.35911	0.00667238	0.0431412	AARD	protein_coding	alanine and arginine rich domain containing protein [Source:HGNC Symbol;Acc:HGNC:33842]	6288	0.268982	0.241765	0.15107	0.459455	0.403592	0.368484
ENSG00000169727	0.916526	6.5387	8.82578	0.00297005	0.024572	GPS1	protein_coding	G protein pathway suppressor 1 [Source:HGNC Symbol;Acc:HGNC:4549]	6779	17.6209	8.97018	4.57326	17.9858	16.1749	16.8835
ENSG00000129993	0.916219	2.47874	7.19687	0.00730308	0.0463179	CBFA2T3	protein_coding	core-binding factor, runt domain, alpha subunit 2; translocated to, 3 [Source:HGNC Symbol;Acc:HGNC:1537]	102346	0.0516433	0.0358965	0.026157	0.0640858	0.0752434	0.0686982
ENSG00000006062	0.915639	3.5753	8.18486	0.00422415	0.0314315	MAP3K14	protein_coding	mitogen-activated protein kinase kinase kinase 14 [Source:HGNC Symbol;Acc:HGNC:6853]	53919	0.214874	0.134707	0.116116	0.294697	0.297006	0.259316
ENSG00000172081	0.915555	3.79396	8.60114	0.00335952	0.026648	MOB3A	protein_coding	MOB kinase activator 3A [Source:HGNC Symbol;Acc:HGNC:29802]	25635	0.45855	0.342637	0.323396	0.665536	0.762958	0.673215
ENSG00000171302	0.915354	5.82056	14.1234	0.000171205	0.0025518	CANT1	protein_coding	calcium activated nucleotidase 1 [Source:HGNC Symbol;Acc:HGNC:19721]	18150	2.51141	2.22891	1.75806	3.90627	3.862	4.38666
ENSG00000259032	0.914934	4.55297	10.0476	0.0015255	0.0146807	ENSAP2	processed_pseudogene	endosulfine alpha pseudogene 2 [Source:HGNC Symbol;Acc:HGNC:20011]	351	51.3189	44.7548	42.6864	84.9786	85.7646	90.2546
ENSG00000251342	0.914404	3.86239	8.61943	0.00332596	0.0265175	CTC-235G5.2	processed_pseudogene		1097	7.24647	10.2395	10.0369	16.8336	19.5042	15.222
ENSG00000113108	0.913585	3.38324	8.12026	0.00437732	0.0321908	APBB3	protein_coding	amyloid beta (A4) precursor protein-binding, family B, member 3 [Source:HGNC Symbol;Acc:HGNC:20708]	35484	0.244285	0.165419	0.200779	0.350979	0.40322	0.385032
ENSG00000160948	0.913114	4.80943	7.71651	0.0054718	0.0378284	VPS28	protein_coding	vacuolar protein sorting 28 homolog (S. cerevisiae) [Source:HGNC Symbol;Acc:HGNC:18178]	4962	6.41672	3.60839	2.33209	7.33302	6.70168	7.40686
ENSG00000236496	0.912781	2.457	8.1675	0.00426477	0.0316117	GPS2P1	processed_pseudogene	G protein pathway suppressor 2 pseudogene 1 [Source:HGNC Symbol;Acc:HGNC:49622]	985	3.30544	4.07279	4.03291	7.5308	7.77371	6.20524
ENSG00000101158	0.912586	6.10003	15.43	8.56162e-05	0.00146697	NELFCD	protein_coding	negative elongation factor complex member C/D [Source:HGNC Symbol;Acc:HGNC:15934]	13925	2.68127	3.7634	3.88218	6.27183	6.48232	6.4377
ENSG00000148288	0.912056	3.54358	7.15543	0.00747376	0.047097	GBGT1	protein_coding	globoside alpha-1,3-N-acetylgalactosaminyltransferase 1 [Source:HGNC Symbol;Acc:HGNC:20460]	10997	1.24195	0.549118	0.514356	1.46267	1.19762	1.34773
ENSG00000173898	0.911704	3.98108	7.00447	0.00813066	0.0498125	SPTBN2	protein_coding	spectrin, beta, non-erythrocytic 2 [Source:HGNC Symbol;Acc:HGNC:11276]	43978	0.372092	0.243895	0.156109	0.441209	0.469605	0.459641
ENSG00000215089	0.911454	1.51546	7.35156	0.00670046	0.0432601	KRT18P11	processed_pseudogene	keratin 18 pseudogene 11 [Source:HGNC Symbol;Acc:HGNC:6431]	1282	1.94598	1.087	1.3809	3.41078	1.56999	3.55239
ENSG00000198794	0.910223	7.60001	19.4184	1.04989e-05	0.000269964	SCAMP5	protein_coding	secretory carrier membrane protein 5 [Source:HGNC Symbol;Acc:HGNC:30386]	64277	2.40045	2.30401	1.63774	3.85693	4.0435	3.85957
ENSG00000105401	0.909719	7.57046	15.3917	8.73722e-05	0.00148708	CDC37	protein_coding	cell division cycle 37 [Source:HGNC Symbol;Acc:HGNC:1735]	28987	6.54819	4.32234	3.18323	8.50538	8.30508	8.46191
ENSG00000170619	0.909179	4.75615	8.77661	0.00305118	0.0250012	COMMD5	protein_coding	COMM domain containing 5 [Source:HGNC Symbol;Acc:HGNC:17902]	12694	2.2551	1.32733	1.00004	2.88488	2.51623	2.74738
ENSG00000213209	0.908436	3.02777	8.1196	0.00437893	0.0321908	AC005229.7	processed_pseudogene		408	16.3747	13.2481	11.7471	25.1663	23.7006	28.3949
ENSG00000069020	0.908296	2.80186	7.99191	0.00469868	0.0339685	MAST4	protein_coding	microtubule associated serine/threonine kinase family member 4 [Source:HGNC Symbol;Acc:HGNC:19037]	573234	0.0100319	0.00832436	0.00685451	0.0151879	0.0156476	0.0160287
ENSG00000102030	0.90765	5.10143	8.78226	0.00304174	0.0249467	NAA10	protein_coding	N(alpha)-acetyltransferase 10, NatA catalytic subunit [Source:HGNC Symbol;Acc:HGNC:18704]	5981	5.79716	3.90441	2.62059	6.64504	7.55706	7.82811
ENSG00000263535	0.905734	2.67337	8.22996	0.00412044	0.0309267	AK4P1	processed_pseudogene	adenylate kinase 4 pseudogene 1 [Source:HGNC Symbol;Acc:HGNC:364]	666	6.72987	6.08697	6.87224	13.6	12.4169	10.9769
ENSG00000038358	0.905608	4.73431	10.1066	0.00147736	0.0142945	EDC4	protein_coding	enhancer of mRNA decapping 4 [Source:HGNC Symbol;Acc:HGNC:17157]	11480	1.50277	1.91278	1.43301	3.04032	2.85855	3.11795
ENSG00000177990	0.904773	1.34111	7.62841	0.00574559	0.0390533	DPY19L2	protein_coding	dpy-19-like 2 (C. elegans) [Source:HGNC Symbol;Acc:HGNC:19414]	110026	0.0153723	0.0138169	0.0172673	0.0283869	0.0314165	0.0272314
ENSG00000008056	0.903998	2.77015	8.01772	0.0046322	0.0336375	SYN1	protein_coding	synapsin I [Source:HGNC Symbol;Acc:HGNC:11494]	47955	0.0952281	0.101267	0.0945415	0.220627	0.183396	0.147449
ENSG00000165511	0.903718	2.25321	7.65349	0.00566625	0.0386587	C10orf25	protein_coding	chromosome 10 open reading frame 25 [Source:HGNC Symbol;Acc:HGNC:23509]	3324	0.725085	0.876582	1.38992	1.77353	1.56644	2.11522
ENSG00000124839	0.902609	6.21823	9.75757	0.00178586	0.0166225	RAB17	protein_coding	RAB17, member RAS oncogene family [Source:HGNC Symbol;Acc:HGNC:16523]	27292	3.17919	1.49622	1.30364	3.35166	3.01404	4.00337
ENSG00000141449	0.902098	1.79081	7.14231	0.00752859	0.047258	GREB1L	protein_coding	growth regulation by estrogen in breast cancer-like [Source:HGNC Symbol;Acc:HGNC:31042]	283175	0.0107511	0.00521936	0.00945374	0.0151657	0.0143699	0.0165057
ENSG00000226543	0.901959	2.2937	7.7329	0.00542237	0.0375594	MYL6P1	processed_pseudogene	myosin, light chain 6 pseudogene 1 [Source:HGNC Symbol;Acc:HGNC:7588]	452	8.04517	4.0173	9.64828	14.2518	6.58259	21.3001
ENSG00000079462	0.901741	6.03279	8.42865	0.00369354	0.0284009	PAFAH1B3	protein_coding	platelet-activating factor acetylhydrolase 1b, catalytic subunit 3 (29kDa) [Source:HGNC Symbol;Acc:HGNC:8576]	6513	12.7897	6.46425	3.54682	13.3314	11.5753	12.525
ENSG00000064012	0.901484	4.02846	6.99867	0.00815703	0.0499398	CASP8	protein_coding	caspase 8, apoptosis-related cysteine peptidase [Source:HGNC Symbol;Acc:HGNC:1509]	54268	0.109863	0.242003	0.30553	0.341003	0.387818	0.408557
ENSG00000235173	0.901371	5.28844	8.95362	0.0027692	0.0232777	HGH1	protein_coding	HGH1 homolog (S. cerevisiae) [Source:HGNC Symbol;Acc:HGNC:24161]	3074	13.2189	9.10781	5.32356	15.6089	16.4259	16.4266
ENSG00000129514	0.899366	1.10128	7.36593	0.00664712	0.0430089	FOXA1	protein_coding	forkhead box A1 [Source:HGNC Symbol;Acc:HGNC:5021]	6075	0.264492	0.187682	0.248765	0.52055	0.2953	0.512922
ENSG00000249176	0.899232	1.53164	7.08145	0.0077886	0.0484018	RP11-304F15.5	processed_pseudogene		697	3.5186	1.45406	3.65499	6.55355	3.89211	5.04375
ENSG00000105355	0.89912	5.96959	7.51667	0.00611304	0.0407483	PLIN3	protein_coding	perilipin 3 [Source:HGNC Symbol;Acc:HGNC:16893]	29427	2.7215	1.28865	0.785009	2.75559	2.17236	3.03549
ENSG00000130204	0.898427	6.70909	10.3244	0.00131286	0.0130056	TOMM40	protein_coding	translocase of outer mitochondrial membrane 40 homolog (yeast) [Source:HGNC Symbol;Acc:HGNC:18001]	13120	9.4043	5.14336	3.20218	10.1382	9.78816	10.1303
ENSG00000171345	0.897674	6.40382	7.62751	0.00574845	0.0390533	KRT19	protein_coding	keratin 19 [Source:HGNC Symbol;Acc:HGNC:6436]	4691	19.9927	13.2689	6.52601	21.7968	19.5876	27.0129
ENSG00000196810	0.897626	4.24343	8.22589	0.0041297	0.0309831	CTBP1-AS2	antisense	CTBP1 antisense RNA 2 (head to head) [Source:HGNC Symbol;Acc:HGNC:28307]	38991	0.42619	0.334656	0.26356	0.578745	0.647497	0.650598
ENSG00000110169	0.896985	1.68721	7.26927	0.00701441	0.0448015	HPX	protein_coding	hemopexin [Source:HGNC Symbol;Acc:HGNC:5171]	11568	0.237591	0.167921	0.160501	0.371243	0.268551	0.41786
ENSG00000121454	0.896238	2.22809	7.02205	0.0080512	0.0495124	LHX4	protein_coding	LIM homeobox 4 [Source:HGNC Symbol;Acc:HGNC:21734]	48696	0.0503628	0.0554997	0.0966496	0.109036	0.133881	0.121415
ENSG00000249779	0.895397	2.81306	7.5586	0.00597242	0.040065	RP11-447H19.3	processed_pseudogene		1102	5.02649	2.29918	6.2691	9.70717	5.43958	9.02653
ENSG00000171208	0.894928	5.3942	13.3972	0.000252	0.00347224	NETO2	protein_coding	neuropilin (NRP) and tolloid (TLL)-like 2 [Source:HGNC Symbol;Acc:HGNC:14644]	66294	0.440099	0.450349	0.437034	0.825653	0.867257	0.777956
ENSG00000137501	0.89484	2.9763	7.84452	0.0050975	0.0359643	SYTL2	protein_coding	synaptotagmin-like 2 [Source:HGNC Symbol;Acc:HGNC:15585]	116935	0.0368834	0.05128	0.0520645	0.090813	0.0759588	0.0922407
ENSG00000257354	0.894463	2.21769	7.27562	0.00698968	0.0446914	RP11-631N16.2	lincRNA		19461	0.115156	0.177932	0.206341	0.294901	0.326009	0.287386
ENSG00000064601	0.892948	5.94816	14.2922	0.00015651	0.00236784	CTSA	protein_coding	cathepsin A [Source:HGNC Symbol;Acc:HGNC:9251]	8676	5.94587	5.30045	3.83211	9.17982	9.34507	9.03405
ENSG00000181773	0.890846	3.88613	7.47005	0.00627337	0.0415535	GPR3	protein_coding	G protein-coupled receptor 3 [Source:HGNC Symbol;Acc:HGNC:4484]	3170	5.21546	2.35786	2.56074	6.63824	5.72816	5.3181
ENSG00000135248	0.890333	2.60816	7.04521	0.00794775	0.0490729	FAM71F1	protein_coding	family with sequence similarity 71, member F1 [Source:HGNC Symbol;Acc:HGNC:30704]	22682	0.149136	0.186176	0.218919	0.41482	0.262352	0.357534
ENSG00000229043	0.889127	3.51623	8.24436	0.00408788	0.0307339	AC091729.9	antisense		4893	1.65057	1.59662	1.62371	2.77669	3.37126	2.90655
ENSG00000143786	0.888406	3.34972	7.89104	0.00496803	0.0352876	CNIH3	protein_coding	cornichon family AMPA receptor auxiliary protein 3 [Source:HGNC Symbol;Acc:HGNC:26802]	305889	0.0275083	0.0191891	0.0230086	0.0395659	0.0393365	0.0496276
ENSG00000177192	0.888332	5.60725	8.1641	0.00427276	0.0316578	PUS1	protein_coding	pseudouridylate synthase 1 [Source:HGNC Symbol;Acc:HGNC:15508]	16696	3.54054	1.65919	1.30342	3.57067	3.32564	4.08676
ENSG00000011007	0.888215	6.58085	15.245	9.44277e-05	0.00158567	TCEB3	protein_coding	transcription elongation factor B (SIII), polypeptide 3 (110kDa, elongin A) [Source:HGNC Symbol;Acc:HGNC:11620]	18904	2.69307	3.87793	4.18902	6.57778	6.85348	6.16433
ENSG00000103415	0.887842	6.01006	15.5647	7.97285e-05	0.00138602	HMOX2	protein_coding	heme oxygenase (decycling) 2 [Source:HGNC Symbol;Acc:HGNC:5014]	35657	1.36729	1.28733	1.14797	2.50187	2.22965	2.29562
ENSG00000164976	0.887609	3.94055	8.46301	0.00362442	0.0280611	KIAA1161	protein_coding	KIAA1161 [Source:HGNC Symbol;Acc:HGNC:19918]	10183	0.93429	0.949651	1.28055	1.99366	1.66288	2.17339
ENSG00000125651	0.887516	5.99644	12.4498	0.000418037	0.00526108	GTF2F1	protein_coding	general transcription factor IIF, polypeptide 1, 74kDa [Source:HGNC Symbol;Acc:HGNC:4652]	14412	3.79065	3.48973	2.18708	5.66168	5.52249	5.89031
ENSG00000171574	0.886995	2.38159	7.88852	0.00497497	0.0353066	ZNF584	protein_coding	zinc finger protein 584 [Source:HGNC Symbol;Acc:HGNC:27318]	16823	0.185996	0.208343	0.248963	0.371313	0.423946	0.389443
ENSG00000126062	0.88694	5.10446	7.09645	0.00772368	0.0481748	TMEM115	protein_coding	transmembrane protein 115 [Source:HGNC Symbol;Acc:HGNC:30055]	4861	8.0723	4.99513	2.69143	8.37688	8.8842	9.3359
ENSG00000139579	0.886903	5.53582	13.5395	0.000233593	0.00328446	NABP2	protein_coding	nucleic acid binding protein 2 [Source:HGNC Symbol;Acc:HGNC:28412]	7839	3.72728	4.25031	4.48364	7.69968	7.5297	7.75125
ENSG00000167900	0.886757	6.54889	7.70074	0.00551983	0.0380135	TK1	protein_coding	thymidine kinase 1, soluble [Source:HGNC Symbol;Acc:HGNC:11830]	13158	8.75371	4.88781	2.50053	8.59275	8.31336	9.60616
ENSG00000174365	0.886041	3.36138	8.30545	0.00395262	0.0299184	SNHG11	processed_transcript	small nucleolar RNA host gene 11 (non-protein coding) [Source:HGNC Symbol;Acc:HGNC:25046]	4343	1.82065	1.69186	1.4416	3.14631	3.04259	2.9343
ENSG00000144589	0.885567	3.67152	7.42316	0.00643895	0.0420872	STK11IP	protein_coding	serine/threonine kinase 11 interacting protein [Source:HGNC Symbol;Acc:HGNC:19184]	18591	0.511747	0.606475	0.339092	0.854703	0.854339	0.917547
ENSG00000160345	0.885228	3.16459	7.98341	0.0047208	0.0340473	C9orf116	protein_coding	chromosome 9 open reading frame 116 [Source:HGNC Symbol;Acc:HGNC:28435]	6553	1.16147	0.831292	0.876352	1.8052	1.58914	1.86545
ENSG00000162543	0.885222	2.42754	7.66099	0.00564277	0.0385629	UBXN10	protein_coding	UBX domain protein 10 [Source:HGNC Symbol;Acc:HGNC:26354]	9963	0.364992	0.322127	0.429054	0.552526	0.737812	0.781894
ENSG00000049656	0.884942	6.9387	15.9013	6.67317e-05	0.00120461	CLPTM1L	protein_coding	CLPTM1-like [Source:HGNC Symbol;Acc:HGNC:24308]	27355	3.73916	3.44712	2.36767	5.58751	5.78387	5.96274
ENSG00000061273	0.884795	6.06762	9.62133	0.00192331	0.0176535	HDAC7	protein_coding	histone deacetylase 7 [Source:HGNC Symbol;Acc:HGNC:14067]	50410	1.49055	0.937384	0.526775	1.72708	1.6266	1.6642
ENSG00000105518	0.88452	5.4325	8.62656	0.00331297	0.0264905	TMEM205	protein_coding	transmembrane protein 205 [Source:HGNC Symbol;Acc:HGNC:29631]	3742	13.3564	7.50451	4.7194	15.8168	12.6517	15.0528
ENSG00000225648	0.884352	3.41448	8.26029	0.00405217	0.030504	SBDSP1	transcribed_unprocessed_pseudogene	Shwachman-Bodian-Diamond syndrome pseudogene 1 [Source:HGNC Symbol;Acc:HGNC:21646]	7276	1.017	1.01566	1.02664	1.7546	2.06868	1.83931
ENSG00000213888	0.883676	1.77002	7.14043	0.00753652	0.0472911	LINC01521	lincRNA	long intergenic non-protein coding RNA 1521 [Source:HGNC Symbol;Acc:HGNC:26029]	1942	1.52414	1.10898	1.00053	2.05057	2.36574	2.22166
ENSG00000113758	0.883139	7.56182	9.8497	0.00169859	0.0159598	DBN1	protein_coding	drebrin 1 [Source:HGNC Symbol;Acc:HGNC:2695]	17793	12.9587	6.61442	4.30256	13.4943	12.0865	14.2278
ENSG00000159792	0.882958	5.49657	7.70449	0.00550838	0.0379638	PSKH1	protein_coding	protein serine kinase H1 [Source:HGNC Symbol;Acc:HGNC:9529]	36406	1.22185	1.08685	0.442387	1.44879	1.63092	1.59549
ENSG00000198746	0.882278	4.53083	8.86462	0.00290751	0.0242139	GPATCH3	protein_coding	G patch domain containing 3 [Source:HGNC Symbol;Acc:HGNC:25720]	9978	1.81798	1.74788	1.3285	2.93846	2.86349	3.1509
ENSG00000268034	0.881644	3.59152	8.21326	0.00415854	0.0310667	AC005795.1	processed_pseudogene		746	10.3726	11.8873	11.5181	21.0383	23.4024	18.0466
ENSG00000114767	0.881194	5.90121	10.4524	0.00122491	0.0123554	RRP9	protein_coding	ribosomal RNA processing 9, small subunit (SSU) processome component, homolog (yeast) [Source:HGNC Symbol;Acc:HGNC:16829]	8511	7.03987	5.09559	3.14542	8.8532	8.58544	9.35001
ENSG00000160216	0.880628	4.71526	8.20217	0.00418404	0.0311944	AGPAT3	protein_coding	1-acylglycerol-3-phosphate O-acyltransferase 3 [Source:HGNC Symbol;Acc:HGNC:326]	121350	0.219521	0.125624	0.120978	0.26864	0.25384	0.305829
ENSG00000265681	0.880628	4.43656	7.12141	0.00761686	0.047628	RPL17	protein_coding	ribosomal protein L17 [Source:HGNC Symbol;Acc:HGNC:10307]	4112	5.522	3.26571	2.56214	7.0259	5.38423	7.70413
ENSG00000110107	0.880179	7.77025	20.2215	6.89726e-06	0.000186476	PRPF19	protein_coding	pre-mRNA processing factor 19 [Source:HGNC Symbol;Acc:HGNC:17896]	15858	9.95104	10.1696	8.96624	18.4497	17.22	17.8104
ENSG00000228649	0.879819	2.90308	7.80112	0.0052214	0.0365641	AC005682.5	processed_transcript		7224	0.579472	0.824225	0.771043	1.27543	1.30223	1.38803
ENSG00000166562	0.879805	5.74343	14.4577	0.000143343	0.00219887	SEC11C	protein_coding	SEC11 homolog C (S. cerevisiae) [Source:HGNC Symbol;Acc:HGNC:23400]	19359	1.98107	1.91084	1.93376	3.97491	3.33377	3.44204
ENSG00000066382	0.879373	3.99761	8.40671	0.00373839	0.0286733	MPPED2	protein_coding	metallophosphoesterase domain containing 2 [Source:HGNC Symbol;Acc:HGNC:1180]	202379	0.0501442	0.0634326	0.0526985	0.0952983	0.106588	0.102843
ENSG00000198467	0.87919	6.83083	16.7164	4.34034e-05	0.000858034	TPM2	protein_coding	tropomyosin 2 (beta) [Source:HGNC Symbol;Acc:HGNC:12011]	9028	11.6904	8.04996	7.24583	17.0557	15.6302	15.9255
ENSG00000221838	0.878875	3.64299	7.5728	0.00592557	0.0398255	AP4M1	protein_coding	adaptor-related protein complex 4, mu 1 subunit [Source:HGNC Symbol;Acc:HGNC:574]	8796	1.24506	1.05139	0.726513	1.78872	1.8654	1.78489
ENSG00000034510	0.878258	9.62962	14.8883	0.00011407	0.00182013	TMSB10	protein_coding	thymosin beta 10 [Source:HGNC Symbol;Acc:HGNC:11879]	1050	477.003	622.406	498.773	915.424	915.769	1096.65
ENSG00000149357	0.878118	7.24656	18.2958	1.8912e-05	0.000438929	LAMTOR1	protein_coding	late endosomal/lysosomal adaptor, MAPK and MTOR activator 1 [Source:HGNC Symbol;Acc:HGNC:26068]	17492	7.24715	6.07401	5.13688	11.2111	11.4065	10.9829
ENSG00000198736	0.877936	5.53893	8.83794	0.00295032	0.0244778	MSRB1	protein_coding	methionine sulfoxide reductase B1 [Source:HGNC Symbol;Acc:HGNC:14133]	5116	8.794	7.18113	3.84859	10.8745	11.4262	12.2985
ENSG00000105974	0.877292	5.04938	9.12968	0.00251496	0.0216706	CAV1	protein_coding	caveolin 1, caveolae protein, 22kDa [Source:HGNC Symbol;Acc:HGNC:1527]	36399	0.518108	0.606759	0.786486	1.47696	0.915993	1.13923
ENSG00000161638	0.877013	6.06011	12.0269	0.000524394	0.00629801	ITGA5	protein_coding	integrin, alpha 5 (fibronectin receptor, alpha polypeptide) [Source:HGNC Symbol;Acc:HGNC:6141]	24199	2.36415	1.98237	1.50417	3.58968	2.98341	4.09739
ENSG00000242372	0.876284	7.04379	15.6054	7.80319e-05	0.00136316	EIF6	protein_coding	eukaryotic translation initiation factor 6 [Source:HGNC Symbol;Acc:HGNC:6159]	6078	18.6653	16.5704	11.2883	28.5904	27.0175	28.0325
ENSG00000227036	0.87606	1.54792	7.46299	0.00629802	0.0416088	LINC00511	lincRNA	long intergenic non-protein coding RNA 511 [Source:HGNC Symbol;Acc:HGNC:43564]	317349	0.00532964	0.00572184	0.00789147	0.0116872	0.00951346	0.0134695
ENSG00000171314	0.875355	5.67542	10.6093	0.00112517	0.0116636	PGAM1	protein_coding	phosphoglycerate mutase 1 (brain) [Source:HGNC Symbol;Acc:HGNC:8888]	7281	6.03973	6.32178	2.85247	7.56588	11.5021	7.7637
ENSG00000262904	0.87497	1.9276	7.3789	0.00659935	0.0428239	TMPOP2	processed_pseudogene	thymopoietin pseudogene 2 (functional) [Source:HGNC Symbol;Acc:HGNC:50860]	1200	1.58565	2.21699	2.84258	3.67638	3.9744	4.29449
ENSG00000213722	0.874495	5.83484	7.13742	0.00754915	0.0473372	DDAH2	protein_coding	dimethylarginine dimethylaminohydrolase 2 [Source:HGNC Symbol;Acc:HGNC:2716]	3579	21.6913	9.82851	5.52549	20.8896	17.4213	20.1809
ENSG00000172531	0.874267	7.67149	17.0555	3.63039e-05	0.000736422	PPP1CA	protein_coding	protein phosphatase 1, catalytic subunit, alpha isozyme [Source:HGNC Symbol;Acc:HGNC:9281]	23000	8.01004	6.158	4.84913	11.4425	11.4105	11.2899
ENSG00000167491	0.874249	7.27614	10.5908	0.00113654	0.0117609	GATAD2A	protein_coding	GATA zinc finger domain containing 2A [Source:HGNC Symbol;Acc:HGNC:29989]	123105	1.52642	0.753974	0.552072	1.57649	1.58698	1.5544
ENSG00000168701	0.873785	5.71441	11.1866	0.000823899	0.00908322	TMEM208	protein_coding	transmembrane protein 208 [Source:HGNC Symbol;Acc:HGNC:25015]	2175	22.2209	17.9786	11.8517	30.856	29.532	32.161
ENSG00000167419	0.873589	1.46383	7.32908	0.00678478	0.0436468	LPO	protein_coding	lactoperoxidase [Source:HGNC Symbol;Acc:HGNC:6678]	49970	0.0440017	0.033803	0.0354276	0.0750042	0.060418	0.0719509
ENSG00000123104	0.873347	4.97342	8.93806	0.00279289	0.0234547	ITPR2	protein_coding	inositol 1,4,5-trisphosphate receptor, type 2 [Source:HGNC Symbol;Acc:HGNC:6181]	496683	0.0292856	0.0437007	0.0648525	0.0794686	0.0754086	0.0857395
ENSG00000186638	0.872206	3.82741	7.9408	0.00483324	0.0346053	KIF24	protein_coding	kinesin family member 24 [Source:HGNC Symbol;Acc:HGNC:19916]	76819	0.104583	0.13413	0.153448	0.238865	0.236947	0.234017
ENSG00000164111	0.872091	8.60054	17.0765	3.59043e-05	0.00073331	ANXA5	protein_coding	annexin A5 [Source:HGNC Symbol;Acc:HGNC:543]	29158	8.11657	9.77575	10.3866	18.5392	16.1751	16.8643
ENSG00000130558	0.872076	6.04006	14.5039	0.000139868	0.0021604	OLFM1	protein_coding	olfactomedin 1 [Source:HGNC Symbol;Acc:HGNC:17187]	45757	1.1237	1.11115	0.827578	1.84383	1.8991	1.81161
ENSG00000263528	0.872062	3.08496	7.50445	0.00615466	0.0409493	IKBKE	protein_coding	inhibitor of kappa light polypeptide gene enhancer in B-cells, kinase epsilon [Source:HGNC Symbol;Acc:HGNC:14552]	26413	0.249736	0.266995	0.165109	0.397611	0.429051	0.399291
ENSG00000175768	0.872042	1.93422	7.44238	0.00637055	0.0418867	TOMM5	protein_coding	translocase of outer mitochondrial membrane 5 homolog (yeast) [Source:HGNC Symbol;Acc:HGNC:31369]	9996	0.287646	0.240798	0.254855	0.589759	0.358934	0.507552
ENSG00000057657	0.870631	2.2878	7.36955	0.00663376	0.042938	PRDM1	protein_coding	PR domain containing 1, with ZNF domain [Source:HGNC Symbol;Acc:HGNC:9346]	23619	0.137849	0.128729	0.160875	0.302491	0.200073	0.287535
ENSG00000198369	0.869217	6.30197	15.7068	7.39587e-05	0.00131123	SPRED2	protein_coding	sprouty-related, EVH1 domain containing 2 [Source:HGNC Symbol;Acc:HGNC:17722]	121786	0.503438	0.486479	0.388934	0.859134	0.835319	0.809564
ENSG00000198198	0.86911	4.46829	7.66978	0.00561533	0.0384784	SZT2	protein_coding	seizure threshold 2 homolog (mouse) [Source:HGNC Symbol;Acc:HGNC:29040]	62768	0.306513	0.259689	0.186422	0.387501	0.499813	0.467791
ENSG00000225791	0.86771	2.67475	7.67351	0.00560373	0.0384136	TRAM2-AS1	lincRNA	TRAM2 antisense RNA 1 (head to head) [Source:HGNC Symbol;Acc:HGNC:48663]	6686	0.569182	0.726333	0.710384	1.15033	1.29576	1.20097
ENSG00000173457	0.867643	6.05882	11.689	0.000628719	0.00729599	PPP1R14B	protein_coding	protein phosphatase 1, regulatory (inhibitor) subunit 14B [Source:HGNC Symbol;Acc:HGNC:9057]	2461	25.1882	21.1399	12.5272	37.09	32.1628	34.2024
ENSG00000147144	0.867626	5.18253	9.12119	0.00252665	0.0216877	CCDC120	protein_coding	coiled-coil domain containing 120 [Source:HGNC Symbol;Acc:HGNC:28910]	16285	2.33165	1.3484	1.18253	2.69944	3.00924	2.77691
ENSG00000179431	0.86754	3.37483	7.57781	0.00590911	0.0397718	FJX1	protein_coding	four jointed box 1 (Drosophila) [Source:HGNC Symbol;Acc:HGNC:17166]	2449	3.86754	2.94857	2.20388	6.26509	4.7882	5.12205
ENSG00000197747	0.863139	8.01468	18.0618	2.13847e-05	0.000484368	S100A10	protein_coding	S100 calcium binding protein A10 [Source:HGNC Symbol;Acc:HGNC:10487]	11475	13.4535	14.2712	20.4698	29.6986	23.8011	33.4838
ENSG00000107223	0.862872	7.59283	11.5934	0.000661877	0.00763615	EDF1	protein_coding	endothelial differentiation-related factor 1 [Source:HGNC Symbol;Acc:HGNC:3164]	4167	49.6103	32.9254	20.1437	58.7914	56.4918	59.88
ENSG00000105173	0.86265	6.34248	16.2193	5.64152e-05	0.00105903	CCNE1	protein_coding	cyclin E1 [Source:HGNC Symbol;Acc:HGNC:1589]	12410	4.23521	4.81152	4.86758	8.32418	8.03877	8.91363
ENSG00000111206	0.861378	7.33162	17.9775	2.23536e-05	0.00050123	FOXM1	protein_coding	forkhead box M1 [Source:HGNC Symbol;Acc:HGNC:3818]	19359	5.29887	7.41216	5.15001	10.513	11.4049	10.1177
ENSG00000137818	0.861288	8.32124	12.1111	0.000501225	0.00608131	RPLP1	protein_coding	ribosomal protein, large, P1 [Source:HGNC Symbol;Acc:HGNC:10372]	3410	118.097	51.9619	42.3427	136.69	101.791	111.739
ENSG00000188042	0.861013	4.15778	8.13718	0.00433667	0.0320118	ARL4C	protein_coding	ADP-ribosylation factor-like 4C [Source:HGNC Symbol;Acc:HGNC:698]	4012	3.23558	3.07345	3.09955	5.06018	5.80199	6.29302
ENSG00000204590	0.860974	6.64275	15.9268	6.58414e-05	0.001197	GNL1	protein_coding	guanine nucleotide binding protein-like 1 [Source:HGNC Symbol;Acc:HGNC:4413]	15797	4.99473	4.66204	3.85126	7.79737	8.1045	8.50969
ENSG00000169255	0.860808	3.50606	7.86653	0.00503581	0.0355845	B3GALNT1	protein_coding	beta-1,3-N-acetylgalactosaminyltransferase 1 (globoside blood group) [Source:HGNC Symbol;Acc:HGNC:918]	21501	0.340222	0.357451	0.421723	0.675473	0.6451	0.706038
ENSG00000259556	0.860105	2.91206	7.5933	0.00585855	0.0395386	RP11-56B16.2	unprocessed_pseudogene		11554	0.45014	0.383761	0.545616	0.821103	0.791481	0.871307
ENSG00000130382	0.859372	5.78501	7.56693	0.00594491	0.0399104	MLLT1	protein_coding	myeloid/lymphoid or mixed-lineage leukemia (trithorax homolog, Drosophila); translocated to, 1 [Source:HGNC Symbol;Acc:HGNC:7134]	69569	1.05028	0.460106	0.320259	0.986006	0.959137	0.972175
ENSG00000189306	0.859125	5.65449	11.1298	0.000849529	0.00930836	RRP7A	protein_coding	ribosomal RNA processing 7 homolog A (S. cerevisiae) [Source:HGNC Symbol;Acc:HGNC:24286]	9834	5.23282	3.212	2.73103	6.73713	6.27358	6.49157
ENSG00000183060	0.858592	4.76439	9.64621	0.00189743	0.0174652	LYSMD4	protein_coding	LysM, putative peptidoglycan-binding, domain containing 4 [Source:HGNC Symbol;Acc:HGNC:26571]	17864	1.11485	1.17721	0.949906	1.98441	1.92028	1.95227
ENSG00000166780	0.858213	5.33682	11.926	0.000553562	0.00659074	C16orf45	protein_coding	chromosome 16 open reading frame 45 [Source:HGNC Symbol;Acc:HGNC:19213]	190733	0.134345	0.174906	0.142847	0.266302	0.298913	0.251338
ENSG00000116871	0.856773	5.89647	9.79167	0.00175304	0.0163766	MAP7D1	protein_coding	MAP7 domain containing 1 [Source:HGNC Symbol;Acc:HGNC:25514]	25270	2.6622	1.43212	1.1414	3.03122	2.74442	3.11117
ENSG00000185896	0.856136	7.86519	19.2852	1.12575e-05	0.000284558	LAMP1	protein_coding	lysosomal-associated membrane protein 1 [Source:HGNC Symbol;Acc:HGNC:6499]	26431	6.75269	6.33961	5.7471	12.0487	10.6958	11.3252
ENSG00000204673	0.854642	5.86208	10.1325	0.00145674	0.014145	AKT1S1	protein_coding	AKT1 substrate 1 (proline-rich) [Source:HGNC Symbol;Acc:HGNC:28426]	9426	6.40584	4.36799	2.84008	7.70387	7.93307	7.71766
ENSG00000175287	0.852534	4.76518	9.14774	0.00249025	0.0215304	PHYHD1	protein_coding	phytanoyl-CoA dioxygenase domain containing 1 [Source:HGNC Symbol;Acc:HGNC:23396]	21146	1.07379	1.02246	0.675875	1.77242	1.61603	1.53024
ENSG00000139200	0.852497	4.14104	7.94746	0.0048155	0.0345198	PIANP	protein_coding	PILR alpha associated neural protein [Source:HGNC Symbol;Acc:HGNC:25338]	7008	2.30486	1.75349	1.34316	3.58769	3.46518	2.5766
ENSG00000171552	0.851604	7.50422	17.5426	2.80947e-05	0.000607844	BCL2L1	protein_coding	BCL2-like 1 [Source:HGNC Symbol;Acc:HGNC:992]	59537	2.31387	2.37467	1.85588	3.88858	3.86127	3.99306
ENSG00000010319	0.85115	2.54285	7.08922	0.0077549	0.0482716	SEMA3G	protein_coding	sema domain, immunoglobulin domain (Ig), short basic domain, secreted, (semaphorin) 3G [Source:HGNC Symbol;Acc:HGNC:30400]	12032	0.425229	0.305341	0.294268	0.648957	0.523662	0.664042
ENSG00000105894	0.848371	5.53831	7.28879	0.00693862	0.0444286	PTN	protein_coding	pleiotrophin [Source:HGNC Symbol;Acc:HGNC:9630]	116524	0.134627	0.3653	0.407239	0.469068	0.54335	0.469001
ENSG00000106069	0.848272	2.44316	7.32634	0.00679513	0.0436965	CHN2	protein_coding	chimerin 2 [Source:HGNC Symbol;Acc:HGNC:1944]	392054	0.00981456	0.00990937	0.00947151	0.017128	0.0164058	0.0191565
ENSG00000144579	0.84814	5.40877	7.28761	0.00694319	0.0444419	CTDSP1	protein_coding	CTD (carboxy-terminal domain, RNA polymerase II, polypeptide A) small phosphatase 1 [Source:HGNC Symbol;Acc:HGNC:21614]	7685	6.1899	3.93435	2.27551	6.66521	6.61021	7.42314
ENSG00000271122	0.848003	3.01063	7.61093	0.00580155	0.0392772	RP11-379H18.1	antisense		4199	1.31917	1.33755	1.40877	2.30584	2.60508	2.41652
ENSG00000257345	0.846406	2.11	7.15029	0.00749518	0.0471597	RP11-511B23.1	lincRNA		20602	0.145722	0.110685	0.180242	0.244458	0.193267	0.356789
ENSG00000170961	0.843786	6.48926	15.3329	9.01337e-05	0.00152248	HAS2	protein_coding	hyaluronan synthase 2 [Source:HGNC Symbol;Acc:HGNC:4819]	29274	2.0583	1.55792	3.03402	4.225	2.8578	4.66164
ENSG00000013275	0.843033	7.25034	17.709	2.574e-05	0.000565806	PSMC4	protein_coding	proteasome (prosome, macropain) 26S subunit, ATPase, 4 [Source:HGNC Symbol;Acc:HGNC:9551]	10436	10.6399	11.512	9.22651	19.7713	18.4898	17.846
ENSG00000101443	0.842963	5.79474	9.36075	0.00221681	0.0196609	WFDC2	protein_coding	WAP four-disulfide core domain 2 [Source:HGNC Symbol;Acc:HGNC:15939]	11826	5.3132	2.83522	2.31483	6.09091	5.22794	6.33721
ENSG00000168393	0.842121	5.94789	9.59755	0.00194837	0.0178346	DTYMK	protein_coding	deoxythymidylate kinase (thymidylate kinase) [Source:HGNC Symbol;Acc:HGNC:3061]	11249	5.49176	4.23447	2.43356	6.89269	6.7019	7.12394
ENSG00000182718	0.841322	7.27295	12.4943	0.000408199	0.00515906	ANXA2	protein_coding	annexin A2 [Source:HGNC Symbol;Acc:HGNC:537]	55749	1.3789	2.33302	2.32974	3.73192	3.00756	3.8545
ENSG00000116977	0.839942	4.72609	8.8722	0.00289546	0.0241572	LGALS8	protein_coding	lectin, galactoside-binding, soluble, 8 [Source:HGNC Symbol;Acc:HGNC:6569]	34981	0.459332	0.516673	0.656669	0.95424	0.941866	0.995835
ENSG00000130402	0.839592	7.40574	14.7744	0.000121167	0.00191786	ACTN4	protein_coding	actinin, alpha 4 [Source:HGNC Symbol;Acc:HGNC:166]	83934	1.80402	1.53651	1.06436	2.64898	2.45898	2.60252
ENSG00000178718	0.838745	5.7059	11.2452	0.000798282	0.00884445	RPP25	protein_coding	ribonuclease P/MRP 25kDa subunit [Source:HGNC Symbol;Acc:HGNC:30361]	3048	17.2992	10.1276	10.1146	22.5947	22.3368	20.1054
ENSG00000138629	0.837639	6.38726	15.1185	0.000100969	0.00165847	UBL7	protein_coding	ubiquitin-like 7 [Source:HGNC Symbol;Acc:HGNC:28221]	15205	4.62467	3.71876	3.54401	7.26904	6.9956	6.84423
ENSG00000213626	0.837432	6.68701	15.6978	7.43105e-05	0.00131355	LBH	protein_coding	limb bud and heart development [Source:HGNC Symbol;Acc:HGNC:29532]	92199	0.825967	0.846408	0.728234	1.26017	1.58174	1.45715
ENSG00000020129	0.837252	5.19033	7.69209	0.00554633	0.0381518	NCDN	protein_coding	neurochondrin [Source:HGNC Symbol;Acc:HGNC:17597]	9801	4.87078	2.00349	1.70493	5.06688	4.29915	4.35315
ENSG00000160193	0.836404	4.77138	7.57582	0.00591565	0.0397887	WDR4	protein_coding	WD repeat domain 4 [Source:HGNC Symbol;Acc:HGNC:12756]	36474	0.658476	0.573094	0.393026	0.818845	1.00648	1.02846
ENSG00000242670	0.835482	3.66291	7.52882	0.00607197	0.040535	RP11-601I15.1	processed_pseudogene		346	26.1525	18.3071	34.5677	49.1965	34.9027	54.9584
ENSG00000231167	0.835243	4.7637	8.31728	0.00392697	0.0297746	YBX1P2	processed_pseudogene	Y box binding protein 1 pseudogene 2 [Source:HGNC Symbol;Acc:HGNC:22635]	998	17.0746	17.6445	24.0121	39.5889	32.0051	32.4634
ENSG00000085871	0.835127	4.41265	8.09339	0.00444271	0.0325659	MGST2	protein_coding	microsomal glutathione S-transferase 2 [Source:HGNC Symbol;Acc:HGNC:7063]	74977	0.181595	0.169528	0.264333	0.35252	0.323886	0.405471
ENSG00000163481	0.834941	4.64724	8.64958	0.00327137	0.0262444	RNF25	protein_coding	ring finger protein 25 [Source:HGNC Symbol;Acc:HGNC:14662]	8547	2.30046	2.02076	1.97529	3.69537	3.4709	4.06639
ENSG00000101152	0.834381	6.44025	11.5303	0.00068471	0.00783886	DNAJC5	protein_coding	DnaJ (Hsp40) homolog, subfamily C, member 5 [Source:HGNC Symbol;Acc:HGNC:16235]	40849	2.04024	1.43177	1.17858	2.462	2.77103	2.85858
ENSG00000265763	0.83412	4.16602	7.68401	0.00557123	0.0382495	ZNF488	protein_coding	zinc finger protein 488 [Source:HGNC Symbol;Acc:HGNC:23535]	18777	0.686829	0.667935	0.692161	1.15396	1.36552	1.14249
ENSG00000197279	0.834062	3.35938	7.35922	0.00667198	0.0431412	ZNF165	protein_coding	zinc finger protein 165 [Source:HGNC Symbol;Acc:HGNC:12953]	8588	0.851783	0.890002	0.804442	1.65475	1.62017	1.28852
ENSG00000115568	0.833733	4.99199	9.72555	0.00181724	0.0168531	ZNF142	protein_coding	zinc finger protein 142 [Source:HGNC Symbol;Acc:HGNC:12927]	21739	1.12036	1.18688	0.856061	1.73844	2.01072	1.84684
ENSG00000092841	0.833631	9.74023	13.4799	0.000241127	0.00336962	MYL6	protein_coding	myosin, light chain 6, alkali, smooth muscle and non-muscle [Source:HGNC Symbol;Acc:HGNC:7587]	5335	96.2187	131.648	119.556	208.086	195.212	211.058
ENSG00000227173	0.829995	4.55123	8.28515	0.00399707	0.0302037	MYL6P3	processed_pseudogene	myosin, light chain 6 pseudogene 3 [Source:HGNC Symbol;Acc:HGNC:37812]	431	32.6695	40.1708	44.6812	67.5749	65.1755	74.8923
ENSG00000171456	0.829643	4.99328	9.81689	0.00172917	0.0162215	ASXL1	protein_coding	additional sex combs like transcriptional regulator 1 [Source:HGNC Symbol;Acc:HGNC:18318]	80975	0.228195	0.325415	0.299143	0.472497	0.525221	0.503214
ENSG00000121289	0.828952	5.1106	9.7821	0.00176219	0.0164449	CEP89	protein_coding	centrosomal protein 89kDa [Source:HGNC Symbol;Acc:HGNC:25907]	92995	0.321011	0.283808	0.204296	0.459284	0.495915	0.459221
ENSG00000182551	0.828731	6.12362	13.1413	0.000288854	0.00390182	ADI1	protein_coding	acireductone dioxygenase 1 [Source:HGNC Symbol;Acc:HGNC:30576]	22375	1.88978	2.44783	2.40448	3.86835	3.65683	4.40641
ENSG00000171604	0.828453	6.49638	9.90593	0.00164747	0.0155778	CXXC5	protein_coding	CXXC finger protein 5 [Source:HGNC Symbol;Acc:HGNC:26943]	36583	2.96934	1.48676	1.1555	3.23574	2.85615	3.08928
ENSG00000160094	0.827738	4.45321	7.45487	0.00632652	0.0416854	ZNF362	protein_coding	zinc finger protein 362 [Source:HGNC Symbol;Acc:HGNC:18079]	44174	0.42596	0.364219	0.285419	0.585963	0.640861	0.66108
ENSG00000100029	0.825818	6.77089	13.3146	0.000263347	0.00360082	PES1	protein_coding	pescadillo ribosomal biogenesis factor 1 [Source:HGNC Symbol;Acc:HGNC:8848]	30458	2.75016	3.2429	1.87979	4.51708	4.53954	4.56568
ENSG00000099622	0.825712	7.90298	17.857	2.38141e-05	0.000532642	CIRBP	protein_coding	cold inducible RNA binding protein [Source:HGNC Symbol;Acc:HGNC:1982]	15496	10.5928	10.8596	11.9872	19.4954	20.4289	19.2783
ENSG00000171858	0.825325	8.06818	12.3077	0.000451103	0.005579	RPS21	protein_coding	ribosomal protein S21 [Source:HGNC Symbol;Acc:HGNC:10409]	1404	226.538	100.337	105.301	263.306	204.314	246.777
ENSG00000142669	0.825266	6.4999	13.9613	0.000186616	0.00272194	SH3BGRL3	protein_coding	SH3 domain binding glutamate-rich protein like 3 [Source:HGNC Symbol;Acc:HGNC:15568]	2346	38.2826	25.4342	21.2027	53.7691	48.1938	44.3591
ENSG00000087087	0.824904	6.75485	15.6994	7.42479e-05	0.00131355	SRRT	protein_coding	serrate, RNA effector molecule [Source:HGNC Symbol;Acc:HGNC:24101]	13553	5.39429	6.7862	5.13566	9.83737	10.4795	10.1397
ENSG00000233328	0.824201	6.71578	14.493	0.000140685	0.00216622	PFN1P1	processed_pseudogene	profilin 1 pseudogene 1 [Source:HGNC Symbol;Acc:HGNC:42989]	422	171.039	180.621	183.969	365.433	259.004	333.127
ENSG00000184640	0.823608	8.4492	10.8754	0.000974525	0.0103646	SEPT9	protein_coding	septin 9 [Source:HGNC Symbol;Acc:HGNC:7323]	220027	1.65079	1.17476	0.730803	1.96726	1.95819	2.04676
ENSG00000111652	0.823376	6.25165	13.7025	0.000214167	0.00306435	COPS7A	protein_coding	COP9 signalosome subunit 7A [Source:HGNC Symbol;Acc:HGNC:16758]	8134	7.91719	6.57255	5.87639	12.1578	11.786	11.8314
ENSG00000072310	0.822639	5.05215	7.27289	0.00700029	0.0447273	SREBF1	protein_coding	sterol regulatory element binding transcription factor 1 [Source:HGNC Symbol;Acc:HGNC:11289]	26603	1.42255	0.75558	0.620011	1.57615	1.35855	1.72992
ENSG00000162878	0.821834	5.49594	10.4646	0.00121687	0.0123078	PKDCC	protein_coding	protein kinase domain containing, cytoplasmic [Source:HGNC Symbol;Acc:HGNC:25123]	10508	3.06224	3.97046	2.38328	5.50991	5.5339	5.25782
ENSG00000183684	0.821746	6.30088	9.8562	0.0016926	0.0159286	ALYREF	protein_coding	Aly/REF export factor [Source:HGNC Symbol;Acc:HGNC:19071]	3742	23.0177	14.0159	10.2119	26.6465	24.9878	27.394
ENSG00000183337	0.821517	7.04199	12.8965	0.000329198	0.00433538	BCOR	protein_coding	BCL6 corepressor [Source:HGNC Symbol;Acc:HGNC:20893]	127514	0.501382	0.896468	0.885823	1.255	1.42402	1.23405
ENSG00000232389	0.819528	4.6944	8.51406	0.00352412	0.0275732	RP11-134K13.2	processed_pseudogene		1100	16.2985	14.7415	20.0976	30.7006	28.0031	30.9058
ENSG00000122861	0.817403	5.65758	11.1161	0.0008558	0.0093599	PLAU	protein_coding	plasminogen activator, urokinase [Source:HGNC Symbol;Acc:HGNC:9052]	8320	4.5689	4.48676	3.89748	10.3891	6.86826	6.12676
ENSG00000165916	0.817128	7.42004	15.6487	7.62649e-05	0.00134015	PSMC3	protein_coding	proteasome (prosome, macropain) 26S subunit, ATPase, 3 [Source:HGNC Symbol;Acc:HGNC:9549]	7704	15.1978	19.7712	13.6698	27.4312	28.6701	28.5719
ENSG00000105393	0.816562	6.13102	11.8265	0.000583947	0.0068656	BABAM1	protein_coding	BRISC and BRCA1 A complex member 1 [Source:HGNC Symbol;Acc:HGNC:25008]	13899	4.5025	3.71879	2.83942	6.32008	6.30556	6.53022
ENSG00000185475	0.814043	4.163	7.44281	0.00636903	0.0418867	TMEM179B	protein_coding	transmembrane protein 179B [Source:HGNC Symbol;Acc:HGNC:33744]	2990	5.17589	4.01099	3.81241	8.69614	7.12663	6.94761
ENSG00000136699	0.814018	6.44686	12.913	0.000326308	0.00430683	SMPD4	protein_coding	sphingomyelin phosphodiesterase 4, neutral membrane (neutral sphingomyelinase-3) [Source:HGNC Symbol;Acc:HGNC:32949]	31358	2.51886	2.10078	1.50776	3.56324	3.54973	3.43459
ENSG00000188976	0.813734	5.97652	9.95913	0.00160053	0.0152064	NOC2L	protein_coding	nucleolar complex associated 2 homolog (S. cerevisiae) [Source:HGNC Symbol;Acc:HGNC:24517]	15105	3.09886	4.16553	2.02671	5.62421	5.0229	5.03822
ENSG00000074219	0.813701	7.12229	16.4653	4.9549e-05	0.000949079	TEAD2	protein_coding	TEA domain family member 2 [Source:HGNC Symbol;Acc:HGNC:11715]	21862	4.26088	5.20949	4.41423	7.79503	8.53002	8.00364
ENSG00000136830	0.811788	5.79508	7.32574	0.0067974	0.0436965	FAM129B	protein_coding	family with sequence similarity 129, member B [Source:HGNC Symbol;Acc:HGNC:25282]	73650	0.80549	0.583113	0.314824	0.938262	0.8347	1.03981
ENSG00000135116	0.811745	4.41664	7.16571	0.00743102	0.0469091	HRK	protein_coding	harakiri, BCL2 interacting protein [Source:HGNC Symbol;Acc:HGNC:5185]	25297	0.758861	0.559217	0.525713	0.993895	1.15886	1.04858
ENSG00000101670	0.81017	3.99813	7.00498	0.00812832	0.0498125	LIPG	protein_coding	lipase, endothelial [Source:HGNC Symbol;Acc:HGNC:6623]	38483	0.308754	0.294083	0.293967	0.487977	0.486633	0.606244
ENSG00000140264	0.809049	8.10711	7.97646	0.00473895	0.0341468	SERF2	protein_coding	small EDRK-rich factor 2 [Source:HGNC Symbol;Acc:HGNC:10757]	25502	12.3708	8.76791	3.93316	13.3694	12.9745	13.4358
ENSG00000108518	0.808017	10.1425	13.0581	0.000301977	0.00402133	PFN1	protein_coding	profilin 1 [Source:HGNC Symbol;Acc:HGNC:8881]	3409	240.01	249.32	233.333	448.911	423.238	394.402
ENSG00000175130	0.807866	9.33866	13.8083	0.000202435	0.00291047	MARCKSL1	protein_coding	MARCKS-like 1 [Source:HGNC Symbol;Acc:HGNC:7142]	2547	202.388	190.981	162.474	316.867	320.972	331.354
ENSG00000233225	0.806254	5.00162	7.80626	0.00520655	0.0365058	AC004987.9	processed_pseudogene		1147	26.5795	22.7157	13.0251	33.2548	38.6432	32.9133
ENSG00000183605	0.805926	5.08213	9.59693	0.00194903	0.0178346	SFXN4	protein_coding	sideroflexin 4 [Source:HGNC Symbol;Acc:HGNC:16088]	24900	0.87115	1.01416	1.0838	1.77175	1.67112	1.72951
ENSG00000072506	0.805447	6.33786	13.5487	0.000232446	0.00327606	HSD17B10	protein_coding	hydroxysteroid (17-beta) dehydrogenase 10 [Source:HGNC Symbol;Acc:HGNC:4800]	3115	17.4701	21.4599	17.8397	32.4237	31.6608	34.7804
ENSG00000215193	0.805288	6.468	14.4806	0.000141608	0.00217787	PEX26	protein_coding	peroxisomal biogenesis factor 26 [Source:HGNC Symbol;Acc:HGNC:22965]	53218	1.28636	1.14184	1.20242	2.0299	2.13027	2.17992
ENSG00000140526	0.802108	5.22002	10.1668	0.00142995	0.0139414	ABHD2	protein_coding	abhydrolase domain containing 2 [Source:HGNC Symbol;Acc:HGNC:18717]	114901	0.211602	0.233742	0.263427	0.383274	0.440211	0.409567
ENSG00000162909	0.800811	6.12032	12.5003	0.000406877	0.00515329	CAPN2	protein_coding	calpain 2, (m/II) large subunit [Source:HGNC Symbol;Acc:HGNC:1479]	74425	0.640295	0.725131	0.672986	1.09478	1.11702	1.35104
ENSG00000124299	0.800548	5.89933	7.81888	0.00517032	0.036306	PEPD	protein_coding	peptidase D [Source:HGNC Symbol;Acc:HGNC:8840]	134844	0.468797	0.33947	0.194368	0.535918	0.520799	0.592518
ENSG00000205250	0.800542	6.69971	13.0318	0.000306247	0.00407213	E2F4	protein_coding	E2F transcription factor 4, p107/p130-binding [Source:HGNC Symbol;Acc:HGNC:3118]	6749	14.0654	11.4878	8.5474	19.1533	20.1562	18.9237
ENSG00000197345	0.799551	6.48574	14.5315	0.000137838	0.00213622	MRPL21	protein_coding	mitochondrial ribosomal protein L21 [Source:HGNC Symbol;Acc:HGNC:14479]	12559	5.46098	5.15119	4.99204	9.587	8.60535	8.97646
ENSG00000197857	0.799326	4.34462	7.37079	0.00662918	0.0429239	ZNF44	protein_coding	zinc finger protein 44 [Source:HGNC Symbol;Acc:HGNC:13110]	70201	0.209007	0.209936	0.208508	0.337018	0.438166	0.326642
ENSG00000169592	0.79924	5.52432	8.58272	0.00339368	0.0268593	INO80E	protein_coding	INO80 complex subunit E [Source:HGNC Symbol;Acc:HGNC:26905]	10499	4.66778	2.94822	2.24549	5.43283	5.50531	5.45257
ENSG00000182985	0.798399	5.66297	9.4832	0.00207362	0.0186783	CADM1	protein_coding	cell adhesion molecule 1 [Source:HGNC Symbol;Acc:HGNC:5951]	335739	0.0744322	0.128796	0.133237	0.188613	0.19692	0.181932
ENSG00000090020	0.797799	5.14148	8.64927	0.00327192	0.0262444	SLC9A1	protein_coding	solute carrier family 9, subfamily A (NHE1, cation proton antiporter 1), member 1 [Source:HGNC Symbol;Acc:HGNC:11071]	68166	0.495006	0.397715	0.261607	0.676403	0.635468	0.632935
ENSG00000169288	0.79745	5.60706	8.04033	0.00457471	0.0333556	MRPL1	protein_coding	mitochondrial ribosomal protein L1 [Source:HGNC Symbol;Acc:HGNC:14275]	90270	0.24545	0.439733	0.530463	0.704965	0.643697	0.669574
ENSG00000155097	0.796103	6.984	15.3599	8.88558e-05	0.00150516	ATP6V1C1	protein_coding	ATPase, H+ transporting, lysosomal 42kDa, V1 subunit C1 [Source:HGNC Symbol;Acc:HGNC:856]	51988	1.81537	1.69846	1.82056	3.09023	3.23356	2.94152
ENSG00000173218	0.794809	5.62684	11.3798	0.000742489	0.00835581	VANGL1	protein_coding	VANGL planar cell polarity protein 1 [Source:HGNC Symbol;Acc:HGNC:15512]	56271	0.568084	0.641632	0.718221	1.09067	1.08161	1.15932
ENSG00000156697	0.794287	5.94498	7.64767	0.00568457	0.0387448	UTP14A	protein_coding	UTP14, U3 small nucleolar ribonucleoprotein, homolog A (yeast) [Source:HGNC Symbol;Acc:HGNC:10665]	23640	1.14474	2.1793	2.5644	3.53419	3.23905	2.95222
ENSG00000146535	0.793824	7.2375	12.922	0.000324747	0.00429257	GNA12	protein_coding	guanine nucleotide binding protein (G protein) alpha 12 [Source:HGNC Symbol;Acc:HGNC:4380]	116212	1.1807	0.999641	0.706314	1.56082	1.69504	1.64419
ENSG00000099917	0.793729	5.05088	7.08011	0.00779443	0.0484032	MED15	protein_coding	mediator complex subunit 15 [Source:HGNC Symbol;Acc:HGNC:14248]	91719	0.353599	0.319525	0.148763	0.483551	0.431734	0.425538
ENSG00000165323	0.791782	6.13868	12.0632	0.00051426	0.00620131	FAT3	protein_coding	FAT atypical cadherin 3 [Source:HGNC Symbol;Acc:HGNC:23112]	544374	0.0841213	0.0822267	0.120087	0.166887	0.149902	0.172381
ENSG00000035862	0.79177	6.04916	12.6492	0.000375732	0.0048342	TIMP2	protein_coding	TIMP metallopeptidase inhibitor 2 [Source:HGNC Symbol;Acc:HGNC:11821]	72410	0.613733	0.668329	0.726299	1.09883	1.16986	1.20271
ENSG00000110108	0.79134	4.96117	8.71249	0.00316037	0.0255912	TMEM109	protein_coding	transmembrane protein 109 [Source:HGNC Symbol;Acc:HGNC:28771]	9569	2.49223	2.52867	2.12079	4.17789	3.88211	4.27501
ENSG00000135451	0.79122	5.30594	8.40439	0.00374316	0.0286853	TROAP	protein_coding	trophinin associated protein [Source:HGNC Symbol;Acc:HGNC:12327]	8495	3.45439	4.73733	2.28726	5.90559	5.95932	5.53498
ENSG00000176974	0.790635	5.67141	10.9245	0.000949033	0.010168	SHMT1	protein_coding	serine hydroxymethyltransferase 1 (soluble) [Source:HGNC Symbol;Acc:HGNC:10850]	35703	1.1784	1.11062	0.859868	1.80756	1.76966	1.82384
ENSG00000119408	0.787435	5.57393	10.9	0.000961636	0.0102661	NEK6	protein_coding	NIMA-related kinase 6 [Source:HGNC Symbol;Acc:HGNC:7749]	95701	0.402069	0.349031	0.3438	0.624164	0.609453	0.652448
ENSG00000173801	0.786183	6.31773	7.98333	0.00472102	0.0340473	JUP	protein_coding	junction plakoglobin [Source:HGNC Symbol;Acc:HGNC:6207]	32327	2.21053	2.38789	1.02981	3.29701	2.7368	3.1265
ENSG00000132376	0.784621	4.70251	7.70832	0.00549668	0.0379417	INPP5K	protein_coding	inositol polyphosphate-5-phosphatase K [Source:HGNC Symbol;Acc:HGNC:33882]	22317	0.882928	0.929073	0.754563	1.42576	1.4234	1.56093
ENSG00000114405	0.784198	4.61338	7.76625	0.00532314	0.0371021	C3orf14	protein_coding	chromosome 3 open reading frame 14 [Source:HGNC Symbol;Acc:HGNC:25024]	17240	1.01786	1.06306	1.03688	1.7256	1.81466	1.8306
ENSG00000224415	0.784082	6.40476	7.05744	0.00789366	0.0488374	RPL19P12	processed_pseudogene		590	140.182	138.137	53.9365	173.436	171.015	184.035
ENSG00000117410	0.783745	6.94987	8.98178	0.00272685	0.0229866	ATP6V0B	protein_coding	ATPase, H+ transporting, lysosomal 21kDa, V0 subunit b [Source:HGNC Symbol;Acc:HGNC:861]	3808	35.3772	23.443	15.2508	37.9442	39.9746	42.6659
ENSG00000214253	0.783549	6.58701	8.79082	0.0030275	0.0248756	FIS1	protein_coding	fission 1 (mitochondrial outer membrane) homolog (S. cerevisiae) [Source:HGNC Symbol;Acc:HGNC:21689]	12858	7.3959	6.31225	3.30437	9.08776	9.07562	9.64387
ENSG00000114867	0.783054	8.70311	13.8046	0.00020284	0.00291395	EIF4G1	protein_coding	eukaryotic translation initiation factor 4 gamma, 1 [Source:HGNC Symbol;Acc:HGNC:3296]	20863	13.4697	16.8808	13.8106	26.8384	24.024	24.8102
ENSG00000197077	0.782845	5.28722	9.80797	0.00173757	0.0162577	KIAA1671	protein_coding	KIAA1671 [Source:HGNC Symbol;Acc:HGNC:29345]	244718	0.109374	0.125796	0.116099	0.196867	0.19328	0.21385
ENSG00000164713	0.779786	5.86273	10.4996	0.00119398	0.0121668	BRI3	protein_coding	brain protein I3 [Source:HGNC Symbol;Acc:HGNC:1109]	58062	0.959111	0.633476	0.64401	1.25202	1.26075	1.25498
ENSG00000092445	0.779093	7.4637	11.2515	0.000795603	0.00884217	TYRO3	protein_coding	TYRO3 protein tyrosine kinase [Source:HGNC Symbol;Acc:HGNC:12446]	25911	6.13264	5.20052	3.83442	7.55933	8.56489	9.56359
ENSG00000135446	0.778658	7.78108	15.9246	6.59153e-05	0.00119713	CDK4	protein_coding	cyclin-dependent kinase 4 [Source:HGNC Symbol;Acc:HGNC:1773]	8286	20.9378	19.728	18.0301	33.373	33.9911	33.1508
ENSG00000244331	0.778399	6.12891	7.99953	0.00467895	0.0338532	CTB-47B8.1	processed_pseudogene		305	266.874	169.883	94.851	315.402	253.922	274.009
ENSG00000126088	0.777743	6.1426	10.4917	0.00119913	0.0121898	UROD	protein_coding	uroporphyrinogen decarboxylase [Source:HGNC Symbol;Acc:HGNC:12591]	3428	13.297	19.8823	12.8981	26.3084	24.8259	26.2907
ENSG00000227051	0.777467	5.50806	9.92778	0.00162803	0.0154233	C14orf132	lincRNA	chromosome 14 open reading frame 132 [Source:HGNC Symbol;Acc:HGNC:20346]	54756	0.645579	0.588433	0.594575	0.914071	1.0548	1.17973
ENSG00000213539	0.775432	5.04678	8.04751	0.00455662	0.0332508	YBX1P6	processed_pseudogene	Y box binding protein 1 pseudogene 6 [Source:HGNC Symbol;Acc:HGNC:42427]	1502	12.8935	16.2503	19.7494	26.7726	31.1703	24.8682
ENSG00000118257	0.774237	5.02081	7.06602	0.00785594	0.0487139	NRP2	protein_coding	neuropilin 2 [Source:HGNC Symbol;Acc:HGNC:8005]	116143	0.151816	0.219244	0.25206	0.396991	0.336422	0.316101
ENSG00000196187	0.773581	5.18167	9.06001	0.00261261	0.0222121	TMEM63A	protein_coding	transmembrane protein 63A [Source:HGNC Symbol;Acc:HGNC:29118]	36833	0.840329	0.637444	0.703365	1.29208	1.31979	1.1052
ENSG00000241553	0.772828	7.07404	14.7342	0.000123782	0.00195071	ARPC4	protein_coding	actin related protein 2/3 complex, subunit 4, 20kDa [Source:HGNC Symbol;Acc:HGNC:707]	15231	6.82106	6.14392	6.6195	10.876	10.7757	11.8081
ENSG00000080189	0.772683	5.75386	7.08714	0.0077639	0.0483108	SLC35C2	protein_coding	solute carrier family 35 (GDP-fucose transporter), member C2 [Source:HGNC Symbol;Acc:HGNC:17117]	18478	3.36157	2.10708	1.28989	3.47986	3.59928	3.65588
ENSG00000077235	0.772381	6.5029	10.6076	0.00112622	0.0116677	GTF3C1	protein_coding	general transcription factor IIIC, polypeptide 1, alpha 220kDa [Source:HGNC Symbol;Acc:HGNC:4664]	90358	0.470768	0.93469	0.873049	1.15623	1.23723	1.34448
ENSG00000149806	0.771533	8.10909	9.10856	0.00254416	0.0217938	FAU	protein_coding	Finkel-Biskis-Reilly murine sarcoma virus (FBR-MuSV) ubiquitously expressed [Source:HGNC Symbol;Acc:HGNC:3597]	1845	175.851	96.9536	73.298	182.827	176.49	192.209
ENSG00000087086	0.769742	9.34095	12.4983	0.000407314	0.00515518	FTL	protein_coding	ferritin, light polypeptide [Source:HGNC Symbol;Acc:HGNC:3999]	1577	350.176	310.219	256.059	535.808	501.336	513.381
ENSG00000099331	0.769558	5.72656	7.2338	0.00715438	0.0455165	MYO9B	protein_coding	myosin IXB [Source:HGNC Symbol;Acc:HGNC:7609]	138756	0.432115	0.263554	0.182042	0.452718	0.455031	0.500382
ENSG00000178252	0.76608	6.84381	12.5809	0.00038971	0.00497465	WDR6	protein_coding	WD repeat domain 6 [Source:HGNC Symbol;Acc:HGNC:12758]	8891	7.37151	12.1019	9.56229	15.8738	16.7372	15.8115
ENSG00000111057	0.765966	7.3891	14.0479	0.00017821	0.00263205	KRT18	protein_coding	keratin 18 [Source:HGNC Symbol;Acc:HGNC:6430]	4030	35.0023	32.6615	25.0606	58.4844	47.6309	50.5951
ENSG00000144567	0.765418	6.48547	13.2436	0.000273514	0.00372558	FAM134A	protein_coding	family with sequence similarity 134, member A [Source:HGNC Symbol;Acc:HGNC:28450]	9254	7.03209	7.83967	6.6536	12.0237	12.5109	11.9794
ENSG00000117394	0.763929	7.99744	12.0958	0.000505369	0.00612294	SLC2A1	protein_coding	solute carrier family 2 (facilitated glucose transporter), member 1 [Source:HGNC Symbol;Acc:HGNC:11005]	33478	4.76922	7.51402	4.92171	10.0816	9.13836	9.35892
ENSG00000231991	0.762623	5.48918	7.91584	0.00490037	0.0349599	ANXA2P2	processed_pseudogene	annexin A2 pseudogene 2 [Source:HGNC Symbol;Acc:HGNC:539]	1019	24.0259	36.6753	37.7123	58.7343	44.2702	62.5302
ENSG00000140931	0.762597	6.00012	10.4201	0.00124653	0.012494	CMTM3	protein_coding	CKLF-like MARVEL transmembrane domain containing 3 [Source:HGNC Symbol;Acc:HGNC:19174]	10018	5.91755	4.41758	3.96528	8.219	7.22406	8.53766
ENSG00000128581	0.762244	4.86298	7.91024	0.00491557	0.0350404	IFT22	protein_coding	intraflagellar transport 22 [Source:HGNC Symbol;Acc:HGNC:21895]	8456	2.35522	2.54689	2.74206	4.32612	4.28442	4.33219
ENSG00000181885	0.762092	7.17096	12.8127	0.000344281	0.00449537	CLDN7	protein_coding	claudin 7 [Source:HGNC Symbol;Acc:HGNC:2049]	4080	35.5786	22.056	22.1713	46.4763	41.3848	44.1199
ENSG00000102172	0.762053	8.1657	13.404	0.000251082	0.00346754	SMS	protein_coding	spermine synthase [Source:HGNC Symbol;Acc:HGNC:11123]	54262	3.35547	3.8468	4.6328	6.7244	6.88876	6.29468
ENSG00000150779	0.759999	5.92876	10.8914	0.000966101	0.0103007	TIMM8B	protein_coding	translocase of inner mitochondrial membrane 8 homolog B (yeast) [Source:HGNC Symbol;Acc:HGNC:11818]	1998	23.4276	23.6081	20.6167	43.3987	33.2432	38.3692
ENSG00000172037	0.756625	4.944	7.02793	0.00802479	0.049367	LAMB2	protein_coding	laminin, beta 2 (laminin S) [Source:HGNC Symbol;Acc:HGNC:6487]	12004	1.53228	2.66302	1.60786	2.771	3.24407	3.5243
ENSG00000116954	0.754447	5.42021	8.49458	0.00356206	0.0277617	RRAGC	protein_coding	Ras-related GTP binding C [Source:HGNC Symbol;Acc:HGNC:19902]	21625	1.81259	1.30054	1.31981	2.34518	2.81043	2.26854
ENSG00000090316	0.753622	6.30466	10.4511	0.00122577	0.0123554	MAEA	protein_coding	macrophage erythroblast attacher [Source:HGNC Symbol;Acc:HGNC:13731]	50296	1.59901	1.08644	0.8851	2.0834	1.84255	1.92293
ENSG00000124541	0.750529	6.46238	12.125	0.000497507	0.00604827	RRP36	protein_coding	ribosomal RNA processing 36 homolog (S. cerevisiae) [Source:HGNC Symbol;Acc:HGNC:21374]	12511	4.84655	5.02582	5.90852	9.08705	8.99159	8.38825
ENSG00000110497	0.750426	5.23468	8.51093	0.0035302	0.0275788	AMBRA1	protein_coding	autophagy/beclin-1 regulator 1 [Source:HGNC Symbol;Acc:HGNC:25990]	197711	0.11891	0.16617	0.142173	0.246833	0.236799	0.229132
ENSG00000103034	0.747687	5.35728	9.00234	0.00269634	0.0228047	NDRG4	protein_coding	NDRG family member 4 [Source:HGNC Symbol;Acc:HGNC:14466]	50782	0.656133	0.64446	0.510162	1.01482	1.00207	1.00537
ENSG00000148985	0.747448	6.02822	10.8946	0.00096446	0.0102901	PGAP2	protein_coding	post-GPI attachment to proteins 2 [Source:HGNC Symbol;Acc:HGNC:17893]	28647	1.7122	1.54927	1.83886	3.00778	2.85162	2.69142
ENSG00000095794	0.747117	4.95589	7.67511	0.00559878	0.0383955	CREM	protein_coding	cAMP responsive element modulator [Source:HGNC Symbol;Acc:HGNC:2352]	86167	0.245851	0.281304	0.277109	0.492054	0.438224	0.420503
ENSG00000161204	0.745932	5.23334	8.04642	0.00455937	0.0332574	ABCF3	protein_coding	ATP-binding cassette, sub-family F (GCN20), member 3 [Source:HGNC Symbol;Acc:HGNC:72]	7989	2.79458	4.39251	3.44822	5.7714	5.61929	6.16058
ENSG00000102882	0.745451	6.10064	8.49879	0.00355382	0.0277217	MAPK3	protein_coding	mitogen-activated protein kinase 3 [Source:HGNC Symbol;Acc:HGNC:6877]	9401	7.56981	5.27349	3.87646	8.64215	9.40165	8.97902
ENSG00000101104	0.74453	5.46457	8.7142	0.00315741	0.0255912	PABPC1L	protein_coding	poly(A) binding protein, cytoplasmic 1-like [Source:HGNC Symbol;Acc:HGNC:15797]	48973	0.846144	0.63205	0.558984	1.12724	1.11324	1.12163
ENSG00000159210	0.742875	6.55824	12.6141	0.000382841	0.00489399	SNF8	protein_coding	SNF8, ESCRT-II complex subunit [Source:HGNC Symbol;Acc:HGNC:17028]	15801	4.27094	4.44439	4.65642	7.60268	7.08064	7.69597
ENSG00000108262	0.742271	5.88598	7.32272	0.00680884	0.0437543	GIT1	protein_coding	G protein-coupled receptor kinase interacting ArfGAP 1 [Source:HGNC Symbol;Acc:HGNC:4272]	20585	3.15101	2.18065	1.33825	3.52575	3.41367	3.60189
ENSG00000104979	0.740837	6.77106	8.81418	0.00298898	0.0246498	C19orf53	protein_coding	chromosome 19 open reading frame 53 [Source:HGNC Symbol;Acc:HGNC:24991]	4294	27.9365	19.2555	11.946	31.7312	30.8241	30.7942
ENSG00000105810	0.740718	6.02226	10.5224	0.00117938	0.0120715	CDK6	protein_coding	cyclin-dependent kinase 6 [Source:HGNC Symbol;Acc:HGNC:1777]	231673	0.209528	0.193759	0.226261	0.353552	0.371875	0.326076
ENSG00000115268	0.740696	7.21128	8.64171	0.00328553	0.0263181	RPS15	protein_coding	ribosomal protein S15 [Source:HGNC Symbol;Acc:HGNC:10388]	2136	93.1988	42.1691	30.7262	98.2794	72.7814	78.8502
ENSG00000136942	0.740542	8.76197	7.16711	0.00742522	0.0468891	RPL35	protein_coding	ribosomal protein L35 [Source:HGNC Symbol;Acc:HGNC:10344]	4101	123.088	76.5589	48.3481	123.892	122.132	141.004
ENSG00000196141	0.740057	7.30431	13.9035	0.000192435	0.00278463	SPATS2L	protein_coding	spermatogenesis associated, serine-rich 2-like [Source:HGNC Symbol;Acc:HGNC:24574]	176382	0.642234	0.582255	0.794868	1.13329	1.00592	1.21512
ENSG00000135441	0.739636	4.82396	7.18385	0.00735629	0.0465529	BLOC1S1	protein_coding	biogenesis of lysosomal organelles complex-1, subunit 1 [Source:HGNC Symbol;Acc:HGNC:4200]	4050	4.54161	5.75557	5.41596	8.91683	8.62133	8.58158
ENSG00000093009	0.739453	5.07113	7.84834	0.00508673	0.0359025	CDC45	protein_coding	cell division cycle 45 [Source:HGNC Symbol;Acc:HGNC:1739]	41153	0.541482	0.696743	0.598054	1.03027	0.959029	1.06296
ENSG00000100023	0.738343	5.29528	8.62328	0.00331893	0.0264907	PPIL2	protein_coding	peptidylprolyl isomerase (cyclophilin)-like 2 [Source:HGNC Symbol;Acc:HGNC:9261]	47745	0.639417	0.66688	0.542613	0.978791	1.05023	1.04589
ENSG00000139182	0.737874	5.11802	8.06923	0.00450232	0.0329353	CLSTN3	protein_coding	calsyntenin 3 [Source:HGNC Symbol;Acc:HGNC:18371]	29247	0.86456	1.02802	0.780982	1.50441	1.41227	1.51616
ENSG00000155115	0.737515	6.07927	10.6294	0.00111306	0.0115649	GTF3C6	protein_coding	general transcription factor IIIC, polypeptide 6, alpha 35kDa [Source:HGNC Symbol;Acc:HGNC:20872]	9330	5.06682	5.40414	5.8034	9.00083	9.81554	8.33657
ENSG00000067057	0.737495	6.49178	9.60962	0.00193561	0.0177391	PFKP	protein_coding	phosphofructokinase, platelet [Source:HGNC Symbol;Acc:HGNC:8878]	71379	1.19662	1.02407	0.66057	1.62884	1.44054	1.60682
ENSG00000175283	0.73682	5.11451	7.90144	0.00493956	0.0351273	DOLK	protein_coding	dolichol kinase [Source:HGNC Symbol;Acc:HGNC:23406]	2089	14.7963	12.0479	10.5827	19.7355	20.8825	21.2078
ENSG00000179918	0.736486	7.61846	14.2405	0.000160867	0.002424	SEPHS2	protein_coding	selenophosphate synthetase 2 [Source:HGNC Symbol;Acc:HGNC:19686]	2550	59.098	53.0587	61.3642	94.0511	95.3857	99.2139
ENSG00000070413	0.733072	6.56725	7.3797	0.00659643	0.0428205	DGCR2	protein_coding	DiGeorge syndrome critical region gene 2 [Source:HGNC Symbol;Acc:HGNC:2845]	86172	1.24096	0.787016	0.537651	1.25362	1.33795	1.43946
ENSG00000177963	0.731697	6.69768	10.4182	0.00124777	0.0124994	RIC8A	protein_coding	RIC8 guanine nucleotide exchange factor A [Source:HGNC Symbol;Acc:HGNC:29550]	7602	12.9878	10.4043	7.77575	16.7011	16.6052	17.3836
ENSG00000129235	0.731667	7.05113	12.3746	0.000435224	0.00542013	TXNDC17	protein_coding	thioredoxin domain containing 17 [Source:HGNC Symbol;Acc:HGNC:28218]	3783	25.1155	28.0741	25.7267	47.091	39.1515	45.0387
ENSG00000175220	0.730845	6.41244	11.1544	0.00083834	0.00920835	ARHGAP1	protein_coding	Rho GTPase activating protein 1 [Source:HGNC Symbol;Acc:HGNC:673]	23535	2.93032	3.11846	2.16672	4.54693	4.57721	4.35388
ENSG00000103187	0.73046	7.89005	13.1905	0.000281367	0.00381222	COTL1	protein_coding	coactosin-like F-actin binding protein 1 [Source:HGNC Symbol;Acc:HGNC:18304]	52483	4.10569	3.28201	2.87538	5.7279	5.52657	5.59159
ENSG00000131467	0.7295	8.67411	11.726	0.000616333	0.00718024	PSME3	protein_coding	proteasome (prosome, macropain) activator subunit 3 (PA28 gamma; Ki) [Source:HGNC Symbol;Acc:HGNC:9570]	19373	13.8531	14.8223	19.2077	26.319	26.9038	25.376
ENSG00000196465	0.727367	6.52522	8.99353	0.00270937	0.0228824	MYL6B	protein_coding	myosin, light chain 6B, alkali, smooth muscle and non-muscle [Source:HGNC Symbol;Acc:HGNC:29823]	7391	11.9226	9.8729	6.75339	14.69	14.8356	16.6259
ENSG00000118898	0.727249	5.34335	7.66704	0.00562388	0.0384926	PPL	protein_coding	periplakin [Source:HGNC Symbol;Acc:HGNC:9273]	78234	0.421574	0.494969	0.273749	0.664211	0.649886	0.602545
ENSG00000119403	0.726014	5.49622	8.46436	0.00362173	0.0280611	PHF19	protein_coding	PHD finger protein 19 [Source:HGNC Symbol;Acc:HGNC:24566]	39244	0.790857	1.00826	0.804287	1.51115	1.34574	1.42718
ENSG00000106635	0.725922	5.1826	7.56922	0.00593734	0.0398745	BCL7B	protein_coding	B-cell CLL/lymphoma 7B [Source:HGNC Symbol;Acc:HGNC:1005]	21646	1.54712	1.30318	0.97344	2.01825	2.14671	2.0541
ENSG00000164305	0.72544	7.35721	11.9693	0.000540838	0.00645646	CASP3	protein_coding	caspase 3, apoptosis-related cysteine peptidase [Source:HGNC Symbol;Acc:HGNC:1504]	21813	5.20092	5.16312	6.68867	9.51645	9.86105	8.64613
ENSG00000148337	0.725352	6.18257	9.4219	0.00214409	0.0191969	CIZ1	protein_coding	CDKN1A interacting zinc finger protein 1 [Source:HGNC Symbol;Acc:HGNC:16744]	38319	1.93659	1.3081	1.10991	2.41059	2.34652	2.2477
ENSG00000023041	0.724933	5.59958	8.93558	0.00279668	0.0234574	ZDHHC6	protein_coding	zinc finger, DHHC-type containing 6 [Source:HGNC Symbol;Acc:HGNC:19160]	16614	1.9648	2.71457	1.95699	3.4567	3.67916	3.70778
ENSG00000163170	0.724793	5.23659	8.34542	0.0038666	0.0293668	BOLA3	protein_coding	bolA family member 3 [Source:HGNC Symbol;Acc:HGNC:24415]	12596	2.20215	2.16238	2.38585	4.04794	3.56403	3.5553
ENSG00000146109	0.724775	5.92157	9.26425	0.0023367	0.0205104	ABT1	protein_coding	activator of basal transcription 1 [Source:HGNC Symbol;Acc:HGNC:17369]	3792	15.2097	11.2475	9.97476	19.7677	18.6466	20.9225
ENSG00000148200	0.724168	8.20351	13.1831	0.000282484	0.00382445	NR6A1	protein_coding	nuclear receptor subfamily 6, group A, member 1 [Source:HGNC Symbol;Acc:HGNC:7985]	254035	0.878019	0.930226	0.813988	1.30048	1.56704	1.47067
ENSG00000116017	0.722697	6.60982	7.49834	0.00617559	0.0410733	ARID3A	protein_coding	AT rich interactive domain 3A (BRIGHT-like) [Source:HGNC Symbol;Acc:HGNC:3031]	50153	2.21735	1.24867	1.07617	2.18587	2.3477	2.59831
ENSG00000167548	0.722678	6.49286	10.2821	0.00134325	0.0132406	KMT2D	protein_coding	lysine (K)-specific methyltransferase 2D [Source:HGNC Symbol;Acc:HGNC:7133]	40799	1.91733	1.59292	1.488	2.39325	2.89347	2.94727
ENSG00000012232	0.722423	7.93155	13.1133	0.000293214	0.00393988	EXTL3	protein_coding	exostosin-like glycosyltransferase 3 [Source:HGNC Symbol;Acc:HGNC:3518]	155130	1.38357	1.17977	1.01565	1.99824	1.90301	1.95894
ENSG00000105486	0.721787	5.74306	8.16314	0.00427503	0.0316614	LIG1	protein_coding	ligase I, DNA, ATP-dependent [Source:HGNC Symbol;Acc:HGNC:6598]	55158	0.670005	0.948565	0.601984	1.23017	1.11136	1.25442
ENSG00000239672	0.721227	7.28451	10.0167	0.00155124	0.0148549	NME1	protein_coding	NME/NM23 nucleoside diphosphate kinase 1 [Source:HGNC Symbol;Acc:HGNC:7849]	8892	9.43447	15.8997	14.9415	22.6819	21.592	20.5899
ENSG00000106803	0.720243	6.81617	10.2319	0.00138029	0.0135534	SEC61B	protein_coding	Sec61 beta subunit [Source:HGNC Symbol;Acc:HGNC:16993]	8551	13.5293	8.2669	8.49329	16.2173	14.7521	17.7483
ENSG00000235587	0.720231	7.30673	12.5175	0.000403164	0.00511714	GAPDHP65	processed_pseudogene	glyceraldehyde 3 phosphate dehydrogenase pseudogene 65 [Source:HGNC Symbol;Acc:HGNC:4143]	1005	116.333	137.778	103.929	209.968	190.214	186.467
ENSG00000083845	0.719434	9.42129	9.25176	0.00235269	0.0206103	RPS5	protein_coding	ribosomal protein S5 [Source:HGNC Symbol;Acc:HGNC:10426]	8406	87.6212	57.4298	44.3136	107.185	94.9844	97.7903
ENSG00000124172	0.719323	7.04284	12.0079	0.000529751	0.00635809	ATP5E	protein_coding	ATP synthase, H+ transporting, mitochondrial F1 complex, epsilon subunit [Source:HGNC Symbol;Acc:HGNC:838]	6915	12.9389	15.5295	14.7737	24.3902	21.9122	24.7896
ENSG00000130254	0.719305	5.07198	7.77811	0.0052883	0.0369025	SAFB2	protein_coding	scaffold attachment factor B2 [Source:HGNC Symbol;Acc:HGNC:21605]	37047	0.737318	0.690755	0.627041	1.18029	1.09721	1.10097
ENSG00000130165	0.718301	6.24088	8.30288	0.00395822	0.029948	ELOF1	protein_coding	elongation factor 1 homolog (S. cerevisiae) [Source:HGNC Symbol;Acc:HGNC:28691]	8089	9.72284	7.24601	4.75075	11.2794	11.9327	11.1021
ENSG00000127837	0.717874	7.63685	10.4232	0.00124441	0.0124867	AAMP	protein_coding	angio-associated, migratory cell protein [Source:HGNC Symbol;Acc:HGNC:18]	6134	27.2564	28.921	18.1893	37.1636	40.0385	43.0293
ENSG00000127511	0.717373	6.64794	8.6033	0.00335554	0.0266283	SIN3B	protein_coding	SIN3 transcription regulator family member B [Source:HGNC Symbol;Acc:HGNC:19354]	50953	2.1593	1.38819	1.03893	2.33084	2.61569	2.26585
ENSG00000168461	0.715644	6.20812	10.8899	0.000966912	0.0103007	RAB31	protein_coding	RAB31, member RAS oncogene family [Source:HGNC Symbol;Acc:HGNC:9771]	154386	0.363992	0.362694	0.359107	0.614753	0.600834	0.568493
ENSG00000072110	0.715182	8.10575	10.1895	0.00141245	0.0138009	ACTN1	protein_coding	actinin, alpha 1 [Source:HGNC Symbol;Acc:HGNC:163]	105297	1.63398	2.55222	1.8133	3.57536	3.01265	3.10418
ENSG00000226360	0.714723	5.53196	7.87639	0.00500844	0.0354619	RPL10AP6	processed_pseudogene	ribosomal protein L10a pseudogene 6 [Source:HGNC Symbol;Acc:HGNC:36504]	651	76.8385	42.9419	43.5764	100.512	66.7413	94.9934
ENSG00000137076	0.714684	5.95433	9.24761	0.00235803	0.0206469	TLN1	protein_coding	talin 1 [Source:HGNC Symbol;Acc:HGNC:11845]	35447	1.09864	1.70357	1.2035	1.92965	2.20706	2.33852
ENSG00000233762	0.714039	6.18861	8.75224	0.00309223	0.0252104	AC007969.5	processed_pseudogene		446	201.086	87.3919	96.5222	238.449	159.519	197.057
ENSG00000197081	0.713474	7.11657	10.0859	0.00149409	0.0144251	IGF2R	protein_coding	insulin-like growth factor 2 receptor [Source:HGNC Symbol;Acc:HGNC:5467]	144408	0.483134	1.06852	0.692491	0.971922	1.25016	1.29605
ENSG00000169020	0.71328	7.16237	8.21345	0.00415811	0.0310667	ATP5I	protein_coding	ATP synthase, H+ transporting, mitochondrial Fo complex, subunit E [Source:HGNC Symbol;Acc:HGNC:846]	1902	68.4724	72.2678	35.1421	85.4104	95.4694	94.852
ENSG00000144560	0.713265	5.28413	7.95623	0.00479222	0.0344081	VGLL4	protein_coding	vestigial-like family member 4 [Source:HGNC Symbol;Acc:HGNC:28966]	215280	0.165969	0.123186	0.123751	0.230678	0.224181	0.215814
ENSG00000126247	0.710061	8.32458	12.671	0.000371362	0.00478957	CAPNS1	protein_coding	calpain, small subunit 1 [Source:HGNC Symbol;Acc:HGNC:1481]	10778	24.2766	22.9948	20.5116	37.5126	37.227	35.8975
ENSG00000143549	0.709586	8.784	12.1345	0.000494986	0.00602993	TPM3	protein_coding	tropomyosin 3 [Source:HGNC Symbol;Acc:HGNC:12012]	39344	8.54083	8.01978	8.95856	13.8397	13.8191	14.0324
ENSG00000080603	0.709282	6.68296	10.4881	0.00120143	0.0122062	SRCAP	protein_coding	Snf2-related CREBBP activator protein [Source:HGNC Symbol;Acc:HGNC:16974]	46985	1.96998	1.53419	1.49151	2.49279	2.82076	2.80071
ENSG00000166803	0.706909	6.42941	9.10779	0.00254524	0.0217938	KIAA0101	protein_coding	KIAA0101 [Source:HGNC Symbol;Acc:HGNC:28961]	23376	1.98794	2.89218	3.67024	4.47097	4.40806	4.6706
ENSG00000197586	0.706748	5.98595	7.4253	0.00643131	0.0420849	ENTPD6	protein_coding	ectonucleoside triphosphate diphosphohydrolase 6 (putative) [Source:HGNC Symbol;Acc:HGNC:3368]	31036	2.27387	1.37423	1.12829	2.49323	2.3713	2.59494
ENSG00000165271	0.706562	6.12171	9.56722	0.00198083	0.0180337	NOL6	protein_coding	nucleolar protein 6 (RNA-associated) [Source:HGNC Symbol;Acc:HGNC:19910]	12489	3.94433	4.75403	4.01395	7.37748	6.49544	6.82606
ENSG00000188229	0.706023	7.76164	11.0687	0.000877949	0.00956697	TUBB4B	protein_coding	tubulin, beta 4B class IVb [Source:HGNC Symbol;Acc:HGNC:20771]	2494	80.4988	73.2308	47.4374	114.932	102.299	103.476
ENSG00000197226	0.705861	6.67587	8.15662	0.00429043	0.0317492	TBC1D9B	protein_coding	TBC1 domain family, member 9B (with GRAM domain) [Source:HGNC Symbol;Acc:HGNC:29097]	45793	2.3823	1.70507	1.13809	2.61736	2.8187	2.72356
ENSG00000112983	0.704514	6.39488	8.45072	0.00364899	0.0281611	BRD8	protein_coding	bromodomain containing 8 [Source:HGNC Symbol;Acc:HGNC:19874]	39220	1.05009	2.21155	1.75928	2.52444	2.79911	2.5159
ENSG00000172757	0.7041	10.0773	10.0785	0.00150008	0.0144751	CFL1	protein_coding	cofilin 1 (non-muscle) [Source:HGNC Symbol;Acc:HGNC:1874]	39004	20.8319	22.6093	19.8202	34.4238	34.7569	33.7358
ENSG00000197321	0.703562	5.31334	8.02113	0.00462348	0.0336015	SVIL	protein_coding	supervillin [Source:HGNC Symbol;Acc:HGNC:11480]	279443	0.10819	0.111826	0.104144	0.174359	0.177247	0.176125
ENSG00000146834	0.700347	5.85349	8.73647	0.00311908	0.0253599	MEPCE	protein_coding	methylphosphate capping enzyme [Source:HGNC Symbol;Acc:HGNC:20247]	5336	9.99251	8.61819	6.36833	13.3015	13.7595	12.877
ENSG00000172534	0.700057	6.93237	8.17792	0.00424033	0.0315189	HCFC1	protein_coding	host cell factor C1 [Source:HGNC Symbol;Acc:HGNC:4839]	24254	5.7671	3.85999	2.33748	6.27132	6.25998	5.69732
ENSG00000161013	0.69926	6.83639	8.15056	0.00430479	0.0318422	MGAT4B	protein_coding	mannosyl (alpha-1,3-)-glycoprotein beta-1,4-N-acetylglucosaminyltransferase, isozyme B [Source:HGNC Symbol;Acc:HGNC:7048]	9355	14.5135	7.82726	6.62331	15.1074	14.532	14.6344
ENSG00000160285	0.698842	6.26872	8.34049	0.00387711	0.0294341	LSS	protein_coding	lanosterol synthase (2,3-oxidosqualene-lanosterol cyclase) [Source:HGNC Symbol;Acc:HGNC:6708]	40683	1.65984	1.65455	1.06452	2.26668	2.24028	2.47256
ENSG00000176087	0.698563	7.26019	12.2444	0.000466662	0.00573966	SLC35A4	protein_coding	solute carrier family 35, member A4 [Source:HGNC Symbol;Acc:HGNC:20753]	4647	27.3612	23.9176	24.2048	40.3855	42.4743	39.4759
ENSG00000258427	0.697863	5.60074	8.61819	0.00332823	0.0265175	RBM8B	processed_pseudogene	RNA binding motif protein 8B pseudogene [Source:HGNC Symbol;Acc:HGNC:13426]	524	69.2359	81.2332	61.8012	110.195	119.073	113.137
ENSG00000144043	0.695761	5.87488	9.26874	0.00233098	0.0204703	TEX261	protein_coding	testis expressed 261 [Source:HGNC Symbol;Acc:HGNC:30712]	9007	4.17346	5.28382	5.50337	7.69382	8.21467	8.16539
ENSG00000179761	0.695212	5.12408	7.09515	0.00772929	0.0481794	PIPOX	protein_coding	pipecolic acid oxidase [Source:HGNC Symbol;Acc:HGNC:17804]	106707	0.20566	0.239423	0.306721	0.41673	0.363302	0.42417
ENSG00000176095	0.693981	6.33052	9.62644	0.00191796	0.0176172	IP6K1	protein_coding	inositol hexakisphosphate kinase 1 [Source:HGNC Symbol;Acc:HGNC:18360]	62248	1.22678	0.964669	0.796312	1.6332	1.55414	1.57361
ENSG00000103005	0.693158	6.97503	11.0432	0.000890142	0.00966448	USB1	protein_coding	U6 snRNA biogenesis 1 [Source:HGNC Symbol;Acc:HGNC:25792]	22072	4.9215	4.63188	3.57603	7.18669	6.77773	7.08044
ENSG00000136271	0.691963	6.2262	9.99146	0.00157268	0.0150136	DDX56	protein_coding	DEAD (Asp-Glu-Ala-Asp) box helicase 56 [Source:HGNC Symbol;Acc:HGNC:18193]	9634	5.92519	6.496	5.40515	10.1635	9.28781	9.29263
ENSG00000139641	0.691607	7.18127	7.9682	0.00476063	0.0342363	ESYT1	protein_coding	extended synaptotagmin-like protein 1 [Source:HGNC Symbol;Acc:HGNC:29534]	26421	2.8519	6.02235	4.07254	7.03661	6.50005	6.45627
ENSG00000166681	0.691106	9.68944	10.0197	0.00154872	0.0148483	NGFRAP1	protein_coding	nerve growth factor receptor (TNFRSF16) associated protein 1 [Source:HGNC Symbol;Acc:HGNC:13388]	1737	406.067	375.339	312.863	611.579	584.205	561.743
ENSG00000232677	0.690482	7.05467	11.3438	0.000757022	0.00848729	LINC00665	lincRNA	long intergenic non-protein coding RNA 665 [Source:HGNC Symbol;Acc:HGNC:44323]	18651	6.2595	5.13053	5.00519	8.84818	9.15402	8.34274
ENSG00000125386	0.68941	5.08619	7.01673	0.00807516	0.0496256	FAM193A	protein_coding	family with sequence similarity 193, member A [Source:HGNC Symbol;Acc:HGNC:16822]	107304	0.213185	0.283348	0.231376	0.402768	0.397979	0.365966
ENSG00000148187	0.689178	5.33329	7.2902	0.00693318	0.0444096	MRRF	protein_coding	mitochondrial ribosome recycling factor [Source:HGNC Symbol;Acc:HGNC:7234]	58861	0.418809	0.510807	0.655075	0.783332	0.876421	0.856515
ENSG00000127616	0.688489	7.2956	10.3164	0.00131856	0.0130476	SMARCA4	protein_coding	SWI/SNF related, matrix associated, actin dependent regulator of chromatin, subfamily a, member 4 [Source:HGNC Symbol;Acc:HGNC:11100]	104394	1.05473	1.4708	0.966194	1.88635	1.79514	1.85137
ENSG00000143811	0.688226	5.65454	8.74566	0.0031034	0.0252554	PYCR2	protein_coding	pyrroline-5-carboxylate reductase family, member 2 [Source:HGNC Symbol;Acc:HGNC:30262]	4463	8.86797	8.59139	8.40736	15.0199	13.4314	13.2834
ENSG00000218502	0.688203	5.99337	9.12247	0.00252488	0.0216877	H2AFZP3	processed_pseudogene	H2A histone family, member Z pseudogene 3 [Source:HGNC Symbol;Acc:HGNC:38013]	386	120.17	145.502	114.21	211.187	201.091	196.742
ENSG00000166888	0.687494	6.67003	11.1341	0.00084756	0.00929248	STAT6	protein_coding	signal transducer and activator of transcription 6, interleukin-4 induced [Source:HGNC Symbol;Acc:HGNC:11368]	36731	2.13889	2.20966	2.01839	3.34493	3.5844	3.32372
ENSG00000086062	0.68732	6.00709	9.2891	0.00230521	0.0202738	B4GALT1	protein_coding	UDP-Gal:betaGlcNAc beta 1,4- galactosyltransferase, polypeptide 1 [Source:HGNC Symbol;Acc:HGNC:924]	63274	0.762492	0.67473	0.882348	1.13223	1.06078	1.57777
ENSG00000181019	0.687036	6.81817	9.81019	0.00173547	0.0162465	NQO1	protein_coding	NAD(P)H dehydrogenase, quinone 1 [Source:HGNC Symbol;Acc:HGNC:2874]	19955	3.25473	4.4207	5.42679	6.94936	5.93339	7.91768
ENSG00000134871	0.684863	6.5044	9.08649	0.00257504	0.0219764	COL4A2	protein_coding	collagen, type IV, alpha 2 [Source:HGNC Symbol;Acc:HGNC:2203]	207215	0.284253	0.414917	0.310687	0.468574	0.506777	0.641023
ENSG00000068654	0.680929	5.89287	7.80542	0.00520899	0.0365058	POLR1A	protein_coding	polymerase (RNA) I polypeptide A, 194kDa [Source:HGNC Symbol;Acc:HGNC:17264]	85939	0.357208	0.632892	0.631556	0.782288	0.893539	0.845098
ENSG00000175567	0.677129	6.76561	10.8893	0.000967216	0.0103007	UCP2	protein_coding	uncoupling protein 2 (mitochondrial, proton carrier) [Source:HGNC Symbol;Acc:HGNC:12518]	8640	10.845	9.7311	8.50575	15.7159	16.8082	13.8942
ENSG00000213080	0.677054	6.13208	8.58044	0.00339794	0.0268773	RP11-312J18.5	processed_pseudogene		1096	40.895	49.7031	57.7945	78.9018	81.3617	74.831
ENSG00000156711	0.675734	5.3877	7.57102	0.00593142	0.0398498	MAPK13	protein_coding	mitogen-activated protein kinase 13 [Source:HGNC Symbol;Acc:HGNC:6875]	16715	2.12748	1.89731	1.75659	3.17655	2.90303	3.13567
ENSG00000128731	0.673557	5.60785	7.84374	0.00509969	0.0359655	HERC2	protein_coding	HECT and RLD domain containing E3 ubiquitin protein ligase 2 [Source:HGNC Symbol;Acc:HGNC:4868]	211112	0.190277	0.172224	0.170168	0.254281	0.295759	0.300876
ENSG00000075420	0.672887	5.9757	7.9234	0.00487996	0.034856	FNDC3B	protein_coding	fibronectin type III domain containing 3B [Source:HGNC Symbol;Acc:HGNC:24670]	362037	0.103947	0.157465	0.143476	0.220097	0.21416	0.202372
ENSG00000104853	0.67174	6.45661	8.46242	0.0036256	0.0280611	CLPTM1	protein_coding	cleft lip and palate associated transmembrane protein 1 [Source:HGNC Symbol;Acc:HGNC:2087]	38756	2.2017	1.90025	1.22552	2.89515	2.67569	2.68517
ENSG00000179958	0.665943	6.88149	10.4296	0.00124008	0.0124573	DCTPP1	protein_coding	dCTP pyrophosphatase 1 [Source:HGNC Symbol;Acc:HGNC:28777]	6456	15.195	14.2331	12.9214	22.26	20.9896	23.8975
ENSG00000171307	0.665719	6.15194	8.82501	0.0029713	0.024572	ZDHHC16	protein_coding	zinc finger, DHHC-type containing 16 [Source:HGNC Symbol;Acc:HGNC:20714]	11239	4.2852	5.36919	5.04049	7.87494	7.89527	7.45018
ENSG00000072121	0.664113	5.50829	7.72002	0.00546119	0.0377697	ZFYVE26	protein_coding	zinc finger, FYVE domain containing 26 [Source:HGNC Symbol;Acc:HGNC:20761]	89216	0.356884	0.432148	0.393957	0.581138	0.6719	0.619274
ENSG00000135404	0.662422	9.09362	9.67817	0.0018647	0.0172396	CD63	protein_coding	CD63 molecule [Source:HGNC Symbol;Acc:HGNC:1692]	4384	116.493	91.5365	83.0476	162.247	144.868	149.398
ENSG00000165304	0.662251	6.56798	8.56893	0.00341949	0.02698	MELK	protein_coding	maternal embryonic leucine zipper kinase [Source:HGNC Symbol;Acc:HGNC:16870]	104821	0.536107	0.759797	0.824675	1.11364	1.15501	1.03663
ENSG00000113552	0.659769	8.12936	10.7815	0.00102519	0.01084	GNPDA1	protein_coding	glucosamine-6-phosphate deaminase 1 [Source:HGNC Symbol;Acc:HGNC:4417]	21292	11.6791	9.52181	9.46429	15.9524	16.4749	15.7904
ENSG00000143368	0.659229	6.97213	10.7776	0.00102736	0.0108447	SF3B4	protein_coding	splicing factor 3b, subunit 4, 49kDa [Source:HGNC Symbol;Acc:HGNC:10771]	5027	20.2714	21.1856	16.6804	33.1311	31.0471	27.4325
ENSG00000184867	0.657999	7.34379	10.5331	0.00117252	0.0120219	ARMCX2	protein_coding	armadillo repeat containing, X-linked 2 [Source:HGNC Symbol;Acc:HGNC:16869]	4610	25.5079	27.5171	28.8481	47.9081	39.9489	41.5779
ENSG00000110400	0.654949	7.29559	9.64405	0.00189965	0.0174723	PVRL1	protein_coding	poliovirus receptor-related 1 (herpesvirus entry mediator C) [Source:HGNC Symbol;Acc:HGNC:9706]	105676	1.45046	1.14246	0.907893	1.82098	1.83092	1.76238
ENSG00000158109	0.653535	6.49552	8.06951	0.00450164	0.0329353	TPRG1L	protein_coding	tumor protein p63 regulated 1-like [Source:HGNC Symbol;Acc:HGNC:27007]	5125	18.3574	11.4532	11.8119	20.8804	20.9853	22.0439
ENSG00000163171	0.650066	5.57677	7.60921	0.00580711	0.0392953	CDC42EP3	protein_coding	CDC42 effector protein (Rho GTPase binding) 3 [Source:HGNC Symbol;Acc:HGNC:16943]	96586	0.41896	0.365508	0.366131	0.679481	0.568534	0.560853
ENSG00000185825	0.648251	7.16501	10.4747	0.00121023	0.0122608	BCAP31	protein_coding	B-cell receptor-associated protein 31 [Source:HGNC Symbol;Acc:HGNC:16695]	24200	5.16318	4.74633	3.98419	7.55012	7.17255	6.94316
ENSG00000063180	0.647241	7.24509	9.40557	0.00216327	0.0193093	CA11	protein_coding	carbonic anhydrase XI [Source:HGNC Symbol;Acc:HGNC:1370]	8370	17.3026	13.7583	11.4627	21.1905	25.8138	19.1582
ENSG00000108298	0.646295	9.71123	7.07663	0.00780956	0.0484599	RPL19	protein_coding	ribosomal protein L19 [Source:HGNC Symbol;Acc:HGNC:10312]	4444	183.56	161.226	103.758	222.8	229.644	230.64
ENSG00000204209	0.645996	7.56239	11.0437	0.000889905	0.00966448	DAXX	protein_coding	death-domain associated protein [Source:HGNC Symbol;Acc:HGNC:2681]	10711	13.1972	15.0052	13.0934	21.2283	22.6148	20.6961
ENSG00000157191	0.64569	5.63842	7.66726	0.00562319	0.0384926	NECAP2	protein_coding	NECAP endocytosis associated 2 [Source:HGNC Symbol;Acc:HGNC:25528]	19406	1.97191	2.07377	1.94688	2.93121	3.2558	3.19491
ENSG00000013810	0.644952	7.19629	9.49373	0.00206175	0.0186089	TACC3	protein_coding	transforming, acidic coiled-coil containing protein 3 [Source:HGNC Symbol;Acc:HGNC:11524]	23686	5.84648	5.18807	3.60944	8.04692	7.30603	7.13094
ENSG00000239393	0.644708	5.85207	7.76449	0.00532832	0.0371093	CTD-2301A4.1	processed_pseudogene		353	154.043	110.416	119.994	202.506	184.564	208.797
ENSG00000139645	0.643676	6.32488	8.2168	0.00415043	0.0310667	ANKRD52	protein_coding	ankyrin repeat domain 52 [Source:HGNC Symbol;Acc:HGNC:26614]	20584	3.38329	3.06701	2.66614	4.19925	5.13563	4.89073
ENSG00000161981	0.643425	6.21008	8.68366	0.00321075	0.0258807	SNRNP25	protein_coding	small nuclear ribonucleoprotein 25kDa (U11/U12) [Source:HGNC Symbol;Acc:HGNC:14161]	4659	13.2597	12.8706	11.1028	19.5332	19.2901	19.1727
ENSG00000248626	0.643362	7.38402	8.13241	0.0043481	0.0320677	GAPDHP40	processed_pseudogene	glyceraldehyde 3 phosphate dehydrogenase pseudogene 40 [Source:HGNC Symbol;Acc:HGNC:37797]	1005	144.438	147.484	99.5897	179.862	201.272	224.071
ENSG00000033867	0.643242	6.98683	7.26379	0.00703586	0.0449064	SLC4A7	protein_coding	solute carrier family 4, sodium bicarbonate cotransporter, member 7 [Source:HGNC Symbol;Acc:HGNC:11033]	111699	0.687072	0.868014	1.12721	1.45401	1.50421	1.16807
ENSG00000108175	0.642845	6.35146	7.49321	0.0061932	0.0411598	ZMIZ1	protein_coding	zinc finger, MIZ-type containing 1 [Source:HGNC Symbol;Acc:HGNC:16493]	247493	0.308724	0.27061	0.199237	0.377646	0.391065	0.430167
ENSG00000163930	0.641446	6.75646	7.05793	0.00789151	0.0488374	BAP1	protein_coding	BRCA1 associated protein-1 (ubiquitin carboxy-terminal hydrolase) [Source:HGNC Symbol;Acc:HGNC:950]	9337	11.8107	9.73735	6.13201	13.05	14.5084	14.1834
ENSG00000167118	0.640911	6.36412	8.4272	0.00369649	0.0284009	URM1	protein_coding	ubiquitin related modifier 1 [Source:HGNC Symbol;Acc:HGNC:28378]	20697	3.44041	3.39712	2.53475	4.87049	4.72283	4.88912
ENSG00000138166	0.640595	5.91964	7.64161	0.0057037	0.0388308	DUSP5	protein_coding	dual specificity phosphatase 5 [Source:HGNC Symbol;Acc:HGNC:3071]	13706	4.63377	2.9855	2.8605	5.85077	5.11102	5.0191
ENSG00000144120	0.639012	5.54501	7.07998	0.007795	0.0484032	TMEM177	protein_coding	transmembrane protein 177 [Source:HGNC Symbol;Acc:HGNC:28143]	7340	5.61673	4.9765	4.34726	8.02101	7.5349	7.59788
ENSG00000175274	0.63877	7.81225	10.3584	0.00128885	0.0128104	TP53I11	protein_coding	tumor protein p53 inducible protein 11 [Source:HGNC Symbol;Acc:HGNC:16842]	65403	2.91319	2.92938	2.25257	4.17316	4.25687	4.08631
ENSG00000226950	0.638295	6.8043	8.17311	0.0042516	0.0315271	DANCR	processed_transcript	differentiation antagonizing non-protein coding RNA [Source:HGNC Symbol;Acc:HGNC:28964]	7947	9.21552	14.8891	9.39418	16.4575	16.8809	17.4785
ENSG00000167553	0.638018	7.21848	8.86452	0.00290767	0.0242139	TUBA1C	protein_coding	tubulin, alpha 1c [Source:HGNC Symbol;Acc:HGNC:20768]	85867	1.10108	1.71831	1.29183	2.13332	2.05814	2.09777
ENSG00000189067	0.636876	7.84905	9.10817	0.0025447	0.0217938	LITAF	protein_coding	lipopolysaccharide-induced TNF factor [Source:HGNC Symbol;Acc:HGNC:16841]	88659	1.62155	2.01475	2.51106	2.92306	3.59923	2.92838
ENSG00000162512	0.634106	6.32333	7.22193	0.00720182	0.0457695	SDC3	protein_coding	syndecan 3 [Source:HGNC Symbol;Acc:HGNC:10660]	39294	1.97678	1.57118	1.27797	2.31402	2.40856	2.66569
ENSG00000135047	0.633284	6.53335	9.03113	0.0026542	0.0225229	CTSL	protein_coding	cathepsin L [Source:HGNC Symbol;Acc:HGNC:2537]	5874	11.9135	12.7677	12.3052	17.766	18.3765	21.3958
ENSG00000005339	0.633229	6.34015	8.674	0.00322783	0.025984	CREBBP	protein_coding	CREB binding protein [Source:HGNC Symbol;Acc:HGNC:2348]	155672	0.429706	0.419918	0.374169	0.615192	0.628194	0.652075
ENSG00000179195	0.628058	6.93968	9.22801	0.00238341	0.0208283	ZNF664	protein_coding	zinc finger protein 664 [Source:HGNC Symbol;Acc:HGNC:25406]	43594	2.51701	2.15917	1.97499	3.28762	3.41054	3.53449
ENSG00000123416	0.627928	7.13827	7.06528	0.00785921	0.0487173	TUBA1B	protein_coding	tubulin, alpha 1b [Source:HGNC Symbol;Acc:HGNC:18809]	3615	26.8091	43.8871	23.2316	44.4411	45.7641	49.5409
ENSG00000227615	0.627463	7.32599	8.24358	0.00408963	0.0307342	RP11-864N7.2	processed_pseudogene		398	304.274	296.553	341.847	600.136	481.963	392.763
ENSG00000141759	0.627212	6.7699	8.91195	0.00283311	0.0237257	TXNL4A	protein_coding	thioredoxin-like 4A [Source:HGNC Symbol;Acc:HGNC:30551]	63138	1.57046	1.28147	1.23166	2.0659	1.98754	2.22528
ENSG00000141543	0.626057	7.51988	9.37413	0.0022007	0.019547	EIF4A3	protein_coding	eukaryotic translation initiation factor 4A3 [Source:HGNC Symbol;Acc:HGNC:18683]	11969	9.99072	11.9181	14.477	18.7688	17.5034	19.3018
ENSG00000160058	0.626004	6.54318	8.8482	0.00293378	0.0243875	BSDC1	protein_coding	BSD domain containing 1 [Source:HGNC Symbol;Acc:HGNC:25501]	29628	2.61028	2.53843	2.27638	3.68565	3.86924	3.88863
ENSG00000166025	0.623348	5.87761	7.60398	0.00582396	0.0393795	AMOTL1	protein_coding	angiomotin like 1 [Source:HGNC Symbol;Acc:HGNC:17811]	170322	0.257196	0.253387	0.30472	0.424745	0.392279	0.435791
ENSG00000134287	0.621576	8.66054	8.62067	0.00332369	0.0265168	ARF3	protein_coding	ADP-ribosylation factor 3 [Source:HGNC Symbol;Acc:HGNC:654]	21828	12.3435	13.6737	18.1512	21.8118	22.7534	22.4725
ENSG00000141510	0.619364	7.2437	9.81305	0.00173278	0.0162384	TP53	protein_coding	tumor protein p53 [Source:HGNC Symbol;Acc:HGNC:11998]	25771	4.21182	4.94693	4.76167	6.94595	7.40595	6.9927
ENSG00000204580	0.617992	7.4435	7.62602	0.0057532	0.0390636	DDR1	protein_coding	discoidin domain receptor tyrosine kinase 1 [Source:HGNC Symbol;Acc:HGNC:2730]	23735	7.5019	5.94595	4.18959	8.6274	8.75835	8.95754
ENSG00000115306	0.617128	7.16913	9.23545	0.00237374	0.0207641	SPTBN1	protein_coding	spectrin, beta, non-erythrocytic 1 [Source:HGNC Symbol;Acc:HGNC:11275]	215160	0.41093	0.646889	0.538827	0.725083	0.861229	0.828088
ENSG00000166794	0.615991	7.19858	7.23424	0.00715261	0.0455165	PPIB	protein_coding	peptidylprolyl isomerase B (cyclophilin B) [Source:HGNC Symbol;Acc:HGNC:9255]	7393	20.7673	14.0742	12.6621	23.3307	20.7855	27.5205
ENSG00000163191	0.615607	7.63471	9.32149	0.00226481	0.0199973	S100A11	protein_coding	S100 calcium binding protein A11 [Source:HGNC Symbol;Acc:HGNC:10488]	15401	8.50565	10.677	11.4023	15.1896	13.6398	17.9758
ENSG00000148688	0.615317	6.29557	7.91274	0.00490878	0.0350059	RPP30	protein_coding	ribonuclease P/MRP 30kDa subunit [Source:HGNC Symbol;Acc:HGNC:17688]	36837	1.52322	1.70119	1.8309	2.65595	2.5597	2.50947
ENSG00000008988	0.615292	8.65564	8.5631	0.00343044	0.0270426	RPS20	protein_coding	ribosomal protein S20 [Source:HGNC Symbol;Acc:HGNC:10405]	7286	54.4944	34.8677	43.0421	69.4394	63.4524	66.733
ENSG00000119906	0.615105	6.00774	7.39193	0.0065517	0.0426359	FAM178A	protein_coding	family with sequence similarity 178, member A [Source:HGNC Symbol;Acc:HGNC:17814]	52567	1.03926	0.924627	0.93393	1.39627	1.55319	1.48724
ENSG00000154845	0.613251	6.95615	9.01748	0.0026741	0.0226487	PPP4R1	protein_coding	protein phosphatase 4, regulatory subunit 1 [Source:HGNC Symbol;Acc:HGNC:9320]	68449	1.27379	1.54295	1.49061	2.26494	2.15358	2.15067
ENSG00000169217	0.611809	6.91117	8.45415	0.00364211	0.028128	CD2BP2	protein_coding	CD2 (cytoplasmic tail) binding protein 2 [Source:HGNC Symbol;Acc:HGNC:1656]	4595	22.6373	21.7069	17.901	29.7716	31.1474	33.8804
ENSG00000129250	0.607488	7.1851	7.25845	0.00705684	0.0450081	KIF1C	protein_coding	kinesin family member 1C [Source:HGNC Symbol;Acc:HGNC:6317]	30453	4.87501	3.72322	2.90238	5.3396	5.8837	5.93072
ENSG00000117395	0.605419	7.01042	8.5631	0.00343044	0.0270426	EBNA1BP2	protein_coding	EBNA1 binding protein 2 [Source:HGNC Symbol;Acc:HGNC:15531]	106761	0.838858	0.977778	1.06246	1.50846	1.42993	1.42341
ENSG00000196367	0.605229	6.26156	7.62035	0.00577134	0.0391273	TRRAP	protein_coding	transformation/transcription domain-associated protein [Source:HGNC Symbol;Acc:HGNC:12347]	135310	0.365933	0.524929	0.460472	0.577641	0.711409	0.757878
ENSG00000140990	0.604326	6.97938	9.12429	0.00252238	0.0216877	NDUFB10	protein_coding	NADH dehydrogenase (ubiquinone) 1 beta subcomplex, 10, 22kDa [Source:HGNC Symbol;Acc:HGNC:7696]	2467	47.4087	36.3914	37.9627	71.0877	58.1388	55.6886
ENSG00000122952	0.603978	7.42535	8.87686	0.00288809	0.0241069	ZWINT	protein_coding	ZW10 interacting kinetochore protein [Source:HGNC Symbol;Acc:HGNC:13195]	4047	28.3251	35.7903	37.3957	51.1192	51.2582	50.8268
ENSG00000115307	0.603255	6.82009	8.93529	0.00279714	0.0234574	AUP1	protein_coding	ancient ubiquitous protein 1 [Source:HGNC Symbol;Acc:HGNC:891]	3294	29.3061	26.9472	25.443	42.5613	41.8288	39.5728
ENSG00000122786	0.60232	7.5082	7.41866	0.00645507	0.0421632	CALD1	protein_coding	caldesmon 1 [Source:HGNC Symbol;Acc:HGNC:1441]	226476	0.467319	0.6802	0.789115	0.998458	0.857803	1.02784
ENSG00000198618	0.599573	7.82361	9.39974	0.00217016	0.0193335	PPIAP22	processed_pseudogene	peptidylprolyl isomerase A (cyclophilin A) pseudogene 22 [Source:HGNC Symbol;Acc:HGNC:17236]	497	344.567	378.611	363.759	567.473	521.097	558.318
ENSG00000122705	0.595951	7.84326	9.40468	0.00216433	0.0193093	CLTA	protein_coding	clathrin, light chain A [Source:HGNC Symbol;Acc:HGNC:2090]	113925	1.85132	1.45265	1.52361	2.54689	2.30325	2.41218
ENSG00000137210	0.5923	6.16369	7.1281	0.00758849	0.0475338	TMEM14B	protein_coding	transmembrane protein 14B [Source:HGNC Symbol;Acc:HGNC:21384]	104994	0.546903	0.615765	0.473756	0.789422	0.864729	0.801304
ENSG00000174547	0.588578	7.00635	8.55965	0.00343695	0.0270819	MRPL11	protein_coding	mitochondrial ribosomal protein L11 [Source:HGNC Symbol;Acc:HGNC:14042]	31663	3.43474	3.29286	3.0042	4.88524	4.96238	4.76665
ENSG00000161203	0.581022	9.43591	7.48913	0.00620724	0.0412378	AP2M1	protein_coding	adaptor-related protein complex 2, mu 1 subunit [Source:HGNC Symbol;Acc:HGNC:564]	9402	59.068	60.468	57.5437	87.3466	90.0042	87.5159
ENSG00000002834	0.580545	8.14249	8.72548	0.00313794	0.0254669	LASP1	protein_coding	LIM and SH3 protein 1 [Source:HGNC Symbol;Acc:HGNC:6513]	51911	4.58508	4.32119	4.18135	6.56867	6.31151	6.68288
ENSG00000133313	0.576217	7.56174	7.87986	0.00499883	0.035436	CNDP2	protein_coding	CNDP dipeptidase 2 (metallopeptidase M20 family) [Source:HGNC Symbol;Acc:HGNC:24437]	27638	4.53468	6.18803	5.81326	8.33712	7.71624	8.40806
ENSG00000113732	0.57534	7.56258	8.66369	0.00324613	0.0260808	ATP6V0E1	protein_coding	ATPase, H+ transporting, lysosomal 9kDa, V0 subunit e1 [Source:HGNC Symbol;Acc:HGNC:863]	51688	3.03828	2.86354	2.90457	4.17166	4.59745	4.35906
ENSG00000129255	0.574691	6.57807	7.47925	0.0062414	0.0414228	MPDU1	protein_coding	mannose-P-dolichol utilization defect 1 [Source:HGNC Symbol;Acc:HGNC:7207]	9260	8.21477	9.1662	7.51193	12.1382	12.5547	12.265
ENSG00000089094	0.573408	6.99598	8.11857	0.00438141	0.0321958	KDM2B	protein_coding	lysine (K)-specific demethylase 2B [Source:HGNC Symbol;Acc:HGNC:13610]	151918	0.683866	0.724663	0.617899	0.973217	1.06163	0.976643
ENSG00000157954	0.572321	7.26376	7.7616	0.00533687	0.0371236	WIPI2	protein_coding	WD repeat domain, phosphoinositide interacting 2 [Source:HGNC Symbol;Acc:HGNC:32225]	43638	3.33132	2.70858	2.48851	4.06176	4.36165	4.16625
ENSG00000151552	0.570781	6.44646	7.29931	0.00689811	0.0442484	QDPR	protein_coding	quinoid dihydropteridine reductase [Source:HGNC Symbol;Acc:HGNC:9752]	51973	1.4864	1.22282	1.33923	2.19646	1.96157	1.85166
ENSG00000146476	0.569818	7.43042	7.91679	0.00489782	0.0349557	C6orf211	protein_coding	chromosome 6 open reading frame 211 [Source:HGNC Symbol;Acc:HGNC:17872]	17843	6.24673	8.52945	8.70441	11.0474	11.9913	11.4565
ENSG00000185222	0.566607	8.12049	8.11707	0.00438503	0.0322092	WBP5	protein_coding	WW domain binding protein 5 [Source:HGNC Symbol;Acc:HGNC:30084]	2024	99.8184	112.206	120.981	166.427	160.838	164.473
ENSG00000119487	0.56627	7.26725	7.90223	0.0049374	0.0351259	MAPKAP1	protein_coding	mitogen-activated protein kinase associated protein 1 [Source:HGNC Symbol;Acc:HGNC:18752]	269841	0.490469	0.519558	0.376834	0.671182	0.719625	0.645775
ENSG00000065361	0.565959	7.13333	8.02687	0.00460885	0.0335248	ERBB3	protein_coding	erb-b2 receptor tyrosine kinase 3 [Source:HGNC Symbol;Acc:HGNC:3431]	23648	3.9069	5.30176	5.18915	6.21741	7.67117	7.31301
ENSG00000182117	0.564393	7.58467	8.38603	0.00378116	0.0289021	NOP10	protein_coding	NOP10 ribonucleoprotein [Source:HGNC Symbol;Acc:HGNC:14378]	1464	116.396	106.004	95.4114	159.738	157.267	151.554
ENSG00000119705	0.564098	7.55317	7.74037	0.00539997	0.0374478	SLIRP	protein_coding	SRA stem-loop interacting RNA binding protein [Source:HGNC Symbol;Acc:HGNC:20495]	53033	2.62555	2.814	3.1232	4.7262	3.85298	4.0971
ENSG00000170473	0.560625	6.56156	7.08167	0.00778762	0.0484018	WIBG	protein_coding	within bgcn homolog (Drosophila) [Source:HGNC Symbol;Acc:HGNC:30258]	31205	2.59218	2.50488	2.23606	3.80966	3.33297	3.66906
ENSG00000168496	0.555325	6.99552	7.6639	0.00563366	0.0385301	FEN1	protein_coding	flap structure-specific endonuclease 1 [Source:HGNC Symbol;Acc:HGNC:3650]	4607	22.6977	21.8704	22.6624	31.855	32.4244	34.5639
ENSG00000101294	0.552586	7.52783	7.83917	0.0051126	0.0360423	HM13	protein_coding	histocompatibility (minor) 13 [Source:HGNC Symbol;Acc:HGNC:16435]	63495	2.89751	2.15215	2.05641	3.78084	3.29393	3.24963
ENSG00000125753	0.550923	7.4921	7.09448	0.00773217	0.0481805	VASP	protein_coding	vasodilator-stimulated phosphoprotein [Source:HGNC Symbol;Acc:HGNC:12652]	20404	9.23225	6.59999	5.86604	10.9466	10.008	10.2613
ENSG00000241685	0.544813	6.98442	7.0365	0.00798648	0.049189	ARPC1A	protein_coding	actin related protein 2/3 complex, subunit 1A, 41kDa [Source:HGNC Symbol;Acc:HGNC:703]	62266	1.4872	1.726	1.75166	2.52057	2.39062	2.31739
ENSG00000124733	0.543388	7.28735	7.41546	0.00646656	0.0422229	MEA1	protein_coding	male-enhanced antigen 1 [Source:HGNC Symbol;Acc:HGNC:6986]	1874	72.0451	71.1392	60.5742	96.7698	100.468	98.87
ENSG00000101182	0.543005	7.94744	7.03625	0.00798761	0.049189	PSMA7	protein_coding	proteasome (prosome, macropain) subunit, alpha type, 7 [Source:HGNC Symbol;Acc:HGNC:9536]	6705	33.31	29.8905	26.7185	40.8288	41.6471	48.4152
ENSG00000124562	0.542534	7.46412	7.55055	0.00599916	0.0401539	SNRPC	protein_coding	small nuclear ribonucleoprotein polypeptide C [Source:HGNC Symbol;Acc:HGNC:11157]	16388	8.7855	9.58822	7.97278	12.6929	12.9171	12.6589
ENSG00000120533	0.53875	7.2944	7.07749	0.00780583	0.0484536	ENY2	protein_coding	enhancer of yellow 2 homolog (Drosophila) [Source:HGNC Symbol;Acc:HGNC:24449]	11629	10.2028	12.1467	10.6897	16.2725	15.0089	16.6267
ENSG00000136888	0.538329	8.05841	7.52102	0.00609832	0.0406873	ATP6V1G1	protein_coding	ATPase, H+ transporting, lysosomal 13kDa, V1 subunit G1 [Source:HGNC Symbol;Acc:HGNC:864]	10627	19.9463	20.0592	21.3434	30.8487	29.9906	28.2728
ENSG00000169180	0.524453	7.84194	7.27478	0.00699296	0.0446964	XPO6	protein_coding	exportin 6 [Source:HGNC Symbol;Acc:HGNC:19733]	113941	1.72712	1.72892	1.50104	2.27242	2.49378	2.35399
ENSG00000254277	-0.516832	7.63954	7.01285	0.00809269	0.0496992	RP11-1144P22.1	lincRNA		27486	8.59031	8.3117	8.69507	5.67878	6.43127	5.80351
ENSG00000122591	-0.533197	7.8738	7.39876	0.00652688	0.0425395	FAM126A	protein_coding	family with sequence similarity 126, member A [Source:HGNC Symbol;Acc:HGNC:24587]	124759	2.05829	2.07285	2.55106	1.53369	1.50808	1.55269
ENSG00000153774	-0.533631	7.14615	7.16016	0.00745406	0.0470153	CFDP1	protein_coding	craniofacial development protein 1 [Source:HGNC Symbol;Acc:HGNC:1873]	139787	1.1431	1.1564	1.29578	0.788438	0.853894	0.838773
ENSG00000110092	-0.537077	7.27167	7.341	0.00673993	0.0434364	CCND1	protein_coding	cyclin D1 [Source:HGNC Symbol;Acc:HGNC:1582]	13387	12.5459	13.0846	15.4077	9.13111	9.26609	9.78501
ENSG00000100353	-0.539428	8.0239	7.04481	0.00794952	0.0490729	EIF3D	protein_coding	eukaryotic translation initiation factor 3, subunit D [Source:HGNC Symbol;Acc:HGNC:3278]	18586	14.4488	19.1875	16.2552	11.7464	10.9823	11.3768
ENSG00000166206	-0.548784	8.64073	7.12638	0.00759579	0.0475462	GABRB3	protein_coding	gamma-aminobutyric acid (GABA) A receptor, beta 3 [Source:HGNC Symbol;Acc:HGNC:4083]	395993	1.29427	1.06085	1.2402	0.835359	0.844064	0.77165
ENSG00000145919	-0.549419	7.31537	7.21915	0.007213	0.045808	BOD1	protein_coding	biorientation of chromosomes in cell division 1 [Source:HGNC Symbol;Acc:HGNC:25114]	9146	21.4563	17.8268	22.8828	13.9842	14.6535	13.6322
ENSG00000122126	-0.556478	7.01769	7.65237	0.00566977	0.0386587	OCRL	protein_coding	oculocerebrorenal syndrome of Lowe [Source:HGNC Symbol;Acc:HGNC:8108]	52712	2.80839	2.9481	3.01771	1.95384	2.07602	1.93635
ENSG00000066468	-0.557098	7.74248	7.97585	0.00474055	0.0341468	FGFR2	protein_coding	fibroblast growth factor receptor 2 [Source:HGNC Symbol;Acc:HGNC:3689]	120124	2.13243	2.13349	2.08768	1.31758	1.64786	1.37348
ENSG00000163558	-0.5602	7.26342	7.90644	0.00492592	0.0350722	PRKCI	protein_coding	protein kinase C, iota [Source:HGNC Symbol;Acc:HGNC:9404]	83616	2.09053	2.09788	2.38004	1.41334	1.56671	1.47056
ENSG00000120137	-0.561604	7.4393	7.83433	0.0051263	0.0361047	PANK3	protein_coding	pantothenate kinase 3 [Source:HGNC Symbol;Acc:HGNC:19365]	31105	7.17759	6.09158	6.68811	4.30389	4.78835	4.41421
ENSG00000089916	-0.562824	6.62205	7.19065	0.00732844	0.046442	GPATCH2L	protein_coding	G patch domain containing 2-like [Source:HGNC Symbol;Acc:HGNC:20210]	102426	1.19017	1.02205	1.22968	0.79473	0.777477	0.751189
ENSG00000234741	-0.56551	7.55388	8.29782	0.00396926	0.0300189	GAS5	processed_transcript	growth arrest-specific 5 (non-protein coding) [Source:HGNC Symbol;Acc:HGNC:16355]	4982	44.9744	41.296	48.8119	31.9492	29.3866	29.7892
ENSG00000056998	-0.565685	7.18479	8.22289	0.00413652	0.0310083	GYG2	protein_coding	glycogenin 2 [Source:HGNC Symbol;Acc:HGNC:4700]	54030	3.07406	3.13332	3.43238	2.08177	2.19787	2.22849
ENSG00000110871	-0.568737	6.551	7.3902	0.00655801	0.0426486	COQ5	protein_coding	coenzyme Q5 homolog, methyltransferase (S. cerevisiae) [Source:HGNC Symbol;Acc:HGNC:28722]	31160	3.64488	3.64145	3.48504	2.26529	2.48122	2.5218
ENSG00000157110	-0.569167	8.14098	8.02587	0.00461138	0.0335272	RBPMS	protein_coding	RNA binding protein with multiple splicing [Source:HGNC Symbol;Acc:HGNC:19097]	187782	1.97344	1.58135	1.83813	1.25015	1.24473	1.12901
ENSG00000062194	-0.570259	7.99687	8.46262	0.00362519	0.0280611	GPBP1	protein_coding	GC-rich promoter binding protein 1 [Source:HGNC Symbol;Acc:HGNC:29520]	90731	3.32703	3.24726	3.51544	2.25648	2.38568	2.15526
ENSG00000140374	-0.570264	7.0717	8.06035	0.00452444	0.03307	ETFA	protein_coding	electron-transfer-flavoprotein, alpha polypeptide [Source:HGNC Symbol;Acc:HGNC:3481]	96117	1.64882	1.6471	1.7156	1.11335	1.04929	1.2182
ENSG00000146416	-0.570879	6.33118	7.13424	0.00756255	0.0474046	AIG1	protein_coding	androgen-induced 1 [Source:HGNC Symbol;Acc:HGNC:21607]	279808	0.349988	0.350736	0.330079	0.22213	0.232842	0.239
ENSG00000111707	-0.57107	7.40822	8.01612	0.00463629	0.0336536	SUDS3	protein_coding	suppressor of defective silencing 3 homolog (S. cerevisiae) [Source:HGNC Symbol;Acc:HGNC:29545]	41651	4.55011	4.42044	5.67785	3.05292	3.43518	3.32147
ENSG00000111817	-0.57263	6.43405	7.3442	0.00672793	0.0433748	DSE	protein_coding	dermatan sulfate epimerase [Source:HGNC Symbol;Acc:HGNC:21144]	187088	0.536098	0.529751	0.59152	0.372074	0.373262	0.367697
ENSG00000184575	-0.573758	8.31306	7.98249	0.00472319	0.0340492	XPOT	protein_coding	exportin, tRNA [Source:HGNC Symbol;Acc:HGNC:12826]	46777	7.21349	8.03456	9.18916	5.34494	5.71712	5.28471
ENSG00000147874	-0.575773	6.36926	7.39139	0.00655368	0.0426359	HAUS6	protein_coding	HAUS augmin-like complex, subunit 6 [Source:HGNC Symbol;Acc:HGNC:25948]	49976	2.15159	1.98907	1.79709	1.36476	1.37456	1.23821
ENSG00000180574	-0.577762	6.54708	7.22357	0.00719523	0.0457439	EIF2S3L	protein_coding	Putative eukaryotic translation initiation factor 2 subunit 3-like protein [Source:UniProtKB/Swiss-Prot;Acc:Q2VIR3]	17533	5.68432	6.38495	7.09995	4.38443	4.43713	3.9828
ENSG00000185630	-0.580454	8.0373	8.16087	0.00428038	0.031688	PBX1	protein_coding	pre-B-cell leukemia homeobox 1 [Source:HGNC Symbol;Acc:HGNC:8632]	343712	0.769375	0.925011	1.06027	0.583951	0.665021	0.580905
ENSG00000164294	-0.581036	6.6435	7.93121	0.00485893	0.0347753	GPX8	protein_coding	glutathione peroxidase 8 (putative) [Source:HGNC Symbol;Acc:HGNC:33100]	6953	16.1643	17.953	17.5682	11.3143	11.5916	11.6117
ENSG00000142864	-0.583824	9.34698	7.43754	0.00638772	0.0418917	SERBP1	protein_coding	SERPINE1 mRNA binding protein 1 [Source:HGNC Symbol;Acc:HGNC:17860]	22605	37.1324	33.6669	32.8809	22.4317	24.536	22.1808
ENSG00000053254	-0.584321	7.54768	8.52195	0.00350888	0.0274905	FOXN3	protein_coding	forkhead box N3 [Source:HGNC Symbol;Acc:HGNC:1928]	494278	0.492921	0.433409	0.435647	0.280323	0.323817	0.304135
ENSG00000131459	-0.58515	6.86887	8.01339	0.00464328	0.0336907	GFPT2	protein_coding	glutamine-fructose-6-phosphate transaminase 2 [Source:HGNC Symbol;Acc:HGNC:4242]	52697	2.64069	2.7454	2.57283	2.05515	1.73784	1.54649
ENSG00000085449	-0.585528	7.66152	9.12389	0.00252293	0.0216877	WDFY1	protein_coding	WD repeat and FYVE domain containing 1 [Source:HGNC Symbol;Acc:HGNC:20451]	89671	2.75382	2.6579	2.71385	1.75982	1.8708	1.78558
ENSG00000163349	-0.585702	7.05146	8.5187	0.00351516	0.0275161	HIPK1	protein_coding	homeodomain interacting protein kinase 1 [Source:HGNC Symbol;Acc:HGNC:19006]	48612	3.1305	3.38873	3.30154	2.12184	2.23131	2.18842
ENSG00000133226	-0.586049	7.36653	8.61835	0.00332794	0.0265175	SRRM1	protein_coding	serine/arginine repetitive matrix 1 [Source:HGNC Symbol;Acc:HGNC:16638]	41551	4.19674	5.08557	5.02333	3.11289	3.43923	2.96027
ENSG00000111144	-0.586727	7.6338	7.06956	0.00784046	0.0486348	LTA4H	protein_coding	leukotriene A4 hydrolase [Source:HGNC Symbol;Acc:HGNC:6710]	42692	4.21631	6.44524	6.18569	3.99996	3.56152	3.49313
ENSG00000153944	-0.588707	6.77597	7.1772	0.00738358	0.0466756	MSI2	protein_coding	musashi RNA-binding protein 2 [Source:HGNC Symbol;Acc:HGNC:18585]	428834	0.322823	0.26302	0.334486	0.181717	0.231001	0.199169
ENSG00000086666	-0.588795	7.60837	9.15181	0.00248472	0.0214994	ZFAND6	protein_coding	zinc finger, AN1-type domain 6 [Source:HGNC Symbol;Acc:HGNC:30164]	78825	3.05013	2.7654	3.10698	1.97918	1.96224	1.98363
ENSG00000108256	-0.588826	8.4636	8.8286	0.00296545	0.0245502	NUFIP2	protein_coding	nuclear fragile X mental retardation protein interacting protein 2 [Source:HGNC Symbol;Acc:HGNC:17634]	38282	11.3116	11.4533	10.4692	7.32648	7.52755	7.22859
ENSG00000172053	-0.589064	7.85132	8.35367	0.00384909	0.0292835	QARS	protein_coding	glutaminyl-tRNA synthetase [Source:HGNC Symbol;Acc:HGNC:9751]	9169	28.9702	36.5037	25.6415	21.0939	19.3745	19.4799
ENSG00000113658	-0.589399	6.86349	8.50001	0.00355144	0.0277152	SMAD5	protein_coding	SMAD family member 5 [Source:HGNC Symbol;Acc:HGNC:6771]	55902	2.52484	2.3221	2.66013	1.63772	1.64525	1.69937
ENSG00000091972	-0.590419	6.40128	7.35557	0.00668555	0.0431794	CD200	protein_coding	CD200 molecule [Source:HGNC Symbol;Acc:HGNC:7203]	30465	3.68084	3.44453	2.88565	2.08886	2.29654	2.23446
ENSG00000135049	-0.593861	7.01602	8.70617	0.00317135	0.0256565	AGTPBP1	protein_coding	ATP/GTP binding protein 1 [Source:HGNC Symbol;Acc:HGNC:17258]	195490	0.738222	0.798816	0.852127	0.507462	0.541872	0.531519
ENSG00000130741	-0.597913	8.88249	8.27086	0.00402865	0.0303781	EIF2S3	protein_coding	eukaryotic translation initiation factor 2, subunit 3 gamma, 52kDa [Source:HGNC Symbol;Acc:HGNC:3267]	23255	22.3975	24.3129	26.6498	15.8196	17.0598	15.5071
ENSG00000115355	-0.598078	6.2064	7.1482	0.00750391	0.0471693	CCDC88A	protein_coding	coiled-coil domain containing 88A [Source:HGNC Symbol;Acc:HGNC:25523]	132079	0.569531	0.673651	0.78067	0.429197	0.467765	0.4301
ENSG00000109445	-0.598299	6.07548	7.22862	0.00717503	0.0456317	ZNF330	protein_coding	zinc finger protein 330 [Source:HGNC Symbol;Acc:HGNC:15462]	13810	6.14816	5.66306	5.81236	3.88999	4.03964	3.71139
ENSG00000127334	-0.599547	6.09203	7.04062	0.00796813	0.0491224	DYRK2	protein_coding	dual-specificity tyrosine-(Y)-phosphorylation regulated kinase 2 [Source:HGNC Symbol;Acc:HGNC:3093]	17068	5.17277	4.70579	4.54856	2.97132	3.44543	3.10827
ENSG00000131389	-0.601485	6.80834	7.86103	0.00505115	0.0356654	SLC6A6	protein_coding	solute carrier family 6 (neurotransmitter transporter), member 6 [Source:HGNC Symbol;Acc:HGNC:11052]	86773	1.21482	1.60742	1.87198	1.02223	0.959579	1.06809
ENSG00000168495	-0.601504	6.34822	7.5603	0.0059668	0.0400423	POLR3D	protein_coding	polymerase (RNA) III (DNA directed) polypeptide D, 44kDa [Source:HGNC Symbol;Acc:HGNC:1080]	9496	11.9513	10.4148	8.73026	6.74259	6.8056	6.78153
ENSG00000162378	-0.601773	6.03634	7.13828	0.00754556	0.0473312	ZYG11B	protein_coding	zyg-11 family member B, cell cycle regulator [Source:HGNC Symbol;Acc:HGNC:25820]	100875	0.806066	0.709981	0.835104	0.479138	0.522239	0.546511
ENSG00000139146	-0.602657	8.53488	8.70978	0.00316508	0.0256174	FAM60A	protein_coding	family with sequence similarity 60, member A [Source:HGNC Symbol;Acc:HGNC:30702]	46474	9.06565	9.16277	10.6483	6.06192	6.87383	6.06185
ENSG00000104728	-0.605928	6.55608	8.21577	0.00415279	0.0310667	ARHGEF10	protein_coding	Rho guanine nucleotide exchange factor (GEF) 10 [Source:HGNC Symbol;Acc:HGNC:14103]	134665	0.969611	0.778935	0.784596	0.560403	0.547159	0.548214
ENSG00000132388	-0.607	8.12279	8.64515	0.00327933	0.026292	UBE2G1	protein_coding	ubiquitin-conjugating enzyme E2G 1 [Source:HGNC Symbol;Acc:HGNC:12482]	97369	3.27262	3.10698	4.00792	2.2919	2.36729	2.12485
ENSG00000163291	-0.60731	6.44444	8.12022	0.00437743	0.0321908	PAQR3	protein_coding	progestin and adipoQ receptor family member III [Source:HGNC Symbol;Acc:HGNC:30130]	52311	2.05394	1.82924	2.14196	1.4434	1.25968	1.25167
ENSG00000133818	-0.60828	7.58853	8.82888	0.002965	0.0245502	RRAS2	protein_coding	related RAS viral (r-ras) oncogene homolog 2 [Source:HGNC Symbol;Acc:HGNC:17271]	86580	3.16763	2.29822	2.61175	1.71037	1.83045	1.71459
ENSG00000138459	-0.60852	6.60094	8.49233	0.00356646	0.027779	SLC35A5	protein_coding	solute carrier family 35, member A5 [Source:HGNC Symbol;Acc:HGNC:20792]	23868	4.94269	4.68673	5.0961	3.13239	3.3401	3.18345
ENSG00000118707	-0.608978	7.27824	9.49757	0.00205744	0.0185793	TGIF2	protein_coding	TGFB-induced factor homeobox 2 [Source:HGNC Symbol;Acc:HGNC:15764]	20462	9.10276	9.08048	9.289	5.8041	6.27605	5.94097
ENSG00000058673	-0.609302	6.62741	8.3732	0.00380794	0.0290571	ZC3H11A	protein_coding	zinc finger CCCH-type containing 11A [Source:HGNC Symbol;Acc:HGNC:29093]	58470	2.1659	1.91822	2.03892	1.272	1.43305	1.30908
ENSG00000114978	-0.609917	7.6055	9.40501	0.00216393	0.0193093	MOB1A	protein_coding	MOB kinase activator 1A [Source:HGNC Symbol;Acc:HGNC:16015]	26370	8.75503	7.99729	10.052	5.69703	5.99659	5.79613
ENSG00000152558	-0.610451	7.65644	9.2238	0.00238889	0.0208356	TMEM123	protein_coding	transmembrane protein 123 [Source:HGNC Symbol;Acc:HGNC:30138]	74052	2.88185	3.04287	3.97954	1.95016	2.29847	2.18755
ENSG00000138760	-0.610941	7.20588	9.19392	0.0024282	0.0211062	SCARB2	protein_coding	scavenger receptor class B, member 2 [Source:HGNC Symbol;Acc:HGNC:1665]	55156	3.5234	3.04869	3.13293	2.00246	2.15934	2.18445
ENSG00000128272	-0.611539	8.18715	9.30456	0.00228584	0.0201431	ATF4	protein_coding	activating transcription factor 4 [Source:HGNC Symbol;Acc:HGNC:786]	2990	107.407	141.726	105.477	76.4503	80.6173	73.0301
ENSG00000224078	-0.613416	9.75204	7.8778	0.00500454	0.0354524	SNHG14	processed_transcript	small nucleolar RNA host gene 14 (non-protein coding) [Source:HGNC Symbol;Acc:HGNC:37462]	440879	2.35723	2.36965	2.36283	1.41499	1.66294	1.5664
ENSG00000130844	-0.615788	6.12958	7.00671	0.00812046	0.0498012	ZNF331	protein_coding	zinc finger protein 331 [Source:HGNC Symbol;Acc:HGNC:15489]	59288	1.75731	1.33905	1.20458	0.899513	1.01181	0.86517
ENSG00000137075	-0.616106	6.95222	9.39363	0.0021774	0.0193883	RNF38	protein_coding	ring finger protein 38 [Source:HGNC Symbol;Acc:HGNC:18052]	151152	0.897699	1.06918	1.00839	0.640562	0.672742	0.623737
ENSG00000121060	-0.616328	5.9553	7.08363	0.00777913	0.0483887	TRIM25	protein_coding	tripartite motif containing 25 [Source:HGNC Symbol;Acc:HGNC:12932]	26129	2.56982	3.38422	2.68202	1.86772	1.78844	1.93712
ENSG00000116005	-0.616688	6.35972	8.43475	0.00368117	0.0283561	PCYOX1	protein_coding	prenylcysteine oxidase 1 [Source:HGNC Symbol;Acc:HGNC:20588]	23805	3.99837	4.11729	4.404	2.66015	2.77546	2.72366
ENSG00000157741	-0.618409	6.26764	7.76021	0.00534097	0.037125	UBN2	protein_coding	ubinuclein 2 [Source:HGNC Symbol;Acc:HGNC:21931]	77880	1.32965	1.09909	1.16429	0.730895	0.767452	0.838165
ENSG00000094916	-0.618988	8.706	9.15625	0.00247869	0.0214616	CBX5	protein_coding	chromobox homolog 5 [Source:HGNC Symbol;Acc:HGNC:1555]	49193	9.87023	9.27697	11.745	6.30145	6.72071	7.0107
ENSG00000136051	-0.619426	6.9864	8.97203	0.00274144	0.0230987	KIAA1033	protein_coding	KIAA1033 [Source:HGNC Symbol;Acc:HGNC:29174]	61810	1.99824	2.79222	2.69018	1.54434	1.6685	1.60739
[truncated: 1,011 more rows]

## Sheet: P_D1 vs D4
Row.names	logFC	logCPM	LR	PValue	FDR	gene.id.x	biotype.x	Description	length	X1_D1_RPKM	X2_D1_RPKM	X3_D1_RPKM	X1_D4_RPKM	X2_D4_RPKM	X3_D4_RPKM
[truncated: 8,676 more rows]

[truncated: 2 more sheets: P_D4 vs D9, P_D9 vs D15]
