# Supplementary material for: Cardiomyogenic differentiation is fine-tuned by differential mRNA association with polysomes
Source: BMC Genomics. 2019 Mar 15;20:219. doi: 10.1186/s12864-019-5550-3 (PMC6420765; doi:10.1186/s12864-019-5550-3)
Supplement: Supplementary file 4 — Ribosome-free RNA-seq data of comparisons of each sample against the preceding time-point (FDR < 0.05). (XLSX 1508 kb) [file 12864_2019_5550_MOESM4_ESM.xlsx]

## Sheet: R_D0 vs D1
Row.names	logFC	logCPM	LR	PValue	FDR	gene.id.x	biotype.x	1D0L.1_S1_L001_R1_001_RPKM	2D0L.11_S11_L003_R1_001_RPKM	3D0L.21_S21_L007_R1_001_RPKM	1D1L.3_S3_L001_R1_001_RPKM	2D1L.13_S13_L003_R1_001_RPKM	3D1L.23_S23_L007_R1_001_RPKM	1D0L.1_S1_L001_R1_001	2D0L.11_S11_L003_R1_001	3D0L.21_S21_L007_R1_001	1D1L.3_S3_L001_R1_001	2D1L.13_S13_L003_R1_001	3D1L.23_S23_L007_R1_001	Description	V1	gene.id.y	biotype.y
ENSG00000206073	7.61338	-0.896193	13.6734	0.000217509	0.0202861	SERPINB4	protein_coding	0	0	0	0.334989	0.244565	0.199199	0	0	0	24	20	11	serpin peptidase inhibitor, clade B (ovalbumin), member 4 [Source:HGNC Symbol;Acc:HGNC:10570]	18	SERPINB4	protein_coding
ENSG00000171246	7.57978	-0.0314218	13.0957	0.000295975	0.0252917	NPTX1	protein_coding	0.00816811	0	0	0.395019	0.297781	0.25029	1	0	0	43	37	21	neuronal pentraxin I [Source:HGNC Symbol;Acc:HGNC:7952]	17	NPTX1	protein_coding
ENSG00000135898	7.3203	0.413197	21.84	2.96351e-06	0.00139453	GPR55	protein_coding	0	0	0	0.0274195	0.0240217	0.0284593	0	0	0	15	15	12	G protein-coupled receptor 55 [Source:HGNC Symbol;Acc:HGNC:4511]	2	GPR55	protein_coding
ENSG00000135744	6.09015	1.9476	17.0627	3.61663e-05	0.00629263	AGT	protein_coding	0	0	0	0.0667569	0.0146211	0.108263	0	0	0	8	2	10	angiotensinogen (serpin peptidase inhibitor, clade A, member 8) [Source:HGNC Symbol;Acc:HGNC:333]	1	AGT	protein_coding
ENSG00000135346	6.02185	2.63879	11.2717	0.000786967	0.0432206	CGA	protein_coding	0	0	0	0	0.0535235	0.132106	0	0	0	0	6	10	glycoprotein hormones, alpha polypeptide [Source:HGNC Symbol;Acc:HGNC:1885]	6	CGA	protein_coding
ENSG00000138315	5.49259	1.65778	11.8684	0.000570945	0.0361191	OIT3	protein_coding	0	0	0	0.0273939	0.00436352	0.00646198	0	0	0	11	2	2	oncoprotein induced transcript 3 [Source:HGNC Symbol;Acc:HGNC:29953]	10	OIT3	protein_coding
ENSG00000184144	4.73153	-0.321096	10.9191	0.000951764	0.0473709	CNTN2	protein_coding	0.00989835	0	0.00248429	0.111325	0.051203	0.079438	4	0	1	40	21	22	contactin 2 (axonal) [Source:HGNC Symbol;Acc:HGNC:2172]	1	CNTN2	protein_coding
ENSG00000261325	4.165	1.99213	20.7396	5.26174e-06	0.0019805	AC140542.2	lincRNA	0.00462016	0	0.00231914	0.0467657	0.031866	0.0606739	2	0	1	18	14	18		16	AC140542.2	lincRNA
ENSG00000119737	4.01066	0.189717	11.5425	0.000680245	0.0402414	GPR75	protein_coding	0.0246913	0.0529419	0	0.374892	0.218958	0.2522	2	3	0	27	18	14	G protein-coupled receptor 75 [Source:HGNC Symbol;Acc:HGNC:4526]	2	GPR75	protein_coding
ENSG00000261040	3.99243	1.97886	17.6892	2.60098e-05	0.0052884	WFDC21P	processed_transcript	0.0630061	0.0750524	0.147591	1.55895	0.858781	1.93065	6	5	14	132	83	126	WAP four-disulfide core domain 21, pseudogene [Source:HGNC Symbol;Acc:HGNC:50357]	17	WFDC21P	processed_transcript
ENSG00000100095	3.98989	0.961993	14.6223	0.00013135	0.0152409	SEZ6L	protein_coding	0.00081596	0	0.00040958	0.00642384	0.00763776	0.00476246	2	0	1	14	19	8	seizure related 6 homolog (mouse)-like [Source:HGNC Symbol;Acc:HGNC:10763]	22	SEZ6L	protein_coding
ENSG00000211772	3.83002	3.73434	27.9975	1.21475e-07	0.000193472	TRBC2	TR_C_gene	0.0185345	0.0132469	0.0385436	0.361072	0.311763	0.297493	28	14	58	485	478	308	T cell receptor beta constant 2 [Source:HGNC Symbol;Acc:HGNC:12157]	7	TRBC2	TR_C_gene
ENSG00000212123	3.70268	0.733806	10.9198	0.000951414	0.0473709	PRR22	protein_coding	0.338784	0.138363	0.0485876	4.68114	0.333808	2.54232	7	2	1	86	7	36	proline rich 22 [Source:HGNC Symbol;Acc:HGNC:28354]	19	PRR22	protein_coding
ENSG00000104899	3.60076	1.68327	15.575	7.92954e-05	0.0109454	AMH	protein_coding	0.0316056	0.0451781	0.0634591	0.924199	0.186848	0.645647	1	1	2	26	6	14	anti-Mullerian hormone [Source:HGNC Symbol;Acc:HGNC:464]	19	AMH	protein_coding
ENSG00000164220	3.49755	2.99473	22.6822	1.91131e-06	0.00104141	F2RL2	protein_coding	0.032957	0	0.044115	0.37066	0.389674	0.144268	3	0	4	30	36	9	coagulation factor II (thrombin) receptor-like 2 [Source:HGNC Symbol;Acc:HGNC:3539]	5	F2RL2	protein_coding
ENSG00000184470	3.23808	1.14002	15.6313	7.69681e-05	0.0108098	TXNRD2	protein_coding	0.00919903	0.00563545	0.0171509	0.0960695	0.0763957	0.128476	7	3	13	65	59	67	thioredoxin reductase 2 [Source:HGNC Symbol;Acc:HGNC:18155]	22	TXNRD2	protein_coding
ENSG00000135046	3.2264	5.36524	32.1694	1.41297e-08	3.66791e-05	ANXA1	protein_coding	0.314069	0.897879	0.400008	5.5409	6.40618	3.67989	67	134	85	1051	1387	538	annexin A1 [Source:HGNC Symbol;Acc:HGNC:533]	9	ANXA1	protein_coding
ENSG00000229557	3.16899	2.58088	17.6636	2.63621e-05	0.0052884	LINC00379	lincRNA	0.0230253	0.0658262	0.0693468	0.310752	0.408367	0.671951	1	2	3	12	18	20	long intergenic non-protein coding RNA 379 [Source:HGNC Symbol;Acc:HGNC:42705]	13	LINC00379	lincRNA
ENSG00000106366	3.13137	2.88418	13.7554	0.000208219	0.0196222	SERPINE1	protein_coding	0.294134	0.174331	0.230469	4.41344	1.5551	0.963058	41	17	32	547	220	92	serpin peptidase inhibitor, clade E (nexin, plasminogen activator inhibitor type 1), member 1 [Source:HGNC Symbol;Acc:HGNC:8583]	7	SERPINE1	protein_coding
ENSG00000171956	3.11361	1.09391	12.0962	0.000505259	0.0342996	FOXB1	protein_coding	0.00455717	0.00434278	0.0228752	0.124717	0.0673534	0.0775791	3	2	15	73	45	35	forkhead box B1 [Source:HGNC Symbol;Acc:HGNC:3799]	15	FOXB1	protein_coding
ENSG00000273706	3.07115	1.98036	14.6173	0.000131701	0.0152409	LHX1	protein_coding	0.111611	0.0797702	0.0448195	0.991658	0.857778	0.244287	10	5	4	79	78	15	LIM homeobox 1 [Source:HGNC Symbol;Acc:HGNC:6593]	17	LHX1	protein_coding
ENSG00000275714	3.03066	0.985094	11.626	0.000650373	0.0390318	HIST1H3A	protein_coding	0.426136	0.913699	2.35294	12.4609	3.98883	14.6123	2	3	11	52	19	47	histone cluster 1, H3a [Source:HGNC Symbol;Acc:HGNC:4766]	6	HIST1H3A	protein_coding
ENSG00000184347	2.97311	2.93328	15.8568	6.83194e-05	0.0100323	SLIT3	protein_coding	0.000409877	0.000195297	0.000822969	0.00537809	0.00201928	0.00438589	3	1	6	35	15	22	slit homolog 3 (Drosophila) [Source:HGNC Symbol;Acc:HGNC:11087]	5	SLIT3	protein_coding
ENSG00000203867	2.94303	2.14412	13.7529	0.000208495	0.0196222	RBM20	protein_coding	0.00134347	0.00128027	0	0.00805852	0.00750118	0.00457412	3	2	0	16	17	7	RNA binding motif protein 20 [Source:HGNC Symbol;Acc:HGNC:27424]	10	RBM20	protein_coding
ENSG00000153531	2.8603	5.10937	26.441	2.71716e-07	0.000296099	ADPRHL1	protein_coding	0.0165953	0.0197683	0.0360976	0.270634	0.10356	0.141256	6	5	13	87	38	35	ADP-ribosylhydrolase like 1 [Source:HGNC Symbol;Acc:HGNC:21303]	13	ADPRHL1	protein_coding
ENSG00000128564	2.80537	4.17968	22.282	2.35405e-06	0.00121851	VGF	protein_coding	6.23176	1.21471	2.41717	32.5905	9.48943	21.4515	220	30	85	1023	340	519	VGF nerve growth factor inducible [Source:HGNC Symbol;Acc:HGNC:12684]	7	VGF	protein_coding
ENSG00000165617	2.79097	4.62085	20.852	4.96174e-06	0.00193836	DACT1	protein_coding	0.0852035	0.0173989	0.00610983	0.362772	0.137921	0.23977	14	2	1	53	23	27	dishevelled-binding antagonist of beta-catenin 1 [Source:HGNC Symbol;Acc:HGNC:17748]	14	DACT1	protein_coding
ENSG00000164120	2.78592	3.87117	21.2438	4.04423e-06	0.00167472	HPGD	protein_coding	0.150996	0.189332	0.0797834	0.440941	1.28941	0.873579	57	50	30	148	494	226	hydroxyprostaglandin dehydrogenase 15-(NAD) [Source:HGNC Symbol;Acc:HGNC:5154]	4	HPGD	protein_coding
ENSG00000135111	2.67713	3.50872	14.0425	0.000178727	0.017877	TBX3	protein_coding	0.0314011	0.0269315	0.044134	0.120075	0.167075	0.412373	5	3	7	17	27	45	T-box 3 [Source:HGNC Symbol;Acc:HGNC:11602]	12	TBX3	protein_coding
ENSG00000131746	2.63512	1.2537	11.0777	0.000873739	0.0455687	TNS4	protein_coding	0.0406805	0.0193833	0.0952934	0.449899	0.167012	0.281957	12	4	28	118	50	57	tensin 4 [Source:HGNC Symbol;Acc:HGNC:24352]	17	TNS4	protein_coding
ENSG00000120875	2.39793	2.54004	17.7024	2.58296e-05	0.0052884	DUSP4	protein_coding	0.138947	0.0922142	0.13451	1.08273	0.38627	0.564791	28	13	27	194	79	78	dual specificity phosphatase 4 [Source:HGNC Symbol;Acc:HGNC:3070]	8	DUSP4	protein_coding
ENSG00000184588	2.37629	2.60406	11.3176	0.000767776	0.0430873	PDE4B	protein_coding	0.0052529	0.00364706	0.00482148	0.0305518	0.032829	0.0162056	35	17	32	181	222	74	phosphodiesterase 4B, cAMP-specific [Source:HGNC Symbol;Acc:HGNC:8781]	1	PDE4B	protein_coding
ENSG00000076356	2.37269	3.92434	13.2339	0.000274934	0.0239181	PLXNA2	protein_coding	0.00393366	0.00337374	0.0047389	0.0429138	0.0100773	0.0126276	10	6	12	97	26	22	plexin A2 [Source:HGNC Symbol;Acc:HGNC:9100]	1	PLXNA2	protein_coding
ENSG00000267279	2.36087	2.06408	16.6357	4.52895e-05	0.00738362	RP11-879F14.2	lincRNA	0.0990359	0.0825796	0.149136	0.42697	0.581421	0.722546	24	14	36	92	143	120		18	RP11-879F14.2	lincRNA
ENSG00000084674	2.34806	3.4528	12.3355	0.00044443	0.0319511	APOB	protein_coding	0.0368737	0.0761345	0.0308486	0.343288	0.175605	0.233153	18	26	15	149	87	78	apolipoprotein B [Source:HGNC Symbol;Acc:HGNC:603]	2	APOB	protein_coding
ENSG00000163508	2.27398	2.68859	12.5786	0.000390182	0.029165	EOMES	protein_coding	0.335893	0.203134	0.35018	1.64185	1.12017	1.31956	26	11	27	113	88	70	eomesodermin [Source:HGNC Symbol;Acc:HGNC:3372]	3	EOMES	protein_coding
ENSG00000185585	2.27135	1.81749	10.9299	0.000946252	0.0473709	OLFML2A	protein_coding	0.0208398	0.0165495	0.0371937	0.192712	0.0889791	0.101362	9	5	16	74	39	30	olfactomedin-like 2A [Source:HGNC Symbol;Acc:HGNC:27270]	9	OLFML2A	protein_coding
ENSG00000161677	2.24472	3.3159	14.2661	0.0001587	0.0167647	JOSD2	protein_coding	0.114193	0.0466376	0.196528	0.421987	0.257179	1.19019	7	2	12	23	16	50	Josephin domain containing 2 [Source:HGNC Symbol;Acc:HGNC:28853]	19	JOSD2	protein_coding
ENSG00000075651	2.15893	2.2722	13.3429	0.000259408	0.0233524	PLD1	protein_coding	0.00912809	0.00711709	0.00916389	0.0410646	0.0380201	0.03572	22	12	22	88	93	59	phospholipase D1, phosphatidylcholine-specific [Source:HGNC Symbol;Acc:HGNC:9067]	3	PLD1	protein_coding
ENSG00000114270	2.14916	3.5375	12.1851	0.000481719	0.0330265	COL7A1	protein_coding	0.128822	0.0280216	0.253031	0.951188	0.369751	0.498533	46	7	90	302	134	122	collagen, type VII, alpha 1 [Source:HGNC Symbol;Acc:HGNC:2214]	3	COL7A1	protein_coding
ENSG00000113369	2.11675	4.30724	14.37	0.000150177	0.0165543	ARRDC3	protein_coding	0.573035	0.409557	0.431461	1.22854	2.84073	1.52423	96	48	72	183	483	175	arrestin domain containing 3 [Source:HGNC Symbol;Acc:HGNC:29263]	5	ARRDC3	protein_coding
ENSG00000158555	2.11327	3.18913	11.1602	0.000835715	0.0445966	GDPD5	protein_coding	0.018187	0.00684134	0.0422825	0.153947	0.0839403	0.0446951	19	5	44	143	89	32	glycerophosphodiester phosphodiesterase domain containing 5 [Source:HGNC Symbol;Acc:HGNC:28804]	11	GDPD5	protein_coding
ENSG00000266835	2.09864	2.55011	11.4211	0.000726149	0.041997	LINC01540	lincRNA	0.19904	0.11773	0.220492	0.694725	0.642449	1.0816	29	12	32	90	95	108	long intergenic non-protein coding RNA 1540 [Source:HGNC Symbol;Acc:HGNC:51308]	18	LINC01540	lincRNA
ENSG00000198113	2.0903	2.27253	12.0232	0.000525414	0.0346455	TOR4A	protein_coding	0.232145	0.0510516	0.430256	1.36569	0.52785	1.04227	13	2	24	68	30	40	torsin family 4, member A [Source:HGNC Symbol;Acc:HGNC:25981]	9	TOR4A	protein_coding
ENSG00000171617	2.07413	3.08659	11.2872	0.000780442	0.0432206	ENC1	protein_coding	0.105941	0.115804	0.143894	0.869092	0.282454	0.472849	17	13	23	124	46	52	ectodermal-neural cortex 1 (with BTB domain) [Source:HGNC Symbol;Acc:HGNC:3345]	5	ENC1	protein_coding
ENSG00000164736	2.0606	4.51458	12.2854	0.000456522	0.0321169	SOX17	protein_coding	1.0354	0.718872	2.96988	6.12188	2.56504	10.2303	35	17	100	184	88	237	SRY (sex determining region Y)-box 17 [Source:HGNC Symbol;Acc:HGNC:18122]	8	SOX17	protein_coding
ENSG00000107984	1.98858	3.95798	11.952	0.000545883	0.0353204	DKK1	protein_coding	0.303164	0.433353	0.351177	1.78349	2.04502	0.714589	13	13	15	68	89	21	dickkopf WNT signaling pathway inhibitor 1 [Source:HGNC Symbol;Acc:HGNC:2891]	10	DKK1	protein_coding
ENSG00000143878	1.93097	6.09095	17.6515	2.65302e-05	0.0052884	RHOB	protein_coding	13.8903	3.31799	9.32119	47.0736	24.9039	21.5047	377	63	252	1136	686	400	ras homolog family member B [Source:HGNC Symbol;Acc:HGNC:668]	2	RHOB	protein_coding
ENSG00000144560	1.9066	2.77711	16.666	4.45727e-05	0.00738362	VGLL4	protein_coding	0.0170431	0.00754059	0.0105919	0.0711953	0.0279879	0.0361186	42	13	26	156	70	61	vestigial-like family member 4 [Source:HGNC Symbol;Acc:HGNC:28966]	3	VGLL4	protein_coding
ENSG00000139410	1.89547	2.2228	11.1108	0.00085828	0.0449891	SDSL	protein_coding	0.0544659	0.0467132	0.0710834	0.245026	0.155631	0.246371	10	6	13	40	29	31	serine dehydratase-like [Source:HGNC Symbol;Acc:HGNC:30404]	12	SDSL	protein_coding
ENSG00000233406	1.89447	3.90797	19.2916	1.12198e-05	0.0034582	RP11-296A18.5	processed_pseudogene	10.4548	6.03525	16.2483	42.2846	21.9892	57.0604	104	42	161	374	222	389		1	RP11-296A18.5	processed_pseudogene
ENSG00000130779	1.88942	3.12525	11.7376	0.000612509	0.0376327	CLIP1	protein_coding	0.0311993	0.0206469	0.020301	0.106567	0.0688825	0.0885202	54	25	35	164	121	105	CAP-GLY domain containing linker protein 1 [Source:HGNC Symbol;Acc:HGNC:10461]	12	CLIP1	protein_coding
ENSG00000133216	1.86921	2.86452	13.2617	0.000270885	0.0237656	EPHB2	protein_coding	0.0136706	0.00427465	0.00600436	0.0504494	0.0189419	0.0199476	32	7	14	105	45	32	EPH receptor B2 [Source:HGNC Symbol;Acc:HGNC:3393]	1	EPHB2	protein_coding
ENSG00000139318	1.86434	4.75284	13.8161	0.000201604	0.0192739	DUSP6	protein_coding	1.60568	1.30269	2.23644	7.56516	6.58495	4.72811	111	63	154	465	462	224	dual specificity phosphatase 6 [Source:HGNC Symbol;Acc:HGNC:3072]	12	DUSP6	protein_coding
ENSG00000197993	1.80829	4.29904	15.554	8.01837e-05	0.0109947	KEL	protein_coding	0.162021	0.0926395	0.138258	0.560332	0.399104	0.378264	40	16	34	123	100	64	Kell blood group, metallo-endopeptidase [Source:HGNC Symbol;Acc:HGNC:6308]	7	KEL	protein_coding
ENSG00000104081	1.77284	3.55471	10.9581	0.000931941	0.0471781	BMF	protein_coding	0.112307	0.0832402	0.0334065	0.182446	0.266396	0.321677	27	14	8	39	65	53	Bcl2 modifying factor [Source:HGNC Symbol;Acc:HGNC:24132]	15	BMF	protein_coding
ENSG00000249780	1.74214	5.40496	15.0197	0.000106395	0.013035	RP11-352E6.2	processed_pseudogene	58.4963	79.933	124.436	292.43	274.728	313.973	227	217	481	1009	1082	835		4	RP11-352E6.2	processed_pseudogene
ENSG00000162066	1.73922	3.61783	11.2312	0.000804326	0.0437572	AMDHD2	protein_coding	0.505279	0.0789973	0.792594	2.23758	0.567867	1.52064	64	7	100	252	73	132	amidohydrolase domain containing 2 [Source:HGNC Symbol;Acc:HGNC:24262]	16	AMDHD2	protein_coding
ENSG00000038382	1.71729	3.91487	17.8145	2.43525e-05	0.00528728	TRIO	protein_coding	0.020691	0.0212179	0.0176112	0.088024	0.0540701	0.0538196	92	66	78	348	244	164	trio Rho guanine nucleotide exchange factor [Source:HGNC Symbol;Acc:HGNC:12303]	5	TRIO	protein_coding
ENSG00000189143	1.69963	6.3332	11.3022	0.000774136	0.0430873	CLDN4	protein_coding	0.44007	0.23354	1.05026	2.51914	1.25668	1.60725	167	62	397	850	484	418	claudin 4 [Source:HGNC Symbol;Acc:HGNC:2046]	7	CLDN4	protein_coding
ENSG00000133169	1.69365	5.79334	13.718	0.00021241	0.0199002	BEX1	protein_coding	16.1082	20.5108	18.379	49.2175	80.712	45.0835	293	261	333	796	1490	562	brain expressed, X-linked 1 [Source:HGNC Symbol;Acc:HGNC:1036]	X	BEX1	protein_coding
ENSG00000185238	1.6894	3.68404	11.7552	0.000606737	0.0375	PRMT3	protein_coding	0.0688739	0.147676	0.0583403	0.218666	0.347794	0.277416	96	144	81	271	492	265	protein arginine methyltransferase 3 [Source:HGNC Symbol;Acc:HGNC:30163]	11	PRMT3	protein_coding
ENSG00000072121	1.66412	2.87236	10.9915	0.000915287	0.0468099	ZFYVE26	protein_coding	0.0460211	0.0321922	0.0638959	0.185011	0.120599	0.144306	47	23	65	168	125	101	zinc finger, FYVE domain containing 26 [Source:HGNC Symbol;Acc:HGNC:20761]	14	ZFYVE26	protein_coding
ENSG00000136167	1.656	4.05197	12.315	0.000449337	0.0321169	LCP1	protein_coding	0.0284583	0.0377736	0.017346	0.116595	0.0690993	0.0830504	28	26	17	102	69	56	lymphocyte cytosolic protein 1 (L-plastin) [Source:HGNC Symbol;Acc:HGNC:6528]	13	LCP1	protein_coding
ENSG00000132688	1.65339	5.98763	12.9088	0.000327043	0.0264509	NES	protein_coding	4.00669	2.28513	3.02696	14.9525	7.0084	7.66232	396	158	298	1314	703	519	nestin [Source:HGNC Symbol;Acc:HGNC:7756]	1	NES	protein_coding
ENSG00000033627	1.53387	4.047	12.6512	0.000375333	0.0282592	ATP6V0A1	protein_coding	0.167135	0.0822468	0.088021	0.505368	0.215973	0.261867	122	42	64	328	160	131	ATPase, H+ transporting, lysosomal V0 subunit a1 [Source:HGNC Symbol;Acc:HGNC:865]	17	ATP6V0A1	protein_coding
ENSG00000150540	1.5328	4.30617	12.9877	0.000313549	0.0258985	HNMT	protein_coding	0.100135	0.186077	0.0904751	0.356629	0.453856	0.265439	60	78	54	190	276	109	histamine N-methyltransferase [Source:HGNC Symbol;Acc:HGNC:5028]	2	HNMT	protein_coding
ENSG00000198744	1.52897	8.57963	12.0304	0.000523393	0.0346455	RP5-857K21.11	unprocessed_pseudogene	451.829	387.424	805.528	1815.46	1197.32	1774.76	2824	1694	5015	10089	7595	7602		1	RP5-857K21.11	unprocessed_pseudogene
ENSG00000142227	1.50345	5.60486	16.7491	4.26616e-05	0.00724023	EMP3	protein_coding	2.69492	3.49322	2.64731	9.71197	6.49082	8.38612	279	253	273	894	682	595	epithelial membrane protein 3 [Source:HGNC Symbol;Acc:HGNC:3335]	19	EMP3	protein_coding
ENSG00000162434	1.50249	3.09106	11.9844	0.000536469	0.0350992	JAK1	protein_coding	0.0288407	0.0252977	0.0256636	0.0796169	0.094293	0.0564298	44	27	39	108	146	59	Janus kinase 1 [Source:HGNC Symbol;Acc:HGNC:6190]	1	JAK1	protein_coding
ENSG00000067082	1.45863	4.47069	10.9844	0.000918817	0.0468574	KLF6	protein_coding	2.31449	1.30453	1.0201	4.9839	4.63515	2.8418	246	97	108	471	500	207	Kruppel-like factor 6 [Source:HGNC Symbol;Acc:HGNC:2235]	10	KLF6	protein_coding
ENSG00000124201	1.44124	3.43267	11.6412	0.000645083	0.0388731	ZNFX1	protein_coding	0.209331	0.1419	0.220985	0.686873	0.480555	0.38732	97	46	102	283	226	123	zinc finger, NFX1-type containing 1 [Source:HGNC Symbol;Acc:HGNC:29271]	20	ZNFX1	protein_coding
ENSG00000140365	1.4166	5.572	12.2329	0.000469533	0.0325458	COMMD4	protein_coding	3.37137	2.21374	6.78115	12.246	9.41387	9.69968	283	130	567	914	802	558	COMM domain containing 4 [Source:HGNC Symbol;Acc:HGNC:26027]	15	COMMD4	protein_coding
ENSG00000104635	1.40879	4.37373	13.0753	0.000299212	0.0253167	SLC39A14	protein_coding	0.249482	0.289402	0.213744	0.872611	0.595882	0.53938	191	155	163	594	463	283	solute carrier family 39 (zinc transporter), member 14 [Source:HGNC Symbol;Acc:HGNC:20858]	8	SLC39A14	protein_coding
ENSG00000112983	1.40457	4.5062	12.2249	0.000471564	0.0325458	BRD8	protein_coding	0.298469	0.503055	0.386848	1.15234	1.23121	0.799526	134	158	173	460	561	246	bromodomain containing 8 [Source:HGNC Symbol;Acc:HGNC:19874]	5	BRD8	protein_coding
ENSG00000197081	1.38476	4.27337	11.9371	0.00055027	0.0354069	IGF2R	protein_coding	0.0750123	0.0968484	0.0698407	0.324532	0.18418	0.142998	124	112	115	477	309	162	insulin-like growth factor 2 receptor [Source:HGNC Symbol;Acc:HGNC:5467]	6	IGF2R	protein_coding
ENSG00000139641	1.38083	4.90588	12.749	0.000356209	0.0279983	ESYT1	protein_coding	0.942319	0.71839	0.760131	3.03439	1.73316	1.69824	285	152	229	816	532	352	extended synaptotagmin-like protein 1 [Source:HGNC Symbol;Acc:HGNC:29534]	12	ESYT1	protein_coding
ENSG00000130203	1.30147	8.60757	11.1771	0.000828132	0.0443061	APOE	protein_coding	44.5312	18.7703	37.7409	106.106	40.4236	106.067	1855	547	1566	3930	1709	3028	apolipoprotein E [Source:HGNC Symbol;Acc:HGNC:613]	19	APOE	protein_coding
ENSG00000197149	1.28815	7.08186	11.0804	0.000872446	0.0455687	RP11-452G18.2	processed_pseudogene	113.505	101.101	142.212	225.118	262.666	399.657	1133	706	1414	1998	2661	2734		11	RP11-452G18.2	processed_pseudogene
ENSG00000124145	1.22936	5.30505	11.4126	0.000729476	0.0420718	SDC4	protein_coding	1.14408	0.734035	1.14099	3.25715	1.96436	1.80713	303	136	301	767	528	328	syndecan 4 [Source:HGNC Symbol;Acc:HGNC:10661]	20	SDC4	protein_coding
ENSG00000173812	-1.07004	10.5119	11.238	0.000801386	0.0437572	EIF1	protein_coding	340.264	524.477	279.167	168.554	189.555	181.786	14735	15889	12042	6490	8331	5395	eukaryotic translation initiation factor 1 [Source:HGNC Symbol;Acc:HGNC:3249]	17	EIF1	protein_coding
ENSG00000196465	-1.15004	9.04174	12.1449	0.000492227	0.0335249	MYL6B	protein_coding	102.073	109.295	73.2123	36.9017	42.9733	47.7211	8636	6469	6170	2776	3690	2767	myosin, light chain 6B, alkali, smooth muscle and non-muscle [Source:HGNC Symbol;Acc:HGNC:29823]	12	MYL6B	protein_coding
ENSG00000075415	-1.26202	10.3437	11.5953	0.000661175	0.0395654	SLC25A3	protein_coding	117.661	152.145	66.3515	35.9101	54.4395	51.1053	17224	15581	9675	4674	8088	5127	solute carrier family 25 (mitochondrial carrier; phosphate carrier), member 3 [Source:HGNC Symbol;Acc:HGNC:10989]	12	SLC25A3	protein_coding
ENSG00000213772	-1.26224	6.0836	11.0479	0.000887863	0.045958	EIF1P7	processed_pseudogene	184.076	314.039	148.256	65.7921	98.8834	104.707	708	845	568	225	386	276	eukaryotic translation initiation factor 1 pseudogene 7 [Source:HGNC Symbol;Acc:HGNC:49620]	2	EIF1P7	processed_pseudogene
ENSG00000128656	-1.27809	5.16229	11.303	0.00077381	0.0430873	CHN1	protein_coding	0.274788	0.275802	0.439767	0.180755	0.105292	0.131178	648	455	1033	379	252	212	chimerin 1 [Source:HGNC Symbol;Acc:HGNC:1943]	2	CHN1	protein_coding
ENSG00000205629	-1.29408	7.70328	11.6863	0.000629619	0.0382443	LCMT1	protein_coding	4.13526	5.16186	3.22834	1.55569	1.82758	1.73659	3148	2749	2448	1053	1412	906	leucine carboxyl methyltransferase 1 [Source:HGNC Symbol;Acc:HGNC:17557]	16	LCMT1	protein_coding
ENSG00000149809	-1.29475	6.10493	11.3062	0.000772467	0.0430873	TM7SF2	protein_coding	34.258	21.431	21.9879	13.6151	6.3148	12.4408	1780	779	1138	629	333	443	transmembrane 7 superfamily member 2 [Source:HGNC Symbol;Acc:HGNC:11863]	11	TM7SF2	protein_coding
ENSG00000110011	-1.29921	6.70889	11.0143	0.000904113	0.0464508	DNAJC4	protein_coding	21.5343	11.9638	15.8202	7.37852	4.74613	7.98272	988	384	723	301	221	251	DnaJ (Hsp40) homolog, subfamily C, member 4 [Source:HGNC Symbol;Acc:HGNC:5271]	11	DNAJC4	protein_coding
ENSG00000228623	-1.30437	4.06229	11.0285	0.000897194	0.0463252	ZNF883	lincRNA	0.571129	0.559203	0.753996	0.185646	0.286249	0.279395	346	237	455	100	176	116	zinc finger protein 883 [Source:HGNC Symbol;Acc:HGNC:27271]	9	ZNF883	lincRNA
ENSG00000162222	-1.30447	5.77464	11.9813	0.00053738	0.0350992	TTC9C	protein_coding	5.28121	5.75123	3.75224	2.03347	2.33072	1.58502	739	563	523	253	331	152	tetratricopeptide repeat domain 9C [Source:HGNC Symbol;Acc:HGNC:28432]	11	TTC9C	protein_coding
ENSG00000111832	-1.31117	6.77163	11.241	0.000800093	0.0437572	RWDD1	protein_coding	4.14077	6.31766	5.23376	1.60214	2.18884	2.59221	1247	1331	1570	429	669	535	RWD domain containing 1 [Source:HGNC Symbol;Acc:HGNC:20993]	6	RWDD1	protein_coding
ENSG00000105397	-1.31266	5.5563	12.6761	0.000370353	0.0280885	TYK2	protein_coding	2.02262	1.4456	2.10619	0.906006	0.628137	0.668064	698	349	724	278	220	158	tyrosine kinase 2 [Source:HGNC Symbol;Acc:HGNC:12440]	19	TYK2	protein_coding
ENSG00000090487	-1.315	7.29506	10.8679	0.000978479	0.0484675	SPG21	protein_coding	9.27071	7.17504	10.1652	3.01708	3.7251	3.43324	2896	1568	3163	838	1181	735	spastic paraplegia 21 (autosomal recessive, Mast syndrome) [Source:HGNC Symbol;Acc:HGNC:20373]	15	SPG21	protein_coding
ENSG00000203778	-1.32368	5.3392	10.9479	0.000937113	0.0472091	FAM229B	protein_coding	3.20886	3.41136	7.21649	1.45521	1.85284	2.03904	558	415	1250	225	327	243	family with sequence similarity 229, member B [Source:HGNC Symbol;Acc:HGNC:33858]	6	FAM229B	protein_coding
ENSG00000223478	-1.3256	3.9427	11.122	0.000853083	0.0449884	RP11-545E17.3	antisense	4.46325	3.73946	2.97715	1.11175	1.31832	1.92318	447	262	297	99	134	132		9	RP11-545E17.3	antisense
ENSG00000250786	-1.32916	6.17434	11.8794	0.000567591	0.0361191	SNHG18	lincRNA	8.93591	8.5816	6.52433	4.01109	2.61601	3.03567	451	303	328	180	134	105	small nucleolar RNA host gene 18 (non-protein coding) [Source:HGNC Symbol;Acc:HGNC:49007]	5	SNHG18	lincRNA
ENSG00000089327	-1.33565	7.59972	11.2168	0.000810597	0.0437572	FXYD5	protein_coding	30.7508	28.5707	14.2666	9.95916	8.71369	9.71602	5334	3467	2465	1536	1534	1155	FXYD domain containing ion transport regulator 5 [Source:HGNC Symbol;Acc:HGNC:4029]	19	FXYD5	protein_coding
ENSG00000250317	-1.33933	6.60062	12.4915	0.0004088	0.0301217	SMIM20	protein_coding	1.67157	2.18385	1.47448	0.444725	0.93103	0.779307	1302	1190	1144	308	736	416	small integral membrane protein 20 [Source:HGNC Symbol;Acc:HGNC:37260]	4	SMIM20	protein_coding
ENSG00000247134	-1.36928	6.45106	11.197	0.000819314	0.0440621	RP11-11N9.4	lincRNA	2.13383	3.04247	1.77286	0.421845	1.25018	1.09984	1189	1186	984	209	707	420		8	RP11-11N9.4	lincRNA
ENSG00000102225	-1.37353	8.50197	11.9358	0.000550641	0.0354069	CDK16	protein_coding	47.7348	25.5053	33.4269	22.6904	8.74434	11.1537	6632	2479	4626	2803	1233	1062	cyclin-dependent kinase 16 [Source:HGNC Symbol;Acc:HGNC:8749]	X	CDK16	protein_coding
ENSG00000257103	-1.37575	6.99857	11.9658	0.000541855	0.0352802	LSM14A	protein_coding	5.34619	4.42444	3.25506	2.21622	1.67889	1.147	3489	2020	2116	1286	1112	513	LSM14A, SCD6 homolog A (S. cerevisiae) [Source:HGNC Symbol;Acc:HGNC:24489]	19	LSM14A	protein_coding
ENSG00000134574	-1.37963	5.86029	12.0531	0.000517064	0.0346455	DDB2	protein_coding	5.80035	5.51908	4.24786	2.05025	1.77187	2.16093	1645	1095	1200	517	510	420	damage-specific DNA binding protein 2, 48kDa [Source:HGNC Symbol;Acc:HGNC:2718]	11	DDB2	protein_coding
ENSG00000101144	-1.38129	4.77341	10.9738	0.000924097	0.0470109	BMP7	protein_coding	0.382879	0.204121	0.173822	0.111418	0.0615567	0.121113	429	160	194	111	70	93	bone morphogenetic protein 7 [Source:HGNC Symbol;Acc:HGNC:1074]	20	BMP7	protein_coding
ENSG00000143486	-1.38789	7.06678	11.1135	0.000857017	0.0449891	EIF2D	protein_coding	5.48281	3.85496	5.02716	2.32672	1.57218	1.56353	2584	1271	2360	975	752	505	eukaryotic translation initiation factor 2D [Source:HGNC Symbol;Acc:HGNC:6583]	1	EIF2D	protein_coding
ENSG00000117362	-1.3937	7.48196	12.6616	0.000373235	0.0282037	APH1A	protein_coding	96.7602	57.5828	51.0345	39.1964	22.7488	16.2499	4631	1928	2433	1668	1105	533	APH1A gamma secretase subunit [Source:HGNC Symbol;Acc:HGNC:29509]	1	APH1A	protein_coding
ENSG00000162545	-1.39491	5.43525	12.2851	0.000456584	0.0321169	CAMK2N1	protein_coding	12.8904	5.31579	6.64224	3.38703	2.5402	3.02943	565	163	290	132	113	91	calcium/calmodulin-dependent protein kinase II inhibitor 1 [Source:HGNC Symbol;Acc:HGNC:24190]	1	CAMK2N1	protein_coding
ENSG00000156875	-1.398	5.1981	14.0582	0.000177241	0.0178144	HIAT1	protein_coding	2.46176	1.77325	1.48169	0.84623	0.680538	0.610883	1276	643	765	390	358	217	hippocampus abundant transcript 1 [Source:HGNC Symbol;Acc:HGNC:23363]	1	HIAT1	protein_coding
ENSG00000106105	-1.40096	5.99781	11.3629	0.00074926	0.0427367	GARS	protein_coding	3.8693	5.1057	2.26205	2.01732	1.38675	0.975	1743	1609	1015	808	634	301	glycyl-tRNA synthetase [Source:HGNC Symbol;Acc:HGNC:4162]	7	GARS	protein_coding
ENSG00000003147	-1.40442	4.63047	12.7218	0.000361418	0.0280264	ICA1	protein_coding	0.322546	0.225517	0.429401	0.14655	0.123784	0.082704	552	270	732	223	215	97	islet cell autoantigen 1, 69kDa [Source:HGNC Symbol;Acc:HGNC:5343]	7	ICA1	protein_coding
ENSG00000196141	-1.41431	5.86533	11.5232	0.000687332	0.0403631	SPATS2L	protein_coding	1.16786	0.848142	0.428603	0.388805	0.286457	0.237764	2358	1198	862	698	587	329	spermatogenesis associated, serine-rich 2-like [Source:HGNC Symbol;Acc:HGNC:24574]	2	SPATS2L	protein_coding
ENSG00000111275	-1.42728	4.93331	11.5304	0.00068468	0.0403631	ALDH2	protein_coding	0.964833	1.50085	0.616578	0.387545	0.443375	0.307596	476	518	303	170	222	104	aldehyde dehydrogenase 2 family (mitochondrial) [Source:HGNC Symbol;Acc:HGNC:404]	12	ALDH2	protein_coding
ENSG00000149547	-1.42882	8.72062	12.3383	0.000443759	0.0319511	EI24	protein_coding	82.6487	35.4091	76.6409	35.8171	16.8911	17.8791	14637	4387	13520	5640	3036	2170	etoposide induced 2.4 [Source:HGNC Symbol;Acc:HGNC:13276]	11	EI24	protein_coding
ENSG00000120254	-1.4297	5.6311	10.8053	0.00101212	0.0496587	MTHFD1L	protein_coding	0.372958	0.825303	0.22302	0.188319	0.174088	0.146703	1009	1562	601	453	478	272	methylenetetrahydrofolate dehydrogenase (NADP+ dependent) 1-like [Source:HGNC Symbol;Acc:HGNC:21055]	6	MTHFD1L	protein_coding
ENSG00000144647	-1.43062	4.01176	11.6389	0.000645852	0.0388731	POMGNT2	protein_coding	2.13806	0.595427	1.03892	0.549003	0.285377	0.408372	657	128	318	150	89	86	protein O-linked mannose N-acetylglucosaminyltransferase 2 (beta 1,4-) [Source:HGNC Symbol;Acc:HGNC:25902]	3	POMGNT2	protein_coding
ENSG00000130724	-1.43748	6.86228	11.6856	0.000629862	0.0382443	CHMP2A	protein_coding	42.6969	66.8582	23.3424	15.7398	17.7326	15.4052	1739	1905	947	570	733	430	charged multivesicular body protein 2A [Source:HGNC Symbol;Acc:HGNC:30216]	19	CHMP2A	protein_coding
ENSG00000178913	-1.449	6.55428	10.8801	0.000972026	0.0482633	TAF7	protein_coding	4.63921	4.77472	1.43138	1.39277	1.64348	0.736256	3218	2317	989	859	1157	350	TAF7 RNA polymerase II, TATA box binding protein (TBP)-associated factor, 55kDa [Source:HGNC Symbol;Acc:HGNC:11541]	5	TAF7	protein_coding
ENSG00000178234	-1.44977	4.51576	12.4731	0.000412844	0.0302047	GALNT11	protein_coding	0.467184	0.312591	0.569714	0.240865	0.130884	0.135812	517	242	628	237	147	103	polypeptide N-acetylgalactosaminyltransferase 11 [Source:HGNC Symbol;Acc:HGNC:19875]	7	GALNT11	protein_coding
ENSG00000157869	-1.45469	5.84583	11.8259	0.000584129	0.0364289	RAB28	protein_coding	0.884864	0.863876	0.956064	0.401749	0.319777	0.273568	1246	851	1341	503	457	264	RAB28, member RAS oncogene family [Source:HGNC Symbol;Acc:HGNC:9768]	4	RAB28	protein_coding
ENSG00000143753	-1.4569	5.32926	11.668	0.000635832	0.0384938	DEGS1	protein_coding	4.68774	4.77318	4.76067	1.2611	2.24373	1.56408	949	676	960	227	461	217	delta(4)-desaturase, sphingolipid 1 [Source:HGNC Symbol;Acc:HGNC:13709]	1	DEGS1	protein_coding
ENSG00000143315	-1.4584	4.28082	13.1981	0.000280236	0.0242774	PIGM	protein_coding	10.6618	6.62245	11.5973	4.02736	3.72764	2.45019	527	229	571	177	187	83	phosphatidylinositol glycan anchor biosynthesis, class M [Source:HGNC Symbol;Acc:HGNC:18858]	1	PIGM	protein_coding
ENSG00000231889	-1.46803	3.68139	14.1192	0.000171587	0.0175876	TRAF3IP2-AS1	antisense	0.192537	0.189281	0.236077	0.0701837	0.0734842	0.0777312	253	174	309	82	98	70	TRAF3IP2 antisense RNA 1 [Source:HGNC Symbol;Acc:HGNC:40005]	6	TRAF3IP2-AS1	antisense
ENSG00000100949	-1.46808	4.17142	12.9421	0.000321274	0.0261812	RABGGTA	protein_coding	3.86003	2.23526	2.78616	1.34675	0.930012	0.904473	274	111	197	85	67	44	Rab geranylgeranyltransferase, alpha subunit [Source:HGNC Symbol;Acc:HGNC:9795]	14	RABGGTA	protein_coding
ENSG00000126581	-1.47676	5.3396	12.7378	0.000358346	0.0279983	BECN1	protein_coding	3.65371	3.08738	5.23574	2.18793	1.13822	1.16949	971	574	1386	517	307	213	beclin 1, autophagy related [Source:HGNC Symbol;Acc:HGNC:1034]	17	BECN1	protein_coding
ENSG00000113407	-1.48248	6.0909	11.0226	0.000900053	0.0463572	TARS	protein_coding	6.34521	8.86656	3.95584	2.42873	2.82907	1.59983	2095	2048	1301	713	948	362	threonyl-tRNA synthetase [Source:HGNC Symbol;Acc:HGNC:11572]	5	TARS	protein_coding
ENSG00000151353	-1.48555	5.82025	16.0791	6.07522e-05	0.00911502	TMEM18	protein_coding	7.2366	7.45229	4.8954	1.68222	2.76863	2.58622	837	603	564	173	325	205	transmembrane protein 18 [Source:HGNC Symbol;Acc:HGNC:25257]	2	TMEM18	protein_coding
ENSG00000056972	-1.48687	4.62303	14.2931	0.000156439	0.0167266	TRAF3IP2	protein_coding	0.938032	0.508772	0.59495	0.226772	0.236678	0.240488	535	203	338	115	137	94	TRAF3 interacting protein 2 [Source:HGNC Symbol;Acc:HGNC:1343]	6	TRAF3IP2	protein_coding
ENSG00000225377	-1.49151	3.84813	11.6991	0.000625297	0.0381911	NRSN2-AS1	antisense	0.74491	0.944002	0.980351	0.323849	0.317642	0.301421	238	211	312	92	103	66	NRSN2 antisense RNA 1 [Source:HGNC Symbol;Acc:HGNC:51222]	20	NRSN2-AS1	antisense
ENSG00000175806	-1.49293	3.61413	11.0503	0.000886724	0.045958	MSRA	protein_coding	0.054333	0.0739988	0.105815	0.025964	0.030099	0.0227974	233	222	452	99	131	67	methionine sulfoxide reductase A [Source:HGNC Symbol;Acc:HGNC:7377]	8	MSRA	protein_coding
ENSG00000145604	-1.49548	5.68726	15.4734	8.36751e-05	0.0113235	SKP2	protein_coding	3.92611	4.19459	2.98122	1.34018	1.11287	1.4943	1453	1086	1099	441	418	379	S-phase kinase-associated protein 2, E3 ubiquitin protein ligase [Source:HGNC Symbol;Acc:HGNC:10901]	5	SKP2	protein_coding
ENSG00000168118	-1.50051	6.51578	11.7375	0.00061252	0.0376327	RAB4A	protein_coding	4.00775	5.64994	2.43473	1.0916	1.84347	1.3028	1598	1576	967	387	746	356	RAB4A, member RAS oncogene family [Source:HGNC Symbol;Acc:HGNC:9781]	1	RAB4A	protein_coding
ENSG00000084092	-1.50326	5.89492	12.2384	0.000468171	0.0325458	NOA1	protein_coding	6.0432	4.13736	3.79111	1.50048	1.88826	1.45179	1069	512	668	236	339	176	nitric oxide associated 1 [Source:HGNC Symbol;Acc:HGNC:28473]	4	NOA1	protein_coding
ENSG00000116906	-1.50637	5.16096	11.1478	0.000841335	0.0447066	GNPAT	protein_coding	1.60621	2.16011	1.27379	0.649367	0.704686	0.426446	676	636	534	243	301	123	glyceronephosphate O-acyltransferase [Source:HGNC Symbol;Acc:HGNC:4416]	1	GNPAT	protein_coding
ENSG00000144524	-1.50951	6.00279	14.977	0.000108831	0.013255	COPS7B	protein_coding	6.49887	3.62624	4.10475	2.37226	1.36057	1.23388	2052	801	1291	666	436	267	COP9 signalosome subunit 7B [Source:HGNC Symbol;Acc:HGNC:16760]	2	COPS7B	protein_coding
ENSG00000187994	-1.52038	4.15584	13.453	0.000244617	0.022214	RINL	protein_coding	2.7349	1.87697	2.85478	0.93123	0.692224	0.951899	327	157	340	99	84	78	Ras and Rab interactor-like [Source:HGNC Symbol;Acc:HGNC:24795]	19	RINL	protein_coding
ENSG00000170340	-1.52212	4.76357	12.5834	0.000389198	0.029165	B3GNT2	protein_coding	1.81016	1.22176	2.15436	0.528703	0.74892	0.440962	593	280	703	154	249	99	UDP-GlcNAc:betaGal beta-1,3-N-acetylglucosaminyltransferase 2 [Source:HGNC Symbol;Acc:HGNC:15629]	2	B3GNT2	protein_coding
ENSG00000198055	-1.52852	4.98298	14.9473	0.000110554	0.013386	GRK6	protein_coding	3.26352	0.915379	1.31671	0.85882	0.409807	0.516979	1483	291	596	347	189	161	G protein-coupled receptor kinase 6 [Source:HGNC Symbol;Acc:HGNC:4545]	5	GRK6	protein_coding
ENSG00000162783	-1.53186	4.41657	11.863	0.000572596	0.0361191	IER5	protein_coding	7.21897	3.96656	6.61891	2.41693	1.99409	1.40042	346	133	316	103	97	46	immediate early response 5 [Source:HGNC Symbol;Acc:HGNC:5393]	1	IER5	protein_coding
ENSG00000077549	-1.53513	7.94235	11.1213	0.000853428	0.0449884	CAPZB	protein_coding	2.91723	5.59429	1.55666	1.30341	1.1806	1.00577	4901	6575	2605	1947	2013	1158	capping protein (actin filament) muscle Z-line, beta [Source:HGNC Symbol;Acc:HGNC:1491]	1	CAPZB	protein_coding
ENSG00000182199	-1.53798	7.2704	14.377	0.000149622	0.0165543	SHMT2	protein_coding	50.8446	47.1834	41.2386	20.4102	14.7653	13.0015	3264	2119	2637	1165	962	572	serine hydroxymethyltransferase 2 (mitochondrial) [Source:HGNC Symbol;Acc:HGNC:10852]	12	SHMT2	protein_coding
ENSG00000123560	-1.54254	4.89333	11.9118	0.000557797	0.035756	PLP1	protein_coding	3.78993	4.1754	3.47536	1.44507	1.76239	0.836261	820	632	749	278	387	124	proteolipid protein 1 [Source:HGNC Symbol;Acc:HGNC:9086]	X	PLP1	protein_coding
ENSG00000159251	-1.5436	10.1708	12.4007	0.000429177	0.0312891	ACTC1	protein_coding	8.43928	5.57368	2.62785	2.6752	1.62668	1.33127	777	359	241	219	152	84	actin, alpha, cardiac muscle 1 [Source:HGNC Symbol;Acc:HGNC:143]	15	ACTC1	protein_coding
ENSG00000272654	-1.54383	4.74749	12.6959	0.000366468	0.0280741	RP11-422P24.11	lincRNA	29.0371	22.3836	12.9973	6.72562	8.20048	7.1066	471	254	210	97	135	79		1	RP11-422P24.11	lincRNA
ENSG00000114353	-1.54482	7.46795	15.215	9.59378e-05	0.012415	GNAI2	protein_coding	12.7828	10.001	7.56236	5.70544	2.27012	2.83367	4838	2648	2851	1920	872	735	guanine nucleotide binding protein (G protein), alpha inhibiting activity polypeptide 2 [Source:HGNC Symbol;Acc:HGNC:4385]	3	GNAI2	protein_coding
ENSG00000148730	-1.54489	7.47304	11.521	0.000688152	0.0403631	EIF4EBP2	protein_coding	21.8908	16.13	5.18844	5.96655	4.89339	3.49187	6074	3131	1434	1472	1378	664	eukaryotic translation initiation factor 4E binding protein 2 [Source:HGNC Symbol;Acc:HGNC:3289]	10	EIF4EBP2	protein_coding
ENSG00000214530	-1.55007	7.07437	12.5114	0.000404468	0.0299089	STARD10	protein_coding	3.21177	1.69392	1.28752	0.605356	0.519429	1.07951	1450	535	579	243	238	334	StAR-related lipid transfer (START) domain containing 10 [Source:HGNC Symbol;Acc:HGNC:10666]	11	STARD10	protein_coding
ENSG00000177830	-1.55183	6.98424	16.2342	5.59748e-05	0.00852174	CHID1	protein_coding	4.64201	3.88126	4.5989	1.75066	1.07963	1.70416	2508	1467	2475	841	592	631	chitinase domain containing 1 [Source:HGNC Symbol;Acc:HGNC:28474]	11	CHID1	protein_coding
ENSG00000181458	-1.55925	5.07779	12.7412	0.00035768	0.0279983	TMEM45A	protein_coding	0.599379	0.680118	0.475594	0.134358	0.230344	0.237431	582	462	460	116	227	158	transmembrane protein 45A [Source:HGNC Symbol;Acc:HGNC:25480]	3	TMEM45A	protein_coding
ENSG00000031698	-1.56358	6.74994	13.9434	0.0001884	0.0184441	SARS	protein_coding	7.76643	8.46522	5.11716	2.67795	2.77557	1.75033	2156	1644	1415	661	782	333	seryl-tRNA synthetase [Source:HGNC Symbol;Acc:HGNC:10537]	1	SARS	protein_coding
ENSG00000176124	-1.56717	3.45896	11.285	0.000781359	0.0432206	DLEU1	protein_coding	0.023711	0.0465545	0.0373476	0.0121075	0.0171863	0.00715822	174	239	273	79	128	36	deleted in lymphocytic leukemia 1 (non-protein coding) [Source:HGNC Symbol;Acc:HGNC:13747]	13	DLEU1	protein_coding
ENSG00000166394	-1.57011	5.73479	12.9778	0.00031521	0.0258985	CYB5R2	protein_coding	8.2443	15.6786	4.8401	3.31497	2.67696	3.29136	1144	1522	669	409	377	313	cytochrome b5 reductase 2 [Source:HGNC Symbol;Acc:HGNC:24376]	11	CYB5R2	protein_coding
ENSG00000179299	-1.57234	4.23876	14.3028	0.000155637	0.0167266	NSUN7	protein_coding	0.580079	0.748136	0.824637	0.245264	0.186222	0.313963	399	360	565	150	130	148	NOP2/Sun domain family, member 7 [Source:HGNC Symbol;Acc:HGNC:25857]	4	NSUN7	protein_coding
ENSG00000110080	-1.57574	4.65489	14.2332	0.000161495	0.0169733	ST3GAL4	protein_coding	0.478538	0.381823	0.406903	0.187906	0.141249	0.0902926	464	259	393	162	139	60	ST3 beta-galactoside alpha-2,3-sialyltransferase 4 [Source:HGNC Symbol;Acc:HGNC:10864]	11	ST3GAL4	protein_coding
ENSG00000117592	-1.57807	9.65649	11.1202	0.000853921	0.0449884	PRDX6	protein_coding	81.8399	214.461	35.4647	31.3111	39.4761	33.0684	10812	19821	4667	3678	5293	2994	peroxiredoxin 6 [Source:HGNC Symbol;Acc:HGNC:16753]	1	PRDX6	protein_coding
ENSG00000162551	-1.58422	6.5314	15.3791	8.79576e-05	0.0118257	ALPL	protein_coding	5.51428	2.68591	2.90895	1.92401	0.811626	1.00993	4358	1485	2290	1352	651	547	alkaline phosphatase, liver/bone/kidney [Source:HGNC Symbol;Acc:HGNC:438]	1	ALPL	protein_coding
ENSG00000170275	-1.5951	8.37611	13.8124	0.000202001	0.0192739	CRTAP	protein_coding	18.5009	15.6303	7.91002	5.50353	4.61014	3.80589	7157	4230	3048	1893	1810	1009	cartilage associated protein [Source:HGNC Symbol;Acc:HGNC:2379]	3	CRTAP	protein_coding
ENSG00000133393	-1.59723	5.33508	11.3345	0.000760784	0.0430383	FOPNL	protein_coding	3.5889	4.24146	1.86084	1.35546	1.28144	0.589903	941	778	486	316	341	106	FGFR1OP N-terminal like [Source:HGNC Symbol;Acc:HGNC:26435]	16	FOPNL	protein_coding
ENSG00000144182	-1.60382	4.69654	12.9679	0.000316885	0.0259332	LIPT1	protein_coding	10.3206	8.64758	4.08457	1.92857	3.11682	2.19131	969	568	382	161	297	141	lipoyltransferase 1 [Source:HGNC Symbol;Acc:HGNC:29569]	2	LIPT1	protein_coding
ENSG00000136828	-1.62049	3.17929	13.8544	0.000197531	0.0190227	RALGPS1	protein_coding	0.07365	0.0473749	0.100671	0.0315401	0.0175838	0.0227334	260	117	354	99	63	55	Ral GEF with PH domain and SH3 binding motif 1 [Source:HGNC Symbol;Acc:HGNC:16851]	9	RALGPS1	protein_coding
ENSG00000149136	-1.6214	6.20275	12.897	0.000329104	0.026514	SSRP1	protein_coding	19.5875	21.6999	6.47204	8.92906	4.67268	2.61587	2218	1719	730	899	537	203	structure specific recognition protein 1 [Source:HGNC Symbol;Acc:HGNC:11327]	11	SSRP1	protein_coding
ENSG00000196704	-1.62315	7.88917	13.481	0.00024099	0.021981	AMZ2	protein_coding	49.4998	59.4933	47.9747	17.3755	13.3375	23.2342	5434	4569	5246	1696	1486	1748	archaelysin family metallopeptidase 2 [Source:HGNC Symbol;Acc:HGNC:28041]	17	AMZ2	protein_coding
ENSG00000250565	-1.62657	3.51239	11.7663	0.000603127	0.0373885	ATP6V1E2	protein_coding	0.370968	0.260316	0.832873	0.218092	0.106333	0.150088	220	108	492	115	64	61	ATPase, H+ transporting, lysosomal 31kDa, V1 subunit E2 [Source:HGNC Symbol;Acc:HGNC:18125]	2	ATP6V1E2	protein_coding
ENSG00000182165	-1.6279	5.83849	12.1696	0.00048574	0.0331922	TP53TG1	lincRNA	2.9923	2.4679	6.99789	1.1234	0.797538	2.0292	695	401	1619	232	188	323	TP53 target 1 (non-protein coding) [Source:HGNC Symbol;Acc:HGNC:17026]	7	TP53TG1	lincRNA
ENSG00000228624	-1.63292	4.27326	10.8426	0.000991906	0.0488986	RP3-399L15.3	antisense	0.113982	0.109698	0.128755	0.0285743	0.0444087	0.0365645	655	441	737	146	259	144		6	RP3-399L15.3	antisense
ENSG00000176407	-1.63451	7.27002	12.0322	0.000522896	0.0346455	KCMF1	protein_coding	4.94421	4.64991	2.28135	1.40183	1.41609	1.01826	5002	3291	2299	1261	1454	706	potassium channel modulatory factor 1 [Source:HGNC Symbol;Acc:HGNC:20589]	2	KCMF1	protein_coding
ENSG00000157110	-1.63721	8.27998	14.4042	0.00014747	0.0165047	RBPMS	protein_coding	3.95614	2.66992	1.3119	0.967416	0.831035	0.735835	8504	4015	2809	1849	1813	1084	RNA binding protein with multiple splicing [Source:HGNC Symbol;Acc:HGNC:19097]	8	RBPMS	protein_coding
ENSG00000183010	-1.63852	5.61501	16.5235	4.8051e-05	0.00765304	PYCR1	protein_coding	13.5724	6.00204	10.1361	5.19268	1.82827	2.66938	1558	482	1159	530	213	210	pyrroline-5-carboxylate reductase 1 [Source:HGNC Symbol;Acc:HGNC:9721]	17	PYCR1	protein_coding
ENSG00000107902	-1.63868	3.91465	14.0842	0.000174808	0.0176556	LHPP	protein_coding	0.156742	0.156036	0.10734	0.0560332	0.0408162	0.0400245	280	195	191	89	74	49	phospholysine phosphohistidine inorganic pyrophosphate phosphatase [Source:HGNC Symbol;Acc:HGNC:30042]	10	LHPP	protein_coding
ENSG00000227533	-1.64057	3.38917	11.2147	0.000811532	0.0437572	SLC2A1-AS1	lincRNA	0.481548	0.452045	1.32043	0.230376	0.212451	0.230723	134	88	366	57	60	44	SLC2A1 antisense RNA 1 [Source:HGNC Symbol;Acc:HGNC:44187]	1	SLC2A1-AS1	lincRNA
ENSG00000164615	-1.64122	7.66198	17.6656	2.63352e-05	0.0052884	CAMLG	protein_coding	22.6853	23.7604	14.2219	4.48125	8.64591	6.50457	3547	2599	2215	623	1372	697	calcium modulating ligand [Source:HGNC Symbol;Acc:HGNC:1471]	5	CAMLG	protein_coding
ENSG00000186493	-1.64277	4.41229	10.9659	0.000928059	0.0470967	C5orf38	protein_coding	2.27355	1.18525	8.10948	1.2033	0.632515	1.44408	85	31	302	40	24	37	chromosome 5 open reading frame 38 [Source:HGNC Symbol;Acc:HGNC:24226]	5	C5orf38	protein_coding
ENSG00000143013	-1.64394	6.54405	15.3658	8.8577e-05	0.0118322	LMO4	protein_coding	10.2882	7.41114	4.45899	2.11341	2.50376	2.22471	2409	1214	1040	440	595	357	LIM domain only 4 [Source:HGNC Symbol;Acc:HGNC:6644]	1	LMO4	protein_coding
ENSG00000215808	-1.64396	3.41213	12.9995	0.00031157	0.0258985	LINC01139	lincRNA	3.53212	3.56525	4.74351	0.940853	1.57221	1.24327	228	161	305	54	103	55	long intergenic non-protein coding RNA 1139 [Source:HGNC Symbol;Acc:HGNC:27924]	1	LINC01139	lincRNA
ENSG00000143632	-1.64511	5.83934	12.0714	0.000512014	0.0345318	ACTA1	protein_coding	14.7281	17.9452	5.99425	5.99208	3.16784	2.99349	481	410	195	174	105	67	actin, alpha 1, skeletal muscle [Source:HGNC Symbol;Acc:HGNC:129]	1	ACTA1	protein_coding
ENSG00000154080	-1.65043	3.08818	12.684	0.000368807	0.0280741	CHST9	protein_coding	0.0642255	0.0685186	0.106309	0.0292455	0.0268563	0.0210288	205	153	338	83	87	46	carbohydrate (N-acetylgalactosamine 4-0) sulfotransferase 9 [Source:HGNC Symbol;Acc:HGNC:19898]	18	CHST9	protein_coding
ENSG00000106290	-1.65188	4.78604	11.2732	0.000786335	0.0432206	TAF6	protein_coding	6.24523	3.16801	4.1409	3.64656	0.822262	0.568925	913	324	603	474	122	57	TAF6 RNA polymerase II, TATA box binding protein (TBP)-associated factor, 80kDa [Source:HGNC Symbol;Acc:HGNC:11540]	7	TAF6	protein_coding
ENSG00000135069	-1.65621	5.85225	12.2973	0.000453608	0.0321169	PSAT1	protein_coding	3.55264	7.02619	4.46887	2.14091	2.10027	0.874295	1340	1854	1679	718	804	226	phosphoserine aminotransferase 1 [Source:HGNC Symbol;Acc:HGNC:19129]	9	PSAT1	protein_coding
ENSG00000102119	-1.65746	7.69979	19.2618	1.13965e-05	0.0034582	EMD	protein_coding	245.511	174.961	186.448	73.1169	53.1028	66.091	6537	3259	4945	1731	1435	1206	emerin [Source:HGNC Symbol;Acc:HGNC:3331]	X	EMD	protein_coding
ENSG00000142657	-1.65893	8.16243	13.3057	0.000264596	0.0235127	PGD	protein_coding	27.0967	31.5425	10.2911	8.62509	6.86537	6.58874	6685	5444	2529	1892	1719	1114	phosphogluconate dehydrogenase [Source:HGNC Symbol;Acc:HGNC:8891]	1	PGD	protein_coding
ENSG00000159346	-1.6757	7.33743	17.8018	2.45148e-05	0.00528728	ADIPOR1	protein_coding	29.787	13.0367	14.4035	7.78844	5.36845	3.70579	6052	1853	2915	1407	1107	516	adiponectin receptor 1 [Source:HGNC Symbol;Acc:HGNC:24040]	1	ADIPOR1	protein_coding
ENSG00000134758	-1.67985	4.47498	11.9911	0.000534559	0.0350992	RNF138	protein_coding	1.25407	1.95614	0.856994	0.244968	0.661179	0.327453	570	622	388	99	305	102	ring finger protein 138, E3 ubiquitin protein ligase [Source:HGNC Symbol;Acc:HGNC:17765]	18	RNF138	protein_coding
ENSG00000106617	-1.68144	5.49877	13.2377	0.000274376	0.0239181	PRKAG2	protein_coding	0.138515	0.131869	0.0778616	0.0523362	0.0386113	0.0202512	509	339	285	171	144	51	protein kinase, AMP-activated, gamma 2 non-catalytic subunit [Source:HGNC Symbol;Acc:HGNC:9386]	7	PRKAG2	protein_coding
ENSG00000196839	-1.68402	4.37219	12.785	0.000349401	0.0278244	ADA	protein_coding	0.811862	1.16432	0.343177	0.258306	0.236823	0.198738	304	305	128	86	90	51	adenosine deaminase [Source:HGNC Symbol;Acc:HGNC:186]	20	ADA	protein_coding
ENSG00000196456	-1.69313	5.14776	11.3966	0.000735776	0.0423173	ZNF775	protein_coding	1.35797	0.751863	2.74466	0.562325	0.338939	0.510693	679	263	1367	250	172	175	zinc finger protein 775 [Source:HGNC Symbol;Acc:HGNC:28501]	7	ZNF775	protein_coding
ENSG00000105755	-1.70106	4.97219	14.6059	0.000132497	0.0152409	ETHE1	protein_coding	1.80462	2.41531	0.79048	0.564845	0.62066	0.322942	424	397	185	118	148	52	ethylmalonic encephalopathy 1 [Source:HGNC Symbol;Acc:HGNC:23287]	19	ETHE1	protein_coding
ENSG00000057935	-1.70955	6.73951	15.5808	7.90552e-05	0.0109454	MTA3	protein_coding	1.10572	1.12033	0.685886	0.373709	0.334617	0.185584	3321	2354	2052	998	1020	382	metastasis associated 1 family, member 3 [Source:HGNC Symbol;Acc:HGNC:23784]	2	MTA3	protein_coding
ENSG00000187601	-1.71055	6.07462	17.0781	3.5874e-05	0.00629263	MAGEH1	protein_coding	94.2939	46.154	40.2186	14.9963	19.383	16.1409	1577	540	670	223	329	185	melanoma antigen family H, 1 [Source:HGNC Symbol;Acc:HGNC:24092]	X	MAGEH1	protein_coding
ENSG00000115484	-1.71292	8.20411	12.809	0.000344947	0.0275758	CCT4	protein_coding	21.5622	30.3756	8.15405	6.59265	6.42392	5.57504	5113	5039	1926	1390	1546	906	chaperonin containing TCP1, subunit 4 (delta) [Source:HGNC Symbol;Acc:HGNC:1617]	2	CCT4	protein_coding
ENSG00000129354	-1.7252	6.92114	12.475	0.000412441	0.0302047	AP1M2	protein_coding	24.1541	31.0305	9.03117	7.79609	5.72499	6.25855	4049	3639	1508	1162	974	719	adaptor-related protein complex 1, mu 2 subunit [Source:HGNC Symbol;Acc:HGNC:558]	19	AP1M2	protein_coding
ENSG00000184009	-1.7255	12.3711	18.5955	1.61599e-05	0.00413075	ACTG1	protein_coding	601.527	514.104	265.421	168.255	118.585	136.058	95547	57128	41995	23763	19117	14811	actin gamma 1 [Source:HGNC Symbol;Acc:HGNC:144]	17	ACTG1	protein_coding
ENSG00000022267	-1.72751	5.65618	12.7112	0.000363469	0.0280264	FHL1	protein_coding	2.32876	2.80752	0.836432	0.65132	0.64732	0.486287	1705	1438	610	424	481	244	four and a half LIM domains 1 [Source:HGNC Symbol;Acc:HGNC:3702]	X	FHL1	protein_coding
ENSG00000178425	-1.72878	5.19721	11.1461	0.000842095	0.0447066	NT5DC1	protein_coding	0.321463	0.622479	0.117998	0.0846021	0.129707	0.102903	547	741	200	128	224	120	5'-nucleotidase domain containing 1 [Source:HGNC Symbol;Acc:HGNC:21556]	6	NT5DC1	protein_coding
ENSG00000261614	-1.73229	3.98397	12.0443	0.000519506	0.0346455	YBX3P1	processed_pseudogene	31.5259	11.8107	19.0863	10.9166	2.29216	7.37425	393	103	237	121	29	63		16	YBX3P1	processed_pseudogene
ENSG00000138101	-1.73438	4.70943	13.9436	0.000188378	0.0184441	DTNB	protein_coding	0.230146	0.153748	0.0854968	0.071587	0.0316484	0.0442886	781	365	289	216	109	103	dystrobrevin, beta [Source:HGNC Symbol;Acc:HGNC:3058]	2	DTNB	protein_coding
ENSG00000011638	-1.73794	5.81455	19.2404	1.15246e-05	0.0034582	TMEM159	protein_coding	5.74294	3.79575	5.05168	2.12059	1.13791	1.13489	1462	676	1281	480	294	198	transmembrane protein 159 [Source:HGNC Symbol;Acc:HGNC:30136]	16	TMEM159	protein_coding
ENSG00000161243	-1.73984	3.78583	15.0707	0.00010356	0.0129333	FBXO27	protein_coding	1.26248	0.700479	0.462778	0.291916	0.26188	0.133314	608	236	222	125	128	44	F-box protein 27 [Source:HGNC Symbol;Acc:HGNC:18753]	19	FBXO27	protein_coding
ENSG00000248475	-1.7421	3.47994	17.3797	3.06084e-05	0.00570943	RP11-479O16.1	antisense	0.198967	0.218268	0.296137	0.0546423	0.049011	0.118155	172	132	255	42	43	70		5	RP11-479O16.1	antisense
ENSG00000178035	-1.74284	8.7081	17.0414	3.65728e-05	0.00631034	IMPDH2	protein_coding	127.333	130.252	77.8487	33.4199	35.9167	31.0209	7409	5302	4512	1729	2121	1237	IMP (inosine 5'-monophosphate) dehydrogenase 2 [Source:HGNC Symbol;Acc:HGNC:6053]	3	IMPDH2	protein_coding
ENSG00000168268	-1.74312	8.51345	13.9097	0.000191808	0.0185903	NT5DC2	protein_coding	128.142	74.9538	36.8097	27.4793	20.5969	20.8605	15650	6404	4478	2984	2553	1746	5'-nucleotidase domain containing 2 [Source:HGNC Symbol;Acc:HGNC:25717]	3	NT5DC2	protein_coding
ENSG00000110711	-1.74419	6.15824	16.4583	4.97313e-05	0.00780066	AIP	protein_coding	10.955	4.47632	11.1067	2.5714	1.91111	3.28871	1011	289	1021	211	179	208	aryl hydrocarbon receptor interacting protein [Source:HGNC Symbol;Acc:HGNC:358]	11	AIP	protein_coding
ENSG00000131653	-1.74477	7.1359	13.4863	0.000240316	0.021981	TRAF7	protein_coding	18.3003	3.91913	15.213	6.99936	1.84575	2.26741	4699	704	3891	1598	481	399	TNF receptor-associated factor 7, E3 ubiquitin protein ligase [Source:HGNC Symbol;Acc:HGNC:20456]	16	TRAF7	protein_coding
ENSG00000226138	-1.74631	2.73614	12.1894	0.000480615	0.0330265	RP1-228P16.7	processed_pseudogene	24.577	30.6093	22.2305	6.29454	14.3857	3.55067	101	88	91	23	60	10		12	RP1-228P16.7	processed_pseudogene
ENSG00000172992	-1.75145	5.53046	17.176	3.40708e-05	0.00608134	DCAKD	protein_coding	3.12017	0.796796	1.66721	0.717966	0.398821	0.367871	1349	241	718	276	175	109	dephospho-CoA kinase domain containing [Source:HGNC Symbol;Acc:HGNC:26238]	17	DCAKD	protein_coding
ENSG00000013563	-1.75219	3.37966	12.6897	0.000367682	0.0280741	DNASE1L1	protein_coding	1.97628	0.608629	1.14525	0.596328	0.284963	0.175836	246	53	142	66	36	15	deoxyribonuclease I-like 1 [Source:HGNC Symbol;Acc:HGNC:2957]	X	DNASE1L1	protein_coding
ENSG00000119782	-1.75493	4.97638	13.9389	0.000188851	0.0184441	FKBP1B	protein_coding	6.8799	7.53878	4.28465	1.22285	2.3766	1.91477	1101	844	683	174	386	210	FK506 binding protein 1B, 12.6 kDa [Source:HGNC Symbol;Acc:HGNC:3712]	2	FKBP1B	protein_coding
ENSG00000089289	-1.75602	8.06282	17.2115	3.34406e-05	0.00608134	IGBP1	protein_coding	8.58566	9.85683	4.8392	1.66763	3.00836	2.35357	3231	2595	1814	558	1149	607	immunoglobulin (CD79A) binding protein 1 [Source:HGNC Symbol;Acc:HGNC:5461]	X	IGBP1	protein_coding
ENSG00000185885	-1.75917	6.69163	19.5501	9.79939e-06	0.00321828	IFITM1	protein_coding	197.322	185.328	92.2196	49.1804	39.6743	46.3393	3989	2621	1857	884	814	642	interferon induced transmembrane protein 1 [Source:HGNC Symbol;Acc:HGNC:5412]	11	IFITM1	protein_coding
ENSG00000008311	-1.7594	5.25021	12.5149	0.000403722	0.0299089	AASS	protein_coding	2.53929	1.59745	1.14109	0.598375	0.609507	0.291589	1995	878	893	418	486	157	aminoadipate-semialdehyde synthase [Source:HGNC Symbol;Acc:HGNC:17366]	7	AASS	protein_coding
ENSG00000126261	-1.76206	5.6416	12.0289	0.000523819	0.0346455	UBA2	protein_coding	3.19709	4.37209	1.1939	1.04894	1.04737	0.493249	1570	1502	584	458	522	166	ubiquitin-like modifier activating enzyme 2 [Source:HGNC Symbol;Acc:HGNC:30661]	19	UBA2	protein_coding
ENSG00000215311	-1.76422	4.48145	11.3855	0.000740195	0.0424536	NPM1P12	processed_pseudogene	28.1055	73.1544	12.0022	7.78447	15.7063	8.56935	268	488	114	66	152	56	nucleophosmin 1 (nucleolar phosphoprotein B23, numatrin) pseudogene 12 [Source:HGNC Symbol;Acc:HGNC:7914]	7	NPM1P12	processed_pseudogene
ENSG00000230623	-1.76973	4.71075	11.5867	0.000664242	0.0396344	RP11-469A15.2	lincRNA	15.9414	11.365	27.3751	5.57189	4.82239	4.95535	798	398	1365	248	245	170		1	RP11-469A15.2	lincRNA
ENSG00000140044	-1.77028	4.52611	12.5189	0.000402853	0.0299089	JDP2	protein_coding	0.796474	0.341821	0.810939	0.30918	0.148421	0.0961616	423	127	429	146	80	35	Jun dimerization protein 2 [Source:HGNC Symbol;Acc:HGNC:17546]	14	JDP2	protein_coding
ENSG00000107438	-1.77071	7.96326	18.4632	1.73221e-05	0.00426969	PDLIM1	protein_coding	10.0413	12.2695	6.01821	2.52737	3.00163	2.82115	6144	5252	3668	1375	1864	1183	PDZ and LIM domain 1 [Source:HGNC Symbol;Acc:HGNC:2067]	10	PDLIM1	protein_coding
ENSG00000141101	-1.77085	6.41175	15.037	0.000105424	0.0129929	NOB1	protein_coding	11.4936	8.31017	4.59534	3.12643	2.10035	1.95986	1720	870	685	416	319	201	NIN1/RPN12 binding protein 1 homolog (S. cerevisiae) [Source:HGNC Symbol;Acc:HGNC:29540]	16	NOB1	protein_coding
ENSG00000003249	-1.7756	6.30702	13.5972	0.000226527	0.0208456	DBNDD1	protein_coding	17.2678	5.08881	18.9157	6.85551	2.29525	2.7727	3017	622	3292	1065	407	332	dysbindin (dystrobrevin binding protein 1) domain containing 1 [Source:HGNC Symbol;Acc:HGNC:28455]	16	DBNDD1	protein_coding
ENSG00000106484	-1.7758	7.41373	15.624	7.72686e-05	0.0108098	MEST	protein_coding	21.1222	23.2619	23.288	10.0178	5.9322	4.88975	4866	3749	5344	2052	1387	772	mesoderm specific transcript [Source:HGNC Symbol;Acc:HGNC:7028]	7	MEST	protein_coding
ENSG00000196981	-1.77942	5.11042	13.3337	0.000260681	0.0233654	WDR5B	protein_coding	16.4427	11.6847	12.2153	5.54783	4.65206	1.43955	700	348	518	210	201	42	WD repeat domain 5B [Source:HGNC Symbol;Acc:HGNC:17826]	3	WDR5B	protein_coding
ENSG00000260077	-1.78517	3.38257	14.3236	0.000153925	0.0167266	RP11-254F7.2	lincRNA	9.50872	4.53069	12.3931	2.87682	2.30117	2.10961	171	57	222	46	42	26		2	RP11-254F7.2	lincRNA
ENSG00000107537	-1.78657	4.58957	16.29	5.43508e-05	0.008398	PHYH	protein_coding	1.90927	2.82555	0.98688	0.451015	0.748293	0.460869	538	557	277	113	214	89	phytanoyl-CoA 2-hydroxylase [Source:HGNC Symbol;Acc:HGNC:8940]	10	PHYH	protein_coding
ENSG00000163322	-1.80026	4.62872	18.036	2.16765e-05	0.00494727	FAM175A	protein_coding	0.770511	0.817731	0.347609	0.207794	0.207666	0.131801	563	418	253	135	154	66	family with sequence similarity 175, member A [Source:HGNC Symbol;Acc:HGNC:25829]	4	FAM175A	protein_coding
ENSG00000171843	-1.81002	4.34034	12.7719	0.000351865	0.0279133	MLLT3	protein_coding	0.0258144	0.0257855	0.0240423	0.00664609	0.00643542	0.00907647	83	58	77	19	21	20	myeloid/lymphoid or mixed-lineage leukemia (trithorax homolog, Drosophila); translocated to, 3 [Source:HGNC Symbol;Acc:HGNC:7136]	9	MLLT3	protein_coding
ENSG00000159388	-1.81449	5.18463	12.2939	0.00045444	0.0321169	BTG2	protein_coding	24.416	6.43953	3.7333	4.92323	1.92626	2.13947	1149	212	175	206	92	69	BTG family, member 2 [Source:HGNC Symbol;Acc:HGNC:1131]	1	BTG2	protein_coding
ENSG00000113719	-1.81828	5.70492	16.0453	6.18446e-05	0.00921218	ERGIC1	protein_coding	1.47625	0.973373	0.372548	0.360937	0.271868	0.144252	2001	923	503	435	374	134	endoplasmic reticulum-golgi intermediate compartment (ERGIC) 1 [Source:HGNC Symbol;Acc:HGNC:29205]	5	ERGIC1	protein_coding
ENSG00000143162	-1.82557	6.64068	10.9522	0.000934902	0.0472091	CREG1	protein_coding	2.53842	4.58746	1.13949	0.59953	1.04333	0.756666	700	885	313	147	292	143	cellular repressor of E1A-stimulated genes 1 [Source:HGNC Symbol;Acc:HGNC:2351]	1	CREG1	protein_coding
ENSG00000166831	-1.82812	7.40784	18.3465	1.84158e-05	0.00444145	RBPMS2	protein_coding	17.102	7.58084	5.90649	4.1755	1.9677	2.3319	6988	2167	2404	1517	816	653	RNA binding protein with multiple splicing 2 [Source:HGNC Symbol;Acc:HGNC:19098]	15	RBPMS2	protein_coding
ENSG00000180228	-1.8287	6.39601	13.9481	0.000187932	0.0184441	PRKRA	protein_coding	8.35416	12.1778	3.59564	1.90652	2.75381	2.09933	1922	1960	824	390	643	331	protein kinase, interferon-inducible double stranded RNA dependent activator [Source:HGNC Symbol;Acc:HGNC:9438]	2	PRKRA	protein_coding
ENSG00000170915	-1.84045	3.49876	10.9432	0.000939471	0.047213	PAQR8	protein_coding	0.344864	0.202032	0.283784	0.139884	0.0946978	0.0137489	183	75	150	66	51	5	progestin and adipoQ receptor family member VIII [Source:HGNC Symbol;Acc:HGNC:15708]	6	PAQR8	protein_coding
ENSG00000229091	-1.84099	4.07896	10.9909	0.000915624	0.0468099	HSPA8P8	processed_pseudogene	27.4656	52.9294	8.80614	11.4018	7.58024	5.14073	382	515	122	141	107	49	heat shock 70kDa protein 8 pseudogene 8 [Source:HGNC Symbol;Acc:HGNC:44923]	7	HSPA8P8	processed_pseudogene
ENSG00000250325	-1.84132	3.36198	13.1663	0.00028503	0.0245136	IGBP1P4	processed_pseudogene	17.1134	14.2223	6.99207	3.02134	3.13712	4.93616	172	100	70	27	32	34	immunoglobulin (CD79A) binding protein 1 pseudogene 4 [Source:HGNC Symbol;Acc:HGNC:43613]	4	IGBP1P4	processed_pseudogene
ENSG00000113269	-1.84554	7.68861	17.1958	3.37184e-05	0.00608134	RNF130	protein_coding	3.29579	4.00996	1.797	0.861467	0.829276	0.896042	6054	5153	3288	1407	1546	1128	ring finger protein 130 [Source:HGNC Symbol;Acc:HGNC:18280]	5	RNF130	protein_coding
ENSG00000241547	-1.84679	6.91577	15.0523	0.000104574	0.0129654	RP11-4K3__A.5	processed_pseudogene	430.055	243.06	173.711	113.397	50.6864	75.3351	2299	909	925	539	275	276		1	RP11-4K3__A.5	processed_pseudogene
ENSG00000168209	-1.85015	4.67004	13.2649	0.000270425	0.0237656	DDIT4	protein_coding	12.0551	2.89165	19.9357	4.55031	1.70848	2.16866	292	49	481	98	42	36	DNA-damage-inducible transcript 4 [Source:HGNC Symbol;Acc:HGNC:24944]	10	DDIT4	protein_coding
ENSG00000180096	-1.85104	3.67294	13.3094	0.000264078	0.0235127	SEPT1	protein_coding	0.425587	0.160828	0.687539	0.0825256	0.149419	0.114207	87	23	140	15	31	16	septin 1 [Source:HGNC Symbol;Acc:HGNC:2879]	16	SEPT1	protein_coding
ENSG00000182979	-1.85969	5.8927	14.2892	0.000156766	0.0167266	MTA1	protein_coding	4.7618	1.13567	0.980212	0.897405	0.33646	0.50578	2775	463	569	465	199	202	metastasis associated 1 [Source:HGNC Symbol;Acc:HGNC:7410]	14	MTA1	protein_coding
ENSG00000250337	-1.86317	4.07632	17.5015	2.87084e-05	0.00550378	LINC01021	lincRNA	1.38778	0.776923	1.76063	0.391221	0.478411	0.190339	383	150	484	96	134	36	long intergenic non-protein coding RNA 1021 [Source:HGNC Symbol;Acc:HGNC:48995]	5	LINC01021	lincRNA
ENSG00000163655	-1.86368	5.83005	10.8609	0.000982146	0.048533	GMPS	protein_coding	1.2945	2.2531	0.532242	0.450539	0.445073	0.244566	1089	1326	446	337	380	141	guanine monphosphate synthase [Source:HGNC Symbol;Acc:HGNC:4378]	3	GMPS	protein_coding
ENSG00000213331	-1.86664	4.78158	11.3406	0.000758321	0.0430165	RP11-713C19.2	processed_pseudogene	37.0688	107.951	15.3541	11.1758	16.9425	12.8604	429	874	177	115	199	102		4	RP11-713C19.2	processed_pseudogene
ENSG00000140416	-1.87171	10.4569	18.5301	1.67243e-05	0.00419396	TPM1	protein_coding	10.6979	18.9251	6.0258	3.70075	3.48614	2.5291	3586	4438	2012	1103	1186	581	tropomyosin 1 (alpha) [Source:HGNC Symbol;Acc:HGNC:12010]	15	TPM1	protein_coding
ENSG00000132563	-1.87468	5.45244	17.6892	2.60099e-05	0.0052884	REEP2	protein_coding	21.1364	5.68458	6.30844	4.48498	1.52622	2.5808	1924	362	572	363	141	161	receptor accessory protein 2 [Source:HGNC Symbol;Acc:HGNC:17975]	5	REEP2	protein_coding
ENSG00000099282	-1.87975	5.51391	15.3517	8.92399e-05	0.0118443	TSPAN15	protein_coding	0.382412	0.257762	0.162304	0.0891651	0.0765844	0.0476342	246	116	104	51	50	21	tetraspanin 15 [Source:HGNC Symbol;Acc:HGNC:23298]	10	TSPAN15	protein_coding
ENSG00000168495	-1.88293	5.4431	18.774	1.47163e-05	0.00396389	POLR3D	protein_coding	12.2997	8.52119	4.14675	2.26586	2.0576	2.41622	1337	648	449	219	227	180	polymerase (RNA) III (DNA directed) polypeptide D, 44kDa [Source:HGNC Symbol;Acc:HGNC:1080]	8	POLR3D	protein_coding
ENSG00000138382	-1.89933	5.74264	13.6153	0.000224348	0.0207371	METTL5	protein_coding	7.10629	13.3197	4.96084	1.29676	3.63427	1.9056	1208	1584	840	196	627	222	methyltransferase like 5 [Source:HGNC Symbol;Acc:HGNC:25006]	2	METTL5	protein_coding
ENSG00000111144	-1.90297	7.72612	16.606	4.60043e-05	0.00744155	LTA4H	protein_coding	9.80352	10.7083	4.77616	2.24612	2.68757	1.80939	4791	3661	2325	976	1333	606	leukotriene A4 hydrolase [Source:HGNC Symbol;Acc:HGNC:6710]	12	LTA4H	protein_coding
ENSG00000144868	-1.90298	3.45316	12.3453	0.000442092	0.0319511	TMEM108	protein_coding	0.108407	0.041346	0.0905309	0.0355381	0.0146092	0.0152509	446	119	371	130	61	43	transmembrane protein 108 [Source:HGNC Symbol;Acc:HGNC:28451]	3	TMEM108	protein_coding
ENSG00000143418	-1.90627	6.80276	16.6841	4.41505e-05	0.00738362	CERS2	protein_coding	22.0015	15.1793	10.5513	7.33073	3.53944	2.31585	3632	1753	1735	1076	593	262	ceramide synthase 2 [Source:HGNC Symbol;Acc:HGNC:14076]	1	CERS2	protein_coding
ENSG00000204118	-1.90809	4.4565	20.7329	5.28022e-06	0.0019805	NAP1L6	protein_coding	27.3662	19.7424	20.9056	10.3876	4.29742	4.4923	640	323	487	216	102	72	nucleosome assembly protein 1-like 6 [Source:HGNC Symbol;Acc:HGNC:31706]	X	NAP1L6	protein_coding
ENSG00000185100	-1.91086	4.83709	23.4055	1.31202e-06	0.000829298	ADSSL1	protein_coding	1.48371	0.917424	1.09157	0.352423	0.334791	0.214845	393	170	288	83	90	39	adenylosuccinate synthase like 1 [Source:HGNC Symbol;Acc:HGNC:20093]	14	ADSSL1	protein_coding
ENSG00000148908	-1.92128	5.96424	16.5246	4.80219e-05	0.00765304	RGS10	protein_coding	3.11294	4.54293	1.21693	0.625516	0.833046	0.859108	1528	1560	595	273	415	289	regulator of G-protein signaling 10 [Source:HGNC Symbol;Acc:HGNC:9992]	10	RGS10	protein_coding
ENSG00000180574	-1.92322	5.61448	15.2431	9.45206e-05	0.0123141	EIF2S3L	protein_coding	4.9775	6.07517	2.23591	1.49619	1.25187	0.828807	999	853	447	267	255	114	Putative eukaryotic translation initiation factor 2 subunit 3-like protein [Source:UniProtKB/Swiss-Prot;Acc:Q2VIR3]	12	EIF2S3L	protein_coding
ENSG00000273001	-1.9265	3.05497	11.7125	0.000620824	0.0380301	RP11-118K6.3	lincRNA	14.6858	13.6342	14.2874	1.70276	5.81787	3.75559	97	63	94	10	39	17		10	RP11-118K6.3	lincRNA
ENSG00000140848	-1.92973	4.95155	21.7565	3.09543e-06	0.00142424	CPNE2	protein_coding	1.39885	0.572583	0.724162	0.341401	0.200425	0.146123	894	256	461	194	130	64	copine II [Source:HGNC Symbol;Acc:HGNC:2315]	16	CPNE2	protein_coding
ENSG00000114107	-1.93116	5.26011	20.0325	7.61359e-06	0.00265052	CEP70	protein_coding	1.03667	1.21141	0.738759	0.242206	0.216488	0.363856	1189	972	844	247	252	286	centrosomal protein 70kDa [Source:HGNC Symbol;Acc:HGNC:29972]	3	CEP70	protein_coding
ENSG00000249353	-1.93382	6.91616	12.7141	0.000362918	0.0280264	NPM1P27	processed_pseudogene	186.729	453.999	80.6126	43.8508	85.2441	56.7384	1772	3014	762	370	821	369	nucleophosmin 1 (nucleolar phosphoprotein B23, numatrin) pseudogene 27 [Source:HGNC Symbol;Acc:HGNC:45206]	5	NPM1P27	processed_pseudogene
ENSG00000170631	-1.93563	3.74083	16.4844	4.9052e-05	0.00775283	ZNF16	protein_coding	1.12336	0.833292	0.794559	0.306282	0.272521	0.130387	264	137	186	64	65	21	zinc finger protein 16 [Source:HGNC Symbol;Acc:HGNC:12947]	8	ZNF16	protein_coding
ENSG00000135447	-1.93596	8.26549	14.1534	0.000168491	0.0175219	PPP1R1A	protein_coding	9.39927	5.27828	2.32599	1.19925	1.86132	1.56551	1428	561	352	162	287	163	protein phosphatase 1, regulatory (inhibitor) subunit 1A [Source:HGNC Symbol;Acc:HGNC:9286]	12	PPP1R1A	protein_coding
ENSG00000105220	-1.94897	8.90615	12.0377	0.000521358	0.0346455	GPI	protein_coding	13.7108	15.473	3.61686	4.20846	2.30939	2.35965	6698	5288	1760	1828	1145	790	glucose-6-phosphate isomerase [Source:HGNC Symbol;Acc:HGNC:4458]	19	GPI	protein_coding
ENSG00000250982	-1.95189	9.15463	14.6945	0.000126412	0.0150699	RP11-159J3.1	processed_pseudogene	999.195	811.605	168.385	185.011	144.164	182.248	11152	6337	1872	1836	1633	1394		16	RP11-159J3.1	processed_pseudogene
ENSG00000248699	-1.96874	5.11642	17.4424	2.96144e-05	0.00557423	CTD-2313D3.1	processed_pseudogene	52.4935	23.062	25.046	11.6837	5.11795	9.07212	667	205	317	132	66	79		5	CTD-2313D3.1	processed_pseudogene
ENSG00000254612	-1.97022	4.87429	20.0157	7.68082e-06	0.00265052	RP11-676M6.1	processed_pseudogene	143.71	130.096	92.9081	38.3186	29.04	27.8677	1219	772	785	289	250	162		11	RP11-676M6.1	processed_pseudogene
ENSG00000107960	-1.97201	5.29629	20.7054	5.35657e-06	0.0019805	OBFC1	protein_coding	1.79551	1.4426	1.35745	0.360897	0.407891	0.393169	733	412	552	131	169	110	oligonucleotide/oligosaccharide-binding fold containing 1 [Source:HGNC Symbol;Acc:HGNC:26200]	10	OBFC1	protein_coding
ENSG00000258925	-1.97244	3.88737	11.8443	0.000578369	0.0361906	NPM1P5	processed_pseudogene	25.6751	51.0231	13.9357	7.16036	8.94683	7.15776	246	342	133	61	87	47	nucleophosmin 1 (nucleolar phosphoprotein B23, numatrin) pseudogene 5 [Source:HGNC Symbol;Acc:HGNC:7925]	15	NPM1P5	processed_pseudogene
ENSG00000136436	-1.97333	4.79884	14.1401	0.000169686	0.0175219	CALCOCO2	protein_coding	1.33493	1.83791	0.454126	0.389857	0.210742	0.398184	543	523	184	141	87	111	calcium binding and coiled-coil domain 2 [Source:HGNC Symbol;Acc:HGNC:29912]	17	CALCOCO2	protein_coding
ENSG00000225259	-1.97804	4.35165	14.3519	0.000151624	0.0166105	ST13P6	processed_pseudogene	16.821	25.1786	5.1776	4.01565	4.53436	3.01017	212	222	65	45	58	26	suppression of tumorigenicity 13 (colon carcinoma) (Hsp70 interacting protein) pseudogene 6 [Source:HGNC Symbol;Acc:HGNC:18557]	8	ST13P6	processed_pseudogene
ENSG00000230615	-1.98428	2.87264	11.1879	0.000823321	0.0441629	RP5-1198O20.4	lincRNA	0.101971	0.0787446	0.195329	0.0487741	0.017323	0.0256539	87	47	166	37	15	15		1	RP5-1198O20.4	lincRNA
ENSG00000248329	-1.9844	6.82211	12.9819	0.000314516	0.0258985	APELA	protein_coding	14.2288	16.9047	20.3547	3.9817	5.8282	3.55806	3577	2973	5097	890	1487	613	apelin receptor early endogenous ligand [Source:HGNC Symbol;Acc:HGNC:48925]	4	APELA	protein_coding
ENSG00000138698	-1.98463	4.59108	12.281	0.000457594	0.0321169	RAP1GDS1	protein_coding	0.228356	0.343527	0.0716111	0.0656874	0.0617929	0.0342289	477	502	149	122	131	49	RAP1, GTP-GDP dissociation stimulator 1 [Source:HGNC Symbol;Acc:HGNC:9859]	4	RAP1GDS1	protein_coding
ENSG00000163754	-1.99151	6.30077	15.77	7.15286e-05	0.0103566	GYG1	protein_coding	4.29676	6.08	1.66745	1.09915	1.12897	0.825418	1785	1767	690	406	476	235	glycogenin 1 [Source:HGNC Symbol;Acc:HGNC:4699]	3	GYG1	protein_coding
ENSG00000087842	-2.00488	5.78826	16.6626	4.46536e-05	0.00738362	PIR	protein_coding	0.636922	1.40871	0.297536	0.172534	0.214465	0.174623	793	1227	369	191	271	149	pirin (iron-binding nuclear protein) [Source:HGNC Symbol;Acc:HGNC:30048]	X	PIR	protein_coding
ENSG00000257474	-2.02326	3.29072	13.7877	0.000204672	0.0194391	RP11-359M6.1	lincRNA	5.16606	2.48971	3.83669	0.703684	0.833088	1.03633	611	206	452	74	100	84		12	RP11-359M6.1	lincRNA
ENSG00000115290	-2.02741	3.29745	15.6767	7.51441e-05	0.0106566	GRB14	protein_coding	0.127954	0.175159	0.0693253	0.025888	0.0493624	0.0158057	189	181	102	34	74	16	growth factor receptor-bound protein 14 [Source:HGNC Symbol;Acc:HGNC:4565]	2	GRB14	protein_coding
ENSG00000164434	-2.03694	2.88458	13.0366	0.000305468	0.0255029	FABP7	protein_coding	1.69055	2.44368	1.39207	0.170906	0.748638	0.41575	89	90	73	8	40	15	fatty acid binding protein 7, brain [Source:HGNC Symbol;Acc:HGNC:3562]	6	FABP7	protein_coding
ENSG00000243759	-2.03946	3.43023	11.2746	0.000785765	0.0432206	ST13P15	processed_pseudogene	11.137	12.7582	4.59912	4.26399	2.56823	0.461009	141	113	58	48	33	4	suppression of tumorigenicity 13 (colon carcinoma) (Hsp70 interacting protein) pseudogene 15 [Source:HGNC Symbol;Acc:HGNC:38850]	3	ST13P15	processed_pseudogene
ENSG00000254510	-2.05292	2.80537	11.5454	0.000679166	0.0402414	RP11-867G23.10	processed_transcript	1.32477	0.657305	0.923279	0.332465	0.0970889	0.28756	121	42	84	27	9	18		11	RP11-867G23.10	processed_transcript
ENSG00000131831	-2.05324	2.71173	13.0903	0.000296831	0.0252917	RAI2	protein_coding	0.216656	0.0855736	0.193179	0.0480924	0.029493	0.0311976	152	42	135	30	21	15	retinoic acid induced 2 [Source:HGNC Symbol;Acc:HGNC:9835]	X	RAI2	protein_coding
ENSG00000084693	-2.05526	7.46703	22.0445	2.66402e-06	0.00129151	AGBL5	protein_coding	17.4759	7.43277	14.9033	5.28485	2.13222	2.1923	5653	1682	4802	1520	700	486	ATP/GTP binding protein-like 5 [Source:HGNC Symbol;Acc:HGNC:26147]	2	AGBL5	protein_coding
ENSG00000087460	-2.05891	10.5187	18.2319	1.95573e-05	0.0046448	GNAS	protein_coding	40.3765	42.4231	16.733	11.4836	6.84754	6.22596	33035	24282	13637	8354	5686	3491	GNAS complex locus [Source:HGNC Symbol;Acc:HGNC:4392]	20	GNAS	protein_coding
ENSG00000165475	-2.05955	3.9159	15.1384	9.99126e-05	0.0127634	CRYL1	protein_coding	0.0972312	0.140007	0.0638788	0.0281425	0.0274729	0.0156481	136	137	89	35	39	15	crystallin, lambda 1 [Source:HGNC Symbol;Acc:HGNC:18246]	13	CRYL1	protein_coding
ENSG00000141627	-2.06581	5.81711	18.8201	1.43648e-05	0.00396389	DYM	protein_coding	0.276717	0.27956	0.112374	0.0701994	0.0584255	0.0318769	1330	940	538	300	285	105	dymeclin [Source:HGNC Symbol;Acc:HGNC:21317]	18	DYM	protein_coding
ENSG00000108960	-2.0669	6.21253	23.9197	1.00437e-06	0.000770201	MMD	protein_coding	7.08581	4.81144	3.47769	1.14706	1.29497	0.984904	2383	1132	1165	343	442	227	monocyte to macrophage differentiation-associated [Source:HGNC Symbol;Acc:HGNC:7153]	17	MMD	protein_coding
ENSG00000101210	-2.0703	8.55245	13.9627	0.000186475	0.0184441	EEF1A2	protein_coding	16.4869	15.1919	3.53844	4.12053	1.4394	2.86473	2133	1375	456	474	189	254	eukaryotic translation elongation factor 1 alpha 2 [Source:HGNC Symbol;Acc:HGNC:3192]	20	EEF1A2	protein_coding
ENSG00000060138	-2.07051	9.45839	24.3427	8.06317e-07	0.000642108	YBX3	protein_coding	88.4903	64.0832	42.9288	25.0501	10.7811	13.3663	24537	12431	11857	6176	3034	2540	Y box binding protein 3 [Source:HGNC Symbol;Acc:HGNC:2428]	12	YBX3	protein_coding
ENSG00000213585	-2.08157	7.14831	13.9064	0.000192143	0.0185903	VDAC1	protein_coding	6.95855	14.6081	2.34973	1.9166	2.12479	1.6539	2646	3886	890	648	820	431	voltage-dependent anion channel 1 [Source:HGNC Symbol;Acc:HGNC:12669]	5	VDAC1	protein_coding
ENSG00000118507	-2.0954	3.52692	25.3671	4.73936e-07	0.000408869	AKAP7	protein_coding	0.235721	0.242365	0.192163	0.0611281	0.0669416	0.0318955	399	287	324	92	115	37	A kinase (PRKA) anchor protein 7 [Source:HGNC Symbol;Acc:HGNC:377]	6	AKAP7	protein_coding
ENSG00000213352	-2.09747	8.15821	13.6172	0.000224123	0.0207371	GAPDHP44	processed_pseudogene	413.778	586.254	75.8444	76.7635	87.6148	90.7235	4765	4723	870	786	1024	716	glyceraldehyde 3 phosphate dehydrogenase pseudogene 44 [Source:HGNC Symbol;Acc:HGNC:37801]	12	GAPDHP44	processed_pseudogene
ENSG00000005022	-2.10561	9.79781	15.7231	7.33245e-05	0.010537	SLC25A5	protein_coding	372.655	957.696	122.673	87.4787	144.254	94.1935	12452	22387	4083	2599	4892	2157	solute carrier family 25 (mitochondrial carrier; adenine nucleotide translocator), member 5 [Source:HGNC Symbol;Acc:HGNC:10991]	X	SLC25A5	protein_coding
ENSG00000166482	-2.1074	3.67803	11.8613	0.000573114	0.0361191	MFAP4	protein_coding	2.41511	1.61104	3.11732	0.543244	0.906527	0.201373	105	49	135	21	40	6	microfibrillar-associated protein 4 [Source:HGNC Symbol;Acc:HGNC:7035]	17	MFAP4	protein_coding
ENSG00000173890	-2.12509	4.82291	14.28	0.000157532	0.0167266	GPR160	protein_coding	2.3848	2.93808	0.849776	0.378726	0.645461	0.295353	1296	1117	460	183	356	110	G protein-coupled receptor 160 [Source:HGNC Symbol;Acc:HGNC:23693]	3	GPR160	protein_coding
ENSG00000082014	-2.12672	6.05929	26.1814	3.10809e-07	0.000306443	SMARCD3	protein_coding	0.843844	0.523332	0.961452	0.251072	0.10998	0.169385	378	164	429	100	50	52	SWI/SNF related, matrix associated, actin dependent regulator of chromatin, subfamily d, member 3 [Source:HGNC Symbol;Acc:HGNC:11108]	7	SMARCD3	protein_coding
ENSG00000218350	-2.13659	3.0028	11.9592	0.000543787	0.035295	LYPLA1P3	processed_pseudogene	47.707	21.7717	15.1644	5.80436	9.42605	2.57142	379	121	120	41	76	14	lysophospholipase I pseudogene 3 [Source:HGNC Symbol;Acc:HGNC:44007]	6	LYPLA1P3	processed_pseudogene
ENSG00000233994	-2.13917	3.3979	12.2288	0.000470573	0.0325458	GDI2P2	processed_pseudogene	24.3221	35.5896	9.82477	9.38792	4.96312	2.51998	169	173	68	58	35	12	GDP dissociation inhibitor 2 pseudogene 2 [Source:HGNC Symbol;Acc:HGNC:37976]	1	GDI2P2	processed_pseudogene
ENSG00000179262	-2.13989	7.4141	18.7218	1.51242e-05	0.00396389	RAD23A	protein_coding	64.1806	23.5889	37.3012	13.3111	5.85843	8.75767	5721	1471	3312	1055	530	535	RAD23 homolog A (S. cerevisiae) [Source:HGNC Symbol;Acc:HGNC:9812]	19	RAD23A	protein_coding
ENSG00000230409	-2.14352	4.17931	14.4652	0.000142772	0.0161112	TCEA1P2	processed_pseudogene	72.5891	99.6218	17.8308	24.5352	13.2203	7.04249	752	722	184	226	139	50	transcription elongation factor A (SII), 1 pseudogene 2 [Source:HGNC Symbol;Acc:HGNC:29891]	3	TCEA1P2	processed_pseudogene
ENSG00000012660	-2.15527	6.52844	18.82	1.43656e-05	0.00396389	ELOVL5	protein_coding	2.58396	3.38516	1.26863	0.522597	0.680969	0.423957	2419	2217	1183	435	647	272	ELOVL fatty acid elongase 5 [Source:HGNC Symbol;Acc:HGNC:21308]	6	ELOVL5	protein_coding
ENSG00000101444	-2.16372	8.92978	19.3401	1.09388e-05	0.0034582	AHCY	protein_coding	36.6757	34.4989	11.0968	7.53992	5.52195	5.52175	13239	8712	3990	2420	2023	1366	adenosylhomocysteinase [Source:HGNC Symbol;Acc:HGNC:343]	20	AHCY	protein_coding
ENSG00000068976	-2.1643	4.59146	15.9993	6.33653e-05	0.00937127	PYGM	protein_coding	0.847952	0.718276	0.472932	0.169542	0.253743	0.0366607	135	80	75	24	41	4	phosphorylase, glycogen, muscle [Source:HGNC Symbol;Acc:HGNC:9726]	11	PYGM	protein_coding
ENSG00000248626	-2.16637	9.24966	15.8351	6.91085e-05	0.0100767	GAPDHP40	processed_pseudogene	1063.16	1206.85	167.809	152.409	189.364	200.272	12231	9713	1923	1559	2211	1579	glyceraldehyde 3 phosphate dehydrogenase pseudogene 40 [Source:HGNC Symbol;Acc:HGNC:37797]	5	GAPDHP40	processed_pseudogene
ENSG00000218582	-2.16777	7.25886	15.2832	9.25335e-05	0.0122032	GAPDHP63	processed_pseudogene	298.198	275.563	58.6704	49.1247	36.6202	57.5258	3434	2220	673	503	428	454	glyceraldehyde 3 phosphate dehydrogenase pseudogene 63 [Source:HGNC Symbol;Acc:HGNC:4157]	6	GAPDHP63	processed_pseudogene
ENSG00000135821	-2.17011	7.44183	14.0911	0.000174163	0.0176556	GLUL	protein_coding	37.6233	51.9013	9.10242	8.0175	8.38454	5.83819	4523	4365	1090	857	1023	481	glutamate-ammonia ligase [Source:HGNC Symbol;Acc:HGNC:4341]	1	GLUL	protein_coding
ENSG00000125354	-2.17037	4.22802	18.0301	2.17436e-05	0.00494727	SEPT6	protein_coding	0.470283	0.490509	0.156999	0.141719	0.0631875	0.0558168	418	305	139	112	57	34	septin 6 [Source:HGNC Symbol;Acc:HGNC:15848]	X	SEPT6	protein_coding
ENSG00000213574	-2.17743	4.31889	12.9353	0.000322444	0.0261812	LDHAP5	processed_pseudogene	28.9786	45.8468	12.0041	3.79708	10.3955	6.36319	206	228	85	24	75	31	lactate dehydrogenase A pseudogene 5 [Source:HGNC Symbol;Acc:HGNC:6540]	10	LDHAP5	processed_pseudogene
ENSG00000233876	-2.18386	3.60404	12.2948	0.00045423	0.0321169	GAPDHP68	processed_pseudogene	35.134	13.0204	6.09636	5.65886	1.11119	4.93674	405	105	70	58	13	39	glyceraldehyde 3 phosphate dehydrogenase pseudogene 68 [Source:HGNC Symbol;Acc:HGNC:4146]	7	GAPDHP68	processed_pseudogene
ENSG00000107551	-2.18951	4.13701	19.5214	9.94784e-06	0.00321828	RASSF4	protein_coding	0.49325	0.294349	0.668259	0.16427	0.0943698	0.0384322	206	86	278	61	40	11	Ras association (RalGDS/AF-6) domain family member 4 [Source:HGNC Symbol;Acc:HGNC:20793]	10	RASSF4	protein_coding
ENSG00000183199	-2.19836	6.40966	14.6338	0.000130553	0.0152409	HSP90AB3P	processed_pseudogene	63.2259	104.003	20.2293	22.2102	13.5136	6.10349	1572	1809	501	491	341	104	heat shock protein 90kDa alpha (cytosolic), class B member 3, pseudogene [Source:HGNC Symbol;Acc:HGNC:5259]	4	HSP90AB3P	processed_pseudogene
ENSG00000248180	-2.20884	5.87324	17.4639	2.92821e-05	0.00556225	GAPDHP60	processed_pseudogene	117.766	101.757	22.5869	19.7685	16.2797	14.6192	1340	810	256	200	188	114	glyceraldehyde-3-phosphate dehydrogenase pseudogene 60 [Source:HGNC Symbol;Acc:HGNC:4153]	4	GAPDHP60	processed_pseudogene
ENSG00000111640	-2.21127	12.2502	17.5234	2.83787e-05	0.00549141	GAPDH	protein_coding	1682.92	2254.75	269.965	280.697	319.214	303.008	85670	80297	13689	12705	16492	10571	glyceraldehyde-3-phosphate dehydrogenase [Source:HGNC Symbol;Acc:HGNC:4141]	12	GAPDH	protein_coding
ENSG00000153015	-2.21539	5.24346	15.1963	9.68949e-05	0.0124609	CWC27	protein_coding	0.29232	0.568299	0.146031	0.0951691	0.0757964	0.0551035	836	1137	416	242	220	108	CWC27 spliceosome-associated protein homolog (S. cerevisiae) [Source:HGNC Symbol;Acc:HGNC:10664]	5	CWC27	protein_coding
ENSG00000167216	-2.23327	4.14935	24.5874	7.10152e-07	0.000588148	KATNAL2	protein_coding	0.20143	0.202768	0.267254	0.0467979	0.0554416	0.0379473	426	300	563	88	119	55	katanin p60 subunit A-like 2 [Source:HGNC Symbol;Acc:HGNC:25387]	18	KATNAL2	protein_coding
ENSG00000240771	-2.25165	3.59923	14.6106	0.000132168	0.0152409	ARHGEF25	protein_coding	3.77009	0.7466	2.97452	0.875797	0.421063	0.180139	397	55	312	82	45	13	Rho guanine nucleotide exchange factor (GEF) 25 [Source:HGNC Symbol;Acc:HGNC:30275]	12	ARHGEF25	protein_coding
ENSG00000257316	-2.26251	1.96348	12.3883	0.000432035	0.031387	RP11-267D19.2	processed_pseudogene	6.52348	10.9466	4.69824	2.23294	1.04799	1.34505	92	108	66	28	15	13		12	RP11-267D19.2	processed_pseudogene
ENSG00000115380	-2.26454	3.61632	14.8852	0.000114255	0.0137537	EFEMP1	protein_coding	0.447512	0.577436	0.14473	0.0675579	0.0976575	0.0766936	298	269	96	40	66	35	EGF containing fibulin-like extracellular matrix protein 1 [Source:HGNC Symbol;Acc:HGNC:3218]	2	EFEMP1	protein_coding
ENSG00000124762	-2.26851	6.42875	23.2347	1.4339e-06	0.000873204	CDKN1A	protein_coding	14.3576	6.24419	9.40771	2.73643	1.59822	1.73411	1788	544	1167	303	202	148	cyclin-dependent kinase inhibitor 1A (p21, Cip1) [Source:HGNC Symbol;Acc:HGNC:1784]	6	CDKN1A	protein_coding
ENSG00000228232	-2.28195	9.13836	14.1429	0.000169438	0.0175219	GAPDHP1	processed_pseudogene	819.633	1522.84	120.195	147.668	193.668	151.084	9420	12244	1376	1509	2259	1190	glyceraldehyde-3-phosphate dehydrogenase pseudogene 1 [Source:HGNC Symbol;Acc:HGNC:4159]	X	GAPDHP1	processed_pseudogene
ENSG00000235706	-2.28394	5.89055	18.8634	1.40423e-05	0.00396389	DICER1-AS1	antisense	2.78677	1.42308	3.10068	0.58188	0.57929	0.251644	711	254	788	132	150	44	DICER1 antisense RNA 1 [Source:HGNC Symbol;Acc:HGNC:43017]	14	DICER1-AS1	antisense
ENSG00000235064	-2.29657	5.29125	14.0878	0.000174474	0.0176556	SLC25A5P2	processed_pseudogene	54.2087	132.955	13.4096	12.7198	17.1957	9.67399	556	954	137	116	179	68	solute carrier family 25 (mitochondrial carrier; adenine nucleotide translocator), member 5 pseudogene 2 [Source:HGNC Symbol;Acc:HGNC:35470]	2	SLC25A5P2	processed_pseudogene
ENSG00000069188	-2.30024	2.7601	13.0731	0.000299569	0.0253167	SDK2	protein_coding	0.0110007	0.00927354	0.00736254	0.000951707	0.00305717	0.00164633	39	23	26	3	11	4	sidekick cell adhesion molecule 2 [Source:HGNC Symbol;Acc:HGNC:19308]	17	SDK2	protein_coding
ENSG00000230074	-2.32724	2.61235	17.0969	3.5521e-05	0.00628601	RP11-195F19.9	antisense	0.413515	0.311522	0.622706	0.0377085	0.0936013	0.146769	74	39	111	6	17	18		9	RP11-195F19.9	antisense
ENSG00000184702	-2.32877	3.87397	17.6775	2.61703e-05	0.0052884	SEPT5	protein_coding	1.99157	0.593591	1.46338	0.438444	0.158655	0.185491	235	49	172	46	19	15	septin 5 [Source:HGNC Symbol;Acc:HGNC:9164]	22	SEPT5	protein_coding
ENSG00000130956	-2.32947	4.00279	20.2699	6.72503e-06	0.00240072	HABP4	protein_coding	0.804878	0.376423	0.526608	0.121812	0.148567	0.0402844	379	124	247	51	71	13	hyaluronan binding protein 4 [Source:HGNC Symbol;Acc:HGNC:17062]	9	HABP4	protein_coding
ENSG00000105707	-2.33418	6.03856	17.3396	3.12598e-05	0.00577888	HPN	protein_coding	7.04159	0.737783	4.6399	0.88581	0.359952	0.953634	2101	154	1379	235	109	195	hepsin [Source:HGNC Symbol;Acc:HGNC:5155]	19	HPN	protein_coding
ENSG00000130707	-2.33491	7.23003	27.3546	1.69365e-07	0.000219168	ASS1	protein_coding	5.0776	9.15294	4.59321	1.52575	1.16253	1.05423	3275	4130	2951	875	761	466	argininosuccinate synthase 1 [Source:HGNC Symbol;Acc:HGNC:758]	9	ASS1	protein_coding
ENSG00000123240	-2.33553	5.54853	25.8197	3.74839e-07	0.000352774	OPTN	protein_coding	2.56955	2.28478	1.02237	0.604278	0.296817	0.347712	1143	711	453	239	134	106	optineurin [Source:HGNC Symbol;Acc:HGNC:17142]	10	OPTN	protein_coding
ENSG00000065911	-2.33794	6.059	21.6824	3.21723e-06	0.0014481	MTHFD2	protein_coding	9.3734	17.1902	4.89199	1.8923	2.5773	1.65684	2039	2616	1060	366	569	247	methylenetetrahydrofolate dehydrogenase (NADP+ dependent) 2, methenyltetrahydrofolate cyclohydrolase [Source:HGNC Symbol;Acc:HGNC:7434]	2	MTHFD2	protein_coding
ENSG00000272145	-2.35534	3.35208	19.2612	1.13999e-05	0.0034582	NFYC-AS1	antisense	12.3835	11.7762	14.3567	2.68059	3.0121	1.89011	239	159	276	46	59	25	NFYC antisense RNA 1 [Source:HGNC Symbol;Acc:HGNC:49451]	1	NFYC-AS1	antisense
ENSG00000166033	-2.39144	5.64467	17.8983	2.33035e-05	0.00520872	HTRA1	protein_coding	0.446747	0.421052	0.134714	0.121471	0.0451472	0.0453686	273	180	82	66	28	19	HtrA serine peptidase 1 [Source:HGNC Symbol;Acc:HGNC:9476]	10	HTRA1	protein_coding
ENSG00000006611	-2.39894	1.38081	11.306	0.000772556	0.0430873	USH1C	protein_coding	0.0933736	0.0494338	0.0520777	0.0116684	0.00681496	0.0201847	54	20	30	6	4	8	Usher syndrome 1C (autosomal recessive, severe) [Source:HGNC Symbol;Acc:HGNC:12597]	11	USH1C	protein_coding
ENSG00000219930	-2.40564	6.40024	14.3683	0.000150312	0.0165543	GAPDHP67	processed_pseudogene	179.045	254.346	25.0732	16.4789	36.7485	35.3091	1613	1603	225	132	336	218	glyceraldehyde 3 phosphate dehydrogenase pseudogene 67 [Source:HGNC Symbol;Acc:HGNC:4145]	X	GAPDHP67	processed_pseudogene
ENSG00000249210	-2.41521	7.63429	17.6125	2.70805e-05	0.00528964	GAPDHP38	processed_pseudogene	342.712	440.483	47.2234	43.6773	64.5775	41.2587	3927	3531	539	445	751	324	glyceraldehyde 3 phosphate dehydrogenase pseudogene 38 [Source:HGNC Symbol;Acc:HGNC:37792]	19	GAPDHP38	processed_pseudogene
ENSG00000120708	-2.41582	6.08027	11.4547	0.000713153	0.0413609	TGFBI	protein_coding	0.212623	0.22169	0.0401801	0.0112533	0.0616175	0.0146	85	62	16	4	25	4	transforming growth factor, beta-induced, 68kDa [Source:HGNC Symbol;Acc:HGNC:11771]	5	TGFBI	protein_coding
ENSG00000105088	-2.41704	6.99097	23.8102	1.06316e-06	0.000786167	OLFM2	protein_coding	12.7165	2.07281	1.93963	1.63089	0.514366	0.530903	12058	1375	1832	1375	495	345	olfactomedin 2 [Source:HGNC Symbol;Acc:HGNC:17189]	19	OLFM2	protein_coding
ENSG00000249489	-2.41817	6.56961	18.2141	1.97412e-05	0.0046448	GAPDHP70	processed_pseudogene	178.983	219.842	27.8894	20.8921	27.5373	28.3265	2139	1838	332	222	334	232	glyceraldehyde 3 phosphate dehydrogenase pseudogene 70 [Source:HGNC Symbol;Acc:HGNC:4148]	11	GAPDHP70	processed_pseudogene
ENSG00000215866	-2.42024	7.80256	32.1636	1.41721e-08	3.66791e-05	LINC01356	lincRNA	27.7844	29.4304	11.7306	3.33377	4.81316	4.51348	9692	7182	4076	1034	1704	1079	long intergenic non-protein coding RNA 1356 [Source:HGNC Symbol;Acc:HGNC:50587]	1	LINC01356	lincRNA
ENSG00000164237	-2.42437	3.62528	19.9664	7.88153e-06	0.0026752	CMBL	protein_coding	0.48908	0.644732	0.264594	0.116123	0.104411	0.0356823	180	166	97	38	39	9	carboxymethylenebutenolidase homolog (Pseudomonas) [Source:HGNC Symbol;Acc:HGNC:25090]	5	CMBL	protein_coding
ENSG00000128965	-2.42518	5.42916	15.711	7.37924e-05	0.010537	CHAC1	protein_coding	37.5023	7.33716	98.7463	9.17032	5.39631	5.98463	1527	209	4005	332	223	167	ChaC glutathione-specific gamma-glutamylcyclotransferase 1 [Source:HGNC Symbol;Acc:HGNC:28680]	15	CHAC1	protein_coding
ENSG00000073905	-2.43168	3.84004	14.4612	0.000143073	0.0161112	VDAC1P1	processed_pseudogene	26.8159	54.6961	6.41964	5.68385	3.86167	6.92276	260	371	62	49	38	46	voltage-dependent anion channel 1 pseudogene 1 [Source:HGNC Symbol;Acc:HGNC:12671]	X	VDAC1P1	processed_pseudogene
ENSG00000238181	-2.43227	2.87839	18.824	1.4335e-05	0.00396389	AHCYP2	processed_pseudogene	11.0963	10.4781	5.46862	1.05889	1.65656	2.64947	165	109	81	14	25	27	adenosylhomocysteinase pseudogene 2 [Source:HGNC Symbol;Acc:HGNC:44994]	9	AHCYP2	processed_pseudogene
ENSG00000205940	-2.4499	4.04114	18.746	1.49338e-05	0.00396389	HSP90AB2P	transcribed_processed_pseudogene	5.34844	9.86021	2.04071	1.27426	1.11636	0.729367	321	414	122	68	68	30	heat shock protein 90kDa alpha (cytosolic), class B member 2, pseudogene [Source:HGNC Symbol;Acc:HGNC:32537]	4	HSP90AB2P	transcribed_processed_pseudogene
ENSG00000163931	-2.46534	9.67089	23.6296	1.16779e-06	0.000825307	TKT	protein_coding	92.8427	65.167	21.4096	16.9323	7.37862	8.69856	33313	16358	7652	5402	2687	2139	transketolase [Source:HGNC Symbol;Acc:HGNC:11834]	3	TKT	protein_coding
ENSG00000178053	-2.4695	6.59498	23.4312	1.29463e-06	0.000829298	MLF1	protein_coding	2.59249	4.22134	1.92708	0.315801	0.717905	0.582793	1071	1220	793	116	301	165	myeloid leukemia factor 1 [Source:HGNC Symbol;Acc:HGNC:7125]	3	MLF1	protein_coding
ENSG00000249898	-2.47362	1.73745	13.0452	0.000304066	0.0254886	CTD-2541M15.1	antisense	0.0389408	0.0389643	0.0390936	0.010949	0.00671454	0.00284104	40	28	40	10	7	2		8	CTD-2541M15.1	antisense
ENSG00000233309	-2.48595	4.97237	29.4413	5.76373e-08	0.000123698	RPS6P12	processed_pseudogene	102.058	158.459	269.15	21.6826	26.5941	43.9549	847	920	2225	160	224	250	ribosomal protein S6 pseudogene 12 [Source:HGNC Symbol;Acc:HGNC:36375]	9	RPS6P12	processed_pseudogene
ENSG00000236404	-2.55376	4.3826	22.9477	1.66468e-06	0.000969039	VLDLR-AS1	antisense	0.1738	0.237117	0.556433	0.0627815	0.0522712	0.0415929	439	419	1400	141	134	72	VLDLR antisense RNA 1 [Source:HGNC Symbol;Acc:HGNC:49621]	9	VLDLR-AS1	antisense
ENSG00000251095	-2.59399	3.47727	27.8423	1.31617e-07	0.000194653	RP11-115D19.1	antisense	0.183785	0.176562	0.226007	0.0235266	0.0407318	0.02907	369	248	452	42	83	40		4	RP11-115D19.1	antisense
ENSG00000123689	-2.598	5.00974	11.3703	0.000746271	0.0426838	G0S2	protein_coding	7.76114	1.032	3.53339	0	0.533521	1.5802	86	8	39	0	6	12	G0/G1 switch 2 [Source:HGNC Symbol;Acc:HGNC:30229]	1	G0S2	protein_coding
ENSG00000162344	-2.60992	3.1547	11.5071	0.000693302	0.0405503	FGF19	protein_coding	3.10727	1.77276	10.2066	1.10358	0.402846	1.01418	228	91	746	72	30	51	fibroblast growth factor 19 [Source:HGNC Symbol;Acc:HGNC:3675]	11	FGF19	protein_coding
ENSG00000169857	-2.63205	4.38234	21.3373	3.85156e-06	0.00162748	AVEN	protein_coding	0.482883	0.395666	0.100911	0.0380616	0.0572342	0.0582256	956	548	199	67	115	79	apoptosis, caspase activation inhibitor [Source:HGNC Symbol;Acc:HGNC:13509]	15	AVEN	protein_coding
ENSG00000143845	-2.63476	4.65927	20.5553	5.79345e-06	0.00210445	ETNK2	protein_coding	4.13408	1.87836	3.14936	0.811669	0.35349	0.255656	991	315	752	173	86	42	ethanolamine kinase 2 [Source:HGNC Symbol;Acc:HGNC:25575]	1	ETNK2	protein_coding
ENSG00000109099	-2.64028	3.13919	17.1781	3.4034e-05	0.00608134	PMP22	protein_coding	0.12287	0.136994	0.0690769	0.0304015	0.0145278	0.00717146	50	39	28	11	6	2	peripheral myelin protein 22 [Source:HGNC Symbol;Acc:HGNC:9118]	17	PMP22	protein_coding
ENSG00000225308	-2.65542	3.09942	11.8104	0.000589016	0.0366233	ASS1P11	processed_pseudogene	12.87	26.4133	11.3325	3.71973	2.05446	2.30808	179	257	157	46	29	22	argininosuccinate synthetase 1 pseudogene 11 [Source:HGNC Symbol;Acc:HGNC:761]	7	ASS1P11	processed_pseudogene
ENSG00000154556	-2.66181	3.16711	20.8996	4.83986e-06	0.0019271	SORBS2	protein_coding	0.0329468	0.0309483	0.0292959	0.00449948	0.00556505	0.00446407	140	92	124	17	24	13	sorbin and SH3 domain containing 2 [Source:HGNC Symbol;Acc:HGNC:24098]	4	SORBS2	protein_coding
ENSG00000143036	-2.67267	1.69333	10.8264	0.00100063	0.0492114	SLC44A3	protein_coding	0.0863036	0.125032	0.0234168	0.011805	0.0195353	0.00340353	74	75	20	9	17	2	solute carrier family 44, member 3 [Source:HGNC Symbol;Acc:HGNC:28689]	1	SLC44A3	protein_coding
ENSG00000101463	-2.6774	3.51396	17.631	2.68187e-05	0.0052884	SYNDIG1	protein_coding	0.106644	0.0543976	0.159926	0.0263768	0.0143881	0.0083939	241	86	360	53	33	13	synapse differentiation inducing 1 [Source:HGNC Symbol;Acc:HGNC:15885]	20	SYNDIG1	protein_coding
ENSG00000219445	-2.71941	2.70475	25.588	4.22668e-07	0.000380493	RP11-3B12.3	lincRNA	1.20044	0.557594	0.356239	0.130199	0.101667	0.0624272	477	155	141	46	41	17		7	RP11-3B12.3	lincRNA
ENSG00000117154	-2.77047	2.29385	15.0811	0.00010299	0.0129333	IGSF21	protein_coding	0.0542081	0.0221391	0.0699694	0.00907241	0.00317927	0.00894563	168	48	216	25	10	19	immunoglobin superfamily, member 21 [Source:HGNC Symbol;Acc:HGNC:28246]	1	IGSF21	protein_coding
ENSG00000118407	-2.78025	2.55378	11.8587	0.000573928	0.0361191	FILIP1	protein_coding	0.0134144	0.0129895	0.011295	0	0.00383731	0.00126283	31	21	26	0	9	2	filamin A interacting protein 1 [Source:HGNC Symbol;Acc:HGNC:21015]	6	FILIP1	protein_coding
ENSG00000249992	-2.80677	3.57705	18.0416	2.16127e-05	0.00494727	TMEM158	protein_coding	33.6511	18.2622	26.7167	5.47638	3.89521	1.3366	698	265	552	101	82	19	transmembrane protein 158 (gene/pseudogene) [Source:HGNC Symbol;Acc:HGNC:30293]	3	TMEM158	protein_coding
ENSG00000108387	-2.8108	2.64689	23.3913	1.32175e-06	0.000829298	SEPT4	protein_coding	1.02784	1.03817	0.447713	0.167188	0.112992	0.0805668	242	171	105	35	27	13	septin 4 [Source:HGNC Symbol;Acc:HGNC:9165]	17	SEPT4	protein_coding
ENSG00000186007	-2.8191	1.58744	15.2423	9.45635e-05	0.0123141	LEMD1	protein_coding	0.0339704	0.0301397	0.0682073	0.00658721	0.00461675	0.006837	29	18	58	5	4	4	LEM domain containing 1 [Source:HGNC Symbol;Acc:HGNC:18725]	1	LEMD1	protein_coding
ENSG00000113328	-2.82432	9.20816	29.2542	6.34776e-08	0.000123698	CCNG1	protein_coding	186.554	199.051	69.6229	19.1187	23.7804	22.7549	18327	13680	6813	1670	2371	1532	cyclin G1 [Source:HGNC Symbol;Acc:HGNC:1592]	5	CCNG1	protein_coding
ENSG00000122507	-2.82528	6.72578	29.0185	7.16915e-08	0.000123698	BBS9	protein_coding	0.637197	1.04465	0.780584	0.0809776	0.12221	0.149704	3478	3989	4244	393	677	560	Bardet-Biedl syndrome 9 [Source:HGNC Symbol;Acc:HGNC:30000]	7	BBS9	protein_coding
ENSG00000232992	-2.8338	1.61789	12.7545	0.000355158	0.0279983	AHCYP4	processed_pseudogene	5.25211	1.90064	1.86881	0.672942	0.393035	0.0970084	79	20	28	9	6	1	adenosylhomocysteinase pseudogene 4 [Source:HGNC Symbol;Acc:HGNC:44996]	2	AHCYP4	processed_pseudogene
ENSG00000197111	-2.86392	8.86082	21.3418	3.8426e-06	0.00162748	PCBP2	protein_coding	28.8948	37.2038	4.37899	4.02329	3.64914	2.17566	9612	8658	1451	1190	1232	496	poly(rC) binding protein 2 [Source:HGNC Symbol;Acc:HGNC:8648]	12	PCBP2	protein_coding
ENSG00000145358	-2.86581	3.27366	15.4874	8.30584e-05	0.011314	DDIT4L	protein_coding	1.51169	1.65242	2.05325	0.10001	0.560747	0.0259505	85	65	115	5	32	1	DNA-damage-inducible transcript 4-like [Source:HGNC Symbol;Acc:HGNC:30555]	4	DDIT4L	protein_coding
ENSG00000249840	-2.90761	5.60099	23.5839	1.19581e-06	0.000825307	GAPDHP76	unprocessed_pseudogene	47.448	87.4568	7.5676	4.68102	8.88542	4.58862	1026	1323	163	90	195	68	glyceraldehyde-3-phosphate dehydrogenase pseudogene 76 [Source:HGNC Symbol;Acc:HGNC:50649]	19	GAPDHP76	unprocessed_pseudogene
ENSG00000274090	-2.92059	2.32915	14.4599	0.000143176	0.0161112	RP11-415G4.1	lincRNA	0.458461	0.422968	0.374076	0.0390311	0.086386	0.0399782	251	162	204	19	48	15		13	RP11-415G4.1	lincRNA
ENSG00000070540	-2.9265	4.83293	38.2686	6.16453e-10	4.25456e-06	WIPI1	protein_coding	1.89218	1.33871	0.945002	0.223019	0.181259	0.135958	792	392	394	83	77	39	WD repeat domain, phosphoinositide interacting 1 [Source:HGNC Symbol;Acc:HGNC:25471]	17	WIPI1	protein_coding
ENSG00000233947	-2.96399	2.0264	11.3456	0.000756287	0.0430165	RP11-336N8.2	processed_pseudogene	7.13411	8.59809	6.60036	2.04523	0.551319	0.408228	102	86	94	26	8	4		9	RP11-336N8.2	processed_pseudogene
ENSG00000157343	-3.0148	1.91382	19.8297	8.46552e-06	0.00282707	ARMC12	protein_coding	0.485845	0.456079	0.669748	0.0978662	0.0357245	0.0634859	67	44	92	12	5	6	armadillo repeat containing 12 [Source:HGNC Symbol;Acc:HGNC:21099]	6	ARMC12	protein_coding
ENSG00000233577	-3.0737	1.12889	12.0832	0.000508788	0.0344263	RP3-462D8.2	lincRNA	1.44439	0.357345	3.56937	0.218679	0.0821062	0.243184	52	9	128	7	3	6		22	RP3-462D8.2	lincRNA
ENSG00000220517	-3.10103	2.19728	18.3432	1.84479e-05	0.00444145	ASS1P1	processed_pseudogene	8.26932	16.3667	6.9536	2.22572	0.766037	1.13443	117	162	98	28	11	11	argininosuccinate synthetase 1 pseudogene 1 [Source:HGNC Symbol;Acc:HGNC:759]	6	ASS1P1	processed_pseudogene
ENSG00000248309	-3.13041	1.62826	11.2228	0.000808005	0.0437572	MEF2C-AS1	antisense	0.000898944	0.00299829	0.00285782	0	0.000147623	0.000655851	6	14	19	0	1	3	MEF2C antisense RNA 1 [Source:HGNC Symbol;Acc:HGNC:48908]	5	MEF2C-AS1	antisense
ENSG00000118816	-3.14792	8.27087	26.6647	2.42005e-07	0.000294748	CCNI	protein_coding	34.7833	33.5523	4.67582	3.27305	2.81376	2.15196	11486	7751	1538	961	943	487	cyclin I [Source:HGNC Symbol;Acc:HGNC:1595]	4	CCNI	protein_coding
ENSG00000120738	-3.16786	6.13429	18.8947	1.38135e-05	0.00396389	EGR1	protein_coding	170.81	45.4763	5.96134	8.47643	7.85361	3.26587	7479	1393	260	330	349	98	early growth response 1 [Source:HGNC Symbol;Acc:HGNC:3238]	5	EGR1	protein_coding
ENSG00000179859	-3.32002	1.20523	11.4975	0.000696885	0.0406451	AC025335.1	antisense	1.42883	0.759968	0.633819	0	0.130962	0.145457	43	16	19	0	4	3		17	AC025335.1	antisense
ENSG00000234546	-3.34266	1.81004	12.7079	0.00036412	0.0280264	RP3-510D11.2	lincRNA	0.795368	0.770582	0.967057	0.178907	0.0783685	0	90	61	109	18	9	0		1	RP3-510D11.2	lincRNA
ENSG00000248826	-3.37858	4.77549	26.2921	2.93488e-07	0.000303833	PCBP2P3	processed_pseudogene	75.7379	63.0293	9.99911	6.18435	4.49797	4.08749	730	425	96	53	44	27	poly(rC) binding protein 2 pseudogene 3 [Source:HGNC Symbol;Acc:HGNC:39032]	5	PCBP2P3	processed_pseudogene
ENSG00000182885	-3.379	3.25916	16.1253	5.92874e-05	0.00896018	GPR97	protein_coding	1.20374	0.223923	0.484213	0.143728	0.0406185	0.00601525	292	38	117	31	10	1	G protein-coupled receptor 97 [Source:HGNC Symbol;Acc:HGNC:13728]	16	GPR97	protein_coding
ENSG00000223764	-3.39878	2.30708	12.8625	0.000335227	0.0269026	RP11-54O7.3	lincRNA	0.21045	0.210577	0.338041	0	0.0414718	0.030708	10	7	16	0	2	1		1	RP11-54O7.3	lincRNA
ENSG00000136842	-3.40658	4.478	14.1355	0.000170099	0.0175219	TMOD1	protein_coding	0.0156356	0.0273167	0.000872052	0.000976946	0.00256766	0	18	22	1	1	3	0	tropomodulin 1 [Source:HGNC Symbol;Acc:HGNC:11871]	9	TMOD1	protein_coding
ENSG00000253341	-3.43323	8.46832	27.5511	1.52999e-07	0.00021119	RP11-730G20.2	processed_pseudogene	666.454	725.882	84.1925	62.7814	39.3361	45.6339	7629	5813	960	639	457	358		8	RP11-730G20.2	processed_pseudogene
ENSG00000149557	-3.44289	5.50169	50.0095	1.53e-12	1.58393e-08	FEZ1	protein_coding	4.58451	1.80992	2.31685	0.338041	0.214455	0.22937	2654	733	1336	174	126	91	fasciculation and elongation protein zeta 1 (zygin I) [Source:HGNC Symbol;Acc:HGNC:3659]	11	FEZ1	protein_coding
ENSG00000008118	-3.4743	2.51705	17.8907	2.33958e-05	0.00520872	CAMK1G	protein_coding	0.0549221	0.0371877	0.0319217	0	0.00854453	0	19	9	11	0	3	0	calcium/calmodulin-dependent protein kinase IG [Source:HGNC Symbol;Acc:HGNC:14585]	1	CAMK1G	protein_coding
ENSG00000102802	-3.53692	1.90159	16.9189	3.90109e-05	0.00667538	MEDAG	protein_coding	0.405666	0.347923	0.26698	0	0.0310883	0.0723471	90	54	59	0	7	11	mesenteric estrogen-dependent adipogenesis [Source:HGNC Symbol;Acc:HGNC:25926]	13	MEDAG	protein_coding
ENSG00000070669	-3.55062	6.70609	32.1747	1.40912e-08	3.66791e-05	ASNS	protein_coding	10.9283	38.5671	5.02827	1.71735	1.56354	1.21078	2555	6308	1171	357	371	194	asparagine synthetase (glutamine-hydrolyzing) [Source:HGNC Symbol;Acc:HGNC:753]	7	ASNS	protein_coding
ENSG00000079739	-3.56664	7.16498	29.0341	7.11164e-08	0.000123698	PGM1	protein_coding	6.48705	4.77531	0.743835	0.396114	0.354741	0.264573	4973	2561	568	270	276	139	phosphoglucomutase 1 [Source:HGNC Symbol;Acc:HGNC:8905]	1	PGM1	protein_coding
ENSG00000163071	-3.57939	1.49831	21.5409	3.46368e-06	0.00152586	SPATA18	protein_coding	0.133049	0.116827	0.110673	0.00427534	0.016855	0.00832026	70	43	58	2	9	3	spermatogenesis associated 18 [Source:HGNC Symbol;Acc:HGNC:29579]	4	SPATA18	protein_coding
ENSG00000237187	-3.59611	1.22194	15.0683	0.000103691	0.0129333	NR2F1-AS1	antisense	0.0203171	0.0396669	0.0263665	0	0.00634737	0.000723069	41	56	53	0	13	1	NR2F1 antisense RNA 1 [Source:HGNC Symbol;Acc:HGNC:48622]	5	NR2F1-AS1	antisense
ENSG00000174576	-3.60451	1.44488	17.8409	2.40171e-05	0.00528728	NPAS4	protein_coding	2.75722	1.051	0.353693	0.22396	0.0754644	0.0223512	180	48	23	13	5	1	neuronal PAS domain protein 4 [Source:HGNC Symbol;Acc:HGNC:18983]	11	NPAS4	protein_coding
ENSG00000122877	-3.67229	2.13516	12.2662	0.000461228	0.0322626	EGR2	protein_coding	0.412891	0.104153	0.00731488	0.0346	0.00558388	0.00118132	510	90	9	38	7	1	early growth response 2 [Source:HGNC Symbol;Acc:HGNC:3239]	10	EGR2	protein_coding
ENSG00000253838	-3.68767	1.84865	18.8248	1.4329e-05	0.00396389	RP11-44K6.2	sense_intronic	9.42669	10.0433	12.4027	1.58042	0.980744	0.085435	161	120	211	24	17	1		8	RP11-44K6.2	sense_intronic
ENSG00000258636	-3.7079	1.28209	16.2683	5.49748e-05	0.00843151	CTD-2298J14.2	lincRNA	0.339254	0.279208	0.0774056	0	0.0607765	0	66	38	15	0	12	0		14	CTD-2298J14.2	lincRNA
ENSG00000160801	-3.99338	4.70977	32.2853	1.33119e-08	3.66791e-05	PTH1R	protein_coding	0.150889	0.028758	0.171678	0.0113134	0.00660766	0	45	6	51	3	2	0	parathyroid hormone 1 receptor [Source:HGNC Symbol;Acc:HGNC:9608]	3	PTH1R	protein_coding
ENSG00000178343	-4.46303	2.75148	17.6374	2.6728e-05	0.0052884	SHISA3	protein_coding	1.4284	2.39106	8.7927	0	0.148149	0.411368	76	89	466	0	8	15	shisa family member 3 [Source:HGNC Symbol;Acc:HGNC:25159]	4	SHISA3	protein_coding
ENSG00000134594	-4.50565	2.43284	34.157	5.08395e-09	2.63158e-05	RAB33A	protein_coding	0.455918	0.236125	0.351572	0	0.0455732	0	69	25	53	0	7	0	RAB33A, member RAS oncogene family [Source:HGNC Symbol;Acc:HGNC:9773]	X	RAB33A	protein_coding
ENSG00000085465	-4.53456	1.74003	22.0314	2.68221e-06	0.00129151	OVGP1	protein_coding	0.480167	0.120578	0.0911987	0	0.0255737	0	74	13	14	0	4	0	oviductal glycoprotein 1, 120kDa [Source:HGNC Symbol;Acc:HGNC:8524]	1	OVGP1	protein_coding
ENSG00000184672	-4.54609	1.44957	18.7249	1.51e-05	0.00396389	RALYL	protein_coding	0.00307325	0.00202754	0.00261064	0	0.000232931	0	26	12	22	0	2	0	RALY RNA binding protein-like [Source:HGNC Symbol;Acc:HGNC:27036]	8	RALYL	protein_coding
ENSG00000005187	-4.59081	2.45326	57.1468	4.04456e-14	8.37427e-10	ACSM3	protein_coding	0.0713457	0.0559911	0.0444734	0.00262225	0.0036757	0.000680423	153	84	95	5	8	1	acyl-CoA synthetase medium-chain family member 3 [Source:HGNC Symbol;Acc:HGNC:10522]	16	ACSM3	protein_coding
ENSG00000236154	-4.67002	1.11977	22.4281	2.18159e-06	0.0011582	RP11-343J3.2	antisense	4.02093	2.87382	3.97159	0.145879	0.319505	0	62	31	61	2	5	0		10	RP11-343J3.2	antisense
ENSG00000124678	-4.73981	0.223974	15.1277	0.00010048	0.0127634	TCP11	protein_coding	0.0200238	0.0449784	0.0373328	0	0.00281852	0	7	11	13	0	1	0	t-complex 11, testis-specific [Source:HGNC Symbol;Acc:HGNC:11658]	6	TCP11	protein_coding
ENSG00000186868	-4.76051	2.17043	16.6488	4.49793e-05	0.00738362	MAPT	protein_coding	0.114128	0.0857639	0.0405924	0.00366734	0.00257031	0.00380641	175	92	62	5	4	4	microtubule-associated protein tau [Source:HGNC Symbol;Acc:HGNC:6893]	17	MAPT	protein_coding
ENSG00000270858	-4.84354	1.19028	18.5201	1.68123e-05	0.00419396	VDAC1P5	processed_pseudogene	6.83941	6.81391	0.936305	0.116547	0.306316	0	66	46	9	1	3	0	voltage-dependent anion channel 1 pseudogene 5 [Source:HGNC Symbol;Acc:HGNC:12676]	12	VDAC1P5	processed_pseudogene
ENSG00000213149	-4.84517	-0.243988	11.3272	0.000763792	0.0430873	CNN2P9	processed_pseudogene	1.53935	1.23772	0.772692	0.108204	0	0	16	9	8	1	0	0	calponin 2 pseudogene 9 [Source:HGNC Symbol;Acc:HGNC:39534]	6	CNN2P9	processed_pseudogene
ENSG00000198547	-4.88792	0.316152	13.4406	0.000246237	0.0222635	C20orf203	lincRNA	0.0433805	0.0147641	0.0207384	0	0.00203539	0	21	5	10	0	1	0	chromosome 20 open reading frame 203 [Source:HGNC Symbol;Acc:HGNC:26592]	20	C20orf203	lincRNA
ENSG00000248498	-4.99202	0.204074	11.8437	0.000578561	0.0361906	ASNSP1	unprocessed_pseudogene	0.0940131	0.212187	0.0322885	0.00556497	0.00487537	0	38	60	13	2	2	0	asparagine synthetase pseudogene 1 [Source:HGNC Symbol;Acc:HGNC:754]	8	ASNSP1	unprocessed_pseudogene
ENSG00000002933	-5.27147	2.66191	11.4684	0.000707895	0.0411712	TMEM176A	protein_coding	0.129639	0.105891	0	0	0	0	7	4	0	0	0	0	transmembrane protein 176A [Source:HGNC Symbol;Acc:HGNC:24930]	7	TMEM176A	protein_coding
ENSG00000134571	-5.31203	4.97953	14.5731	0.000134824	0.0154228	MYBPC3	protein_coding	0.0246021	0.0175835	0.0164657	0	0	0	6	3	4	0	0	0	myosin binding protein C, cardiac [Source:HGNC Symbol;Acc:HGNC:7551]	11	MYBPC3	protein_coding
ENSG00000250742	-5.39266	4.58682	13.2641	0.000270532	0.0237656	RP11-834C11.4	lincRNA	0.0388545	0.0555399	0.104018	0	0	0	3	3	8	0	0	0		12	RP11-834C11.4	lincRNA
ENSG00000198739	-5.55101	0.810452	20.9208	4.78665e-06	0.0019271	LRRTM3	protein_coding	0.0120616	0.0215515	0.0297676	0	0.00148555	0	24	30	59	0	3	0	leucine rich repeat transmembrane neuronal 3 [Source:HGNC Symbol;Acc:HGNC:19410]	10	LRRTM3	protein_coding
ENSG00000112562	-5.88439	0.6393	13.0523	0.000302919	0.0254886	SMOC2	protein_coding	0.00188033	0.00430049	0.00151016	0	0	0	5	8	4	0	0	0	SPARC related modular calcium binding 2 [Source:HGNC Symbol;Acc:HGNC:20323]	6	SMOC2	protein_coding
ENSG00000146910	-6.43866	-0.114385	11.22	0.000809212	0.0437572	CNPY1	protein_coding	0.0175723	0.00418641	0.0176413	0	0	0	12	2	12	0	0	0	canopy FGF signaling regulator 1 [Source:HGNC Symbol;Acc:HGNC:27786]	7	CNPY1	protein_coding
ENSG00000234493	-6.61758	-0.30698	13.1643	0.000285331	0.0245136	GS1-421I3.2	lincRNA	0.199117	0.181124	0.29076	0	0	0	11	7	16	0	0	0		X	GS1-421I3.2	lincRNA
ENSG00000063127	-6.65377	0.887468	22.814	1.78463e-06	0.000998667	SLC6A16	protein_coding	0.031912	0.0245625	0.0345016	0	0	0	13	7	14	0	0	0	solute carrier family 6, member 16 [Source:HGNC Symbol;Acc:HGNC:13622]	19	SLC6A16	protein_coding
ENSG00000227591	-6.9903	0.239637	16.3882	5.16064e-05	0.00803392	RP1-28O10.1	antisense	0.00835148	0.00994823	0.0586897	0	0	0	6	5	42	0	0	0		1	RP1-28O10.1	antisense

## Sheet: R_D1 vs D4
Row.names	logFC	logCPM	LR	PValue	FDR	gene.id.x	biotype.x	1D1L.3_S3_L001_R1_001	2D1L.13_S13_L003_R1_001	3D1L.23_S23_L007_R1_001	1D4L.5_S5_L001_R1_001	2D4L.15_S15_L003_R1_001	3D4L.25_S25_L007_R1_001	Description	V1	gene.id.y	biotype.y	1D1L.3_S3_L001_R1_001_RPKM	2D1L.13_S13_L003_R1_001_RPKM	3D1L.23_S23_L007_R1_001_RPKM	1D4L.5_S5_L001_R1_001_RPKM	2D4L.15_S15_L003_R1_001_RPKM	3D4L.25_S25_L007_R1_001_RPKM
ENSG00000103241	11.015	2.41622	82.6414	9.8375e-20	1.4549e-16	FOXF1	protein_coding	0	0	0	381	50	197	forkhead box F1 [Source:HGNC Symbol;Acc:HGNC:3809]	16	FOXF1	protein_coding	0	0	0	7.17238	1.83538	4.17353
ENSG00000176692	11.014	2.64485	105.313	1.04305e-24	3.59939e-21	FOXC2	protein_coding	0	0	0	178	113	306	forkhead box C2 [Source:HGNC Symbol;Acc:HGNC:3801]	16	FOXC2	protein_coding	0	0	0	6.61652	8.19042	12.8006
ENSG00000186895	10.8676	2.03039	49.0161	2.53871e-12	1.09508e-09	FGF3	protein_coding	0	0	0	74	51	429	fibroblast growth factor 3 [Source:HGNC Symbol;Acc:HGNC:3681]	11	FGF3	protein_coding	0	0	0	0.774257	1.0405	5.05137
ENSG00000061492	10.5963	1.62478	54.0889	1.91622e-13	1.04409e-10	WNT8A	protein_coding	0	0	0	167	64	170	wingless-type MMTV integration site family, member 8A [Source:HGNC Symbol;Acc:HGNC:12788]	5	WNT8A	protein_coding	0	0	0	1.81474	1.35612	2.07896
ENSG00000197465	10.3978	0.859805	21.086	4.39129e-06	0.000348359	GYPE	protein_coding	0	0	0	74	77	57	glycophorin E (MNS blood group) [Source:HGNC Symbol;Acc:HGNC:4705]	4	GYPE	protein_coding	0	0	0	0.196376	0.398442	0.170228
ENSG00000171476	9.96533	2.6564	89.4954	3.07353e-21	5.78523e-18	HOPX	protein_coding	0	0	0	89	46	167	HOP homeobox [Source:HGNC Symbol;Acc:HGNC:24961]	4	HOPX	protein_coding	0	0	0	0.241649	0.24354	0.510283
ENSG00000151379	9.86102	1.23153	31.2811	2.23242e-08	3.88422e-06	MSGN1	protein_coding	0	0	0	292	0	51	mesogenin 1 [Source:HGNC Symbol;Acc:HGNC:14907]	2	MSGN1	protein_coding	0	0	0	44.4389	0	8.73474
ENSG00000120457	9.84103	2.07271	62.3977	2.80644e-15	2.3243e-12	KCNJ5	protein_coding	0	0	0	43	75	125	potassium channel, inwardly rectifying subfamily J, member 5 [Source:HGNC Symbol;Acc:HGNC:6266]	11	KCNJ5	protein_coding	0	0	0	0.1334	0.453697	0.436411
ENSG00000113722	9.67756	1.10165	34.8197	3.61703e-09	7.72068e-07	CDX1	protein_coding	0	0	0	192	14	68	caudal type homeobox 1 [Source:HGNC Symbol;Acc:HGNC:1805]	5	CDX1	protein_coding	0	0	0	0.995224	0.141503	0.396668
ENSG00000273615	9.64996	1.13122	48.4828	3.33203e-12	1.40795e-09	RP11-1136G4.2	lincRNA	0	0	0	56	36	157		16	RP11-1136G4.2	lincRNA	0	0	0	4.71741	5.91339	14.8838
ENSG00000170549	9.57893	3.0485	71.7779	2.4084e-17	2.49329e-14	IRX1	protein_coding	0	0	0	56	31	151	iroquois homeobox 1 [Source:HGNC Symbol;Acc:HGNC:14358]	5	IRX1	protein_coding	0	0	0	0.963943	1.0405	2.92509
ENSG00000250361	9.50813	0.421256	27.3181	1.72587e-07	2.39827e-05	GYPB	protein_coding	0	0	0	77	37	41	glycophorin B (MNS blood group) [Source:HGNC Symbol;Acc:HGNC:4703]	4	GYPB	protein_coding	0	0	0	0.30505	0.285825	0.182795
ENSG00000179111	9.45332	0.88777	38.9919	4.25578e-10	1.17488e-07	HES7	protein_coding	0	0	0	94	16	100	hes family bHLH transcription factor 7 [Source:HGNC Symbol;Acc:HGNC:15977]	17	HES7	protein_coding	0	0	0	2.47143	0.820272	2.95882
ENSG00000166823	9.28809	4.28673	145.666	1.53572e-33	2.84992e-29	MESP1	protein_coding	0	2	2	575	428	1365	mesoderm posterior basic helix-loop-helix transcription factor 1 [Source:HGNC Symbol;Acc:HGNC:29658]	15	MESP1	protein_coding	0	0.0649866	0.0962394	19.9858	29.0079	53.3932
ENSG00000253552	9.17013	3.75707	37.4255	9.49703e-10	2.26018e-07	HOXA-AS2	antisense	1	0	0	773	8	138	HOXA cluster antisense RNA 2 [Source:HGNC Symbol;Acc:HGNC:43745]	7	HOXA-AS2	antisense	0.00370403	0	0	2.68324	0.0541488	0.539087
ENSG00000254754	9.13397	0.553719	32.9764	9.32864e-09	1.78842e-06	RP11-20J1.1	lincRNA	0	0	0	14	68	70		11	RP11-20J1.1	lincRNA	0	0	0	0.491997	4.65974	2.76842
ENSG00000233429	9.12171	1.87069	46.0253	1.16738e-11	4.47602e-09	HOTAIRM1	antisense	0	0	0	178	11	31	HOXA transcript antisense RNA, myeloid-specific 1 [Source:HGNC Symbol;Acc:HGNC:37117]	7	HOTAIRM1	antisense	0	0	0	3.54897	0.427654	0.695573
ENSG00000230525	9.06598	0.555606	36.9611	1.20507e-09	2.83533e-07	AC007403.2	lincRNA	0	0	0	83	27	41		2	AC007403.2	lincRNA	0	0	0	0.114017	0.0723227	0.0633834
ENSG00000188095	8.84558	4.88502	95.7781	1.2851e-22	3.16862e-19	MESP2	protein_coding	1	5	2	724	469	2822	mesoderm posterior basic helix-loop-helix transcription factor 2 [Source:HGNC Symbol;Acc:HGNC:29659]	15	MESP2	protein_coding	0.00540932	0.0236951	0.0140361	3.67018	4.63595	16.0992
ENSG00000279771	8.4024	0.0801516	13.5033	0.000238138	0.00827292	AP000997.3	TEC	0	0	0	39	0	50		11	AP000997.3	TEC	0	0	0	1.59665	0	2.30364
ENSG00000140795	8.38622	2.00302	52.5398	4.21618e-13	2.1824e-10	MYLK3	protein_coding	0	0	0	55	13	36	myosin light chain kinase 3 [Source:HGNC Symbol;Acc:HGNC:29826]	16	MYLK3	protein_coding	0	0	0	0.0606997	0.027976	0.0447122
ENSG00000232638	8.38002	0.544895	26.4911	2.64759e-07	3.42615e-05	RP11-379F12.4	lincRNA	0	0	0	26	9	44		10	RP11-379F12.4	lincRNA	0	0	0	1.55147	1.0472	2.95476
ENSG00000277559	8.14903	0.671176	15.5148	8.18631e-05	0.00365296	RP11-434E6.4	lincRNA	0	0	0	38	0	73		16	RP11-434E6.4	lincRNA	0	0	0	2.40137	0	5.19156
ENSG00000113196	8.09088	6.10479	84.7605	3.36779e-20	5.76862e-17	HAND1	protein_coding	10	5	0	2721	243	1241	heart and neural crest derivatives expressed 1 [Source:HGNC Symbol;Acc:HGNC:4807]	5	HAND1	protein_coding	0.298449	0.130733	0	76.1035	13.2526	39.0613
ENSG00000134817	8.08605	7.58603	144.507	2.75288e-33	2.84992e-29	APLNR	protein_coding	34	26	22	6385	3479	11114	apelin receptor [Source:HGNC Symbol;Acc:HGNC:339]	11	APLNR	protein_coding	0.893894	0.598861	0.75042	157.316	167.142	308.164
ENSG00000136698	8.07026	2.75853	73.6069	9.53288e-18	1.09655e-14	CFC1	protein_coding	0	1	0	175	32	128	cripto, FRL-1, cryptic family 1 [Source:HGNC Symbol;Acc:HGNC:18292]	2	CFC1	protein_coding	0	0.0116207	0	2.17536	0.775642	1.79062
ENSG00000170893	8.06355	4.67735	32.6036	1.13005e-08	2.08907e-06	TRH	protein_coding	0	0	0	24	21	22	thyrotropin-releasing hormone [Source:HGNC Symbol;Acc:HGNC:12298]	3	TRH	protein_coding	0	0	0	0.608249	1.03779	0.627469
ENSG00000145721	8.03145	4.79138	95.835	1.24867e-22	3.16862e-19	LIX1	protein_coding	0	2	0	454	40	190	Lix1 homolog (chicken) [Source:HGNC Symbol;Acc:HGNC:18581]	5	LIX1	protein_coding	0	0.00337515	0	0.819557	0.1408	0.38599
ENSG00000177354	7.95395	0.402394	18.5759	1.63273e-05	0.00105974	C10orf71	protein_coding	0	0	0	5	16	50	chromosome 10 open reading frame 71 [Source:HGNC Symbol;Acc:HGNC:26973]	10	C10orf71	protein_coding	0	0	0	0.0162709	0.101527	0.183109
ENSG00000075891	7.94427	-0.497889	13.6713	0.000217757	0.00768086	PAX2	protein_coding	0	0	0	20	6	26	paired box 2 [Source:HGNC Symbol;Acc:HGNC:8616]	10	PAX2	protein_coding	0	0	0	0.01952	0.0114187	0.0285576
ENSG00000077943	7.92361	1.21119	26.8337	2.21738e-07	2.943e-05	ITGA8	protein_coding	0	1	0	72	40	114	integrin, alpha 8 [Source:HGNC Symbol;Acc:HGNC:6144]	10	ITGA8	protein_coding	0	0.000417482	0	0.0321536	0.0348318	0.057293
ENSG00000185247	7.82765	-0.602878	15.4998	8.25152e-05	0.00367415	MAGEA11	protein_coding	0	0	0	30	6	37	melanoma antigen family A, 11 [Source:HGNC Symbol;Acc:HGNC:6798]	X	MAGEA11	protein_coding	0	0	0	0.0951241	0.037097	0.132029
ENSG00000007129	7.79921	1.44254	31.2848	2.22817e-08	3.88422e-06	CEACAM21	protein_coding	0	0	0	20	15	23	carcinoembryonic antigen-related cell adhesion molecule 21 [Source:HGNC Symbol;Acc:HGNC:28834]	19	CEACAM21	protein_coding	0	0	0	0.0493349	0.0721496	0.0638486
ENSG00000118526	7.78211	1.20767	19.0266	1.28907e-05	0.000869384	TCF21	protein_coding	0	0	0	73	0	11	transcription factor 21 [Source:HGNC Symbol;Acc:HGNC:11632]	6	TCF21	protein_coding	0	0	0	1.04776	0	0.177677
ENSG00000262061	7.61728	-0.871228	14.8131	0.000118707	0.0047725	RP11-1260E13.4	processed_transcript	0	0	0	14	10	16		17	RP11-1260E13.4	processed_transcript	0	0	0	0.564622	0.786408	0.726188
ENSG00000275557	7.57975	-0.694978	13.1974	0.000280344	0.00935229	RP11-353N4.6	lincRNA	0	0	0	10	14	16		1	RP11-353N4.6	lincRNA	0	0	0	0.198563	0.542057	0.357534
ENSG00000196329	7.57833	1.6049	18.926	1.35889e-05	0.000907608	GIMAP5	protein_coding	0	0	0	63	0	10	GTPase, IMAP family member 5 [Source:HGNC Symbol;Acc:HGNC:18005]	7	GIMAP5	protein_coding	0	0	0	0.173278	0	0.0309529
ENSG00000275549	7.51936	-0.371809	13.2297	0.000275541	0.00926149	C9orf173-AS1	antisense	0	0	0	12	4	39	C9orf173 antisense RNA 1 [Source:HGNC Symbol;Acc:HGNC:51176]	9	C9orf173-AS1	antisense	0	0	0	0.337061	0.219081	1.23279
ENSG00000119535	7.50719	1.52219	34.0529	5.36336e-09	1.11048e-06	CSF3R	protein_coding	0	0	0	16	12	21	colony stimulating factor 3 receptor (granulocyte) [Source:HGNC Symbol;Acc:HGNC:2439]	1	CSF3R	protein_coding	0	0	0	0.0854761	0.125004	0.126253
ENSG00000160801	7.4869	4.70977	113.287	1.86722e-26	9.66518e-23	PTH1R	protein_coding	3	2	0	460	93	412	parathyroid hormone 1 receptor [Source:HGNC Symbol;Acc:HGNC:9608]	3	PTH1R	protein_coding	0.0113134	0.00660766	0	1.62568	0.640884	1.63861
ENSG00000027644	7.46906	-0.360746	16.4046	5.11603e-05	0.00256093	INSRR	protein_coding	0	0	0	29	4	25	insulin receptor-related receptor [Source:HGNC Symbol;Acc:HGNC:6093]	1	INSRR	protein_coding	0	0	0	0.140867	0.037887	0.136663
ENSG00000244586	7.42608	-0.329964	20.1571	7.13342e-06	0.0005245	WNT5A-AS1	antisense	0	0	0	14	12	17	WNT5A antisense RNA 1 [Source:HGNC Symbol;Acc:HGNC:40616]	3	WNT5A-AS1	antisense	0	0	0	2.11664	3.53767	2.89245
ENSG00000250742	7.37988	4.58682	31.879	1.64079e-08	2.95414e-06	RP11-834C11.4	lincRNA	0	0	0	34	8	6		12	RP11-834C11.4	lincRNA	0	0	0	0.464123	0.212942	0.0921731
ENSG00000249706	7.27217	-0.244219	11.5398	0.000681233	0.0175465	RP11-89B16.1	sense_intronic	0	0	0	5	9	21		4	RP11-89B16.1	sense_intronic	0	0	0	0.027138	0.0952507	0.12827
ENSG00000165194	7.272	2.40805	42.9741	5.54708e-11	1.82305e-08	PCDH19	protein_coding	0	5	0	191	162	265	protocadherin 19 [Source:HGNC Symbol;Acc:HGNC:14270]	X	PCDH19	protein_coding	0	0.00362789	0	0.148244	0.245176	0.231467
ENSG00000215478	7.25608	0.651035	17.5978	2.72907e-05	0.00158619	CES5AP1	transcribed_unprocessed_pseudogene	0	0	0	10	9	19	carboxylesterase 5A pseudogene 1 [Source:HGNC Symbol;Acc:HGNC:38516]	22	CES5AP1	transcribed_unprocessed_pseudogene	0	0	0	0.0327338	0.0574457	0.0699922
ENSG00000181291	7.19279	0.293897	13.8902	0.000193806	0.00705229	TMEM132E	protein_coding	0	0	0	6	14	19	transmembrane protein 132E [Source:HGNC Symbol;Acc:HGNC:26991]	17	TMEM132E	protein_coding	0	0	0	0.00943234	0.0429155	0.033614
ENSG00000147613	7.13013	2.00949	32.1487	1.42815e-08	2.59385e-06	PSKH2	protein_coding	0	3	0	196	49	282	protein serine kinase H2 [Source:HGNC Symbol;Acc:HGNC:18997]	8	PSKH2	protein_coding	0	0.00641582	0	0.448381	0.218578	0.726005
ENSG00000170214	7.10996	0.0215165	15.4048	8.67685e-05	0.00379017	ADRA1B	protein_coding	0	0	0	18	3	26	adrenoceptor alpha 1B [Source:HGNC Symbol;Acc:HGNC:278]	5	ADRA1B	protein_coding	0	0	0	0.029722	0.00965928	0.0483145
ENSG00000099869	7.09667	1.79708	19.0581	1.26796e-05	0.000857944	IGF2-AS	antisense	0	0	0	20	4	18	IGF2 antisense RNA [Source:HGNC Symbol;Acc:HGNC:14062]	11	IGF2-AS	antisense	0	0	0	0.225533	0.0879544	0.228429
ENSG00000232046	7.04322	-0.637227	12.9663	0.000317156	0.0102876	AC007392.3	lincRNA	0	0	0	14	12	7		2	AC007392.3	lincRNA	0	0	0	0.00825631	0.0137993	0.00464574
ENSG00000013725	7.01962	-0.0996291	17.2127	3.34201e-05	0.00188034	CD6	protein_coding	0	0	0	14	5	14	CD6 molecule [Source:HGNC Symbol;Acc:HGNC:1691]	11	CD6	protein_coding	0	0	0	0.0264705	0.0184341	0.0297893
ENSG00000091704	6.95343	1.14707	19.835	8.44208e-06	0.000611165	CPA1	protein_coding	0	0	0	22	0	20	carboxypeptidase A1 (pancreatic) [Source:HGNC Symbol;Acc:HGNC:2296]	7	CPA1	protein_coding	0	0	0	0.26053	0	0.266541
ENSG00000152093	6.88079	-0.297423	14.0779	0.000175392	0.00655505	CFC1B	protein_coding	0	0	0	25	5	7	cripto, FRL-1, cryptic family 1B [Source:HGNC Symbol;Acc:HGNC:33983]	2	CFC1B	protein_coding	0	0	0	0.310766	0.121194	0.0979243
ENSG00000165495	6.83483	1.59624	52.328	4.69626e-13	2.31514e-10	PKNOX2	protein_coding	1	1	0	62	62	88	PBX/knotted 1 homeobox 2 [Source:HGNC Symbol;Acc:HGNC:16714]	11	PKNOX2	protein_coding	0.000365645	0.000320335	0	0.021245	0.0414262	0.0339349
ENSG00000019549	6.83471	4.17145	58.8799	1.67597e-14	1.11939e-11	SNAI2	protein_coding	12	3	2	1003	100	864	snail family zinc finger 2 [Source:HGNC Symbol;Acc:HGNC:11094]	8	SNAI2	protein_coding	0.29111	0.063759	0.0629477	22.8025	4.43301	22.1052
ENSG00000236208	6.82649	-0.104606	11.3199	0.000766828	0.0189692	C10orf71-AS1	antisense	0	0	0	0	11	19	C10orf71 antisense RNA 1 [Source:HGNC Symbol;Acc:HGNC:45007]	10	C10orf71-AS1	antisense	0	0	0	0	0.679596	0.677475
ENSG00000274259	6.78454	-0.188744	16.683	4.41753e-05	0.00232735	XXbac-BPG294E21.9	antisense	0	0	0	5	15	7		6	XXbac-BPG294E21.9	antisense	0	0	0	1.09351	6.3968	1.72286
ENSG00000174332	6.75288	0.79984	24.3125	8.19037e-07	8.35377e-05	GLIS1	protein_coding	1	0	0	54	13	41	GLIS family zinc finger 1 [Source:HGNC Symbol;Acc:HGNC:29525]	1	GLIS1	protein_coding	0.000430981	0	0	0.0218101	0.0102382	0.0186357
ENSG00000271736	6.75041	2.37779	65.9223	4.6905e-16	4.62461e-13	RP11-85G21.3	lincRNA	3	3	0	242	103	229		1	RP11-85G21.3	lincRNA	0.125318	0.109789	0	9.47357	7.86238	10.0887
ENSG00000137273	6.73685	1.57638	25.5077	4.40618e-07	5.15424e-05	FOXF2	protein_coding	0	1	0	66	4	35	forkhead box F2 [Source:HGNC Symbol;Acc:HGNC:3810]	6	FOXF2	protein_coding	0	0.0149357	0	1.05446	0.124614	0.629295
ENSG00000158458	6.69973	2.44081	62.9216	2.15102e-15	1.8557e-12	NRG2	protein_coding	1	3	0	145	72	151	neuregulin 2 [Source:HGNC Symbol;Acc:HGNC:7998]	5	NRG2	protein_coding	0.000499947	0.00131398	0	0.0679355	0.0657778	0.0796169
ENSG00000101605	6.68929	3.79698	26.1006	3.2408e-07	3.97046e-05	MYOM1	protein_coding	0	0	0	7	2	28	myomesin 1 [Source:HGNC Symbol;Acc:HGNC:7613]	18	MYOM1	protein_coding	0	0	0	0.00420425	0.00234228	0.0189255
ENSG00000114200	6.67183	-0.188022	9.2537	0.0023502	0.0420535	BCHE	protein_coding	0	0	0	8	11	6	butyrylcholinesterase [Source:HGNC Symbol;Acc:HGNC:983]	3	BCHE	protein_coding	0	0	0	0.011408	0.0305865	0.00962873
ENSG00000063127	6.64683	0.887468	22.5145	2.08563e-06	0.000179182	SLC6A16	protein_coding	0	0	0	17	2	13	solute carrier family 6, member 16 [Source:HGNC Symbol;Acc:HGNC:13622]	19	SLC6A16	protein_coding	0	0	0	0.0439839	0.01009	0.0378518
ENSG00000223764	6.64125	2.30708	50.968	9.38863e-13	4.22591e-10	RP11-54O7.3	lincRNA	0	2	1	57	77	131		1	RP11-54O7.3	lincRNA	0	0.0414718	0.030708	1.26432	3.33037	3.27004
ENSG00000127074	6.62054	1.15197	13.7016	0.000214273	0.00760983	RGS13	protein_coding	0	0	0	46	0	2	regulator of G-protein signaling 13 [Source:HGNC Symbol;Acc:HGNC:9995]	1	RGS13	protein_coding	0	0	0	0.175248	0	0.00857481
ENSG00000272796	6.58785	0.28628	13.5463	0.000232744	0.00811275	RP1-74M1.3	lincRNA	0	0	0	4	8	14	NA	1	RP1-74M1.3	lincRNA	0	0	0	0.0764415	0.29811	0.30109
ENSG00000075223	6.53842	0.485995	13.9133	0.000191442	0.00699083	SEMA3C	protein_coding	0	0	0	25	3	4	sema domain, immunoglobulin domain (Ig), short basic domain, secreted, (semaphorin) 3C [Source:HGNC Symbol;Acc:HGNC:10725]	7	SEMA3C	protein_coding	0	0	0	0.0128008	0.00299526	0.00230491
ENSG00000230676	6.53813	0.295176	15.9153	6.62394e-05	0.00313841	RP11-65J3.3	lincRNA	0	0	0	11	2	18		9	RP11-65J3.3	lincRNA	0	0	0	0.0487632	0.0172881	0.0897989
ENSG00000260057	6.52973	2.11449	37.5975	8.69578e-10	2.11819e-07	RP11-7O14.1	lincRNA	6	4	0	254	95	180	long intergenic non-protein coding RNA 1571 [Source:HGNC Symbol;Acc:HGNC:51384]	16	RP11-7O14.1	lincRNA	0.055331	0.0323164	0	2.19511	1.6009	1.75063
ENSG00000165478	6.51919	-0.59411	12.2552	0.00046396	0.0134166	HEPACAM	protein_coding	0	0	0	15	4	7	hepatic and glial cell adhesion molecule [Source:HGNC Symbol;Acc:HGNC:26361]	11	HEPACAM	protein_coding	0	0	0	0.0802083	0.0417067	0.0421236
ENSG00000250686	6.5106	-0.565475	11.6686	0.000635633	0.0168016	RP1-240B8.3	3prime_overlapping_ncrna	0	0	0	3	8	9		6	RP1-240B8.3	3prime_overlapping_ncrna	0	0	0	0.00543571	0.0282646	0.0183517
ENSG00000105376	6.47268	2.26383	42.0796	8.7633e-11	2.74915e-08	ICAM5	protein_coding	0	0	1	24	19	60	intercellular adhesion molecule 5, telencephalin [Source:HGNC Symbol;Acc:HGNC:5348]	19	ICAM5	protein_coding	0	0	0.0187537	0.32511	0.501869	0.91468
ENSG00000199038	6.4649	-0.202839	11.7803	0.000598605	0.0161765	MIR210	miRNA	0	0	0	0	6	24	microRNA 210 [Source:HGNC Symbol;Acc:HGNC:31587]	11	MIR210	miRNA	0	0	0	0	9.88277	22.815
ENSG00000227136	6.44572	1.38223	17.5166	2.84812e-05	0.00164722	LINC00595	lincRNA	0	0	0	17	0	15	long intergenic non-protein coding RNA 595 [Source:HGNC Symbol;Acc:HGNC:31430]	10	LINC00595	lincRNA	0	0	0	0.0247404	0	0.0245668
ENSG00000272050	6.42407	0.216781	15.6424	7.65213e-05	0.00349751	RP13-379O24.3	lincRNA	0	0	0	4	2	21		20	RP13-379O24.3	lincRNA	0	0	0	0.508695	0.495959	3.00549
ENSG00000178623	6.42162	-0.840389	10.7242	0.00105745	0.0238762	GPR35	protein_coding	0	0	0	13	6	3	G protein-coupled receptor 35 [Source:HGNC Symbol;Acc:HGNC:4492]	2	GPR35	protein_coding	0	0	0	0.0463435	0.0417075	0.0120355
ENSG00000236536	6.40049	0.503267	29.513	5.55419e-08	8.71209e-06	AC003986.7	antisense	0	1	0	34	26	20		7	AC003986.7	antisense	0	0.0434063	0	1.57867	2.35399	1.04506
ENSG00000225194	6.39975	3.48865	56.4035	5.9024e-14	3.70331e-11	LINC00092	lincRNA	10	0	4	436	66	816	long intergenic non-protein coding RNA 92 [Source:HGNC Symbol;Acc:HGNC:31408]	9	LINC00092	lincRNA	0.119336	0	0.0619308	4.87601	1.43926	10.2699
ENSG00000146910	6.38994	-0.114385	10.9029	0.000960138	0.0222483	CNPY1	protein_coding	0	0	0	0	7	16	canopy FGF signaling regulator 1 [Source:HGNC Symbol;Acc:HGNC:27786]	7	CNPY1	protein_coding	0	0	0	0	0.0210668	0.0277908
ENSG00000173641	6.38917	7.92184	20.7051	5.3574e-06	0.00041236	HSPB7	protein_coding	0	0	0	28	0	2	heat shock 27kDa protein family, member 7 (cardiovascular) [Source:HGNC Symbol;Acc:HGNC:5249]	1	HSPB7	protein_coding	0	0	0	0.463181	0	0.0372325
ENSG00000230461	6.37651	3.94113	74.1033	7.41345e-18	9.02914e-15	PROX1-AS1	processed_transcript	0	2	0	78	19	95	PROX1 antisense RNA 1 [Source:HGNC Symbol;Acc:HGNC:43656]	1	PROX1-AS1	processed_transcript	0	0.00101336	0	0.0422757	0.0200802	0.0579454
ENSG00000054598	6.35612	3.07537	62.2243	3.06475e-15	2.35021e-12	FOXC1	protein_coding	1	7	0	161	91	274	forkhead box C1 [Source:HGNC Symbol;Acc:HGNC:3800]	6	FOXC1	protein_coding	0.0250317	0.153509	0	3.77678	4.16251	7.23346
ENSG00000244541	6.35077	0.60371	25.0165	5.68406e-07	6.26002e-05	LINC01213	lincRNA	0	3	0	59	49	73	long intergenic non-protein coding RNA 1213 [Source:HGNC Symbol;Acc:HGNC:49648]	3	LINC01213	lincRNA	0	0.152795	0	3.21441	5.20551	4.4758
ENSG00000164116	6.33295	2.45165	13.1278	0.000290951	0.0095967	GUCY1A3	protein_coding	0	0	0	27	0	3	guanylate cyclase 1, soluble, alpha 3 [Source:HGNC Symbol;Acc:HGNC:4685]	4	GUCY1A3	protein_coding	0	0	0	0.0378743	0	0.00473588
ENSG00000165655	6.3125	3.46739	52.629	4.02896e-13	2.13897e-10	ZNF503	protein_coding	0	0	1	46	19	30	zinc finger protein 503 [Source:HGNC Symbol;Acc:HGNC:23589]	10	ZNF503	protein_coding	0	0	0.0312731	1.03911	0.8369	0.762644
ENSG00000186198	6.20602	0.00296996	11.2757	0.000785272	0.0192415	SLC51B	protein_coding	0	0	0	15	4	3	solute carrier family 51, beta subunit [Source:HGNC Symbol;Acc:HGNC:29956]	15	SLC51B	protein_coding	0	0	0	0.172079	0.0894777	0.0387309
ENSG00000231028	6.17485	-0.229933	10.42	0.00124661	0.0269889	LINC00271	lincRNA	0	0	0	10	1	14	long intergenic non-protein coding RNA 271 [Source:HGNC Symbol;Acc:HGNC:32526]	6	LINC00271	lincRNA	0	0	0	0.00421865	0.000822606	0.00664662
ENSG00000198796	6.17447	4.91406	142.358	8.11891e-33	5.6034e-29	ALPK2	protein_coding	6	10	4	578	258	483	alpha-kinase 2 [Source:HGNC Symbol;Acc:HGNC:20565]	18	ALPK2	protein_coding	0.00399091	0.00582728	0.00345187	0.360291	0.313591	0.338822
ENSG00000167244	6.15119	9.37607	60.5567	7.14892e-15	4.93394e-12	IGF2	protein_coding	3	6	11	1221	69	438	insulin-like growth factor 2 [Source:HGNC Symbol;Acc:HGNC:5466]	11	IGF2	protein_coding	0.0143843	0.0252037	0.0684281	5.48641	0.604561	2.21486
ENSG00000196415	6.15099	0.096549	10.5959	0.00113337	0.0251786	PRTN3	protein_coding	0	0	0	2	4	13	proteinase 3 [Source:HGNC Symbol;Acc:HGNC:9495]	19	PRTN3	protein_coding	0	0	0	0.0255229	0.0995354	0.186699
ENSG00000127928	6.14691	0.542441	11.6595	0.000638771	0.0168266	GNGT1	protein_coding	0	0	0	9	4	7	guanine nucleotide binding protein (G protein), gamma transducing activity polypeptide 1 [Source:HGNC Symbol;Acc:HGNC:4411]	7	GNGT1	protein_coding	0	0	0	0.00259207	0.00224637	0.00226883
ENSG00000143512	6.12389	1.45086	36.3918	1.61378e-09	3.67179e-07	HHIPL2	protein_coding	3	2	0	163	42	130	HHIP-like 2 [Source:HGNC Symbol;Acc:HGNC:25842]	1	HHIPL2	protein_coding	0.0114045	0.00666084	0	0.580693	0.291761	0.521197
ENSG00000154143	6.1086	1.61334	26.3976	2.77889e-07	3.53936e-05	PANX3	protein_coding	0	1	0	17	13	47	pannexin 3 [Source:HGNC Symbol;Acc:HGNC:20573]	11	PANX3	protein_coding	0	0.0097084	0	0.176546	0.263251	0.549294
ENSG00000269155	6.10305	0.261215	22.0889	2.60311e-06	0.000218208	RP3-431P23.5	lincRNA	0	2	0	42	38	44		6	RP3-431P23.5	lincRNA	0	0.0633368	0	1.42277	2.51008	1.67741
ENSG00000254293	6.08334	0.593647	10.0509	0.00152274	0.0308798	CTB-158E9.1	lincRNA	0	0	0	11	0	11		5	CTB-158E9.1	lincRNA	0	0	0	0.453565	0	0.510433
ENSG00000256654	6.03267	0.219626	16.22	5.63948e-05	0.00276695	RP11-429A20.4	lincRNA	0	2	0	47	13	41		12	RP11-429A20.4	lincRNA	0	0.0900363	0	2.26332	1.2207	2.22193
ENSG00000179082	6.00185	0.427513	11.0726	0.000876123	0.0207791	C9orf106	lincRNA	0	0	0	5	3	10	chromosome 9 open reading frame 106 [Source:HGNC Symbol;Acc:HGNC:31370]	9	C9orf106	lincRNA	0	0	0	0.118377	0.138496	0.266439
ENSG00000162951	5.99221	4.42257	41.7366	1.04437e-10	3.22741e-08	LRRTM1	protein_coding	0	10	0	147	59	309	leucine rich repeat transmembrane neuronal 1 [Source:HGNC Symbol;Acc:HGNC:19408]	2	LRRTM1	protein_coding	0	0.052491	0	0.825396	0.645974	1.95255
ENSG00000006377	5.97994	0.551906	11.067	0.000878758	0.0208177	DLX6	protein_coding	0	0	0	23	0	4	distal-less homeobox 6 [Source:HGNC Symbol;Acc:HGNC:2919]	7	DLX6	protein_coding	0	0	0	0.385667	0	0.075482
ENSG00000173917	5.9446	5.48032	33.3073	7.86864e-09	1.52262e-06	HOXB2	protein_coding	0	3	4	655	10	66	homeobox B2 [Source:HGNC Symbol;Acc:HGNC:5113]	17	HOXB2	protein_coding	0	0.0630584	0.124512	14.7273	0.43843	1.67003
ENSG00000159625	5.92042	-0.344578	13.4569	0.000244103	0.00841771	DRC7	protein_coding	0	1	0	31	12	37	dynein regulatory complex subunit 7 [Source:HGNC Symbol;Acc:HGNC:25289]	16	DRC7	protein_coding	0	0.00232559	0	0.0771179	0.0582093	0.103584
ENSG00000183023	5.88136	3.21536	15.3592	8.88865e-05	0.00386637	SLC8A1	protein_coding	0	0	0	0	4	14	solute carrier family 8 (sodium/calcium exchanger), member 1 [Source:HGNC Symbol;Acc:HGNC:11068]	2	SLC8A1	protein_coding	0	0	0	0	0.00139777	0.00282347
ENSG00000164458	5.87319	1.69556	19.6696	9.2053e-06	0.000654968	T	protein_coding	0	2	6	299	43	94	T, brachyury homolog (mouse) [Source:HGNC Symbol;Acc:HGNC:11515]	6	T	protein_coding	0	0.0155876	0.0692516	2.49276	0.69903	0.881935
ENSG00000224596	5.86649	0.601882	20.8121	5.06631e-06	0.000395841	ZMIZ1-AS1	antisense	0	1	0	22	5	32	ZMIZ1 antisense RNA 1 [Source:HGNC Symbol;Acc:HGNC:27433]	10	ZMIZ1-AS1	antisense	0	0.000690991	0	0.0162613	0.00720644	0.0266184
ENSG00000280339	5.84301	-0.182752	12.339	0.000443601	0.0129363	RP11-736K20.4	TEC	0	0	0	6	3	7		11	RP11-736K20.4	TEC	0	0	0	0.170087	0.165828	0.223315
ENSG00000267280	5.81238	4.72461	16.5192	4.81594e-05	0.00249784	TBX2-AS1	antisense	0	0	0	17	0	3	TBX2 antisense RNA 1 [Source:HGNC Symbol;Acc:HGNC:50355]	17	TBX2-AS1	antisense	0	0	0	0.0864829	0	0.0171752
ENSG00000143171	5.79026	5.20685	74.4447	6.23604e-18	8.06983e-15	RXRG	protein_coding	8	1	6	482	51	383	retinoid X receptor, gamma [Source:HGNC Symbol;Acc:HGNC:10479]	1	RXRG	protein_coding	0.0176875	0.00193696	0.0172108	0.998685	0.206049	0.893057
ENSG00000143995	5.77283	4.63341	95.4323	1.53037e-22	3.16862e-19	MEIS1	protein_coding	2	6	3	352	91	151	Meis homeobox 1 [Source:HGNC Symbol;Acc:HGNC:7000]	2	MEIS1	protein_coding	0.0013994	0.00367796	0.00272337	0.230812	0.116352	0.111427
ENSG00000241135	5.75848	5.29409	17.7229	2.55537e-05	0.00151602	LINC00881	lincRNA	0	0	0	5	6	3	long intergenic non-protein coding RNA 881 [Source:HGNC Symbol;Acc:HGNC:48567]	3	LINC00881	lincRNA	0	0	0	0.0409071	0.095719	0.0276216
ENSG00000070808	5.73995	2.20533	15.0136	0.000106742	0.00444398	CAMK2A	protein_coding	0	0	0	15	0	4	calcium/calmodulin-dependent protein kinase II alpha [Source:HGNC Symbol;Acc:HGNC:1460]	5	CAMK2A	protein_coding	0	0	0	0.0195072	0	0.00585412
ENSG00000173988	5.71451	1.00797	11.7783	0.000599246	0.0161765	LRRC63	protein_coding	0	0	0	10	0	7	leucine rich repeat containing 63 [Source:HGNC Symbol;Acc:HGNC:34296]	13	LRRC63	protein_coding	0	0	0	0.0140736	0	0.0110867
ENSG00000227591	5.69833	0.239637	10.4597	0.00122006	0.0265072	RP1-28O10.1	antisense	0	0	0	2	5	6		1	RP1-28O10.1	antisense	0	0	0	0.00293411	0.0143032	0.00990596
ENSG00000139219	5.68996	5.93226	95.4644	1.50571e-22	3.16862e-19	COL2A1	protein_coding	7	3	0	123	129	172	collagen, type II, alpha 1 [Source:HGNC Symbol;Acc:HGNC:2200]	12	COL2A1	protein_coding	0.0218187	0.00819213	0	0.359287	0.734757	0.56541
ENSG00000183072	5.68697	7.55152	47.5003	5.49946e-12	2.23267e-09	NKX2-5	protein_coding	0	0	2	74	5	53	NK2 homeobox 5 [Source:HGNC Symbol;Acc:HGNC:2488]	5	NKX2-5	protein_coding	0	0	0.0784908	2.09774	0.276381	1.69081
ENSG00000229196	5.684	-0.162782	10.7251	0.00105693	0.0238762	RP11-775D22.2	antisense	0	1	0	10	19	11		7	RP11-775D22.2	antisense	0	0.0973696	0	1.04156	3.85883	1.28936
ENSG00000109991	5.6791	-0.0858107	10.5374	0.00116981	0.0257287	P2RX3	protein_coding	0	0	1	6	11	47	purinergic receptor P2X, ligand gated ion channel, 3 [Source:HGNC Symbol;Acc:HGNC:8534]	11	P2RX3	protein_coding	0	0	0.00395547	0.0171428	0.061283	0.151122
ENSG00000112562	5.6603	0.6393	11.7253	0.000616556	0.0164296	SMOC2	protein_coding	0	0	0	9	0	6	SPARC related modular calcium binding 2 [Source:HGNC Symbol;Acc:HGNC:20323]	6	SMOC2	protein_coding	0	0	0	0.00356731	0	0.00267638
ENSG00000273248	5.64869	-0.120998	9.04794	0.00262991	0.0450329	RP11-399K21.13	lincRNA	0	0	0	0	9	4		10	RP11-399K21.13	lincRNA	0	0	0	0	4.57743	1.17414
ENSG00000223486	5.58422	1.01279	11.1663	0.000832968	0.0200309	AC092198.1	lincRNA	0	2	0	55	3	72		X	AC092198.1	lincRNA	0	0.0592393	0	1.74262	0.185344	2.56727
ENSG00000247809	5.5739	0.170391	10.0462	0.00152666	0.030929	NR2F2-AS1	antisense	0	0	0	4	0	13	NR2F2 antisense RNA 1 [Source:HGNC Symbol;Acc:HGNC:44222]	15	NR2F2-AS1	antisense	0	0	0	0.00169471	0	0.00619836
ENSG00000115085	5.53696	2.27983	45.2791	1.70863e-11	6.09951e-09	ZAP70	protein_coding	6	6	2	138	151	207	zeta-chain (TCR) associated protein kinase 70kDa [Source:HGNC Symbol;Acc:HGNC:12858]	2	ZAP70	protein_coding	0.0224126	0.0196353	0.00969273	0.483088	1.03072	0.815486
ENSG00000009694	5.48197	1.61193	32.6985	1.07622e-08	2.00749e-06	TENM1	protein_coding	0	9	0	32	119	101	teneurin transmembrane protein 1 [Source:HGNC Symbol;Acc:HGNC:8117]	X	TENM1	protein_coding	0	0.00131766	0	0.00501155	0.0363402	0.0178009
ENSG00000231213	5.46744	2.06805	12.6159	0.000382472	0.0115776	PLSCR5	protein_coding	0	0	0	14	0	2	phospholipid scramblase family, member 5 [Source:HGNC Symbol;Acc:HGNC:19952]	3	PLSCR5	protein_coding	0	0	0	0.0434588	0	0.00698681
ENSG00000175206	5.44773	6.66752	13.6722	0.000217652	0.00768086	NPPA	protein_coding	0	0	0	16	0	0	natriuretic peptide A [Source:HGNC Symbol;Acc:HGNC:7939]	1	NPPA	protein_coding	0	0	0	0.558869	0	0
ENSG00000198523	5.44455	7.70063	13.9816	0.000184611	0.00684657	PLN	protein_coding	0	0	0	17	0	0	phospholamban [Source:HGNC Symbol;Acc:HGNC:9080]	6	PLN	protein_coding	0	0	0	0.125905	0	0
ENSG00000120093	5.40775	3.05021	38.3516	5.90798e-10	1.51018e-07	HOXB3	protein_coding	0	0	2	69	12	23	homeobox B3 [Source:HGNC Symbol;Acc:HGNC:5114]	17	HOXB3	protein_coding	0	0	0.00454906	0.113363	0.0384434	0.0425255
ENSG00000261788	5.39122	1.96692	28.1356	1.13106e-07	1.63766e-05	RP11-480G7.1	lincRNA	0	1	0	28	7	15	NA	16	RP11-480G7.1	lincRNA	0	0.131211	0	3.92998	1.91579	2.36931
ENSG00000115593	5.38269	4.29431	14.9646	0.000109545	0.00454534	SMYD1	protein_coding	0	0	0	6	0	7	SET and MYND domain containing 1 [Source:HGNC Symbol;Acc:HGNC:20986]	2	SMYD1	protein_coding	0	0	0	0.0121131	0	0.0159038
ENSG00000165124	5.36154	0.72576	20.5111	5.92868e-06	0.000449646	SVEP1	protein_coding	0	2	0	47	12	22	sushi, von Willebrand factor type A, EGF and pentraxin domain containing 1 [Source:HGNC Symbol;Acc:HGNC:15985]	9	SVEP1	protein_coding	0	0.000802079	0	0.0201625	0.010038	0.0106211
ENSG00000140798	5.35327	0.458107	14.3623	0.000150795	0.00573936	ABCC12	protein_coding	0	5	0	18	51	64	ATP-binding cassette, sub-family C (CFTR/MRP), member 12 [Source:HGNC Symbol;Acc:HGNC:14640]	16	ABCC12	protein_coding	0	0.0058919	0	0.0226891	0.125353	0.0907872
ENSG00000135519	5.35142	-0.610938	10.2919	0.00133615	0.0283743	KCNH3	protein_coding	0	1	0	9	12	17	potassium channel, voltage gated eag related subfamily H, member 3 [Source:HGNC Symbol;Acc:HGNC:6252]	12	KCNH3	protein_coding	0	0.00449453	0	0.04327	0.112498	0.0919798
ENSG00000267289	5.30085	-0.010092	16.5154	4.82557e-05	0.00249784	CTD-2623N2.11	lincRNA	0	1	0	12	18	7		19	CTD-2623N2.11	lincRNA	0	0.0921571	0	1.18296	3.46003	0.77658
ENSG00000181234	5.26877	1.79906	27.6166	1.47902e-07	2.09747e-05	TMEM132C	protein_coding	0	3	5	145	67	101	transmembrane protein 132C [Source:HGNC Symbol;Acc:HGNC:25436]	12	TMEM132C	protein_coding	0	0.000586191	0.00144683	0.0303072	0.0273068	0.0237574
ENSG00000267391	5.26573	2.67941	12.0873	0.000507656	0.0143007	MIR3591	lincRNA	0	7	8	400	3	65		18	MIR3591	lincRNA	0	0.0804329	0.13613	4.9165	0.0719011	0.899101
ENSG00000149922	5.23175	4.52775	80.8242	2.46721e-19	3.40557e-16	TBX6	protein_coding	49	9	26	748	317	1574	T-box 6 [Source:HGNC Symbol;Acc:HGNC:11605]	16	TBX6	protein_coding	0.789994	0.12712	0.543846	11.3015	9.33922	26.7632
ENSG00000105991	5.22671	2.36431	16.3675	5.21721e-05	0.00259669	HOXA1	protein_coding	0	0	5	259	0	33	homeobox A1 [Source:HGNC Symbol;Acc:HGNC:5099]	7	HOXA1	protein_coding	0	0	0.212236	7.94109	0	1.13866
ENSG00000198547	5.21697	0.316152	15.3466	8.94823e-05	0.00388113	C20orf203	lincRNA	0	1	0	6	8	25	chromosome 20 open reading frame 203 [Source:HGNC Symbol;Acc:HGNC:26592]	20	C20orf203	lincRNA	0	0.00203539	0	0.0130635	0.0339638	0.0612558
ENSG00000135773	5.20342	0.454272	15.4409	8.51278e-05	0.00374219	CAPN9	protein_coding	0	4	0	15	28	92	calpain 9 [Source:HGNC Symbol;Acc:HGNC:1486]	1	CAPN9	protein_coding	0	0.00630365	0	0.0252862	0.0920382	0.174534
ENSG00000164107	5.202	4.82494	12.2766	0.000458675	0.0132823	HAND2	protein_coding	0	0	0	11	0	0	heart and neural crest derivatives expressed 2 [Source:HGNC Symbol;Acc:HGNC:4808]	4	HAND2	protein_coding	0	0	0	0.19255	0	0
ENSG00000124701	5.19773	5.09752	12.9901	0.000313147	0.0102106	APOBEC2	protein_coding	0	0	0	10	0	2	apolipoprotein B mRNA editing enzyme, catalytic polypeptide-like 2 [Source:HGNC Symbol;Acc:HGNC:605]	6	APOBEC2	protein_coding	0	0	0	0.0821574	0	0.0184916
ENSG00000197308	5.19773	4.6738	45.7336	1.3548e-11	5.1002e-09	GATA3-AS1	lincRNA	6	6	24	365	124	736	GATA3 antisense RNA 1 [Source:HGNC Symbol;Acc:HGNC:33786]	10	GATA3-AS1	lincRNA	0.194297	0.17022	1.00833	11.0768	7.3377	25.1361
ENSG00000271427	5.19443	0.591313	12.4811	0.000411092	0.0121982	RP11-188D8.1	lincRNA	0	3	0	31	1	35		1	RP11-188D8.1	lincRNA	0	0.449868	0	4.97262	0.312782	6.31817
ENSG00000225969	5.18542	-0.28656	8.97844	0.00273184	0.0462217	ABHD11-AS1	antisense	0	1	0	17	0	9	ABHD11 antisense RNA 1 (tail to tail) [Source:HGNC Symbol;Acc:HGNC:18289]	7	ABHD11-AS1	antisense	0	0.0847192	0	1.5406	0	0.917875
ENSG00000179772	5.18212	1.02147	13.127	0.000291076	0.0095967	FOXS1	protein_coding	0	2	0	11	4	38	forkhead box S1 [Source:HGNC Symbol;Acc:HGNC:3735]	20	FOXS1	protein_coding	0	0.130614	0	0.768446	0.544877	2.98747
ENSG00000141449	5.1487	2.67899	38.6096	5.17626e-10	1.37403e-07	GREB1L	protein_coding	13	6	0	137	151	142	growth regulation by estrogen in breast cancer-like [Source:HGNC Symbol;Acc:HGNC:31042]	18	GREB1L	protein_coding	0.00451044	0.00182378	0	0.0445453	0.0957362	0.0519599
ENSG00000177508	5.13201	5.60824	84.6167	3.62193e-20	5.76862e-17	IRX3	protein_coding	12	8	24	504	188	829	iroquois homeobox 3 [Source:HGNC Symbol;Acc:HGNC:14360]	16	IRX3	protein_coding	0.340848	0.199074	0.884434	13.4158	9.75801	24.8336
ENSG00000168356	5.11851	-0.409469	9.78811	0.00175644	0.0340835	SCN11A	protein_coding	0	1	0	14	5	23	sodium channel, voltage gated, type XI alpha subunit [Source:HGNC Symbol;Acc:HGNC:10583]	3	SCN11A	protein_coding	0	0.000821386	0	0.0123009	0.00856635	0.0227423
ENSG00000232110	5.11211	-0.0674817	13.2229	0.000276546	0.00926518	RP11-149I23.3	antisense	2	0	2	25	27	40		10	RP11-149I23.3	antisense	0.0235047	0	0.030495	0.27534	0.579844	0.49578
ENSG00000164825	5.10163	1.29634	16.027	6.2444e-05	0.00300675	DEFB1	protein_coding	0	0	6	13	122	79	defensin, beta 1 [Source:HGNC Symbol;Acc:HGNC:2766]	8	DEFB1	protein_coding	0	0	0.102701	0.16073	2.94125	1.09921
ENSG00000135472	5.10125	0.333141	15.1452	9.95528e-05	0.0042225	FAIM2	protein_coding	0	3	0	29	30	29	Fas apoptotic inhibitory molecule 2 [Source:HGNC Symbol;Acc:HGNC:17067]	12	FAIM2	protein_coding	0	0.006919	0	0.0715452	0.144318	0.0805155
ENSG00000226026	5.04327	0.340094	13.9409	0.000188652	0.00692562	RP11-57H12.3	antisense	0	1	0	11	10	13		1	RP11-57H12.3	antisense	0	0.00121638	0	0.0143127	0.0253716	0.0190358
ENSG00000118245	5.03562	0.115413	14.5042	0.000139844	0.00536199	TNP1	protein_coding	0	5	0	26	40	43	transition protein 1 (during histone to protamine replacement) [Source:HGNC Symbol;Acc:HGNC:11951]	2	TNP1	protein_coding	0	0.710187	0	3.95036	11.8506	7.35243
ENSG00000274997	4.99996	1.00292	9.22487	0.0023875	0.0425414	HIST1H2AH	protein_coding	0	4	5	13	116	20	histone cluster 1, H2ah [Source:HGNC Symbol;Acc:HGNC:13671]	6	HIST1H2AH	protein_coding	0	0.891966	1.65115	3.10093	53.9541	5.36881
ENSG00000180053	4.99574	4.16318	10.3947	0.00126378	0.0272002	NKX2-6	protein_coding	0	0	0	9	0	2	NK2 homeobox 6 [Source:HGNC Symbol;Acc:HGNC:32940]	8	NKX2-6	protein_coding	0	0	0	0.199822	0	0.0499725
ENSG00000148848	4.99386	1.53457	20.7953	5.11084e-06	0.000397819	ADAM12	protein_coding	0	3	7	88	57	98	ADAM metallopeptidase domain 12 [Source:HGNC Symbol;Acc:HGNC:190]	10	ADAM12	protein_coding	0	0.000686631	0.00237263	0.0215449	0.0272117	0.0270015
ENSG00000230333	4.98336	0.287856	15.8491	6.85976e-05	0.00321708	AC004538.3	processed_transcript	0	2	1	56	7	50		7	AC004538.3	processed_transcript	0	0.000508651	0.000376634	0.0152349	0.00371335	0.015308
ENSG00000138829	4.95065	5.94442	110.017	9.71783e-26	4.02415e-22	FBN2	protein_coding	75	71	53	1834	1136	2421	fibrillin 2 [Source:HGNC Symbol;Acc:HGNC:3604]	5	FBN2	protein_coding	0.0183632	0.0152297	0.0168359	0.420816	0.508264	0.625153
ENSG00000260266	4.94928	1.53962	25.1602	5.27593e-07	5.93686e-05	CTD-2311M21.2	transcribed_processed_pseudogene	2	7	1	144	46	149		15	CTD-2311M21.2	transcribed_processed_pseudogene	0.0141856	0.0434972	0.00920222	0.957163	0.59621	1.11457
ENSG00000237429	4.94407	1.2109	23.9472	9.90133e-07	9.71598e-05	RP1-159A19.4	antisense	0	2	0	7	21	25		1	RP1-159A19.4	antisense	0	0.0361963	0	0.135516	0.792741	0.54467
ENSG00000237125	4.92141	3.47983	10.1469	0.00144543	0.0300201	HAND2-AS1	antisense	0	0	0	9	0	0	HAND2 antisense RNA 1 (head to head) [Source:HGNC Symbol;Acc:HGNC:48872]	4	HAND2-AS1	antisense	0	0	0	0.012937	0	0
ENSG00000232021	4.90015	1.05839	19.232	1.15755e-05	0.000798902	LEF1-AS1	processed_transcript	0	5	1	95	25	67	LEF1 antisense RNA 1 [Source:HGNC Symbol;Acc:HGNC:40339]	4	LEF1-AS1	processed_transcript	0	0.00481882	0.00142725	0.0979387	0.0502561	0.0777329
ENSG00000205678	4.89829	4.32009	9.40692	0.00216168	0.0399979	TECRL	protein_coding	0	0	0	10	0	0	trans-2,3-enoyl-CoA reductase-like [Source:HGNC Symbol;Acc:HGNC:27365]	4	TECRL	protein_coding	0	0	0	0.00686037	0	0
ENSG00000149256	4.89551	2.95049	64.9979	7.49777e-16	7.05642e-13	TENM4	protein_coding	11	10	1	244	105	163	teneurin transmembrane protein 4 [Source:HGNC Symbol;Acc:HGNC:29945]	11	TENM4	protein_coding	0.0013713	0.00109216	0.000161739	0.0285059	0.0239195	0.0214305
ENSG00000249087	4.88936	5.23179	64.164	1.14481e-15	1.03058e-12	ZNF436-AS1	antisense	21	9	26	590	173	939	ZNF436 antisense RNA 1 [Source:HGNC Symbol;Acc:HGNC:25122]	1	ZNF436-AS1	antisense	0.725981	0.27258	1.16615	19.1145	10.9289	34.2355
ENSG00000140937	4.88704	3.40833	49.9846	1.54955e-12	6.82626e-10	CDH11	protein_coding	3	17	14	449	167	298	cadherin 11, type 2, OB-cadherin (osteoblast) [Source:HGNC Symbol;Acc:HGNC:1750]	16	CDH11	protein_coding	0.00161631	0.00802412	0.00978601	0.226702	0.164416	0.169326
ENSG00000182168	4.87969	1.43659	23.5839	1.19583e-06	0.000113577	UNC5C	protein_coding	0	2	0	18	16	17	unc-5 homolog C (C. elegans) [Source:HGNC Symbol;Acc:HGNC:12569]	4	UNC5C	protein_coding	0	0.000445173	0	0.0042858	0.00742844	0.0045552
ENSG00000167874	4.87639	4.68277	39.2897	3.65363e-10	1.03628e-07	TMEM88	protein_coding	32	11	2	764	96	348	transmembrane protein 88 [Source:HGNC Symbol;Acc:HGNC:32371]	17	TMEM88	protein_coding	3.0406	0.915688	0.246555	68.0313	16.6688	34.8734
ENSG00000180999	4.86764	3.02726	10.0716	0.00150571	0.0307322	C1orf105	protein_coding	0	0	0	2	0	8	chromosome 1 open reading frame 105 [Source:HGNC Symbol;Acc:HGNC:29591]	1	C1orf105	protein_coding	0	0	0	0.00382501	0	0.0172184
ENSG00000251364	4.85203	0.0739062	15.2684	9.32625e-05	0.00402292	CTD-2516F10.2	antisense	0	1	0	14	11	5		11	CTD-2516F10.2	antisense	0	0.00100969	0	0.0151208	0.0231663	0.00607737
ENSG00000254202	4.83549	3.37574	9.80375	0.00174157	0.0339251	RP11-120I21.2	lincRNA	0	0	0	0	0	10		8	RP11-120I21.2	lincRNA	0	0	0	0	0	0.00455323
ENSG00000207142	4.82606	-0.203812	8.83685	0.00295208	0.0490158	Y_RNA	misc_RNA	0	1	0	0	15	19	Y RNA [Source:RFAM;Acc:RF00019]	12	Y_RNA	misc_RNA	0	0.852225	0	0	26.6639	19.4925
ENSG00000114251	4.81556	3.66384	72.4481	1.71487e-17	1.86876e-14	WNT5A	protein_coding	12	16	13	300	310	345	wingless-type MMTV integration site family, member 5A [Source:HGNC Symbol;Acc:HGNC:12784]	3	WNT5A	protein_coding	0.0474941	0.0554784	0.0667539	1.11272	2.24204	1.44007
ENSG00000149972	4.80858	0.573348	15.5833	7.89478e-05	0.00356365	CNTN5	protein_coding	1	2	0	21	11	27	contactin 5 [Source:HGNC Symbol;Acc:HGNC:2175]	11	CNTN5	protein_coding	7.34338e-05	0.000128668	0	0.00144518	0.00147609	0.00209105
ENSG00000134138	4.80445	4.83684	54.7033	1.40168e-13	8.0616e-11	MEIS2	protein_coding	4	12	6	657	34	186	Meis homeobox 2 [Source:HGNC Symbol;Acc:HGNC:7001]	15	MEIS2	protein_coding	0.00185293	0.00486997	0.003606	0.285214	0.0287808	0.0908694
ENSG00000165269	4.79099	0.449845	11.3567	0.000751781	0.0187288	AQP7	protein_coding	0	1	0	14	3	14	aquaporin 7 [Source:HGNC Symbol;Acc:HGNC:640]	9	AQP7	protein_coding	0	0.00441341	0	0.0660941	0.0276168	0.0743809
ENSG00000183160	4.79019	1.39329	20.6113	5.62633e-06	0.000429864	TMEM119	protein_coding	3	0	0	30	11	40	transmembrane protein 119 [Source:HGNC Symbol;Acc:HGNC:27884]	12	TMEM119	protein_coding	0.0347827	0	0	0.325963	0.233055	0.48911
ENSG00000197585	4.72502	0.177607	14.2618	0.000159062	0.00602079	AC107218.3	antisense	2	2	0	47	9	62		2	AC107218.3	antisense	0.000452548	0.000396469	0	0.00996639	0.00372135	0.0147955
ENSG00000182885	4.71565	3.25916	26.2605	2.98327e-07	3.69871e-05	GPR97	protein_coding	31	10	1	272	35	502	G protein-coupled receptor 97 [Source:HGNC Symbol;Acc:HGNC:13728]	16	GPR97	protein_coding	0.143728	0.0406185	0.00601525	1.18183	0.296531	2.45464
ENSG00000250986	4.71115	0.454016	11.1059	0.000860549	0.0205747	AC141928.1	lincRNA	2	5	0	54	33	46		4	AC141928.1	lincRNA	0.0423307	0.0927129	0	1.07109	1.27633	1.0268
ENSG00000248596	4.69646	0.255818	17.0214	3.69607e-05	0.00202453	RP11-844P9.2	lincRNA	0	2	0	14	17	12		5	RP11-844P9.2	lincRNA	0	0.00306261	0	0.0229324	0.0542987	0.0221209
ENSG00000272186	4.66902	0.532272	16.9397	3.85859e-05	0.00208596	RP11-110I1.13	antisense	0	3	0	17	16	15		11	RP11-110I1.13	antisense	0	0.796988	0	4.83103	8.86602	4.79713
ENSG00000152910	4.66521	-0.376999	9.28718	0.00230764	0.0415836	CNTNAP4	protein_coding	2	0	0	8	14	13	contactin associated protein-like 4 [Source:HGNC Symbol;Acc:HGNC:18747]	16	CNTNAP4	protein_coding	0.000696904	0	0	0.00261239	0.00891445	0.00477739
ENSG00000165556	4.66482	2.86073	34.9353	3.40852e-09	7.42877e-07	CDX2	protein_coding	7	7	12	572	35	183	caudal type homeobox 2 [Source:HGNC Symbol;Acc:HGNC:1806]	13	CDX2	protein_coding	0.0763993	0.0669321	0.169921	5.8505	0.698044	2.10643
ENSG00000174370	4.65262	0.850895	14.5785	0.000134441	0.00525208	C11orf45	protein_coding	0	8	0	35	38	63	chromosome 11 open reading frame 45 [Source:HGNC Symbol;Acc:HGNC:28584]	11	C11orf45	protein_coding	0	0.106429	0	0.498081	1.05447	1.00895
ENSG00000169508	4.64647	1.67915	10.2797	0.00134502	0.0284759	GPR183	protein_coding	0	3	0	17	24	20	G protein-coupled receptor 183 [Source:HGNC Symbol;Acc:HGNC:3128]	13	GPR183	protein_coding	0	0.0200562	0	0.121573	0.334671	0.16096
ENSG00000228395	4.64443	1.25912	13.8224	0.000200928	0.0072742	RP11-216B9.6	antisense	4	2	0	41	30	50		9	RP11-216B9.6	antisense	0.0167169	0.0073227	0	0.160578	0.229108	0.220379
ENSG00000214548	4.61481	-0.00705071	13.1613	0.000285791	0.00946057	MEG3	lincRNA	0	1	0	8	5	15	maternally expressed 3 (non-protein coding) [Source:HGNC Symbol;Acc:HGNC:14575]	14	MEG3	lincRNA	0	0.00105457	0	0.00902452	0.0109982	0.0190425
ENSG00000016082	4.597	3.73831	51.3742	7.6334e-13	3.51221e-10	ISL1	protein_coding	0	10	1	135	28	114	ISL LIM homeobox 1 [Source:HGNC Symbol;Acc:HGNC:6132]	5	ISL1	protein_coding	0	0.0758568	0.0112337	1.09544	0.443028	1.04102
ENSG00000176678	4.57368	1.24907	14.8392	0.000117076	0.00473447	FOXL1	protein_coding	3	3	0	21	28	81	forkhead box L1 [Source:HGNC Symbol;Acc:HGNC:3817]	16	FOXL1	protein_coding	0.0508889	0.0445829	0	0.333831	0.867927	1.44908
ENSG00000047648	4.55791	0.509201	14.6955	0.000126347	0.00500193	ARHGAP6	protein_coding	0	1	0	14	6	8	Rho GTPase activating protein 6 [Source:HGNC Symbol;Acc:HGNC:676]	X	ARHGAP6	protein_coding	0	0.000162971	0	0.00244062	0.00203958	0.0015695
ENSG00000141052	4.52395	3.3193	19.6129	9.48281e-06	0.000672403	MYOCD	protein_coding	0	1	0	26	0	8	myocardin [Source:HGNC Symbol;Acc:HGNC:16067]	17	MYOCD	protein_coding	0	0.000835198	0	0.0232286	0	0.00804339
ENSG00000101197	4.50403	1.30662	14.56	0.000135764	0.00526719	BIRC7	protein_coding	0	1	0	7	5	9	baculoviral IAP repeat containing 7 [Source:HGNC Symbol;Acc:HGNC:13702]	20	BIRC7	protein_coding	0	0.0186148	0	0.139385	0.194136	0.201679
ENSG00000180340	4.48918	5.37086	27.0453	1.98746e-07	2.6721e-05	FZD2	protein_coding	127	17	1	857	231	1308	frizzled class receptor 2 [Source:HGNC Symbol;Acc:HGNC:4040]	17	FZD2	protein_coding	5.91079	0.693164	0.0603833	37.3791	19.6462	64.2029
ENSG00000115844	4.48786	1.36355	13.2328	0.000275096	0.00926149	DLX2	protein_coding	0	1	0	15	0	21	distal-less homeobox 2 [Source:HGNC Symbol;Acc:HGNC:2915]	2	DLX2	protein_coding	0	0.0248699	0	0.399048	0	0.628713
ENSG00000259663	4.48037	2.67284	26.8375	2.21306e-07	2.943e-05	CTD-2314G24.2	antisense	0	1	2	41	7	26		5	CTD-2314G24.2	antisense	0	0.00812332	0.0240599	0.356269	0.118607	0.254253
ENSG00000186417	4.47839	-0.0737079	10.5626	0.00115397	0.0254722	GLDN	protein_coding	0	1	0	6	5	17	gliomedin [Source:HGNC Symbol;Acc:HGNC:29514]	15	GLDN	protein_coding	0	0.00129662	0	0.00832192	0.0135226	0.0265351
ENSG00000165617	4.47399	4.62085	62.2765	2.98461e-15	2.35021e-12	DACT1	protein_coding	53	23	27	707	401	764	dishevelled-binding antagonist of beta-catenin 1 [Source:HGNC Symbol;Acc:HGNC:17748]	14	DACT1	protein_coding	0.362772	0.137921	0.23977	4.53505	5.01563	5.51513
ENSG00000085465	4.47129	1.74003	21.8548	2.94073e-06	0.000239	OVGP1	protein_coding	0	4	0	18	17	32	oviductal glycoprotein 1, 120kDa [Source:HGNC Symbol;Acc:HGNC:8524]	1	OVGP1	protein_coding	0	0.0255737	0	0.123102	0.226705	0.246288
ENSG00000168874	4.47061	1.83781	33.4194	7.42792e-09	1.46472e-06	ATOH8	protein_coding	5	3	0	81	17	77	atonal homolog 8 (Drosophila) [Source:HGNC Symbol;Acc:HGNC:24126]	2	ATOH8	protein_coding	0.0133775	0.00703186	0	0.203093	0.0831144	0.21727
ENSG00000165757	4.44879	3.55168	61.799	3.80371e-15	2.71572e-12	KIAA1462	protein_coding	26	19	3	426	163	260	KIAA1462 [Source:HGNC Symbol;Acc:HGNC:29283]	10	KIAA1462	protein_coding	0.0248747	0.0159252	0.00372375	0.381945	0.284968	0.262339
ENSG00000069188	4.43833	2.7601	46.6151	8.63915e-12	3.37497e-09	SDK2	protein_coding	3	11	4	72	83	151	sidekick cell adhesion molecule 2 [Source:HGNC Symbol;Acc:HGNC:19308]	17	SDK2	protein_coding	0.000951707	0.00305717	0.00164633	0.0214052	0.0481154	0.05052
ENSG00000160808	4.43292	9.52349	55.4355	9.65741e-14	5.88108e-11	MYL3	protein_coding	0	13	12	263	38	210	myosin, light chain 3, alkali; ventricular, skeletal, slow [Source:HGNC Symbol;Acc:HGNC:7584]	3	MYL3	protein_coding	0	0.0460539	0.0629555	0.996641	0.280792	0.895574
ENSG00000266074	4.41747	3.2465	34.2557	4.83263e-09	1.02102e-06	BAHCC1	protein_coding	5	8	19	194	200	229	BAH domain and coiled-coil containing 1 [Source:HGNC Symbol;Acc:HGNC:29279]	17	BAHCC1	protein_coding	0.00693294	0.00971813	0.0341803	0.25209	0.506759	0.334879
ENSG00000117971	4.41672	0.738528	13.4959	0.000239082	0.00827792	CHRNB4	protein_coding	5	5	0	9	40	70	cholinergic receptor, nicotinic, beta 4 (neuronal) [Source:HGNC Symbol;Acc:HGNC:1964]	15	CHRNB4	protein_coding	0.00474017	0.00415278	0	0.00799598	0.0692959	0.0699885
ENSG00000177112	4.4106	-0.132303	11.7268	0.00061607	0.0164296	MRVI1-AS1	antisense	0	2	0	10	14	12	MRVI1 antisense RNA 1 [Source:HGNC Symbol;Acc:HGNC:43434]	11	MRVI1-AS1	antisense	0	0.0029347	0	0.0156962	0.0428489	0.021197
ENSG00000163132	4.40864	4.60258	32.8012	1.02082e-08	1.92146e-06	MSX1	protein_coding	37	29	18	1169	100	672	msh homeobox 1 [Source:HGNC Symbol;Acc:HGNC:7391]	4	MSX1	protein_coding	0.851342	0.584582	0.53734	25.2071	4.20461	16.3071
ENSG00000135077	4.39699	0.326655	11.3723	0.000745474	0.0186724	HAVCR2	protein_coding	0	1	0	24	2	5	hepatitis A virus cellular receptor 2 [Source:HGNC Symbol;Acc:HGNC:18437]	5	HAVCR2	protein_coding	0	0.0015091	0	0.0387427	0.00629546	0.0090834
ENSG00000215612	4.37326	0.837006	10.1815	0.00141859	0.0296685	HMX1	protein_coding	6	0	0	31	27	59	H6 family homeobox 1 [Source:HGNC Symbol;Acc:HGNC:5017]	4	HMX1	protein_coding	0.0229011	0	0	0.110885	0.188318	0.237499
ENSG00000071909	4.36192	0.179577	10.9569	0.000932571	0.0217688	MYO3B	protein_coding	0	4	0	15	13	47	myosin IIIB [Source:HGNC Symbol;Acc:HGNC:15576]	2	MYO3B	protein_coding	0	0.000721761	0	0.00289524	0.00489277	0.0102092
ENSG00000234350	4.32425	0.403043	10.0129	0.00155446	0.0313695	AC007405.4	lincRNA	0	5	0	47	6	53		2	AC007405.4	lincRNA	0	0.00902591	0	0.0907568	0.0225918	0.115175
ENSG00000122756	4.3139	5.1454	61.8338	3.73695e-15	2.71572e-12	CNTFR	protein_coding	42	15	24	683	156	720	ciliary neurotrophic factor receptor [Source:HGNC Symbol;Acc:HGNC:2170]	9	CNTFR	protein_coding	0.106605	0.0333554	0.0790343	1.62463	0.723565	1.92738
ENSG00000088881	4.28951	2.15194	23.1444	1.50283e-06	0.000138911	EBF4	protein_coding	0	3	4	55	18	59	early B-cell factor 4 [Source:HGNC Symbol;Acc:HGNC:29278]	20	EBF4	protein_coding	0	0.00384091	0.00758406	0.0753244	0.0480688	0.0909335
ENSG00000152689	4.26596	3.41546	36.7989	1.30965e-09	3.01292e-07	RASGRP3	protein_coding	0	6	3	124	17	64	RAS guanyl releasing protein 3 (calcium and DAG-regulated) [Source:HGNC Symbol;Acc:HGNC:14545]	2	RASGRP3	protein_coding	0	0.00402137	0.00297765	0.0889006	0.0237657	0.0516371
ENSG00000182196	4.26469	-0.0367146	9.34782	0.00223251	0.0408593	ARL6IP4	protein_coding	1	1	0	9	7	19	ADP-ribosylation factor-like 6 interacting protein 4 [Source:HGNC Symbol;Acc:HGNC:18076]	12	ARL6IP4	protein_coding	0.0344373	0.0301699	0	0.290453	0.440504	0.69006
ENSG00000230148	4.21401	3.37504	19.8219	8.50052e-06	0.000613252	HOXB-AS1	antisense	0	2	1	57	0	20	HOXB cluster antisense RNA 1 [Source:HGNC Symbol;Acc:HGNC:43744]	17	HOXB-AS1	antisense	0	0.02236	0.0165566	0.681673	0	0.269172
ENSG00000253844	4.19262	-0.33115	11.1985	0.000818623	0.0198473	RP11-546K22.1	lincRNA	0	0	1	7	6	7		8	RP11-546K22.1	lincRNA	0	0	0.00207213	0.0104772	0.0175112	0.0117908
ENSG00000265984	4.1901	0.566818	13.0207	0.00030807	0.0100927	RP11-699A5.2	lincRNA	2	6	0	56	23	51		18	RP11-699A5.2	lincRNA	0.282326	0.742023	0	7.40823	5.93298	7.59269
ENSG00000126778	4.16219	2.65369	16.7497	4.26485e-05	0.0022642	SIX1	protein_coding	0	5	7	70	32	118	SIX homeobox 1 [Source:HGNC Symbol;Acc:HGNC:10887]	14	SIX1	protein_coding	0	0.0289931	0.0601107	0.434193	0.387037	0.823694
ENSG00000197467	4.15953	2.86595	24.7431	6.55024e-07	6.99087e-05	COL13A1	protein_coding	19	3	9	115	154	238	collagen, type XIII, alpha 1 [Source:HGNC Symbol;Acc:HGNC:2190]	10	COL13A1	protein_coding	0.0114987	0.0015906	0.00706661	0.0652225	0.170309	0.151906
ENSG00000236154	4.15826	1.11977	18.1313	2.06181e-05	0.00129363	RP11-343J3.2	antisense	2	5	0	30	21	40		10	RP11-343J3.2	antisense	0.145879	0.319505	0	2.05064	2.79902	3.077
ENSG00000159648	4.13824	2.71868	29.5702	5.39291e-08	8.58924e-06	TEPP	protein_coding	0	18	15	88	128	259	testis, prostate and placenta expressed [Source:HGNC Symbol;Acc:HGNC:33745]	16	TEPP	protein_coding	0	0.132638	0.163688	0.693647	1.96736	2.2975
ENSG00000169252	4.09474	3.10099	29.8445	4.68116e-08	7.69234e-06	ADRB2	protein_coding	5	6	17	551	22	166	adrenoceptor beta 2, surface [Source:HGNC Symbol;Acc:HGNC:286]	5	ADRB2	protein_coding	0.142722	0.150043	0.629568	14.7393	1.14753	4.99726
ENSG00000275763	4.08504	0.398218	11.0963	0.000865006	0.0206336	C18orf65	protein_coding	0	2	0	16	8	9	chromosome 18 open reading frame 65 [Source:HGNC Symbol;Acc:HGNC:51248]	18	C18orf65	protein_coding	0	0.0670625	0	0.573892	0.559523	0.363288
ENSG00000110799	4.08202	1.45883	10.97	0.000925965	0.0216844	VWF	protein_coding	24	6	0	21	95	62	von Willebrand factor [Source:HGNC Symbol;Acc:HGNC:12726]	12	VWF	protein_coding	0.0134056	0.0029361	0	0.0109926	0.0969665	0.0365234
ENSG00000120094	4.07373	3.22073	14.9603	0.000109798	0.00454672	HOXB1	protein_coding	15	2	0	375	1	35	homeobox B1 [Source:HGNC Symbol;Acc:HGNC:5111]	17	HOXB1	protein_coding	0.596415	0.0696679	0	13.9732	0.0726576	1.46768
ENSG00000145681	4.04987	6.04147	37.4476	9.39034e-10	2.26018e-07	HAPLN1	protein_coding	3	26	21	772	81	253	hyaluronan and proteoglycan link protein 1 [Source:HGNC Symbol;Acc:HGNC:2380]	5	HAPLN1	protein_coding	0.00351695	0.0267032	0.0319403	0.84814	0.173522	0.312802
ENSG00000243276	4.03902	0.699051	14.9256	0.000111834	0.00460341	RP11-384F7.1	lincRNA	5	7	0	76	28	78		3	RP11-384F7.1	lincRNA	0.000888574	0.00108985	0	0.0126574	0.00909296	0.0146192
ENSG00000250305	4.03062	2.38746	39.2295	3.76795e-10	1.05426e-07	KIAA1456	protein_coding	4	8	9	125	73	104	KIAA1456 [Source:HGNC Symbol;Acc:HGNC:26725]	8	KIAA1456	protein_coding	0.00457714	0.00801991	0.0133614	0.134045	0.152644	0.125508
ENSG00000215068	4.02845	0.191418	9.70694	0.00183573	0.0353242	AC025171.1	antisense	0	1	0	6	2	11		5	AC025171.1	antisense	0	0.0225622	0	0.144808	0.0941216	0.298767
ENSG00000186715	4.02635	0.673299	9.45778	0.00210256	0.0392897	MST1L	transcribed_unprocessed_pseudogene	2	2	0	12	12	30	macrophage stimulating 1-like [Source:HGNC Symbol;Acc:HGNC:7390]	1	MST1L	transcribed_unprocessed_pseudogene	0.0128204	0.0112318	0	0.0720875	0.140565	0.202815
ENSG00000113396	4.0125	0.736934	17.8025	2.45055e-05	0.00147068	SLC27A6	protein_coding	1	10	0	17	35	48	solute carrier family 27 (fatty acid transporter), member 6 [Source:HGNC Symbol;Acc:HGNC:11000]	5	SLC27A6	protein_coding	0.000198232	0.00173668	0	0.00315812	0.0126784	0.010035
ENSG00000124678	3.99404	0.223974	10.0578	0.00151705	0.0308394	TCP11	protein_coding	0	1	0	1	4	13	t-complex 11, testis-specific [Source:HGNC Symbol;Acc:HGNC:11658]	6	TCP11	protein_coding	0	0.00281852	0	0.00301496	0.0235158	0.0441086
ENSG00000130635	3.99014	5.2125	51.5494	6.98198e-13	3.2855e-10	COL5A1	protein_coding	54	50	57	544	774	916	collagen, type V, alpha 1 [Source:HGNC Symbol;Acc:HGNC:2209]	9	COL5A1	protein_coding	0.0261265	0.0211935	0.0357797	0.246656	0.684307	0.467398
ENSG00000266962	3.98437	0.90239	9.28294	0.00231297	0.0416436	RP11-400F19.6	antisense	0	5	0	10	11	39		17	RP11-400F19.6	antisense	0	0.186148	0	0.398243	0.854198	1.74788
ENSG00000161149	3.9829	0.289404	9.52377	0.00202827	0.0382124	TUBA3FP	transcribed_unprocessed_pseudogene	0	2	0	7	6	11	tubulin, alpha 3f, pseudogene [Source:HGNC Symbol;Acc:HGNC:24067]	22	TUBA3FP	transcribed_unprocessed_pseudogene	0	0.0151048	0	0.0565514	0.094518	0.100009
ENSG00000092067	3.96814	0.835139	9.90448	0.00164877	0.0325984	CEBPE	protein_coding	8	2	1	75	13	75	CCAAT/enhancer binding protein (C/EBP), epsilon [Source:HGNC Symbol;Acc:HGNC:1836]	14	CEBPE	protein_coding	0.339964	0.0744591	0.0551337	2.98682	1.00951	3.36131
ENSG00000197748	3.96105	0.651043	13.6808	0.000216662	0.00766836	CFAP43	protein_coding	0	7	0	35	18	22	cilia and flagella associated protein 43 [Source:HGNC Symbol;Acc:HGNC:26684]	10	CFAP43	protein_coding	0	0.00587976	0	0.0314478	0.0315364	0.0222456
ENSG00000138795	3.96086	2.80387	29.4563	5.71933e-08	8.83721e-06	LEF1	protein_coding	10	9	14	277	86	128	lymphoid enhancer-binding factor 1 [Source:HGNC Symbol;Acc:HGNC:6551]	4	LEF1	protein_coding	0.00809231	0.00638058	0.0146986	0.210067	0.127173	0.109241
ENSG00000166825	3.93849	3.66232	23.9896	9.68592e-07	9.54985e-05	ANPEP	protein_coding	43	25	39	331	320	503	alanyl (membrane) aminopeptidase [Source:HGNC Symbol;Acc:HGNC:500]	15	ANPEP	protein_coding	0.138461	0.0705253	0.162929	0.998834	1.88293	1.70817
ENSG00000166482	3.91576	3.67803	36.8695	1.26304e-09	2.93834e-07	MFAP4	protein_coding	21	40	6	268	147	447	microfibrillar-associated protein 4 [Source:HGNC Symbol;Acc:HGNC:7035]	17	MFAP4	protein_coding	0.543244	0.906527	0.201373	6.49704	6.9489	12.1952
ENSG00000230695	3.90242	0.0680438	12.9931	0.000312633	0.0102099	AC012462.1	antisense	0	5	0	26	13	20		2	AC012462.1	antisense	0	0.582373	0	3.2394	3.1583	2.80427
ENSG00000182752	3.87834	1.10972	17.7379	2.53522e-05	0.00150838	PAPPA	protein_coding	15	3	0	74	30	77	pregnancy-associated plasma protein A, pappalysin 1 [Source:HGNC Symbol;Acc:HGNC:8602]	9	PAPPA	protein_coding	0.00593012	0.00103906	0	0.0274164	0.0216729	0.0321046
ENSG00000124780	3.85093	3.07377	20.8833	4.88133e-06	0.000382833	KCNK17	protein_coding	54	23	4	463	114	451	potassium channel, two pore domain subfamily K, member 17 [Source:HGNC Symbol;Acc:HGNC:14465]	6	KCNK17	protein_coding	0.341144	0.127297	0.0327853	2.74114	1.31605	3.00487
ENSG00000143595	3.84918	0.828764	10.1028	0.00148042	0.03053	AQP10	protein_coding	0	1	0	5	3	10	aquaporin 10 [Source:HGNC Symbol;Acc:HGNC:16029]	1	AQP10	protein_coding	0	0.0203246	0	0.108706	0.127181	0.24467
ENSG00000130518	3.84901	0.992483	10.1502	0.00144284	0.0300201	KIAA1683	protein_coding	0	5	0	19	13	26	KIAA1683 [Source:HGNC Symbol;Acc:HGNC:29350]	19	KIAA1683	protein_coding	0	0.0247171	0	0.100471	0.134044	0.154725
ENSG00000102802	3.84532	1.90159	20.3079	6.59283e-06	0.000493457	MEDAG	protein_coding	0	7	11	65	41	134	mesenteric estrogen-dependent adipogenesis [Source:HGNC Symbol;Acc:HGNC:25926]	13	MEDAG	protein_coding	0	0.0310883	0.0723471	0.308797	0.379806	0.716413
ENSG00000139508	3.84246	1.67422	24.1175	9.06345e-07	9.06564e-05	SLC46A3	protein_coding	9	5	0	44	53	55	solute carrier family 46, member 3 [Source:HGNC Symbol;Acc:HGNC:27501]	13	SLC46A3	protein_coding	0.0467706	0.0227639	0	0.214284	0.503304	0.301438
ENSG00000204277	3.83959	1.10981	12.9642	0.000317498	0.0102876	RP11-219G17.4	lincRNA	0	4	14	90	37	103		17	RP11-219G17.4	lincRNA	0	0.0200839	0.104099	0.483383	0.387497	0.622566
ENSG00000167780	3.83835	1.31866	11.7795	0.00059887	0.0161765	SOAT2	protein_coding	0	8	0	58	7	46	sterol O-acyltransferase 2 [Source:HGNC Symbol;Acc:HGNC:11178]	12	SOAT2	protein_coding	0	0.0327592	0	0.254057	0.0597887	0.226757
ENSG00000265758	3.82983	0.941062	11.9832	0.00053682	0.0149348	RP11-595B24.1	lincRNA	0	0	2	6	14	7		18	RP11-595B24.1	lincRNA	0	0	0.00364	0.00788775	0.0358879	0.0103562
ENSG00000103742	3.82651	2.76004	39.9634	2.58763e-10	7.44124e-08	IGDCC4	protein_coding	9	24	12	178	154	192	immunoglobulin superfamily, DCC subclass, member 4 [Source:HGNC Symbol;Acc:HGNC:13770]	15	IGDCC4	protein_coding	0.0212518	0.0496489	0.0367629	0.393894	0.664504	0.478145
ENSG00000166091	3.81492	2.27765	15.4238	8.59013e-05	0.00376819	CMTM5	protein_coding	0	4	0	34	2	43	CKLF-like MARVEL transmembrane domain containing 5 [Source:HGNC Symbol;Acc:HGNC:19176]	14	CMTM5	protein_coding	0	0.11616	0	1.05618	0.121145	1.50323
ENSG00000256162	3.81312	1.36423	12.297	0.000453676	0.0131744	SMLR1	protein_coding	0	5	3	84	11	11	small leucine-rich protein 1 [Source:HGNC Symbol;Acc:HGNC:44670]	6	SMLR1	protein_coding	0	0.0442361	0.0393059	0.794963	0.202992	0.117155
ENSG00000262877	3.81131	2.24412	22.443	2.16471e-06	0.000185208	RP11-1055B8.4	lincRNA	9	7	5	40	87	113		17	RP11-1055B8.4	lincRNA	0.415139	0.282875	0.299223	1.72908	7.3332	5.4971
ENSG00000166450	3.80665	4.30244	38.5642	5.2981e-10	1.38857e-07	PRTG	protein_coding	52	37	13	514	318	304	protogenin [Source:HGNC Symbol;Acc:HGNC:26373]	15	PRTG	protein_coding	0.0388385	0.0242106	0.0125973	0.359772	0.43402	0.239463
ENSG00000164683	3.77268	4.4908	24.7133	6.65248e-07	7.06357e-05	HEY1	protein_coding	0	9	1	47	6	91	hes-related family bHLH transcription factor with YRPW motif 1 [Source:HGNC Symbol;Acc:HGNC:4880]	8	HEY1	protein_coding	0	0.201057	0.0330831	1.12314	0.27958	2.44724
ENSG00000064195	3.75681	1.48955	14.8822	0.000114439	0.0046735	DLX3	protein_coding	0	2	2	17	5	42	distal-less homeobox 3 [Source:HGNC Symbol;Acc:HGNC:2916]	17	DLX3	protein_coding	0	0.0329851	0.0488481	0.299914	0.172003	0.833867
ENSG00000248890	3.7405	2.59624	33.6402	6.63067e-09	1.33289e-06	HHIP-AS1	antisense	20	16	3	145	80	221	HHIP antisense RNA 1 [Source:HGNC Symbol;Acc:HGNC:44182]	4	HHIP-AS1	antisense	0.10659	0.0747055	0.0207435	0.724204	0.779114	1.24218
ENSG00000108231	3.73344	2.01704	16.8278	4.09291e-05	0.00219543	LGI1	protein_coding	7	18	0	140	43	81	leucine-rich, glioma inactivated 1 [Source:HGNC Symbol;Acc:HGNC:6572]	10	LGI1	protein_coding	0.0170767	0.0384701	0	0.320066	0.191689	0.208399
ENSG00000108001	3.73044	0.464482	10.503	0.00119182	0.0260577	EBF3	protein_coding	0	2	6	27	16	57	early B-cell factor 3 [Source:HGNC Symbol;Acc:HGNC:19087]	10	EBF3	protein_coding	0	0.00133908	0.00594918	0.0193375	0.0223447	0.0459421
ENSG00000158815	3.71778	1.91736	15.2549	9.39317e-05	0.00404336	FGF17	protein_coding	7	13	12	63	82	242	fibroblast growth factor 17 [Source:HGNC Symbol;Acc:HGNC:3673]	8	FGF17	protein_coding	0.107276	0.174539	0.238594	0.904796	2.29637	3.91133
ENSG00000158258	3.70317	1.01752	11.7657	0.000603307	0.0162017	CLSTN2	protein_coding	2	2	0	24	6	12	calsyntenin 2 [Source:HGNC Symbol;Acc:HGNC:17448]	3	CLSTN2	protein_coding	0.000305972	0.000268057	0	0.00344087	0.00167736	0.00193614
ENSG00000130701	3.68228	1.30679	9.96329	0.00159692	0.0319305	RBBP8NL	protein_coding	0	1	2	21	6	13	RBBP8 N-terminal like [Source:HGNC Symbol;Acc:HGNC:16144]	20	RBBP8NL	protein_coding	0	0.00497657	0.0147397	0.111792	0.0622816	0.0778812
ENSG00000225968	3.65478	1.82865	14.6494	0.000129476	0.00510341	ELFN1	protein_coding	5	7	0	26	41	40	extracellular leucine-rich repeat and fibronectin type III domain containing 1 [Source:HGNC Symbol;Acc:HGNC:33154]	7	ELFN1	protein_coding	0.00821004	0.0100697	0	0.0400086	0.123022	0.0692691
ENSG00000161896	3.65437	1.79647	15.9488	6.50792e-05	0.00310476	IP6K3	protein_coding	2	3	0	11	16	24	inositol hexakisphosphate kinase 3 [Source:HGNC Symbol;Acc:HGNC:17269]	6	IP6K3	protein_coding	0.00776124	0.0101992	0	0.0400036	0.11346	0.0982238
ENSG00000243944	3.6504	1.44375	12.8044	0.000345805	0.0109311	RP11-167H9.4	antisense	22	14	0	99	74	117		3	RP11-167H9.4	antisense	0.0123859	0.00690523	0	0.0522331	0.0761308	0.0694697
ENSG00000164483	3.64079	1.73733	18.0787	2.11955e-05	0.00132184	SAMD3	protein_coding	11	19	6	134	33	207	sterile alpha motif domain containing 3 [Source:HGNC Symbol;Acc:HGNC:21574]	6	SAMD3	protein_coding	0.00488781	0.00739641	0.00345898	0.0557997	0.0267954	0.0970056
ENSG00000227755	3.64071	-0.109628	9.18903	0.0024347	0.043049	AP000344.4	transcribed_processed_pseudogene	0	0	3	14	4	23		22	AP000344.4	transcribed_processed_pseudogene	0	0	0.0268639	0.0905537	0.0504495	0.167419
ENSG00000182118	3.63312	5.76044	43.168	5.0236e-11	1.67764e-08	FAM89A	protein_coding	68	205	83	2533	312	2000	family with sequence similarity 89, member A [Source:HGNC Symbol;Acc:HGNC:25057]	1	FAM89A	protein_coding	0.313837	0.828885	0.496991	10.9556	2.63132	9.73487
ENSG00000171557	3.62509	3.34052	16.395	5.14196e-05	0.0025654	FGG	protein_coding	1	4	5	64	10	21	fibrinogen gamma chain [Source:HGNC Symbol;Acc:HGNC:3694]	4	FGG	protein_coding	0.011123	0.0389787	0.072155	0.667126	0.203257	0.246346
ENSG00000130037	3.61425	2.76359	24.8502	6.1963e-07	6.64738e-05	KCNA5	protein_coding	0	2	6	36	13	50	potassium channel, voltage gated shaker related subfamily A, member 5 [Source:HGNC Symbol;Acc:HGNC:6224]	12	KCNA5	protein_coding	0	0.0615039	0.273246	1.18423	0.833862	1.85098
ENSG00000198719	3.60281	1.9794	22.2738	2.36408e-06	0.000199789	DLL1	protein_coding	15	8	5	76	64	119	delta-like 1 (Drosophila) [Source:HGNC Symbol;Acc:HGNC:2908]	6	DLL1	protein_coding	0.178268	0.0832947	0.0770951	0.84645	1.38991	1.49154
ENSG00000183287	3.59017	2.00722	16.4898	4.89129e-05	0.00251926	CCBE1	protein_coding	0	15	3	173	20	36	collagen and calcium binding EGF domains 1 [Source:HGNC Symbol;Acc:HGNC:29426]	18	CCBE1	protein_coding	0	0.00484582	0.00143525	0.0597837	0.0134767	0.0140003
ENSG00000008118	3.58507	2.51705	18.7655	1.4782e-05	0.000971623	CAMK1G	protein_coding	0	3	0	13	7	15	calcium/calmodulin-dependent protein kinase IG [Source:HGNC Symbol;Acc:HGNC:14585]	1	CAMK1G	protein_coding	0	0.00854453	0	0.0396069	0.0415856	0.0514301
ENSG00000184672	3.57065	1.44957	10.8744	0.000975024	0.0224559	RALYL	protein_coding	0	2	0	18	0	19	RALY RNA binding protein-like [Source:HGNC Symbol;Acc:HGNC:27036]	8	RALYL	protein_coding	0	0.000232931	0	0.00224249	0	0.00266386
ENSG00000263017	3.56814	1.94432	18.4019	1.78883e-05	0.00114668	RP11-356I18.1	processed_pseudogene	1	12	4	43	64	40		17	RP11-356I18.1	processed_pseudogene	0.295932	3.11113	1.53577	11.9252	34.6095	12.4841
ENSG00000237149	3.55771	2.17075	8.88593	0.00287376	0.0481012	ZNF503-AS2	antisense	0	2	0	22	0	5	ZNF503 antisense RNA 2 [Source:HGNC Symbol;Acc:HGNC:23525]	10	ZNF503-AS2	antisense	0	0.0230671	0	0.271422	0	0.0694211
ENSG00000149295	3.54161	0.965061	16.0716	6.09919e-05	0.00295055	DRD2	protein_coding	9	6	4	85	25	92	dopamine receptor D2 [Source:HGNC Symbol;Acc:HGNC:3023]	11	DRD2	protein_coding	0.0133822	0.00781597	0.00771651	0.118443	0.0679282	0.144271
ENSG00000168314	3.53517	2.16742	23.0519	1.5769e-06	0.000142575	MOBP	protein_coding	5	16	26	70	132	258	myelin-associated oligodendrocyte basic protein [Source:HGNC Symbol;Acc:HGNC:7189]	3	MOBP	protein_coding	0.0078876	0.0221126	0.0532136	0.103485	0.380515	0.429239
ENSG00000104879	3.5225	9.17237	27.214	1.82137e-07	2.48102e-05	CKM	protein_coding	0	3	3	37	3	34	creatine kinase, muscle [Source:HGNC Symbol;Acc:HGNC:1994]	19	CKM	protein_coding	0	0.0155904	0.023088	0.205683	0.0325189	0.212704
ENSG00000130700	3.51947	4.82326	35.1888	2.99233e-09	6.73438e-07	GATA5	protein_coding	2	8	23	150	36	171	GATA binding protein 5 [Source:HGNC Symbol;Acc:HGNC:15802]	20	GATA5	protein_coding	0.0157539	0.0552071	0.235051	1.10728	0.518186	1.42056
ENSG00000213213	3.48284	1.46701	13.4551	0.000244339	0.00841771	CCDC183	protein_coding	0	3	5	34	13	31	coiled-coil domain containing 183 [Source:HGNC Symbol;Acc:HGNC:28236]	9	CCDC183	protein_coding	0	0.0226691	0.0559517	0.274823	0.204897	0.281991
ENSG00000262075	3.47256	1.61405	14.7264	0.000124292	0.00492999	DKFZP434A062	lincRNA	0	4	10	42	15	94	uncharacterized LOC26102 [Source:EntrezGene;Acc:26102]	9	DKFZP434A062	lincRNA	0	0.0685854	0.253922	0.770338	0.536465	1.94026
ENSG00000204335	3.47123	4.651	22.8345	1.76564e-06	0.000156229	SP5	protein_coding	141	51	74	1555	237	1245	Sp5 transcription factor [Source:HGNC Symbol;Acc:HGNC:14529]	2	SP5	protein_coding	5.08001	1.60976	3.45901	52.5026	15.6033	47.3063
ENSG00000152969	3.4706	0.978915	9.36032	0.00221733	0.0406642	JAKMIP1	protein_coding	13	4	5	50	53	39	janus kinase and microtubule interacting protein 1 [Source:HGNC Symbol;Acc:HGNC:26460]	4	JAKMIP1	protein_coding	0.00732398	0.00197428	0.00365467	0.0263985	0.0545636	0.0231725
ENSG00000168772	3.45531	2.21292	13.7099	0.000213322	0.00760211	CXXC4	protein_coding	0	19	0	27	35	67	CXXC finger protein 4 [Source:HGNC Symbol;Acc:HGNC:24593]	4	CXXC4	protein_coding	0	0.0615074	0	0.093497	0.236331	0.261101
ENSG00000164929	3.4528	3.94143	33.3158	7.83444e-09	1.52262e-06	BAALC	protein_coding	21	26	10	428	46	180	brain and acute leukemia, cytoplasmic [Source:HGNC Symbol;Acc:HGNC:14333]	8	BAALC	protein_coding	0.0230285	0.0249784	0.0142273	0.439841	0.0921781	0.208173
ENSG00000116032	3.44247	0.149907	11.5534	0.000676244	0.017502	GRIN3B	protein_coding	0	3	1	13	11	14	glutamate receptor, ionotropic, N-methyl-D-aspartate 3B [Source:HGNC Symbol;Acc:HGNC:16768]	19	GRIN3B	protein_coding	0	0.0277273	0.0136872	0.128526	0.212059	0.155766
ENSG00000116729	3.43977	4.60932	51.8496	5.99184e-13	2.88514e-10	WLS	protein_coding	27	33	35	535	176	295	wntless Wnt ligand secretion mediator [Source:HGNC Symbol;Acc:HGNC:30238]	1	WLS	protein_coding	0.0197014	0.0210956	0.0331342	0.365841	0.234677	0.227018
ENSG00000162552	3.43364	1.55446	18.1184	2.07585e-05	0.0012985	WNT4	protein_coding	0	6	4	34	28	30	wingless-type MMTV integration site family, member 4 [Source:HGNC Symbol;Acc:HGNC:12783]	1	WNT4	protein_coding	0	0.0193687	0.0191223	0.117406	0.188533	0.116582
ENSG00000164741	3.42998	3.34492	40.3625	2.10955e-10	6.22586e-08	DLC1	protein_coding	28	17	15	135	164	245	DLC1 Rho GTPase activating protein [Source:HGNC Symbol;Acc:HGNC:2897]	8	DLC1	protein_coding	0.00636365	0.00338487	0.00442297	0.0287533	0.0681107	0.0587244
ENSG00000172232	3.42122	1.74457	18.4984	1.70046e-05	0.00109682	AZU1	protein_coding	3	4	4	18	22	69	azurocidin 1 [Source:HGNC Symbol;Acc:HGNC:913]	19	AZU1	protein_coding	0.0425876	0.049747	0.0736709	0.239464	0.5707	1.03304
ENSG00000134240	3.40526	1.92197	12.1383	0.000493981	0.0140332	HMGCS2	protein_coding	0	4	4	90	6	20	3-hydroxy-3-methylglutaryl-CoA synthase 2 (mitochondrial) [Source:HGNC Symbol;Acc:HGNC:5008]	1	HMGCS2	protein_coding	0	0.0164665	0.0243855	0.396319	0.0515195	0.0991132
ENSG00000149294	3.3945	3.08342	38.3191	6.00713e-10	1.5168e-07	NCAM1	protein_coding	8	13	3	84	52	75	neural cell adhesion molecule 1 [Source:HGNC Symbol;Acc:HGNC:7656]	11	NCAM1	protein_coding	0.002478	0.00352777	0.00120561	0.0243836	0.0294333	0.0245007
ENSG00000076356	3.38933	3.92434	28.2736	1.05322e-07	1.55764e-05	PLXNA2	protein_coding	97	26	22	369	439	407	plexin A2 [Source:HGNC Symbol;Acc:HGNC:9100]	1	PLXNA2	protein_coding	0.0429138	0.0100773	0.0126276	0.152988	0.354906	0.1899
ENSG00000184160	3.38705	3.35016	38.7584	4.79651e-10	1.30673e-07	ADRA2C	protein_coding	56	20	20	352	104	422	adrenoceptor alpha 2C [Source:HGNC Symbol;Acc:HGNC:283]	4	ADRA2C	protein_coding	2.52616	0.790401	1.17052	14.8806	8.57293	20.0766
ENSG00000182580	3.37035	3.56202	25.9513	3.50147e-07	4.23965e-05	EPHB3	protein_coding	21	12	2	66	93	107	EPH receptor B3 [Source:HGNC Symbol;Acc:HGNC:3394]	3	EPHB3	protein_coding	0.100036	0.0500798	0.0123606	0.294636	0.809549	0.537557
ENSG00000118495	3.36803	2.58984	25.6811	4.02756e-07	4.76518e-05	PLAGL1	protein_coding	6	20	4	116	51	83	pleiomorphic adenoma gene-like 1 [Source:HGNC Symbol;Acc:HGNC:9046]	6	PLAGL1	protein_coding	0.00474257	0.0138496	0.00410202	0.0859263	0.0736642	0.0691903
ENSG00000129514	3.3645	1.35352	13.7975	0.000203603	0.00734424	FOXA1	protein_coding	12	7	3	69	26	89	forkhead box A1 [Source:HGNC Symbol;Acc:HGNC:5021]	14	FOXA1	protein_coding	0.194073	0.0991807	0.0629477	1.04578	0.768389	1.51802
ENSG00000261325	3.34249	1.99213	23.9069	1.01111e-06	9.82864e-05	AC140542.2	lincRNA	18	14	18	196	71	215		16	AC140542.2	lincRNA	0.0467657	0.031866	0.0606739	0.477217	0.337083	0.589112
ENSG00000122176	3.34023	3.80605	15.4882	8.30209e-05	0.00368233	FMOD	protein_coding	19	8	0	151	16	80	fibromodulin [Source:HGNC Symbol;Acc:HGNC:3774]	1	FMOD	protein_coding	0.171876	0.0634009	0	1.2801	0.264487	0.763229
ENSG00000168769	3.32785	1.35493	9.91359	0.00164063	0.032558	TET2	protein_coding	0	8	0	34	12	11	tet methylcytosine dioxygenase 2 [Source:HGNC Symbol;Acc:HGNC:25941]	4	TET2	protein_coding	0	0.00514105	0	0.0233723	0.016085	0.0085097
ENSG00000259605	3.32655	2.80092	15.1932	9.70526e-05	0.00413472	AC074212.5	processed_transcript	8	1	31	47	37	286		19	AC074212.5	processed_transcript	0.156542	0.0171429	0.787003	0.861873	1.32302	5.90216
ENSG00000133816	3.32343	3.17254	18.274	1.91303e-05	0.00121591	MICAL2	protein_coding	0	9	0	17	30	13	microtubule associated monooxygenase, calponin and LIM domain containing 2 [Source:HGNC Symbol;Acc:HGNC:24693]	11	MICAL2	protein_coding	0	0.00456277	0	0.00921925	0.0317239	0.00793395
ENSG00000203877	3.32275	0.993723	12.1319	0.000495669	0.0140587	RIPPLY2	protein_coding	8	12	4	51	49	84	ripply transcriptional repressor 2 [Source:HGNC Symbol;Acc:HGNC:21390]	6	RIPPLY2	protein_coding	0.184984	0.243092	0.119999	1.10515	2.07044	2.04846
ENSG00000145147	3.29791	2.05238	20.1935	6.9991e-06	0.000519413	SLIT2	protein_coding	25	5	0	88	40	67	slit homolog 2 (Drosophila) [Source:HGNC Symbol;Acc:HGNC:11086]	4	SLIT2	protein_coding	0.00668726	0.00117172	0	0.0220595	0.019552	0.0189011
ENSG00000222033	3.29728	0.853101	10.6888	0.00107788	0.0242846	LINC01124	lincRNA	6	3	9	126	10	78	long intergenic non-protein coding RNA 1124 [Source:HGNC Symbol;Acc:HGNC:49270]	2	LINC01124	lincRNA	0.27859	0.122034	0.542165	5.48265	0.848473	3.81957
ENSG00000197859	3.286	0.699348	11.3596	0.000750596	0.0187242	ADAMTSL2	protein_coding	3	4	0	41	4	27	ADAMTS-like 2 [Source:HGNC Symbol;Acc:HGNC:14631]	9	ADAMTSL2	protein_coding	0.00679849	0.00794139	0	0.0870724	0.0165644	0.0645297
ENSG00000267414	3.2828	1.71078	9.19185	0.00243095	0.043049	RP11-456K23.1	lincRNA	8	6	0	81	8	71		18	RP11-456K23.1	lincRNA	0.281719	0.185107	0	2.67311	0.514801	2.63687
ENSG00000090776	3.27545	2.86231	25.9938	3.42513e-07	4.17161e-05	EFNB1	protein_coding	8	20	12	90	103	121	ephrin-B1 [Source:HGNC Symbol;Acc:HGNC:3226]	X	EFNB1	protein_coding	0.0597716	0.130912	0.116322	0.630163	1.40626	0.953443
ENSG00000154330	3.26361	1.78119	12.9247	0.000324283	0.0104421	PGM5	protein_coding	5	0	0	26	2	19	phosphoglucomutase 5 [Source:HGNC Symbol;Acc:HGNC:8908]	9	PGM5	protein_coding	0.00242289	0	0	0.0118071	0.00177099	0.00971005
ENSG00000108379	3.26355	1.82512	18.7371	1.50038e-05	0.000983079	WNT3	protein_coding	10	16	5	133	32	108	wingless-type MMTV integration site family, member 3 [Source:HGNC Symbol;Acc:HGNC:12782]	17	WNT3	protein_coding	0.0139069	0.0194938	0.00902142	0.173336	0.0813212	0.158401
ENSG00000164761	3.25717	1.21564	13.6351	0.000221999	0.00780388	TNFRSF11B	protein_coding	6	16	3	123	27	79	tumor necrosis factor receptor superfamily, member 11b [Source:HGNC Symbol;Acc:HGNC:11909]	8	TNFRSF11B	protein_coding	0.0205808	0.0480814	0.0133508	0.395387	0.169239	0.285788
ENSG00000185155	3.25486	3.35495	34.8537	3.55437e-09	7.66597e-07	MIXL1	protein_coding	43	36	17	523	57	538	Mix paired-like homeobox [Source:HGNC Symbol;Acc:HGNC:13363]	1	MIXL1	protein_coding	1.22955	0.90183	0.630668	14.0147	2.97835	16.2242
ENSG00000130287	3.24999	1.44283	9.97859	0.00158371	0.0317739	NCAN	protein_coding	9	22	8	57	78	138	neurocan [Source:HGNC Symbol;Acc:HGNC:2465]	19	NCAN	protein_coding	0.0219634	0.0470354	0.0253292	0.130358	0.347836	0.355173
ENSG00000154146	3.24257	2.41586	28.9564	7.4025e-08	1.11875e-05	NRGN	protein_coding	17	16	13	212	52	157	neurogranin (protein kinase C substrate, RC3) [Source:HGNC Symbol;Acc:HGNC:8000]	11	NRGN	protein_coding	0.226812	0.187017	0.225027	2.65068	1.26778	2.20913
ENSG00000040731	3.24248	0.86017	10.0041	0.00156191	0.0314586	CDH10	protein_coding	5	2	0	20	12	21	cadherin 10, type 2 (T2-cadherin) [Source:HGNC Symbol;Acc:HGNC:1749]	5	CDH10	protein_coding	0.00311156	0.0010904	0	0.0116639	0.0136463	0.0137826
ENSG00000253308	3.23952	2.37985	11.047	0.000888327	0.0209724	RP1-170O19.17	lincRNA	22	23	19	232	48	273		7	RP1-170O19.17	lincRNA	1.08891	0.997339	1.22011	10.7613	4.34145	14.2507
ENSG00000182492	3.23552	4.30941	24.4218	7.73879e-07	8.05185e-05	BGN	protein_coding	31	15	6	119	78	205	biglycan [Source:HGNC Symbol;Acc:HGNC:1044]	X	BGN	protein_coding	0.208398	0.0883421	0.0523308	0.749694	0.958186	1.45342
ENSG00000270021	3.23345	0.466631	9.35139	0.00222816	0.0408266	CTC-203F4.2	antisense	3	2	0	20	5	20		5	CTC-203F4.2	antisense	0.146205	0.0853916	0	0.91343	0.44528	1.02796
ENSG00000107831	3.22959	3.20008	20.1742	7.07007e-06	0.000522806	FGF8	protein_coding	5	3	8	76	16	60	fibroblast growth factor 8 (androgen-induced) [Source:HGNC Symbol;Acc:HGNC:3686]	10	FGF8	protein_coding	0.0479781	0.0252197	0.099595	0.683427	0.280554	0.607196
ENSG00000272138	3.22699	2.26625	16.7949	4.16457e-05	0.00222236	RP11-27N21.3	lincRNA	0	2	5	30	8	22		8	RP11-27N21.3	lincRNA	0	0.00496108	0.0183673	0.0796027	0.0413918	0.0656944
ENSG00000169184	3.20545	2.05025	22.7466	1.84833e-06	0.00016285	MN1	protein_coding	27	12	4	90	63	167	meningioma (disrupted in balanced translocation) 1 [Source:HGNC Symbol;Acc:HGNC:7180]	22	MN1	protein_coding	0.0498438	0.0194077	0.00958036	0.155702	0.212526	0.325139
ENSG00000103449	3.19563	5.00689	41.4256	1.22445e-10	3.72827e-08	SALL1	protein_coding	148	156	36	781	541	1000	spalt-like transcription factor 1 [Source:HGNC Symbol;Acc:HGNC:10524]	16	SALL1	protein_coding	0.944707	0.872379	0.298135	4.67188	6.31039	6.73194
ENSG00000162460	3.19509	1.45116	15.4739	8.36545e-05	0.00369311	TMEM82	protein_coding	4	3	5	60	5	53	transmembrane protein 82 [Source:HGNC Symbol;Acc:HGNC:32350]	1	TMEM82	protein_coding	0.0706831	0.0464432	0.11463	0.993602	0.161454	0.987725
ENSG00000128683	3.18106	4.07125	45.1986	1.78029e-11	6.24761e-09	GAD1	protein_coding	56	72	61	840	250	570	glutamate decarboxylase 1 (brain, 67kDa) [Source:HGNC Symbol;Acc:HGNC:4092]	2	GAD1	protein_coding	0.114773	0.129279	0.162201	1.61337	0.936298	1.23205
ENSG00000162931	3.17799	2.59611	11.5266	0.000686078	0.0175922	TRIM17	protein_coding	10	14	19	81	78	175	tripartite motif containing 17 [Source:HGNC Symbol;Acc:HGNC:13430]	1	TRIM17	protein_coding	0.110133	0.13508	0.271484	0.836002	1.56977	2.03264
ENSG00000272944	3.17231	1.30536	14.539	0.000137285	0.00530313	CTD-2308L22.1	antisense	4	2	9	81	16	49		2	CTD-2308L22.1	antisense	0.201744	0.0883724	0.588923	3.82853	1.47464	2.60641
ENSG00000172361	3.17094	0.12146	9.33383	0.00224962	0.0410744	CFAP53	protein_coding	0	4	1	11	11	14	cilia and flagella associated protein 53 [Source:HGNC Symbol;Acc:HGNC:26530]	18	CFAP53	protein_coding	0	0.00875432	0.0032411	0.0257523	0.050215	0.036885
ENSG00000258636	3.16378	1.28209	11.788	0.000596141	0.0161559	CTD-2298J14.2	lincRNA	0	12	0	34	13	16		14	CTD-2298J14.2	lincRNA	0	0.0607765	0	0.184202	0.137333	0.0975515
ENSG00000104435	3.16044	3.29055	17.7661	2.49797e-05	0.0014905	STMN2	protein_coding	32	24	22	70	159	386	stathmin 2 [Source:HGNC Symbol;Acc:HGNC:10577]	8	STMN2	protein_coding	0.0567906	0.0373149	0.0506552	0.116421	0.515641	0.722468
ENSG00000182836	3.14693	2.82722	25.7007	3.98679e-07	4.74405e-05	PLCXD3	protein_coding	9	23	10	88	78	152	phosphatidylinositol-specific phospholipase C, X domain containing 3 [Source:HGNC Symbol;Acc:HGNC:31822]	5	PLCXD3	protein_coding	0.00434147	0.00972003	0.00625849	0.0397817	0.0687564	0.0773291
ENSG00000267317	3.13308	0.738645	9.06664	0.00260315	0.044766	CTB-25B13.12	antisense	0	8	0	11	12	26		19	CTB-25B13.12	antisense	0	0.756701	0	1.11298	2.36752	2.96051
ENSG00000162849	3.12451	3.22911	20.6657	5.4688e-06	0.000419376	KIF26B	protein_coding	10	3	6	82	22	53	kinesin family member 26B [Source:HGNC Symbol;Acc:HGNC:25484]	1	KIF26B	protein_coding	0.00177203	0.000465734	0.00137942	0.0136173	0.00712389	0.00990493
ENSG00000172782	3.12388	1.5295	16.3231	5.34095e-05	0.00264556	FADS6	protein_coding	1	6	15	46	20	119	fatty acid desaturase 6 [Source:HGNC Symbol;Acc:HGNC:30459]	17	FADS6	protein_coding	0.00596102	0.0313341	0.116008	0.256971	0.217858	0.748121
ENSG00000198729	3.12212	5.32398	14.7704	0.000121427	0.00485355	PPP1R14C	protein_coding	3	3	0	61	0	12	protein phosphatase 1, regulatory (inhibitor) subunit 14C [Source:HGNC Symbol;Acc:HGNC:14952]	6	PPP1R14C	protein_coding	0.00274744	0.00240699	0	0.0523532	0	0.0115903
ENSG00000206052	3.10595	1.29397	12.5766	0.000390602	0.011755	DOK6	protein_coding	0	9	0	15	14	24	docking protein 6 [Source:HGNC Symbol;Acc:HGNC:28301]	18	DOK6	protein_coding	0	0.00172906	0	0.00308261	0.00561013	0.00555056
ENSG00000187260	3.10278	4.5858	25.1605	5.2753e-07	5.93686e-05	WDR86	protein_coding	75	25	47	387	129	736	WD repeat domain 86 [Source:HGNC Symbol;Acc:HGNC:28020]	7	WDR86	protein_coding	0.211635	0.0618033	0.172068	1.02339	0.665181	2.19033
ENSG00000125378	3.10209	5.18625	25.0295	5.64611e-07	6.25148e-05	BMP4	protein_coding	119	101	42	1618	134	723	bone morphogenetic protein 4 [Source:HGNC Symbol;Acc:HGNC:1071]	14	BMP4	protein_coding	1.29548	0.963274	0.593208	16.507	2.6657	8.30092
ENSG00000176842	3.08921	2.69779	19.1659	1.19834e-05	0.000821578	IRX5	protein_coding	9	8	8	54	34	123	iroquois homeobox 5 [Source:HGNC Symbol;Acc:HGNC:14361]	16	IRX5	protein_coding	0.244064	0.190063	0.281466	1.37234	1.68486	3.5178
ENSG00000158473	3.08497	1.06269	9.31188	0.00227672	0.041278	CD1D	protein_coding	1	19	4	125	16	34	CD1d molecule [Source:HGNC Symbol;Acc:HGNC:1637]	1	CD1D	protein_coding	0.0198524	0.330454	0.103026	2.32556	0.580439	0.711863
ENSG00000279692	3.08252	4.32172	11.4197	0.000726696	0.0183267	RP11-1055B8.1	TEC	80	15	97	560	130	1027		17	RP11-1055B8.1	TEC	5.12049	0.841121	8.05505	33.5904	15.2051	69.3261
ENSG00000270885	3.07577	5.28744	44.3905	2.68984e-11	9.13001e-09	RASL10B	protein_coding	178	68	67	858	368	993	RAS-like, family 10, member B [Source:HGNC Symbol;Acc:HGNC:30295]	17	RASL10B	protein_coding	1.47308	0.493015	0.719376	6.65425	5.56516	8.66683
ENSG00000005187	3.06908	2.45326	25.4439	4.55442e-07	5.29771e-05	ACSM3	protein_coding	5	8	1	54	17	29	acyl-CoA synthetase medium-chain family member 3 [Source:HGNC Symbol;Acc:HGNC:10522]	16	ACSM3	protein_coding	0.00262225	0.0036757	0.000680423	0.0265402	0.0162921	0.0160401
ENSG00000111452	3.06244	1.99165	13.9209	0.000190664	0.00697472	GPR133	protein_coding	18	5	4	47	81	49	G protein-coupled receptor 133 [Source:HGNC Symbol;Acc:HGNC:19893]	12	GPR133	protein_coding	0.00942883	0.00229457	0.00271844	0.0230722	0.0775343	0.0270699
ENSG00000108823	3.06233	5.17199	24.9011	6.03491e-07	6.57646e-05	SGCA	protein_coding	28	18	1	145	51	142	sarcoglycan, alpha (50kDa dystrophin-associated glycoprotein) [Source:HGNC Symbol;Acc:HGNC:10805]	17	SGCA	protein_coding	0.234786	0.13223	0.010879	1.13943	0.781462	1.25576
ENSG00000172247	3.06048	3.03274	12.225	0.000471529	0.0135975	C1QTNF4	protein_coding	20	2	1	38	21	98	C1q and tumor necrosis factor related protein 4 [Source:HGNC Symbol;Acc:HGNC:14346]	11	C1QTNF4	protein_coding	0.393391	0.0344643	0.0255193	0.700461	0.75481	2.03294
ENSG00000116106	3.05749	2.46797	17.2953	3.19973e-05	0.00181508	EPHA4	protein_coding	6	33	12	264	64	120	EPH receptor A4 [Source:HGNC Symbol;Acc:HGNC:3388]	2	EPHA4	protein_coding	0.00377459	0.0181877	0.00979433	0.155643	0.0735737	0.0796168
ENSG00000110237	3.04975	3.85086	30.7638	2.91423e-08	5.02826e-06	ARHGEF17	protein_coding	11	32	21	155	113	177	Rho guanine nucleotide exchange factor (GEF) 17 [Source:HGNC Symbol;Acc:HGNC:21726]	11	ARHGEF17	protein_coding	0.0177748	0.045301	0.0440257	0.23472	0.333668	0.301641
ENSG00000120693	3.04806	2.45846	27.7881	1.35358e-07	1.93281e-05	SMAD9	protein_coding	7	13	8	61	65	66	SMAD family member 9 [Source:HGNC Symbol;Acc:HGNC:6774]	13	SMAD9	protein_coding	0.00905716	0.0147361	0.0134295	0.0739655	0.153685	0.0900622
ENSG00000270419	3.04606	4.3599	26.3806	2.80346e-07	3.53936e-05	CAHM	lincRNA	10	41	21	222	34	273	colon adenocarcinoma hypermethylated (non-protein coding) [Source:HGNC Symbol;Acc:HGNC:42860]	6	CAHM	lincRNA	1.09776	3.94309	2.99089	22.8384	6.8204	31.6064
ENSG00000180815	3.04451	0.902607	9.09214	0.0025671	0.0443301	MAP3K15	protein_coding	5	0	0	13	11	9	mitogen-activated protein kinase kinase kinase 15 [Source:HGNC Symbol;Acc:HGNC:31689]	X	MAP3K15	protein_coding	0.00316515	0	0	0.00771211	0.0127245	0.00600858
ENSG00000133519	3.02869	4.04247	24.855	6.18077e-07	6.64738e-05	ZDHHC8P1	transcribed_unprocessed_pseudogene	23	10	30	261	39	247	zinc finger, DHHC-type containing 8 pseudogene 1 [Source:HGNC Symbol;Acc:HGNC:26461]	22	ZDHHC8P1	transcribed_unprocessed_pseudogene	0.186447	0.0710187	0.315518	1.98278	0.577718	2.11169
ENSG00000145642	3.02823	3.69095	42.6888	6.41785e-11	2.07628e-08	FAM159B	protein_coding	52	74	51	367	396	419	family with sequence similarity 159, member B [Source:HGNC Symbol;Acc:HGNC:34236]	5	FAM159B	protein_coding	0.183895	0.229268	0.233998	1.21629	2.55909	1.56274
ENSG00000221866	3.01165	0.991076	9.98564	0.00157766	0.031714	PLXNA4	protein_coding	1	2	2	5	15	16	plexin A4 [Source:HGNC Symbol;Acc:HGNC:9102]	7	PLXNA4	protein_coding	0.000187015	0.000327681	0.000485267	0.000876299	0.00512615	0.00315574
ENSG00000228143	3.01017	1.00638	12.221	0.000472555	0.0136081	RP11-308N19.5	processed_pseudogene	0	14	9	27	44	65		9	RP11-308N19.5	processed_pseudogene	0	2.07767	1.97797	4.28619	13.62	11.6124
ENSG00000157240	3.00773	1.20132	9.13185	0.00251198	0.043821	FZD1	protein_coding	4	7	0	37	7	30	frizzled class receptor 1 [Source:HGNC Symbol;Acc:HGNC:4038]	7	FZD1	protein_coding	0.056449	0.0865445	0	0.489332	0.180517	0.446501
ENSG00000158270	2.99471	4.27577	48.3552	3.55594e-12	1.47251e-09	COLEC12	protein_coding	61	68	41	435	302	403	collectin sub-family member 12 [Source:HGNC Symbol;Acc:HGNC:16016]	18	COLEC12	protein_coding	0.0330458	0.0322731	0.0288167	0.220842	0.298963	0.230248
ENSG00000233593	2.99067	4.03467	46.985	7.15323e-12	2.84822e-09	RP4-665J23.1	lincRNA	49	30	41	281	177	390		1	RP4-665J23.1	lincRNA	0.0701128	0.0376069	0.0761131	0.376802	0.462805	0.588533
ENSG00000244300	2.98919	2.40376	10.6758	0.00108544	0.0243752	GATA2-AS1	antisense	0	2	1	18	0	12	GATA2 antisense RNA 1 [Source:HGNC Symbol;Acc:HGNC:51108]	3	GATA2-AS1	antisense	0	0.0131052	0.0097038	0.126167	0	0.0946571
ENSG00000136842	2.9855	4.478	10.3898	0.00126712	0.0272156	TMOD1	protein_coding	1	3	0	5	6	19	tropomodulin 1 [Source:HGNC Symbol;Acc:HGNC:11871]	9	TMOD1	protein_coding	0.000976946	0.00256766	0	0.00457769	0.0107114	0.0195762
ENSG00000203805	2.98533	1.58387	15.5327	8.10913e-05	0.00362634	PPAPDC1A	protein_coding	11	12	6	90	26	91	phosphatidic acid phosphatase type 2 domain containing 1A [Source:HGNC Symbol;Acc:HGNC:23531]	10	PPAPDC1A	protein_coding	0.00813195	0.00777192	0.00575477	0.062352	0.0351236	0.0709493
ENSG00000091482	2.98529	5.27336	15.45	8.47187e-05	0.00373213	SMPX	protein_coding	0	5	1	24	7	18	small muscle protein, X-linked [Source:HGNC Symbol;Acc:HGNC:11122]	X	SMPX	protein_coding	0	0.00824612	0.00244236	0.0423401	0.02408	0.0357365
ENSG00000086288	2.97904	2.00281	23.2818	1.3992e-06	0.000131087	NME8	protein_coding	20	5	5	71	43	74	NME/NM23 family member 8 [Source:HGNC Symbol;Acc:HGNC:16473]	7	NME8	protein_coding	0.0379312	0.00830773	0.012303	0.126192	0.149025	0.148014
ENSG00000113721	2.97878	2.21158	15.198	9.68035e-05	0.00413429	PDGFRB	protein_coding	24	9	10	142	64	104	platelet-derived growth factor receptor, beta polypeptide [Source:HGNC Symbol;Acc:HGNC:8804]	5	PDGFRB	protein_coding	0.0560958	0.0184292	0.0303245	0.311038	0.273352	0.256364
ENSG00000159433	2.96936	2.87796	12.9376	0.000322055	0.0103865	STARD9	protein_coding	33	38	19	135	167	238	StAR-related lipid transfer (START) domain containing 9 [Source:HGNC Symbol;Acc:HGNC:19162]	15	STARD9	protein_coding	0.0223107	0.0225075	0.0166658	0.0855339	0.206319	0.1697
ENSG00000253405	2.96891	1.82912	13.724	0.000211729	0.00757142	EVX1-AS	antisense	16	21	15	146	54	183	EVX1 antisense RNA [Source:HGNC Symbol;Acc:HGNC:40223]	7	EVX1-AS	antisense	0.271033	0.31165	0.329661	2.31772	1.67155	3.26932
ENSG00000185652	2.96752	2.22349	17.2799	3.22573e-05	0.00182483	NTF3	protein_coding	1	16	14	166	26	81	neurotrophin 3 [Source:HGNC Symbol;Acc:HGNC:8023]	12	NTF3	protein_coding	0.00109869	0.0154007	0.0199562	0.170919	0.0522003	0.0938568
ENSG00000245694	2.96241	6.61071	40.3391	2.13492e-10	6.22586e-08	CRNDE	lincRNA	176	419	295	2520	1570	1862	colorectal neoplasia differentially expressed (non-protein coding) [Source:HGNC Symbol;Acc:HGNC:37078]	16	CRNDE	lincRNA	1.6746	3.49267	3.64162	22.4701	27.2974	18.6845
ENSG00000107984	2.96207	3.95798	27.9464	1.24726e-07	1.79336e-05	DKK1	protein_coding	68	89	21	796	128	314	dickkopf WNT signaling pathway inhibitor 1 [Source:HGNC Symbol;Acc:HGNC:2891]	10	DKK1	protein_coding	1.78349	2.04502	0.714589	19.5651	6.13474	8.68554
ENSG00000186007	2.95546	1.58744	16.5402	4.76305e-05	0.00248411	LEMD1	protein_coding	5	4	4	29	20	40	LEM domain containing 1 [Source:HGNC Symbol;Acc:HGNC:18725]	1	LEMD1	protein_coding	0.00658721	0.00461675	0.006837	0.0358043	0.0481487	0.0555771
ENSG00000180447	2.95164	2.52471	9.29026	0.00230375	0.0415836	GAS1	protein_coding	0	25	0	58	17	50	growth arrest-specific 1 [Source:HGNC Symbol;Acc:HGNC:4165]	9	GAS1	protein_coding	0	0.761453	0	1.88969	1.08002	1.8333
ENSG00000120149	2.94257	5.41606	26.5037	2.63035e-07	3.42525e-05	MSX2	protein_coding	67	51	79	1258	102	475	msh homeobox 2 [Source:HGNC Symbol;Acc:HGNC:7392]	5	MSX2	protein_coding	1.03502	0.690222	1.58334	18.2121	2.87937	7.73876
ENSG00000137203	2.94021	4.42516	30.0477	4.21556e-08	7.09619e-06	TFAP2A	protein_coding	14	10	6	197	15	70	transcription factor AP-2 alpha (activating enhancer binding protein 2 alpha) [Source:HGNC Symbol;Acc:HGNC:11742]	6	TFAP2A	protein_coding	0.0519583	0.0325141	0.0288904	0.685171	0.101728	0.273987
ENSG00000235092	2.93788	1.83231	11.2958	0.000776845	0.0191483	ID2-AS1	antisense	0	20	13	103	22	120	ID2 antisense RNA 1 (head to head) [Source:HGNC Symbol;Acc:HGNC:51103]	2	ID2-AS1	antisense	0	0.113055	0.108826	0.622814	0.259395	0.816586
ENSG00000157927	2.93618	2.73926	23.9971	9.64787e-07	9.54985e-05	RADIL	protein_coding	18	11	8	64	82	83	Ras association and DIL domains [Source:HGNC Symbol;Acc:HGNC:22226]	7	RADIL	protein_coding	0.0204063	0.0109252	0.0117667	0.067995	0.169875	0.0992372
ENSG00000136099	2.93249	1.63898	9.54679	0.00200299	0.0378393	PCDH8	protein_coding	3	19	18	53	102	92	protocadherin 8 [Source:HGNC Symbol;Acc:HGNC:8660]	13	PCDH8	protein_coding	0.0512428	0.284322	0.398895	0.848385	3.18372	1.65731
ENSG00000171560	2.93183	3.41943	17.6206	2.69655e-05	0.00157718	FGA	protein_coding	4	14	13	142	23	56	fibrinogen alpha chain [Source:HGNC Symbol;Acc:HGNC:3661]	4	FGA	protein_coding	0.0514395	0.157729	0.216898	1.71132	0.540491	0.759503
ENSG00000080823	2.93056	4.43033	45.2896	1.69948e-11	6.09951e-09	MOK	protein_coding	56	65	41	368	201	537	MOK protein kinase [Source:HGNC Symbol;Acc:HGNC:9833]	14	MOK	protein_coding	0.0681781	0.0693291	0.0647612	0.419865	0.447174	0.689502
ENSG00000184304	2.92212	2.37643	23.0601	1.57013e-06	0.000142575	PRKD1	protein_coding	15	17	5	65	50	122	protein kinase D1 [Source:HGNC Symbol;Acc:HGNC:9407]	14	PRKD1	protein_coding	0.0023947	0.00237768	0.00103563	0.00972475	0.0145866	0.0205411
ENSG00000226846	2.91081	3.38551	9.09564	0.0025622	0.0442824	LINC00348	lincRNA	5	54	98	568	172	252	long intergenic non-protein coding RNA 348 [Source:HGNC Symbol;Acc:HGNC:42658]	13	LINC00348	lincRNA	0.00320499	0.0303246	0.0814999	0.341201	0.201469	0.170358
ENSG00000169554	2.91035	1.53697	10.3912	0.00126616	0.0272156	ZEB2	protein_coding	18	5	0	47	23	59	zinc finger E-box binding homeobox 2 [Source:HGNC Symbol;Acc:HGNC:14881]	2	ZEB2	protein_coding	0.0129485	0.0031511	0	0.0316847	0.0302342	0.0447613
ENSG00000224594	2.9088	3.2024	38.1661	6.49702e-10	1.62073e-07	RPL29P19	processed_pseudogene	32	42	32	252	133	331	ribosomal protein L29 pseudogene 19 [Source:HGNC Symbol;Acc:HGNC:35508]	8	RPL29P19	processed_pseudogene	6.84964	7.87612	8.88673	50.5503	52.0227	74.7223
ENSG00000148204	2.90672	1.87584	15.1973	9.68429e-05	0.00413429	CRB2	protein_coding	5	3	3	27	26	20	crumbs family member 2 [Source:HGNC Symbol;Acc:HGNC:18688]	9	CRB2	protein_coding	0.0203381	0.0106907	0.015832	0.102923	0.193258	0.0857978
ENSG00000163629	2.90442	5.71209	29.5762	5.37624e-08	8.58924e-06	PTPN13	protein_coding	142	184	171	1347	1058	993	protein tyrosine phosphatase, non-receptor type 13 (APO-1/CD95 (Fas)-associated phosphatase) [Source:HGNC Symbol;Acc:HGNC:9646]	4	PTPN13	protein_coding	0.0631698	0.0717107	0.0986942	0.561557	0.860063	0.465881
ENSG00000085741	2.90247	2.88391	17.0472	3.64615e-05	0.00200781	WNT11	protein_coding	8	1	3	53	3	43	wingless-type MMTV integration site family, member 11 [Source:HGNC Symbol;Acc:HGNC:12776]	11	WNT11	protein_coding	0.0321984	0.00352606	0.0156654	0.199906	0.0220643	0.182523
ENSG00000115183	2.9021	2.81598	17.9328	2.28849e-05	0.00138954	TANC1	protein_coding	25	27	5	130	107	91	tetratricopeptide repeat, ankyrin repeat and coiled-coil containing 1 [Source:HGNC Symbol;Acc:HGNC:29364]	2	TANC1	protein_coding	0.00930305	0.00880226	0.00241396	0.0453351	0.07276	0.0357134
ENSG00000166033	2.90019	5.64467	25.9299	3.54051e-07	4.25968e-05	HTRA1	protein_coding	66	28	19	463	98	235	HtrA serine peptidase 1 [Source:HGNC Symbol;Acc:HGNC:9476]	10	HTRA1	protein_coding	0.121471	0.0451472	0.0453686	0.798572	0.329592	0.456142
ENSG00000260231	2.8981	4.25004	40.6924	1.78179e-10	5.34665e-08	JHDM1D-AS1	antisense	17	19	22	174	50	212	JHDM1D antisense RNA 1 (head to head) [Source:HGNC Symbol;Acc:HGNC:48959]	7	JHDM1D-AS1	antisense	0.702077	0.68744	1.17878	6.73427	3.77337	9.23371
ENSG00000276075	2.89773	2.4405	14.4159	0.000146559	0.00560905	CTD-2012K14.8	antisense	4	11	5	66	14	63		16	CTD-2012K14.8	antisense	0.036345	0.0875633	0.0589425	0.561996	0.232453	0.603711
ENSG00000145113	2.87673	2.5768	13.9283	0.000189913	0.00695955	MUC4	protein_coding	30	21	28	95	95	327	mucin 4, cell surface associated [Source:HGNC Symbol;Acc:HGNC:7514]	3	MUC4	protein_coding	0.0449915	0.0275914	0.0544806	0.133518	0.260349	0.517204
ENSG00000111728	2.86249	1.91975	23.5045	1.2462e-06	0.000117518	ST8SIA1	protein_coding	10	9	7	97	22	66	ST8 alpha-N-acetyl-neuraminide alpha-2,8-sialyltransferase 1 [Source:HGNC Symbol;Acc:HGNC:10869]	12	ST8SIA1	protein_coding	0.00263214	0.00207538	0.00239046	0.0239269	0.0105817	0.0183214
ENSG00000099284	2.85671	5.35236	54.7174	1.39167e-13	8.0616e-11	H2AFY2	protein_coding	163	118	60	934	350	914	H2A histone family, member Y2 [Source:HGNC Symbol;Acc:HGNC:14453]	10	H2AFY2	protein_coding	0.269226	0.170749	0.128575	1.44571	1.05638	1.59214
ENSG00000197565	2.8502	5.03125	31.4808	2.01424e-08	3.59524e-06	COL4A6	protein_coding	156	82	78	465	544	875	collagen, type IV, alpha 6 [Source:HGNC Symbol;Acc:HGNC:2208]	X	COL4A6	protein_coding	0.0539889	0.0248622	0.0350227	0.150813	0.344035	0.319369
ENSG00000237356	2.83981	1.68274	12.1795	0.000483176	0.013837	AL163953.3	processed_transcript	12	12	24	109	56	118		14	AL163953.3	processed_transcript	0.00227515	0.00199322	0.00590358	0.019367	0.0194018	0.0235948
ENSG00000164619	2.83939	4.579	34.9575	3.36974e-09	7.42239e-07	BMPER	protein_coding	52	62	60	623	171	447	BMP binding endothelial regulator [Source:HGNC Symbol;Acc:HGNC:24154]	7	BMPER	protein_coding	0.0203576	0.0212648	0.0304754	0.228569	0.122333	0.184559
ENSG00000122691	2.83914	4.31275	30.4351	3.45224e-08	5.90733e-06	TWIST1	protein_coding	31	77	35	332	102	546	twist family bHLH transcription factor 1 [Source:HGNC Symbol;Acc:HGNC:12428]	7	TWIST1	protein_coding	0.0315029	0.0685528	0.0461458	0.316179	0.189414	0.585176
ENSG00000109099	2.83714	3.13919	19.4805	1.01633e-05	0.000713322	PMP22	protein_coding	11	6	2	60	8	71	peripheral myelin protein 22 [Source:HGNC Symbol;Acc:HGNC:9118]	17	PMP22	protein_coding	0.0304015	0.0145278	0.00717146	0.155403	0.0404033	0.20695
ENSG00000082397	2.83452	4.93988	19.8944	8.18415e-06	0.000596665	EPB41L3	protein_coding	97	36	19	207	451	203	erythrocyte membrane protein band 4.1-like 3 [Source:HGNC Symbol;Acc:HGNC:3380]	18	EPB41L3	protein_coding	0.0399893	0.0130023	0.0101625	0.0799738	0.33976	0.0882617
ENSG00000018280	2.82627	2.10585	17.649	2.65657e-05	0.00156455	SLC11A1	protein_coding	4	5	8	38	18	59	solute carrier family 11 (proton-coupled divalent metal ion transporter), member 1 [Source:HGNC Symbol;Acc:HGNC:10907]	2	SLC11A1	protein_coding	0.0264378	0.0289521	0.0686009	0.235372	0.217401	0.411265
ENSG00000114841	2.82179	0.9583	10.6577	0.00109616	0.0245628	DNAH1	protein_coding	2	10	1	18	16	37	dynein, axonemal, heavy chain 1 [Source:HGNC Symbol;Acc:HGNC:2940]	3	DNAH1	protein_coding	0.00233449	0.010226	0.00151439	0.0196898	0.0341276	0.045548
ENSG00000237505	2.82088	1.50655	10.4186	0.00124749	0.0269889	PKN2-AS1	antisense	7	6	0	16	9	66	PKN2 antisense RNA 1 [Source:HGNC Symbol;Acc:HGNC:50597]	1	PKN2-AS1	antisense	0.00465666	0.00349682	0	0.00997474	0.0109406	0.0463047
ENSG00000225828	2.81506	1.43911	8.90678	0.00284113	0.0477114	FAM229A	protein_coding	16	1	3	18	27	69	family with sequence similarity 229, member A [Source:HGNC Symbol;Acc:HGNC:44652]	1	FAM229A	protein_coding	0.522604	0.0286153	0.12713	0.550973	1.61154	2.37687
ENSG00000225127	2.81089	1.73392	12.556	0.000394934	0.0118509	LINC00237	lincRNA	13	7	20	49	56	124	long intergenic non-protein coding RNA 237 [Source:HGNC Symbol;Acc:HGNC:38166]	20	LINC00237	lincRNA	0.0681051	0.0321277	0.135938	0.240568	0.536103	0.685114
ENSG00000110900	2.81073	2.88119	17.0281	3.68301e-05	0.00202272	TSPAN11	protein_coding	13	40	25	209	37	276	tetraspanin 11 [Source:HGNC Symbol;Acc:HGNC:30795]	12	TSPAN11	protein_coding	0.0182019	0.0490657	0.0454137	0.274236	0.0946669	0.407555
ENSG00000187634	2.80807	4.21048	14.8267	0.000117858	0.00474755	SAMD11	protein_coding	55	9	94	304	168	519	sterile alpha motif domain containing 11 [Source:HGNC Symbol;Acc:HGNC:28706]	1	SAMD11	protein_coding	0.274287	0.0393215	0.608197	1.42076	1.531	2.72969
ENSG00000138411	2.80169	1.53014	9.40173	0.0021678	0.04004	HECW2	protein_coding	4	10	7	44	26	54	HECT, C2 and WW domain containing E3 ubiquitin protein ligase 2 [Source:HGNC Symbol;Acc:HGNC:29853]	2	HECW2	protein_coding	0.000984163	0.00215552	0.0022345	0.0101453	0.0116897	0.0140122
ENSG00000076770	2.79214	4.00818	33.8221	6.03886e-09	1.22583e-06	MBNL3	protein_coding	39	32	41	460	84	280	muscleblind-like splicing regulator 3 [Source:HGNC Symbol;Acc:HGNC:20564]	X	MBNL3	protein_coding	0.0317588	0.0228294	0.0433169	0.351045	0.124998	0.240471
ENSG00000143768	2.77168	4.67698	27.385	1.66718e-07	2.33236e-05	LEFTY2	protein_coding	126	218	80	361	669	1481	left-right determination factor 2 [Source:HGNC Symbol;Acc:HGNC:3122]	1	LEFTY2	protein_coding	2.53106	3.83649	2.08496	6.79587	24.5574	31.3756
ENSG00000153976	2.76956	1.27417	12.6287	0.000379876	0.0115327	HS3ST3A1	protein_coding	22	7	4	119	20	63	heparan sulfate (glucosamine) 3-O-sulfotransferase 3A1 [Source:HGNC Symbol;Acc:HGNC:5196]	17	HS3ST3A1	protein_coding	0.0203457	0.00567144	0.00479938	0.103134	0.033799	0.0614463
ENSG00000137834	2.76084	4.55105	30.2328	3.83172e-08	6.50294e-06	SMAD6	protein_coding	62	25	30	261	143	311	SMAD family member 6 [Source:HGNC Symbol;Acc:HGNC:6772]	15	SMAD6	protein_coding	0.0755578	0.0266915	0.0474333	0.29808	0.318454	0.399717
ENSG00000262165	2.75117	2.1601	15.8038	7.02603e-05	0.00328384	RP11-81A22.5	lincRNA	6	10	22	48	77	61		17	RP11-81A22.5	lincRNA	0.1007	0.147036	0.479043	0.754961	2.36152	1.07972
ENSG00000179104	2.74682	4.25092	29.53	5.50566e-08	8.70189e-06	TMTC2	protein_coding	36	87	27	247	130	503	transmembrane and tetratricopeptide repeat containing 2 [Source:HGNC Symbol;Acc:HGNC:25440]	12	TMTC2	protein_coding	0.00789522	0.0167158	0.00768246	0.050765	0.0520989	0.116341
ENSG00000184986	2.73666	1.84223	10.9142	0.00095429	0.0221719	TMEM121	protein_coding	11	1	1	36	8	41	transmembrane protein 121 [Source:HGNC Symbol;Acc:HGNC:20511]	14	TMEM121	protein_coding	0.30029	0.0239163	0.0354179	0.920993	0.399082	1.18042
ENSG00000273604	2.72984	2.87695	18.3641	1.82461e-05	0.001166	C17orf96	protein_coding	10	14	6	73	19	93	chromosome 17 open reading frame 96 [Source:HGNC Symbol;Acc:HGNC:34493]	17	C17orf96	protein_coding	0.264254	0.324111	0.205706	1.8078	0.917483	2.59184
ENSG00000139540	2.70895	2.59822	15.1419	9.97248e-05	0.0042225	SLC39A5	protein_coding	34	8	10	193	24	126	solute carrier family 39 (zinc transporter), member 5 [Source:HGNC Symbol;Acc:HGNC:20502]	12	SLC39A5	protein_coding	0.428432	0.0883157	0.163485	2.27911	0.552634	1.67447
ENSG00000107821	2.70698	3.03437	15.4005	8.69658e-05	0.0037908	KAZALD1	protein_coding	9	5	0	68	8	20	Kazal-type serine peptidase inhibitor domain 1 [Source:HGNC Symbol;Acc:HGNC:25460]	10	KAZALD1	protein_coding	0.14058	0.0684219	0	0.995392	0.228346	0.329469
ENSG00000188483	2.69456	4.07327	32.8256	1.00808e-08	1.91488e-06	IER5L	protein_coding	26	15	30	181	53	222	immediate early response 5-like [Source:HGNC Symbol;Acc:HGNC:23679]	9	IER5L	protein_coding	0.942615	0.476428	1.4111	6.14958	3.51124	8.48826
ENSG00000112175	2.68979	4.50346	14.5555	0.000136091	0.00526719	BMP5	protein_coding	0	12	20	110	21	45	bone morphogenetic protein 5 [Source:HGNC Symbol;Acc:HGNC:1072]	6	BMP5	protein_coding	0	0.00847199	0.0209105	0.0830725	0.0309244	0.0382451
ENSG00000237036	2.68688	4.03843	21.2241	4.08591e-06	0.000327902	ZEB1-AS1	antisense	70	40	4	249	62	291	ZEB1 antisense RNA 1 [Source:HGNC Symbol;Acc:HGNC:42354]	10	ZEB1-AS1	antisense	0.0602393	0.0301569	0.00446598	0.200811	0.0974984	0.264107
ENSG00000166126	2.68344	2.20239	13.816	0.000201611	0.0072851	AMN	protein_coding	5	2	27	83	16	93	amnion associated transmembrane protein [Source:HGNC Symbol;Acc:HGNC:14604]	14	AMN	protein_coding	0.0449038	0.0157358	0.314595	0.698549	0.262577	0.880847
ENSG00000266010	2.68212	6.75444	29.0707	6.97832e-08	1.0624e-05	GATA6-AS1	lincRNA	81	66	53	676	147	432	GATA6 antisense RNA 1 (head to head) [Source:HGNC Symbol;Acc:HGNC:48840]	18	GATA6-AS1	lincRNA	3.84455	2.74441	3.2637	30.0685	12.7497	21.6246
ENSG00000118804	2.68184	2.69911	12.4295	0.000422608	0.0124291	FAM47E-STBD1	protein_coding	12	0	16	37	24	116	FAM47E-STBD1 readthrough [Source:HGNC Symbol;Acc:HGNC:44667]	4	FAM47E-STBD1	protein_coding	0.211555	0	0.365962	0.611292	0.773172	2.15677
ENSG00000140807	2.6722	2.39282	9.68892	0.00185383	0.0356062	NKD1	protein_coding	35	14	8	148	45	139	naked cuticle homolog 1 (Drosophila) [Source:HGNC Symbol;Acc:HGNC:17045]	16	NKD1	protein_coding	0.0372121	0.0130404	0.0110352	0.147463	0.0874283	0.15586
ENSG00000162511	2.67071	2.50211	10.6268	0.00111459	0.0248412	LAPTM5	protein_coding	1	5	0	6	5	18	lysosomal protein transmembrane 5 [Source:HGNC Symbol;Acc:HGNC:29612]	1	LAPTM5	protein_coding	0.00387557	0.0169766	0	0.0217917	0.0354102	0.073572
ENSG00000185559	2.65763	5.64589	17.8115	2.43904e-05	0.00146803	DLK1	protein_coding	34	46	6	94	76	245	delta-like 1 homolog (Drosophila) [Source:HGNC Symbol;Acc:HGNC:2907]	14	DLK1	protein_coding	0.266833	0.316274	0.0610923	0.691344	1.08993	2.02783
ENSG00000090539	2.65177	2.3345	14.6105	0.000132178	0.00518324	CHRD	protein_coding	3	10	8	78	18	35	chordin [Source:HGNC Symbol;Acc:HGNC:1949]	3	CHRD	protein_coding	0.0276422	0.0807228	0.0956347	0.673521	0.303073	0.340113
ENSG00000152926	2.64812	2.81505	17.0046	3.72902e-05	0.00203182	ZNF117	protein_coding	9	65	8	166	69	127	zinc finger protein 117 [Source:HGNC Symbol;Acc:HGNC:12897]	7	ZNF117	protein_coding	0.0253307	0.160274	0.0292126	0.437844	0.354877	0.376976
ENSG00000188290	2.63658	5.30017	17.9558	2.26099e-05	0.00137688	HES4	protein_coding	28	14	38	72	96	324	hes family bHLH transcription factor 4 [Source:HGNC Symbol;Acc:HGNC:24149]	1	HES4	protein_coding	2.27354	0.995906	4.00316	5.47877	14.2443	27.7456
ENSG00000139211	2.63565	2.64197	17.397	3.03304e-05	0.00173478	AMIGO2	protein_coding	20	31	16	316	41	130	adhesion molecule with Ig-like domain 2 [Source:HGNC Symbol;Acc:HGNC:24073]	12	AMIGO2	protein_coding	0.463004	0.628727	0.480562	6.85563	1.73445	3.17397
ENSG00000135111	2.63478	3.50872	16.4346	5.03585e-05	0.00256093	TBX3	protein_coding	17	27	45	286	55	198	T-box 3 [Source:HGNC Symbol;Acc:HGNC:11602]	12	TBX3	protein_coding	0.120075	0.167075	0.412373	1.89311	0.709887	1.47494
ENSG00000272953	2.63414	3.44758	15.4779	8.34751e-05	0.00369306	RP11-1275H24.2	lincRNA	27	9	13	132	24	171		7	RP11-1275H24.2	lincRNA	4.20402	1.22769	2.62615	19.2611	6.82867	28.0803
ENSG00000137872	2.63317	2.10962	15.4875	8.30546e-05	0.00368233	SEMA6D	protein_coding	19	33	5	56	73	137	sema domain, transmembrane domain (TM), and cytoplasmic domain, (semaphorin) 6D [Source:HGNC Symbol;Acc:HGNC:16770]	15	SEMA6D	protein_coding	0.00316331	0.00481335	0.00108002	0.0087374	0.0222093	0.0240555
ENSG00000141933	2.62765	2.71518	14.937	0.000111161	0.00458482	TPGS1	protein_coding	9	1	27	34	47	118	tubulin polyglutamylase complex subunit 1 [Source:HGNC Symbol;Acc:HGNC:25058]	19	TPGS1	protein_coding	0.0715698	0.00696679	0.278565	0.25338	0.682982	0.989633
ENSG00000153071	2.61875	3.05381	22.5765	2.01945e-06	0.000174948	DAB2	protein_coding	31	32	5	123	88	101	Dab, mitogen-responsive phosphoprotein, homolog 2 (Drosophila) [Source:HGNC Symbol;Acc:HGNC:2662]	5	DAB2	protein_coding	0.0336081	0.0303933	0.00703278	0.124966	0.174337	0.11548
ENSG00000254910	2.61414	2.55108	10.3423	0.00130013	0.0277232	RP11-326C3.7	antisense	8	17	20	83	25	159		11	RP11-326C3.7	antisense	0.784427	1.46035	2.54429	7.62687	4.47947	16.4424
ENSG00000116574	2.6116	3.70607	21.9261	2.83354e-06	0.000232811	RHOU	protein_coding	14	37	9	171	51	106	ras homolog family member U [Source:HGNC Symbol;Acc:HGNC:17794]	1	RHOU	protein_coding	0.118659	0.274738	0.0989667	1.35823	0.789888	0.947507
ENSG00000180096	2.60813	3.67294	26.3566	2.83852e-07	3.56192e-05	SEPT1	protein_coding	15	31	16	106	72	153	septin 1 [Source:HGNC Symbol;Acc:HGNC:2879]	16	SEPT1	protein_coding	0.0825256	0.149419	0.114207	0.546524	0.723858	0.887756
ENSG00000272927	2.59782	1.54728	8.96837	0.00274694	0.0464289	RP11-1191J2.5	antisense	4	8	3	35	5	48		4	RP11-1191J2.5	antisense	0.533965	0.935595	0.519575	4.37851	1.21968	6.75769
ENSG00000087245	2.5971	4.42184	33.8652	5.90647e-09	1.21083e-06	MMP2	protein_coding	101	83	38	547	204	418	matrix metallopeptidase 2 (gelatinase A, 72kDa gelatinase, 72kDa type IV collagenase) [Source:HGNC Symbol;Acc:HGNC:7166]	16	MMP2	protein_coding	0.0848202	0.0610662	0.0414034	0.430498	0.313063	0.370219
ENSG00000177359	2.59611	2.68207	22.4107	2.20149e-06	0.000186811	RP11-551L14.1	transcribed_unprocessed_pseudogene	14	51	19	134	94	185		12	RP11-551L14.1	transcribed_unprocessed_pseudogene	0.0145552	0.046452	0.0256282	0.130557	0.178583	0.202846
ENSG00000108557	2.59542	2.83606	10.5362	0.00117056	0.0257287	RAI1	protein_coding	26	5	20	69	64	142	retinoic acid induced 1 [Source:HGNC Symbol;Acc:HGNC:9834]	17	RAI1	protein_coding	0.0196529	0.00331107	0.0196136	0.0488774	0.088401	0.1132
ENSG00000248730	2.59213	0.814268	8.79501	0.00302055	0.0499127	EGFLAM-AS4	antisense	12	9	12	55	44	64	EGFLAM antisense RNA 4 [Source:HGNC Symbol;Acc:HGNC:41166]	5	EGFLAM-AS4	antisense	0.135175	0.0888182	0.175376	0.580607	0.905713	0.760324
ENSG00000042980	2.59156	2.53884	11.1902	0.000822303	0.0198727	ADAM28	protein_coding	4	10	1	7	32	26	ADAM metallopeptidase domain 28 [Source:HGNC Symbol;Acc:HGNC:206]	8	ADAM28	protein_coding	0.00604817	0.0132467	0.00196173	0.00991899	0.0884174	0.0414612
ENSG00000274565	2.58644	3.25821	17.6412	2.6674e-05	0.00156455	CTD-3035K23.7	antisense	43	44	24	275	38	379		17	CTD-3035K23.7	antisense	3.66412	3.28472	2.6533	21.9603	5.91709	34.06
ENSG00000143847	2.58371	2.95614	15.7556	7.20731e-05	0.00334591	PPFIA4	protein_coding	10	21	6	23	58	112	protein tyrosine phosphatase, receptor type, f polypeptide (PTPRF), interacting protein (liprin), alpha 4 [Source:HGNC Symbol;Acc:HGNC:9248]	1	PPFIA4	protein_coding	0.0188066	0.0345999	0.0146398	0.0405363	0.199325	0.222143
ENSG00000170276	2.57521	4.07052	14.573	0.00013483	0.00525735	HSPB2	protein_coding	0	3	5	4	14	25	heat shock 27kDa protein 2 [Source:HGNC Symbol;Acc:HGNC:5247]	11	HSPB2	protein_coding	0	0.139505	0.344325	0.198971	1.35792	1.39949
ENSG00000225138	2.56787	3.62064	17.4965	2.87832e-05	0.00166004	CTD-2228K2.7	processed_transcript	29	48	19	101	113	267		5	CTD-2228K2.7	processed_transcript	0.372546	0.540218	0.316673	1.21593	2.65268	3.61742
ENSG00000205189	2.56137	3.45658	24.5575	7.2125e-07	7.58045e-05	ZBTB10	protein_coding	10	41	32	177	88	169	zinc finger and BTB domain containing 10 [Source:HGNC Symbol;Acc:HGNC:30953]	8	ZBTB10	protein_coding	0.024172	0.0868244	0.100355	0.400951	0.388704	0.430828
ENSG00000106341	2.55789	2.47148	11.0309	0.000896074	0.0210832	PPP1R17	protein_coding	44	54	13	139	97	292	protein phosphatase 1, regulatory subunit 17 [Source:HGNC Symbol;Acc:HGNC:16973]	7	PPP1R17	protein_coding	0.198849	0.213801	0.0762235	0.588696	0.801062	1.39174
ENSG00000214021	2.55569	2.28899	13.7303	0.000211017	0.00757142	TTLL3	protein_coding	20	21	4	46	66	95	tubulin tyrosine ligase-like family member 3 [Source:HGNC Symbol;Acc:HGNC:24483]	3	TTLL3	protein_coding	0.0417621	0.0384164	0.0108364	0.0900151	0.251837	0.209209
ENSG00000166183	2.55276	2.34289	15.0834	0.000102866	0.00432895	ASPG	protein_coding	7	9	6	39	13	73	asparaginase [Source:HGNC Symbol;Acc:HGNC:20123]	14	ASPG	protein_coding	0.023	0.025907	0.0255774	0.120088	0.0780543	0.252963
ENSG00000121440	2.54872	2.38984	15.4137	8.63602e-05	0.00378031	PDZRN3	protein_coding	9	13	0	51	23	37	PDZ domain containing ring finger 3 [Source:HGNC Symbol;Acc:HGNC:17704]	3	PDZRN3	protein_coding	0.00364627	0.00461418	0	0.0193634	0.0170278	0.0158093
ENSG00000237456	2.54514	2.38939	17.3243	3.15131e-05	0.00179252	RP11-154D3.1	processed_pseudogene	9	5	14	114	6	82		3	RP11-154D3.1	processed_pseudogene	2.18873	1.06528	4.41725	25.9812	2.66639	21.0314
ENSG00000198771	2.53975	3.35496	12.5814	0.000389609	0.011755	RCSD1	protein_coding	3	7	0	13	22	9	RCSD domain containing 1 [Source:HGNC Symbol;Acc:HGNC:28310]	1	RCSD1	protein_coding	0.00387032	0.00791169	0	0.0157172	0.0518648	0.0122454
ENSG00000271737	2.53829	3.52327	8.95272	0.00277057	0.0467138	CTB-113I20.2	lincRNA	44	8	36	136	112	258		5	CTB-113I20.2	lincRNA	10.4168	1.65927	11.0576	30.1736	48.4534	64.4179
ENSG00000144668	2.53762	2.74108	13.1831	0.000282482	0.0094032	ITGA9	protein_coding	45	23	6	90	105	139	integrin, alpha 9 [Source:HGNC Symbol;Acc:HGNC:6145]	3	ITGA9	protein_coding	0.0119043	0.00533043	0.00205928	0.022312	0.0507578	0.0387801
ENSG00000164434	2.53524	2.88458	19.4218	1.04803e-05	0.000730622	FABP7	protein_coding	8	40	15	114	51	148	fatty acid binding protein 7, brain [Source:HGNC Symbol;Acc:HGNC:3562]	6	FABP7	protein_coding	0.170906	0.748638	0.41575	2.28232	1.99095	3.33452
ENSG00000088756	2.53467	2.29706	14.6042	0.000132617	0.00519063	ARHGAP28	protein_coding	10	32	11	102	43	117	Rho GTPase activating protein 28 [Source:HGNC Symbol;Acc:HGNC:25509]	18	ARHGAP28	protein_coding	0.00528229	0.0148087	0.00753858	0.0504926	0.0415063	0.0651797
ENSG00000136783	2.53388	4.30748	20.31	6.58558e-06	0.000493457	NIPSNAP3A	protein_coding	10	48	13	159	59	133	nipsnap homolog 3A (C. elegans) [Source:HGNC Symbol;Acc:HGNC:23619]	9	NIPSNAP3A	protein_coding	0.0790168	0.332281	0.133272	1.17739	0.851913	1.10835
ENSG00000185291	2.53004	2.07054	11.3323	0.000761692	0.0188872	IL3RA	protein_coding	5	10	0	15	24	24	interleukin 3 receptor, alpha (low affinity) [Source:HGNC Symbol;Acc:HGNC:6012]	X	IL3RA	protein_coding	0.0106624	0.0186822	0	0.0299765	0.0935231	0.0539759
ENSG00000271576	2.52979	6.18431	29.9163	4.51099e-08	7.472e-06	RP11-486G15.2	lincRNA	247	201	215	1248	444	2100		1	RP11-486G15.2	lincRNA	15.1673	10.8131	17.1287	71.8175	49.8215	135.999
ENSG00000112183	2.5156	4.10621	25.2371	5.06984e-07	5.76764e-05	RBM24	protein_coding	9	8	12	52	32	65	RNA binding motif protein 24 [Source:HGNC Symbol;Acc:HGNC:21539]	6	RBM24	protein_coding	0.0705759	0.0549603	0.122087	0.38214	0.458551	0.537566
ENSG00000188803	2.51542	1.18469	11.2202	0.00080912	0.0196629	SHISA6	protein_coding	12	11	18	49	65	77	shisa family member 6 [Source:HGNC Symbol;Acc:HGNC:34491]	17	SHISA6	protein_coding	0.0036524	0.00293315	0.00710794	0.0139765	0.0361521	0.0247168
ENSG00000049540	2.51212	1.66281	10.0653	0.00151086	0.0307896	ELN	protein_coding	21	11	25	111	70	69	elastin [Source:HGNC Symbol;Acc:HGNC:3327]	7	ELN	protein_coding	0.0489871	0.0224802	0.0756619	0.242656	0.29839	0.169753
ENSG00000142694	2.51104	4.27571	14.7647	0.000121792	0.00485876	EVA1B	protein_coding	71	25	89	250	200	503	eva-1 homolog B (C. elegans) [Source:HGNC Symbol;Acc:HGNC:25558]	1	EVA1B	protein_coding	3.28578	1.0136	5.34373	10.8424	16.9135	24.5501
ENSG00000108813	2.50846	2.32168	9.65053	0.00189297	0.0362571	DLX4	protein_coding	21	14	6	98	24	133	distal-less homeobox 4 [Source:HGNC Symbol;Acc:HGNC:2917]	17	DLX4	protein_coding	0.344505	0.20121	0.127703	1.50663	0.719467	2.30108
ENSG00000203799	2.49224	1.42136	11.053	0.000885427	0.0209278	CCDC162P	unitary_pseudogene	11	15	0	32	26	38	coiled-coil domain containing 162, pseudogene [Source:HGNC Symbol;Acc:HGNC:21565]	6	CCDC162P	unitary_pseudogene	0.0155328	0.0185564	0	0.0423461	0.0670896	0.0565909
ENSG00000132821	2.48775	4.48939	24.0886	9.20025e-07	9.15823e-05	VSTM2L	protein_coding	32	12	8	115	21	162	V-set and transmembrane domain containing 2 like [Source:HGNC Symbol;Acc:HGNC:16096]	20	VSTM2L	protein_coding	0.0744209	0.0244496	0.0241384	0.250639	0.0892458	0.397342
ENSG00000124216	2.4842	4.54293	18.7734	1.47205e-05	0.000971623	SNAI1	protein_coding	151	99	57	720	111	920	snail family zinc finger 1 [Source:HGNC Symbol;Acc:HGNC:11128]	20	SNAI1	protein_coding	2.52007	1.44749	1.2342	11.2609	3.38519	16.1931
ENSG00000153363	2.47837	6.54511	33.5074	7.09943e-09	1.4134e-06	LINC00467	lincRNA	428	522	559	4128	1632	1932	long intergenic non-protein coding RNA 467 [Source:HGNC Symbol;Acc:HGNC:28227]	1	LINC00467	lincRNA	0.80051	0.85534	1.35647	7.23549	5.57785	3.81096
ENSG00000232992	2.46866	1.61789	9.23396	0.00237567	0.0423958	AHCYP4	processed_pseudogene	9	6	1	31	5	47	adenosylhomocysteinase pseudogene 4 [Source:HGNC Symbol;Acc:HGNC:44996]	2	AHCYP4	processed_pseudogene	0.672942	0.393035	0.0970084	2.17221	0.68317	3.70627
ENSG00000108797	2.46839	2.36455	13.5503	0.00023226	0.00810952	CNTNAP1	protein_coding	28	27	3	47	80	115	contactin associated protein 1 [Source:HGNC Symbol;Acc:HGNC:8011]	17	CNTNAP1	protein_coding	0.159932	0.135109	0.0222317	0.251582	0.835007	0.692754
ENSG00000115461	2.46596	3.17381	11.7903	0.000595393	0.0161559	IGFBP5	protein_coding	9	3	3	15	16	43	insulin-like growth factor binding protein 5 [Source:HGNC Symbol;Acc:HGNC:5474]	2	IGFBP5	protein_coding	0.037756	0.0110258	0.0163282	0.0589712	0.122655	0.190246
ENSG00000261840	2.45931	3.96005	24.868	6.13924e-07	6.64738e-05	RP11-146F11.1	antisense	45	44	77	301	200	323		16	RP11-146F11.1	antisense	3.27256	2.80332	7.26508	20.5138	26.5784	24.7732
ENSG00000101463	2.4443	3.51396	14.8539	0.000116166	0.00471611	SYNDIG1	protein_coding	53	33	13	339	25	221	synapse differentiation inducing 1 [Source:HGNC Symbol;Acc:HGNC:15885]	20	SYNDIG1	protein_coding	0.0263768	0.0143881	0.0083939	0.158107	0.0227358	0.115996
ENSG00000188042	2.44141	4.48952	15.7697	7.15382e-05	0.00333603	ARL4C	protein_coding	80	66	29	855	54	300	ADP-ribosylation factor-like 4C [Source:HGNC Symbol;Acc:HGNC:698]	2	ARL4C	protein_coding	1.95911	1.41598	0.921387	19.6219	2.4165	7.7481
ENSG00000249898	2.43949	1.73745	12.4054	0.000428091	0.0125333	CTD-2541M15.1	antisense	10	7	2	43	7	48		8	CTD-2541M15.1	antisense	0.010949	0.00671454	0.00284104	0.0441212	0.0140054	0.0554267
ENSG00000164946	2.42392	2.94313	18.2091	1.97933e-05	0.00124565	FREM1	protein_coding	31	19	13	192	49	78	FRAS1 related extracellular matrix 1 [Source:HGNC Symbol;Acc:HGNC:23399]	9	FREM1	protein_coding	0.017273	0.00927482	0.00939776	0.100257	0.0498915	0.0458359
ENSG00000174326	2.42218	2.73683	10.8062	0.00101162	0.0230678	SLC16A11	protein_coding	30	16	26	103	57	211	solute carrier family 16, member 11 [Source:HGNC Symbol;Acc:HGNC:23093]	17	SLC16A11	protein_coding	1.28543	0.600608	1.44535	4.13589	4.46298	9.53484
ENSG00000143479	2.42185	1.74073	8.898	0.00285483	0.0478231	DYRK3	protein_coding	5	16	0	58	9	38	dual-specificity tyrosine-(Y)-phosphorylation regulated kinase 3 [Source:HGNC Symbol;Acc:HGNC:3094]	1	DYRK3	protein_coding	0.0100495	0.0281733	0	0.109246	0.0330551	0.0805491
ENSG00000110881	2.41712	1.92146	11.0799	0.000872687	0.0207572	ASIC1	protein_coding	18	9	13	58	40	80	acid sensing (proton gated) ion channel 1 [Source:HGNC Symbol;Acc:HGNC:100]	12	ASIC1	protein_coding	0.0678545	0.0297231	0.0635805	0.204899	0.275543	0.318054
ENSG00000157404	2.41565	1.88845	9.08022	0.00258389	0.0445457	KIT	protein_coding	26	29	7	49	88	83	v-kit Hardy-Zuckerman 4 feline sarcoma viral oncogene homolog [Source:HGNC Symbol;Acc:HGNC:6342]	4	KIT	protein_coding	0.0308524	0.030148	0.0107768	0.0544901	0.190819	0.103872
ENSG00000041982	2.41172	3.27235	14.0888	0.000174383	0.00652911	TNC	protein_coding	36	19	6	90	65	83	tenascin C [Source:HGNC Symbol;Acc:HGNC:5318]	9	TNC	protein_coding	0.0358433	0.0165731	0.00775053	0.0839757	0.118261	0.0871542
ENSG00000235706	2.40767	5.89055	20.3053	6.60168e-06	0.000493457	DICER1-AS1	antisense	132	150	44	763	123	859	DICER1 antisense RNA 1 [Source:HGNC Symbol;Acc:HGNC:43017]	14	DICER1-AS1	antisense	0.58188	0.57929	0.251644	3.15202	0.990804	3.99353
ENSG00000049089	2.39921	4.0527	12.4033	0.000428572	0.0125333	COL9A2	protein_coding	138	62	94	520	353	559	collagen, type IX, alpha 2 [Source:HGNC Symbol;Acc:HGNC:2218]	1	COL9A2	protein_coding	0.782413	0.30796	0.691448	2.7629	3.65725	3.34251
ENSG00000135409	2.39064	4.65869	27.2211	1.81471e-07	2.48102e-05	AMHR2	protein_coding	24	28	40	224	62	178	anti-Mullerian hormone receptor, type II [Source:HGNC Symbol;Acc:HGNC:465]	12	AMHR2	protein_coding	0.30707	0.313855	0.663988	2.68583	1.44958	2.40187
ENSG00000082014	2.38749	6.05929	32.3552	1.28414e-08	2.35293e-06	SMARCD3	protein_coding	100	50	52	427	106	514	SWI/SNF related, matrix associated, actin dependent regulator of chromatin, subfamily d, member 3 [Source:HGNC Symbol;Acc:HGNC:11108]	7	SMARCD3	protein_coding	0.251072	0.10998	0.169385	1.00469	0.486326	1.36102
ENSG00000271270	2.38551	2.22927	16.4975	4.8715e-05	0.00251532	TMCC1-AS1	antisense	18	13	13	52	61	84	TMCC1 antisense RNA 1 (head to head) [Source:HGNC Symbol;Acc:HGNC:49060]	3	TMCC1-AS1	antisense	0.0715872	0.0452951	0.0670781	0.193808	0.443319	0.352328
ENSG00000196782	2.37546	2.06934	12.5932	0.000387158	0.0117024	MAML3	protein_coding	21	10	13	63	52	92	mastermind-like 3 (Drosophila) [Source:HGNC Symbol;Acc:HGNC:16272]	4	MAML3	protein_coding	0.00471672	0.00196773	0.00378825	0.0132607	0.0213426	0.0217928
ENSG00000169071	2.37529	4.16788	29.4866	5.63049e-08	8.76536e-06	ROR2	protein_coding	99	72	59	408	223	405	receptor tyrosine kinase-like orphan receptor 2 [Source:HGNC Symbol;Acc:HGNC:10257]	9	ROR2	protein_coding	0.025129	0.016011	0.0194297	0.0970522	0.103435	0.108417
ENSG00000177191	2.36426	1.39815	9.39284	0.00217834	0.0401737	B3GNT8	protein_coding	6	3	5	38	6	34	UDP-GlcNAc:betaGal beta-1,3-N-acetylglucosaminyltransferase 8 [Source:HGNC Symbol;Acc:HGNC:24139]	19	B3GNT8	protein_coding	0.174873	0.0766016	0.189067	1.03791	0.319556	1.04509
ENSG00000125798	2.36288	4.20464	16.6443	4.5085e-05	0.00236325	FOXA2	protein_coding	125	97	71	376	196	859	forkhead box A2 [Source:HGNC Symbol;Acc:HGNC:5022]	20	FOXA2	protein_coding	2.75982	1.87623	2.03378	7.77971	7.9077	20.0018
ENSG00000115919	2.36218	2.80049	15.9491	6.50676e-05	0.00310476	KYNU	protein_coding	19	64	31	312	55	191	kynureninase [Source:HGNC Symbol;Acc:HGNC:6469]	2	KYNU	protein_coding	0.0104677	0.0308902	0.0221581	0.161085	0.055371	0.110977
ENSG00000267364	2.35569	3.98282	24.4049	7.80683e-07	8.08203e-05	RP11-47L3.1	lincRNA	48	52	63	295	134	343		17	RP11-47L3.1	lincRNA	0.413755	0.39269	0.704558	2.38303	2.11072	3.11817
ENSG00000179363	2.34227	1.34843	9.95728	0.00160215	0.0319581	TMEM31	protein_coding	0	8	5	17	16	18	transmembrane protein 31 [Source:HGNC Symbol;Acc:HGNC:28601]	X	TMEM31	protein_coding	0	0.220775	0.204343	0.501845	0.920998	0.597987
ENSG00000050767	2.33849	3.41912	15.6646	7.5625e-05	0.00347187	COL23A1	protein_coding	56	34	54	117	175	340	collagen, type XXIII, alpha 1 [Source:HGNC Symbol;Acc:HGNC:22990]	5	COL23A1	protein_coding	0.0155891	0.00829196	0.019503	0.0305228	0.0890215	0.0998198
ENSG00000183779	2.32967	3.07795	12.5793	0.000390042	0.011755	ZNF703	protein_coding	21	10	12	114	28	66	zinc finger protein 703 [Source:HGNC Symbol;Acc:HGNC:25883]	8	ZNF703	protein_coding	0.483194	0.20158	0.358227	2.45818	1.17729	1.60159
ENSG00000180155	2.32922	2.3105	11.4743	0.000705665	0.0179607	LYNX1	protein_coding	21	14	22	31	77	137	Ly6/neurotoxin 1 [Source:HGNC Symbol;Acc:HGNC:29604]	8	LYNX1	protein_coding	0.148541	0.0867564	0.201895	0.205492	0.995273	1.02201
ENSG00000198221	2.32325	4.16097	28.9354	7.48325e-08	1.12276e-05	MLLT4-AS1	lincRNA	99	82	64	446	222	417	MLLT4 antisense RNA 1 (head to head) [Source:HGNC Symbol;Acc:HGNC:21236]	6	MLLT4-AS1	lincRNA	3.43336	2.4914	2.87964	14.4952	14.0689	15.2519
ENSG00000026559	2.32273	3.69787	16.4234	5.06564e-05	0.00256093	KCNG1	protein_coding	56	14	26	200	52	180	potassium channel, voltage gated modifier subfamily G, member 1 [Source:HGNC Symbol;Acc:HGNC:6248]	20	KCNG1	protein_coding	0.282544	0.0618829	0.170194	0.945656	0.479429	0.9578
ENSG00000165828	2.3141	2.23885	11.5886	0.000663571	0.017263	PRAP1	protein_coding	3	15	23	65	33	55	proline-rich acidic protein 1 [Source:HGNC Symbol;Acc:HGNC:23304]	10	PRAP1	protein_coding	0.00681137	0.0298366	0.067751	0.138303	0.136915	0.131698
ENSG00000102924	2.31191	1.56563	12.1648	0.000487006	0.0138891	CBLN1	protein_coding	19	9	13	106	19	82	cerebellin 1 precursor [Source:HGNC Symbol;Acc:HGNC:1543]	16	CBLN1	protein_coding	0.476939	0.197923	0.423377	2.49357	0.871539	2.17084
ENSG00000197705	2.31118	2.80619	19.1343	1.21834e-05	0.000829792	KLHL14	protein_coding	26	16	8	95	40	78	kelch-like family member 14 [Source:HGNC Symbol;Acc:HGNC:29266]	18	KLHL14	protein_coding	0.0254454	0.0137183	0.0101578	0.0871294	0.0715351	0.0805072
ENSG00000228109	2.31033	3.26213	23.7808	1.07953e-06	0.000103961	MFI2-AS1	antisense	20	30	30	143	69	152	MFI2 antisense RNA 1 [Source:HGNC Symbol;Acc:HGNC:40373]	3	MFI2-AS1	antisense	0.371875	0.488691	0.723708	2.49178	2.34445	2.98068
ENSG00000124942	2.30813	6.05434	16.1595	5.82266e-05	0.00283001	AHNAK	protein_coding	243	130	344	1228	732	1403	AHNAK nucleoprotein [Source:HGNC Symbol;Acc:HGNC:347]	11	AHNAK	protein_coding	0.194588	0.0912009	0.357391	0.92154	1.07114	1.18488
ENSG00000170004	2.29677	3.7671	23.6623	1.14808e-06	0.000109544	CHD3	protein_coding	63	54	29	250	136	223	chromodomain helicase DNA binding protein 3 [Source:HGNC Symbol;Acc:HGNC:1918]	17	CHD3	protein_coding	0.221425	0.166274	0.132239	0.82344	0.873472	0.826601
ENSG00000139438	2.29357	1.30692	8.9051	0.00284375	0.0477114	FAM222A	protein_coding	6	4	6	34	11	31	family with sequence similarity 222, member A [Source:HGNC Symbol;Acc:HGNC:25915]	12	FAM222A	protein_coding	0.0104745	0.00611771	0.0135897	0.0556248	0.0350914	0.0570756
ENSG00000057252	2.28315	2.25361	15.3441	8.96005e-05	0.00388113	SOAT1	protein_coding	36	34	9	114	88	99	sterol O-acyltransferase 1 [Source:HGNC Symbol;Acc:HGNC:11177]	1	SOAT1	protein_coding	0.0544436	0.0450473	0.0176588	0.161568	0.243193	0.157901
ENSG00000120708	2.28201	6.08027	9.96879	0.00159216	0.0318818	TGFBI	protein_coding	4	25	4	57	22	61	transforming growth factor, beta-induced, 68kDa [Source:HGNC Symbol;Acc:HGNC:11771]	5	TGFBI	protein_coding	0.0112533	0.0616175	0.0146	0.150279	0.113101	0.180989
ENSG00000183722	2.2703	3.50965	17.7768	2.48395e-05	0.00148642	LHFP	protein_coding	37	14	9	146	23	125	lipoma HMGIC fusion partner [Source:HGNC Symbol;Acc:HGNC:6586]	13	LHFP	protein_coding	0.0139475	0.00462348	0.00440162	0.0515768	0.0158434	0.0496948
ENSG00000119242	2.27024	5.31719	19.1573	1.20376e-05	0.000822573	CCDC92	protein_coding	112	30	73	601	72	411	coiled-coil domain containing 92 [Source:HGNC Symbol;Acc:HGNC:29563]	12	CCDC92	protein_coding	0.203133	0.0476683	0.171775	1.02151	0.238627	0.786158
ENSG00000249846	2.27004	2.32744	10.0756	0.00150246	0.030713	RP11-77P16.4	lincRNA	22	21	7	99	18	99		3	RP11-77P16.4	lincRNA	0.26921	0.22513	0.111133	1.1353	0.402499	1.27764
ENSG00000105472	2.2696	4.77857	13.3031	0.000264966	0.0090084	CLEC11A	protein_coding	88	33	97	190	232	491	C-type lectin domain family 11, member A [Source:HGNC Symbol;Acc:HGNC:10576]	19	CLEC11A	protein_coding	3.61907	1.18898	5.1756	7.32273	17.4352	21.2961
ENSG00000171119	2.26486	5.07082	17.0912	3.56271e-05	0.00197235	NRTN	protein_coding	99	36	71	408	92	517	neurturin [Source:HGNC Symbol;Acc:HGNC:8007]	19	NRTN	protein_coding	2.15097	0.685247	2.00139	8.30741	3.65268	11.8466
ENSG00000157399	2.26005	4.52659	15.9958	6.34823e-05	0.00304965	ARSE	protein_coding	124	85	64	481	107	683	arylsulfatase E (chondrodysplasia punctata 1) [Source:HGNC Symbol;Acc:HGNC:719]	X	ARSE	protein_coding	0.361748	0.217244	0.242236	1.31503	0.570416	2.1014
ENSG00000198873	2.25957	4.22928	24.1565	8.88165e-07	8.97047e-05	GRK5	protein_coding	55	32	17	169	63	250	G protein-coupled receptor kinase 5 [Source:HGNC Symbol;Acc:HGNC:4544]	10	GRK5	protein_coding	0.0214303	0.0109235	0.00859389	0.0617104	0.044857	0.102733
ENSG00000237886	2.25833	2.93703	9.18297	0.00244277	0.0431181	MIR4674HG	antisense	27	20	4	33	38	150	long intergenic non-protein coding RNA 1573 [Source:HGNC Symbol;Acc:HGNC:51192]	9	MIR4674HG	antisense	0.720656	0.46767	0.138516	0.825437	1.85341	4.22241
ENSG00000011028	2.2583	4.37133	13.6458	0.000220732	0.00777256	MRC2	protein_coding	196	56	61	334	367	443	mannose receptor, C type 2 [Source:HGNC Symbol;Acc:HGNC:16875]	17	MRC2	protein_coding	0.290907	0.0728168	0.117464	0.464569	0.995378	0.693437
ENSG00000132170	2.25708	2.65917	12.6235	0.000380919	0.0115475	PPARG	protein_coding	8	10	15	82	5	121	peroxisome proliferator-activated receptor gamma [Source:HGNC Symbol;Acc:HGNC:9236]	3	PPARG	protein_coding	0.00534735	0.0058559	0.0130081	0.0513651	0.0061072	0.0852979
ENSG00000157168	2.25644	2.86216	16.7368	4.29389e-05	0.00227379	NRG1	protein_coding	61	32	24	193	37	323	neuregulin 1 [Source:HGNC Symbol;Acc:HGNC:7997]	8	NRG1	protein_coding	0.00532421	0.00244692	0.00271776	0.0157866	0.00590134	0.0297326
ENSG00000157570	2.25008	3.71682	26.686	2.39346e-07	3.15647e-05	TSPAN18	protein_coding	33	29	21	174	69	114	tetraspanin 18 [Source:HGNC Symbol;Acc:HGNC:20660]	11	TSPAN18	protein_coding	0.0157424	0.0121199	0.0129972	0.0777876	0.060149	0.0573542
ENSG00000073670	2.24903	2.70108	10.5248	0.00117786	0.0258617	ADAM11	protein_coding	44	20	11	134	55	120	ADAM metallopeptidase domain 11 [Source:HGNC Symbol;Acc:HGNC:189]	17	ADAM11	protein_coding	0.18948	0.0754545	0.0614578	0.540779	0.432809	0.544999
ENSG00000189334	2.24289	6.67344	16.4515	4.99108e-05	0.00254533	S100A14	protein_coding	270	366	443	3171	301	1613	S100 calcium binding protein A14 [Source:HGNC Symbol;Acc:HGNC:18901]	1	S100A14	protein_coding	9.71342	11.5355	20.677	106.908	19.7879	61.1995
ENSG00000185112	2.23687	1.95188	10.8192	0.00100451	0.0229816	FAM43A	protein_coding	12	8	15	137	7	79	family with sequence similarity 43, member A [Source:HGNC Symbol;Acc:HGNC:26888]	3	FAM43A	protein_coding	0.472922	0.276212	0.766962	5.05981	0.504115	3.28352
ENSG00000188257	2.23245	3.65678	10.3781	0.00127521	0.0273424	PLA2G2A	protein_coding	72	77	67	654	62	297	phospholipase A2, group IIA (platelets, synovial fluid) [Source:HGNC Symbol;Acc:HGNC:9031]	1	PLA2G2A	protein_coding	1.41905	1.32954	1.71323	12.0795	2.23296	6.17343
ENSG00000189120	2.22268	2.7239	11.9489	0.00054681	0.015136	SP6	protein_coding	15	13	6	78	31	32	Sp6 transcription factor [Source:HGNC Symbol;Acc:HGNC:14530]	17	SP6	protein_coding	0.134392	0.10204	0.0697442	0.654911	0.507537	0.302369
ENSG00000134853	2.20853	4.05645	18.5117	1.68866e-05	0.00109262	PDGFRA	protein_coding	62	54	30	307	102	201	platelet-derived growth factor receptor, alpha polypeptide [Source:HGNC Symbol;Acc:HGNC:8803]	4	PDGFRA	protein_coding	0.0880906	0.0672167	0.0553011	0.408773	0.264827	0.301189
ENSG00000006611	2.20171	1.38081	9.54935	0.0020002	0.0378393	USH1C	protein_coding	6	4	8	27	8	50	Usher syndrome 1C (autosomal recessive, severe) [Source:HGNC Symbol;Acc:HGNC:12597]	11	USH1C	protein_coding	0.0116684	0.00681496	0.0201847	0.0492071	0.0284297	0.102549
ENSG00000142408	2.2003	1.86455	12.0407	0.000520503	0.0145832	CACNG8	protein_coding	34	15	10	55	43	125	calcium channel, voltage-dependent, gamma subunit 8 [Source:HGNC Symbol;Acc:HGNC:13628]	19	CACNG8	protein_coding	0.122925	0.0475113	0.0469067	0.18635	0.284088	0.476623
ENSG00000165215	2.19942	4.5917	13.9627	0.000186476	0.00688602	CLDN3	protein_coding	162	21	112	333	135	617	claudin 3 [Source:HGNC Symbol;Acc:HGNC:2045]	7	CLDN3	protein_coding	12.5031	1.41993	11.2149	24.0853	19.0397	50.2217
ENSG00000239467	2.19765	3.97806	26.3807	2.80321e-07	3.53936e-05	ERICH2	lincRNA	53	94	96	331	297	335		2	ERICH2	lincRNA	0.740188	1.15011	1.73945	4.33211	7.5796	4.93419
ENSG00000232442	2.19728	5.3149	17.0062	3.72589e-05	0.00203182	CTD-3184A7.4	antisense	118	105	64	417	102	884		20	CTD-3184A7.4	antisense	7.25951	5.65926	5.10834	24.0418	11.467	57.3565
ENSG00000222020	2.19094	2.57329	10.4409	0.00123254	0.0267502	AC062017.1	antisense	7	8	49	32	65	138		2	AC062017.1	antisense	0.741106	0.742023	6.73059	3.17496	12.5753	15.4087
ENSG00000166268	2.18819	1.73337	9.91243	0.00164166	0.032558	MYRFL	protein_coding	15	36	6	90	35	96	myelin regulatory factor-like [Source:HGNC Symbol;Acc:HGNC:26316]	12	MYRFL	protein_coding	0.0110151	0.0231603	0.0057164	0.0619363	0.0469665	0.0743486
ENSG00000246662	2.18322	1.86674	11.7537	0.000607223	0.0162226	LINC00535	antisense	20	18	14	84	23	119	long intergenic non-protein coding RNA 535 [Source:HGNC Symbol;Acc:HGNC:43644]	8	LINC00535	antisense	0.0040338	0.00318055	0.00366342	0.015877	0.00847688	0.0253126
ENSG00000183011	2.17991	6.30098	20.5486	5.8137e-06	0.000442546	NAA38	protein_coding	239	159	218	901	670	811	N(alpha)-acetyltransferase 38, NatC auxiliary subunit [Source:HGNC Symbol;Acc:HGNC:28212]	17	NAA38	protein_coding	0.822387	0.479315	0.973217	2.90542	4.21286	2.94309
ENSG00000105672	2.15939	2.33574	9.80051	0.00174463	0.0339251	ETV2	protein_coding	18	6	25	67	39	97	ets variant 2 [Source:HGNC Symbol;Acc:HGNC:3491]	19	ETV2	protein_coding	0.565736	0.165211	1.01943	1.97343	2.2399	3.21527
ENSG00000187479	2.159	3.7434	9.19239	0.00243023	0.043049	C11orf96	protein_coding	13	9	1	78	16	8	chromosome 11 open reading frame 96 [Source:HGNC Symbol;Acc:HGNC:38675]	11	C11orf96	protein_coding	0.0672375	0.0407808	0.00671031	0.378067	0.151221	0.0436378
ENSG00000135903	2.15727	1.99427	13.4989	0.000238698	0.00827792	PAX3	protein_coding	12	11	6	43	23	47	paired box 3 [Source:HGNC Symbol;Acc:HGNC:8617]	2	PAX3	protein_coding	0.0118961	0.00955343	0.00771698	0.039948	0.0416652	0.0491388
ENSG00000130528	2.15424	4.05401	9.18612	0.00243857	0.0430807	HRC	protein_coding	20	7	0	22	29	35	histidine rich calcium binding protein [Source:HGNC Symbol;Acc:HGNC:5178]	19	HRC	protein_coding	0.464976	0.142575	0	0.479324	1.23203	0.85817
ENSG00000115738	2.15405	7.93358	22.9361	1.67476e-06	0.000149465	ID2	protein_coding	349	687	420	4105	506	2505	inhibitor of DNA binding 2, dominant negative helix-loop-helix protein [Source:HGNC Symbol;Acc:HGNC:5361]	2	ID2	protein_coding	6.11431	10.5445	9.54654	67.3971	16.1993	46.2844
ENSG00000006283	2.15071	3.13046	12.2795	0.000457966	0.0132804	CACNA1G	protein_coding	14	10	9	45	33	49	calcium channel, voltage-dependent, T type, alpha 1G subunit [Source:HGNC Symbol;Acc:HGNC:1394]	17	CACNA1G	protein_coding	0.0207134	0.0129619	0.0172759	0.0623937	0.0892197	0.0764581
ENSG00000180011	2.1472	3.78483	22.0198	2.69847e-06	0.000223487	ZADH2	protein_coding	38	39	19	184	37	186	zinc binding alcohol dehydrogenase domain containing 2 [Source:HGNC Symbol;Acc:HGNC:28697]	18	ZADH2	protein_coding	0.262183	0.235738	0.170078	1.18972	0.466494	1.35344
ENSG00000160318	2.14142	4.78864	18.0455	2.15683e-05	0.00133704	CLDND2	protein_coding	131	99	86	292	450	477	claudin domain containing 2 [Source:HGNC Symbol;Acc:HGNC:28511]	19	CLDND2	protein_coding	6.75626	4.47317	5.75451	14.1131	42.4103	25.9453
ENSG00000230615	2.14128	2.87264	13.0105	0.000309741	0.0101314	RP5-1198O20.4	lincRNA	37	15	15	98	57	116		1	RP5-1198O20.4	lincRNA	0.0487741	0.017323	0.0256539	0.121065	0.137305	0.161269
ENSG00000226677	2.13861	2.49379	11.7554	0.000606656	0.0162226	IGBP1P1	processed_pseudogene	13	26	5	58	17	99	immunoglobulin (CD79A) binding protein 1 pseudogene 1 [Source:HGNC Symbol;Acc:HGNC:19709]	14	IGBP1P1	processed_pseudogene	1.26711	2.22018	0.632287	5.29789	3.02791	10.1768
ENSG00000229557	2.13591	2.58088	13.3188	0.000262753	0.00897195	LINC00379	lincRNA	12	18	20	151	22	68	long intergenic non-protein coding RNA 379 [Source:HGNC Symbol;Acc:HGNC:42705]	13	LINC00379	lincRNA	0.310752	0.408367	0.671951	3.66451	1.04107	1.85715
ENSG00000125967	2.12648	6.04075	18.9503	1.34171e-05	0.000899032	NECAB3	protein_coding	245	116	49	611	200	791	N-terminal EF-hand calcium binding protein 3 [Source:HGNC Symbol;Acc:HGNC:15851]	20	NECAB3	protein_coding	1.38531	0.574624	0.35946	3.23763	2.06649	4.71695
ENSG00000136732	2.12422	7.45609	31.3227	2.18505e-08	3.86679e-06	GYPC	protein_coding	455	416	352	2052	766	2196	glycophorin C (Gerbich blood group) [Source:HGNC Symbol;Acc:HGNC:4704]	2	GYPC	protein_coding	1.09723	0.878874	1.1013	4.63736	3.37552	5.58502
ENSG00000166106	2.10992	1.6313	11.666	0.000636537	0.0168016	ADAMTS15	protein_coding	14	6	10	35	26	53	ADAM metallopeptidase with thrombospondin type 1 motif, 15 [Source:HGNC Symbol;Acc:HGNC:16305]	11	ADAMTS15	protein_coding	0.049716	0.0186666	0.0460726	0.116477	0.168719	0.198495
ENSG00000141526	2.10922	5.31974	25.3773	4.71442e-07	5.42289e-05	SLC16A3	protein_coding	41	44	70	164	123	318	solute carrier family 16 (monocarboxylate transporter), member 3 [Source:HGNC Symbol;Acc:HGNC:10924]	17	SLC16A3	protein_coding	0.123067	0.115706	0.272603	0.461325	0.674662	1.00668
ENSG00000148120	2.10868	5.23932	25.1394	5.33311e-07	5.96876e-05	C9orf3	protein_coding	142	215	113	1061	196	736	chromosome 9 open reading frame 3 [Source:HGNC Symbol;Acc:HGNC:1361]	9	C9orf3	protein_coding	0.0386984	0.051332	0.0399538	0.270973	0.0976077	0.211537
ENSG00000223745	2.10778	3.55588	14.3884	0.000148714	0.0056706	RP4-717I23.3	processed_transcript	34	76	10	118	80	219		1	RP4-717I23.3	processed_transcript	0.039844	0.0780267	0.015204	0.12959	0.171316	0.270666
ENSG00000116991	2.10703	3.27898	14.2725	0.000158156	0.00599746	SIPA1L2	protein_coding	27	39	10	135	50	100	signal-induced proliferation-associated 1 like 2 [Source:HGNC Symbol;Acc:HGNC:23800]	1	SIPA1L2	protein_coding	0.0162155	0.0205199	0.00779184	0.075981	0.0548731	0.0633389
ENSG00000158560	2.10479	2.29942	9.41613	0.00215085	0.039833	DYNC1I1	protein_coding	10	17	4	106	12	39	dynein, cytoplasmic 1, intermediate chain 1 [Source:HGNC Symbol;Acc:HGNC:2963]	7	DYNC1I1	protein_coding	0.00291054	0.00433478	0.00151045	0.0289124	0.00638231	0.0119713
ENSG00000170961	2.09614	5.42696	21.0561	4.46033e-06	0.000352485	HAS2	protein_coding	289	330	177	1483	490	1246	hyaluronan synthase 2 [Source:HGNC Symbol;Acc:HGNC:4819]	8	HAS2	protein_coding	0.969943	0.970303	0.770719	4.66439	3.00516	4.41033
ENSG00000126705	2.09213	3.38068	12.8421	0.000338904	0.0107788	AHDC1	protein_coding	51	26	43	98	121	224	AT hook, DNA binding motif, containing 1 [Source:HGNC Symbol;Acc:HGNC:25230]	1	AHDC1	protein_coding	0.0711791	0.0317908	0.077862	0.128178	0.308597	0.329712
ENSG00000186510	2.08858	1.96761	10.9682	0.000926863	0.0216844	CLCNKA	protein_coding	5	6	6	33	11	25	chloride channel, voltage-sensitive Ka [Source:HGNC Symbol;Acc:HGNC:2026]	1	CLCNKA	protein_coding	0.0323722	0.0340328	0.0503996	0.200226	0.130142	0.170705
ENSG00000225177	2.08699	4.29759	22.5991	1.99582e-06	0.000173628	FLJ46906	antisense	99	94	91	456	201	449		6	FLJ46906	antisense	2.05205	1.70697	2.44719	8.85773	7.61328	9.81529
ENSG00000182985	2.08333	3.98235	17.9565	2.26012e-05	0.00137688	CADM1	protein_coding	71	108	52	239	205	364	cell adhesion molecule 1 [Source:HGNC Symbol;Acc:HGNC:5951]	11	CADM1	protein_coding	0.0207772	0.0276884	0.0197427	0.0655438	0.109624	0.11234
ENSG00000121900	2.0819	6.91726	22.4138	2.19788e-06	0.000186811	TMEM54	protein_coding	538	294	442	3529	461	1952	transmembrane protein 54 [Source:HGNC Symbol;Acc:HGNC:24143]	1	TMEM54	protein_coding	7.72329	3.69754	8.23222	47.4764	12.0933	29.5532
ENSG00000188153	2.08178	5.01025	23.8057	1.06565e-06	0.000103104	COL4A5	protein_coding	174	189	96	433	508	585	collagen, type IV, alpha 5 [Source:HGNC Symbol;Acc:HGNC:2207]	X	COL4A5	protein_coding	0.0663382	0.0631279	0.0474854	0.154706	0.353917	0.23522
ENSG00000159173	2.07762	9.04464	13.7802	0.000205493	0.0073867	TNNI1	protein_coding	6	12	4	51	17	18	troponin I type 1 (skeletal, slow) [Source:HGNC Symbol;Acc:HGNC:11945]	1	TNNI1	protein_coding	0.0225878	0.0395776	0.019537	0.179928	0.116949	0.0714661
ENSG00000202198	2.07699	4.68256	13.4409	0.000246195	0.00846754	RN7SK	misc_RNA	48	82	155	101	456	391	RNA, 7SK small nuclear [Source:HGNC Symbol;Acc:HGNC:10037]	6	RN7SK	misc_RNA	14.2908	21.3883	59.8718	28.1801	248.087	122.772
ENSG00000243836	2.07268	3.19327	16.0307	6.23248e-05	0.00300675	WDR86-AS1	processed_transcript	14	51	42	107	77	212	WDR86 antisense RNA 1 [Source:HGNC Symbol;Acc:HGNC:41186]	7	WDR86-AS1	processed_transcript	0.328045	1.04694	1.27682	2.3496	3.29701	5.23897
ENSG00000105519	2.0627	2.35824	12.675	0.000370578	0.011374	CAPS	protein_coding	14	10	11	65	22	51	calcyphosine [Source:HGNC Symbol;Acc:HGNC:1487]	19	CAPS	protein_coding	0.305597	0.191235	0.311522	1.32966	0.877541	1.17408
ENSG00000054277	2.06013	2.57197	11.4373	0.000719841	0.0181892	OPN3	protein_coding	24	12	2	76	13	61	opsin 3 [Source:HGNC Symbol;Acc:HGNC:14007]	1	OPN3	protein_coding	0.0270182	0.0118351	0.00292112	0.0801797	0.0267431	0.0724236
ENSG00000167371	2.05718	4.32507	12.8864	0.000330979	0.0105919	PRRT2	protein_coding	84	43	33	235	67	357	proline-rich transmembrane protein 2 [Source:HGNC Symbol;Acc:HGNC:30500]	16	PRRT2	protein_coding	2.05093	0.919784	1.04535	5.37707	2.98931	9.19275
ENSG00000279483	2.05252	3.43468	8.90375	0.00284586	0.0477114	RPL41	protein_coding	53	59	36	88	352	86	ribosomal protein L41 [Source:HGNC Symbol;Acc:HGNC:10354]	7	RPL41	protein_coding	12.8257	12.5084	11.3027	19.9569	155.658	21.9486
ENSG00000159761	2.05167	2.86567	10.0892	0.00149139	0.0306778	C16orf86	protein_coding	27	18	14	81	41	100	chromosome 16 open reading frame 86 [Source:HGNC Symbol;Acc:HGNC:33755]	16	C16orf86	protein_coding	1.36598	0.797809	0.918933	3.84036	3.79043	5.33563
ENSG00000125968	2.04491	9.5443	23.5007	1.24868e-06	0.000117518	ID1	protein_coding	2184	1686	2658	9921	3789	11707	inhibitor of DNA binding 1, dominant negative helix-loop-helix protein [Source:HGNC Symbol;Acc:HGNC:5360]	20	ID1	protein_coding	174.17	117.794	275.01	741.448	552.164	984.623
ENSG00000126016	2.04456	3.45329	14.8947	0.000113679	0.00465164	AMOT	protein_coding	56	47	31	221	118	144	angiomotin [Source:HGNC Symbol;Acc:HGNC:17810]	X	AMOT	protein_coding	0.082971	0.0610072	0.0595901	0.306857	0.31948	0.225012
ENSG00000186493	2.04334	4.41229	16.9943	3.74915e-05	0.00203743	C5orf38	protein_coding	40	24	37	219	45	150	chromosome 5 open reading frame 38 [Source:HGNC Symbol;Acc:HGNC:24226]	5	C5orf38	protein_coding	1.2033	0.632515	1.44408	6.17396	2.47372	4.75894
ENSG00000119630	2.04225	5.0597	13.9455	0.000188193	0.00692101	PGF	protein_coding	108	50	54	345	88	448	placental growth factor [Source:HGNC Symbol;Acc:HGNC:8893]	14	PGF	protein_coding	0.760641	0.308511	0.493429	2.27709	1.13256	3.32766
ENSG00000110195	2.03798	3.16875	17.4101	3.0122e-05	0.00172763	FOLR1	protein_coding	30	29	30	125	51	171	folate receptor 1 (adult) [Source:HGNC Symbol;Acc:HGNC:3791]	11	FOLR1	protein_coding	0.437118	0.370186	0.567117	1.70684	1.35791	2.62771
ENSG00000120057	2.03413	2.57256	12.7248	0.000360836	0.0112011	SFRP5	protein_coding	24	15	11	89	39	51	secreted frizzled-related protein 5 [Source:HGNC Symbol;Acc:HGNC:10779]	10	SFRP5	protein_coding	0.453372	0.248245	0.269594	1.57557	1.34627	1.01606
ENSG00000273209	2.02905	3.71927	13.9822	0.000184551	0.00684657	RP11-107N15.1	lincRNA	97	49	84	323	172	372		2	RP11-107N15.1	lincRNA	12.4253	5.49891	13.9601	38.7742	40.2612	50.2554
ENSG00000162545	2.02833	5.43525	25.006	5.71535e-07	6.26118e-05	CAMK2N1	protein_coding	132	113	91	597	120	727	calcium/calmodulin-dependent protein kinase II inhibitor 1 [Source:HGNC Symbol;Acc:HGNC:24190]	1	CAMK2N1	protein_coding	3.38703	2.5402	3.02943	14.3557	5.62665	19.6736
ENSG00000243926	2.02768	2.71969	15.2903	9.219e-05	0.00398496	TIPARP-AS1	antisense	17	22	16	47	62	80	TIPARP antisense RNA 1 [Source:HGNC Symbol;Acc:HGNC:41028]	3	TIPARP-AS1	antisense	0.663848	0.75264	0.810614	1.71998	4.4242	3.29469
ENSG00000100842	2.01727	4.51473	13.867	0.000196211	0.00712728	EFS	protein_coding	79	90	34	254	127	303	embryonal Fyn-associated substrate [Source:HGNC Symbol;Acc:HGNC:16898]	14	EFS	protein_coding	0.830129	0.828527	0.463524	2.50125	2.43863	3.35789
ENSG00000164237	2.01188	3.62528	13.4881	0.000240079	0.00829857	CMBL	protein_coding	38	39	9	127	30	152	carboxymethylenebutenolidase homolog (Pseudomonas) [Source:HGNC Symbol;Acc:HGNC:25090]	5	CMBL	protein_coding	0.116123	0.104411	0.0356823	0.363701	0.167525	0.489874
ENSG00000272870	2.00614	3.71414	14.6411	0.000130049	0.00510941	RP11-798M19.6	antisense	60	85	28	217	110	232		4	RP11-798M19.6	antisense	0.884334	1.09756	0.535424	2.9973	2.96266	3.60627
ENSG00000114779	1.99579	4.46593	17.9096	2.31644e-05	0.0014024	ABHD14B	protein_coding	65	78	38	228	77	391	abhydrolase domain containing 14B [Source:HGNC Symbol;Acc:HGNC:28235]	3	ABHD14B	protein_coding	0.428634	0.450623	0.325111	1.40901	0.927871	2.71928
ENSG00000226383	1.9941	1.76024	9.44022	0.00212278	0.0395155	AC093375.1	lincRNA	14	11	14	63	24	60		2	AC093375.1	lincRNA	0.10584	0.0728549	0.137317	0.446341	0.331555	0.478384
ENSG00000085871	1.99105	5.07979	19.7928	8.63052e-06	0.000618322	MGST2	protein_coding	92	285	144	474	542	611	microsomal glutathione S-transferase 2 [Source:HGNC Symbol;Acc:HGNC:7063]	4	MGST2	protein_coding	0.120556	0.327184	0.244816	0.582085	1.29785	0.8444
ENSG00000231817	1.98801	3.22455	16.2752	5.47756e-05	0.00270031	LINC01198	lincRNA	31	45	14	139	58	116	long intergenic non-protein coding RNA 1198 [Source:HGNC Symbol;Acc:HGNC:49598]	13	LINC01198	lincRNA	0.0970876	0.123469	0.0568859	0.407964	0.331935	0.383146
ENSG00000113441	1.97376	2.0919	10.2055	0.00140024	0.0294037	LNPEP	protein_coding	15	36	8	93	41	65	leucyl/cystinyl aminopeptidase [Source:HGNC Symbol;Acc:HGNC:6656]	5	LNPEP	protein_coding	0.0144313	0.0303433	0.00998573	0.0838501	0.0720813	0.0659528
ENSG00000161048	1.96326	2.08609	9.01084	0.00268382	0.0456603	NAPEPLD	protein_coding	6	38	19	84	51	64	N-acyl phosphatidylethanolamine phospholipase D [Source:HGNC Symbol;Acc:HGNC:21683]	7	NAPEPLD	protein_coding	0.0118411	0.0657006	0.0486484	0.155355	0.183922	0.133206
ENSG00000277268	1.96065	3.50653	16.4814	4.91296e-05	0.00252414	RP11-445F12.1	antisense	100	91	79	562	104	499		17	RP11-445F12.1	antisense	0.131022	0.104455	0.134291	0.690059	0.249001	0.689524
ENSG00000215271	1.95839	4.15207	21.0136	4.56036e-06	0.00035902	HOMEZ	protein_coding	59	84	56	292	114	331	homeobox and leucine zipper encoding [Source:HGNC Symbol;Acc:HGNC:20164]	14	HOMEZ	protein_coding	0.214495	0.26754	0.264136	0.994839	0.757344	1.2691
ENSG00000167766	1.95561	4.65144	18.0082	2.19959e-05	0.00135543	ZNF83	protein_coding	47	137	62	262	186	349	zinc finger protein 83 [Source:HGNC Symbol;Acc:HGNC:13158]	19	ZNF83	protein_coding	0.0478417	0.122173	0.0818794	0.249928	0.345975	0.374661
ENSG00000174469	1.95323	4.32641	9.80339	0.00174191	0.0339251	CNTNAP2	protein_coding	277	192	28	483	330	505	contactin associated protein-like 2 [Source:HGNC Symbol;Acc:HGNC:13830]	7	CNTNAP2	protein_coding	0.0118088	0.00717091	0.00154868	0.0192966	0.0257078	0.0227051
ENSG00000197993	1.94928	4.29904	19.7728	8.72133e-06	0.000622673	KEL	protein_coding	123	100	64	388	185	415	Kell blood group, metallo-endopeptidase [Source:HGNC Symbol;Acc:HGNC:6308]	7	KEL	protein_coding	0.560332	0.399104	0.378264	1.65645	1.54005	1.99385
ENSG00000198795	1.94831	2.4271	8.80623	0.00300203	0.0496463	ZNF521	protein_coding	12	26	7	89	15	50	zinc finger protein 521 [Source:HGNC Symbol;Acc:HGNC:24605]	18	ZNF521	protein_coding	0.0040618	0.00771002	0.00307404	0.0282314	0.00927795	0.0178489
ENSG00000106018	1.93829	2.74511	10.498	0.00119505	0.0260733	VIPR2	protein_coding	60	17	10	184	29	94	vasoactive intestinal peptide receptor 2 [Source:HGNC Symbol;Acc:HGNC:12695]	7	VIPR2	protein_coding	0.0504784	0.0125299	0.0109151	0.14507	0.0445837	0.083404
ENSG00000125462	1.93552	3.04822	12.9389	0.000321822	0.0103865	C1orf61	protein_coding	71	67	12	188	134	128	chromosome 1 open reading frame 61 [Source:HGNC Symbol;Acc:HGNC:30780]	1	C1orf61	protein_coding	0.263722	0.218026	0.0578288	0.654412	0.909529	0.501421
ENSG00000137507	1.93153	2.84182	9.37903	0.00219482	0.0403586	LRRC32	protein_coding	20	15	25	121	33	62	leucine rich repeat containing 32 [Source:HGNC Symbol;Acc:HGNC:4161]	11	LRRC32	protein_coding	0.148604	0.097642	0.240999	0.842541	0.448062	0.485844
ENSG00000171345	1.92611	8.79549	24.2131	8.62418e-07	8.75312e-05	KRT19	protein_coding	940	767	971	3962	1172	5002	keratin 19 [Source:HGNC Symbol;Acc:HGNC:6436]	17	KRT19	protein_coding	19.6876	14.0736	26.3851	77.7651	44.8555	110.488
ENSG00000204219	1.92299	4.99393	12.0317	0.000523024	0.0146341	TCEA3	protein_coding	30	35	16	149	17	159	transcription elongation factor A (SII), 3 [Source:HGNC Symbol;Acc:HGNC:11615]	1	TCEA3	protein_coding	0.0674806	0.0689717	0.046693	0.314087	0.0698763	0.377189
ENSG00000125848	1.9197	3.3402	18.7715	1.47355e-05	0.000971623	FLRT3	protein_coding	71	71	38	330	99	205	fibronectin leucine rich transmembrane protein 3 [Source:HGNC Symbol;Acc:HGNC:3762]	20	FLRT3	protein_coding	0.476874	0.417781	0.331134	2.07714	1.21508	1.45212
ENSG00000173442	1.91839	1.61428	9.13185	0.00251198	0.043821	EHBP1L1	protein_coding	8	17	10	42	23	51	EH domain binding protein 1-like 1 [Source:HGNC Symbol;Acc:HGNC:30682]	11	EHBP1L1	protein_coding	0.0473149	0.0880851	0.0767331	0.232789	0.248576	0.318114
ENSG00000275023	1.91749	3.1398	11.9708	0.000540411	0.0149989	MLLT6	protein_coding	61	48	19	151	106	146	myeloid/lymphoid or mixed-lineage leukemia (trithorax homolog, Drosophila); translocated to, 6 [Source:HGNC Symbol;Acc:HGNC:7138]	17	MLLT6	protein_coding	0.247031	0.170297	0.0998274	0.573065	0.784424	0.623561
ENSG00000227199	1.91722	4.02655	11.7549	0.000606843	0.0162226	ST7-AS1	antisense	61	55	41	314	33	324	ST7 antisense RNA 1 [Source:HGNC Symbol;Acc:HGNC:16000]	7	ST7-AS1	antisense	3.17437	2.50747	2.76813	15.3131	3.13809	17.7819
ENSG00000143850	1.91466	3.27254	12.1901	0.000480436	0.0137776	PLEKHA6	protein_coding	58	29	14	129	95	89	pleckstrin homology domain containing, family A member 6 [Source:HGNC Symbol;Acc:HGNC:17053]	1	PLEKHA6	protein_coding	0.0358814	0.0157175	0.0112368	0.0747888	0.107396	0.0580679
ENSG00000174804	1.91185	3.93061	18.8865	1.38733e-05	0.000923624	FZD4	protein_coding	69	68	68	336	94	315	frizzled class receptor 4 [Source:HGNC Symbol;Acc:HGNC:4042]	11	FZD4	protein_coding	0.698025	0.602665	0.892494	3.18542	1.73769	3.36076
ENSG00000114115	1.90402	6.10095	20.7315	5.2839e-06	0.000408221	RBP1	protein_coding	204	234	202	773	598	728	retinol binding protein 1, cellular [Source:HGNC Symbol;Acc:HGNC:9919]	3	RBP1	protein_coding	0.894972	0.899374	1.14975	3.17808	4.79407	3.36834
ENSG00000172638	1.90329	7.68416	10.7718	0.00103061	0.0234491	EFEMP2	protein_coding	1155	445	683	3624	548	4691	EGF containing fibulin-like extracellular matrix protein 2 [Source:HGNC Symbol;Acc:HGNC:3219]	11	EFEMP2	protein_coding	15.8689	5.35635	12.1747	46.6613	13.7584	67.9726
ENSG00000152082	1.90315	7.12773	9.72913	0.00181371	0.0350085	MZT2B	protein_coding	520	211	596	1083	1622	1226	mitotic spindle organizing protein 2B [Source:HGNC Symbol;Acc:HGNC:25886]	2	MZT2B	protein_coding	5.68169	2.01977	8.4488	11.0894	32.3853	14.1276
ENSG00000173482	1.9027	2.84248	11.4514	0.000714407	0.0181272	PTPRM	protein_coding	22	35	17	44	80	100	protein tyrosine phosphatase, receptor type, M [Source:HGNC Symbol;Acc:HGNC:9675]	18	PTPRM	protein_coding	0.00257296	0.00358611	0.00257949	0.00482246	0.0170972	0.0123343
ENSG00000142303	1.89657	3.94765	12.8867	0.000330928	0.0105919	ADAMTS10	protein_coding	111	64	46	195	193	311	ADAM metallopeptidase with thrombospondin type 1 motif, 10 [Source:HGNC Symbol;Acc:HGNC:13201]	19	ADAMTS10	protein_coding	0.357646	0.180657	0.192293	0.588803	1.13635	1.05681
ENSG00000167799	1.89382	2.34037	9.10531	0.00254868	0.0441224	NUDT8	protein_coding	26	9	12	64	27	65	nudix (nucleoside diphosphate linked moiety X)-type motif 8 [Source:HGNC Symbol;Acc:HGNC:8055]	11	NUDT8	protein_coding	1.28237	0.388892	0.767886	2.95819	2.43348	3.38111
ENSG00000133636	1.8929	3.89804	13.0912	0.000296687	0.00975064	NTS	protein_coding	92	173	74	608	180	387	neurotensin [Source:HGNC Symbol;Acc:HGNC:8038]	12	NTS	protein_coding	1.03932	1.71219	1.08459	6.4368	3.71584	4.6108
ENSG00000178922	1.89027	2.13604	10.5227	0.00117919	0.0258634	HYI	protein_coding	18	16	10	57	21	91	hydroxypyruvate isomerase (putative) [Source:HGNC Symbol;Acc:HGNC:26948]	1	HYI	protein_coding	0.592261	0.461217	0.426889	1.7576	1.26265	3.15781
ENSG00000250786	1.88894	6.17434	23.2041	1.4569e-06	0.000135778	SNHG18	lincRNA	180	134	105	435	286	665	small nucleolar RNA host gene 18 (non-protein coding) [Source:HGNC Symbol;Acc:HGNC:49007]	5	SNHG18	lincRNA	4.01109	2.61601	3.03567	9.08416	11.6461	15.6285
ENSG00000105707	1.88709	6.03856	11.8213	0.00058557	0.015995	HPN	protein_coding	235	109	195	854	151	1119	hepsin [Source:HGNC Symbol;Acc:HGNC:5155]	19	HPN	protein_coding	0.88581	0.359952	0.953634	3.01673	1.0401	4.44844
ENSG00000182310	1.88529	3.07027	9.91956	0.00163531	0.0324958	SPACA6P	processed_transcript	20	14	30	45	68	82	sperm acrosome associated 6, pseudogene [Source:HGNC Symbol;Acc:HGNC:27113]	19	SPACA6P	processed_transcript	0.103165	0.063267	0.20077	0.217531	0.640968	0.44609
ENSG00000141448	1.8849	3.64263	9.69499	0.00184771	0.0355217	GATA6	protein_coding	8	36	59	187	69	87	GATA binding protein 6 [Source:HGNC Symbol;Acc:HGNC:4174]	18	GATA6	protein_coding	0.0237569	0.0936584	0.227314	0.520411	0.374431	0.272473
ENSG00000196741	1.88392	3.00965	10.1402	0.00145074	0.0300978	LINC01560	lincRNA	18	24	30	105	21	144	long intergenic non-protein coding RNA 1560 [Source:HGNC Symbol;Acc:HGNC:27333]	X	LINC01560	lincRNA	1.41253	1.64999	3.05437	7.72184	3.0114	11.9177
ENSG00000130270	1.88327	3.19904	9.10212	0.00255314	0.0441626	ATP8B3	protein_coding	90	31	29	125	60	272	ATPase, aminophospholipid transporter, class I, type 8B, member 3 [Source:HGNC Symbol;Acc:HGNC:13535]	19	ATP8B3	protein_coding	0.292787	0.0883519	0.1224	0.381087	0.356684	0.933217
ENSG00000101493	1.87544	3.07469	14.8678	0.000115316	0.00470003	ZNF516	protein_coding	31	37	33	103	77	147	zinc finger protein 516 [Source:HGNC Symbol;Acc:HGNC:28990]	18	ZNF516	protein_coding	0.0222316	0.0232465	0.0307042	0.0692233	0.100908	0.111181
ENSG00000077092	1.87511	2.62486	11.0595	0.000882361	0.0208792	RARB	protein_coding	11	12	7	52	24	23	retinoic acid receptor, beta [Source:HGNC Symbol;Acc:HGNC:9865]	3	RARB	protein_coding	0.00255133	0.00243838	0.00210643	0.0113027	0.0101721	0.00562609
ENSG00000185269	1.8739	2.43823	11.3967	0.00073573	0.0185095	NOTUM	protein_coding	43	8	19	144	24	77	notum pectinacetylesterase homolog (Drosophila) [Source:HGNC Symbol;Acc:HGNC:27106]	17	NOTUM	protein_coding	0.452666	0.0737809	0.2595	1.42062	0.461683	0.854879
ENSG00000099864	1.86826	4.58611	16.3563	5.24807e-05	0.00260579	PALM	protein_coding	95	41	48	182	116	255	paralemmin [Source:HGNC Symbol;Acc:HGNC:8594]	19	PALM	protein_coding	0.23788	0.0899422	0.155937	0.427082	0.530782	0.67341
ENSG00000070882	1.86141	2.21118	10.5091	0.00118786	0.0259986	OSBPL3	protein_coding	46	42	10	99	76	100	oxysterol binding protein-like 3 [Source:HGNC Symbol;Acc:HGNC:16370]	7	OSBPL3	protein_coding	0.0244171	0.0195313	0.00688668	0.0492466	0.0737179	0.055981
ENSG00000236088	1.86141	2.36046	11.5254	0.000686525	0.0175922	COX10-AS1	processed_transcript	24	26	19	117	23	114	COX10 antisense RNA 1 [Source:HGNC Symbol;Acc:HGNC:38873]	17	COX10-AS1	processed_transcript	0.0075331	0.00714959	0.00773732	0.0344155	0.0131921	0.0377374
ENSG00000258401	1.86106	3.80027	19.4655	1.02433e-05	0.000716514	RP11-326E7.1	processed_pseudogene	33	61	33	89	156	134		14	RP11-326E7.1	processed_pseudogene	7.77514	12.5913	10.0875	19.6512	67.1649	33.2969
ENSG00000253341	1.86014	8.46832	9.12426	0.00252242	0.0438512	RP11-730G20.2	processed_pseudogene	639	457	358	1863	420	3093		8	RP11-730G20.2	processed_pseudogene	62.7814	39.3361	45.6339	171.533	75.4055	320.49
ENSG00000236494	1.85638	3.71248	9.33695	0.00224579	0.0410406	RP11-89N17.4	lincRNA	90	95	102	591	96	330		7	RP11-89N17.4	lincRNA	0.885308	0.818692	1.30175	5.4481	1.72563	3.4235
ENSG00000255471	1.85104	3.29251	9.23272	0.00237728	0.0423958	RP11-736K20.5	antisense	43	23	13	140	10	155		11	RP11-736K20.5	antisense	0.128712	0.060315	0.0504859	0.392722	0.0546985	0.489315
ENSG00000165698	1.84529	3.04822	15.109	0.000101479	0.004288	C9orf9	protein_coding	24	22	39	81	59	139	chromosome 9 open reading frame 9 [Source:HGNC Symbol;Acc:HGNC:1367]	9	C9orf9	protein_coding	0.19369	0.155548	0.408353	0.612615	0.870107	1.18309
ENSG00000101384	1.84421	3.68608	20.2131	6.92771e-06	0.000515965	JAG1	protein_coding	59	74	38	176	139	194	jagged 1 [Source:HGNC Symbol;Acc:HGNC:6188]	20	JAG1	protein_coding	0.15915	0.174877	0.132988	0.444911	0.685162	0.551901
ENSG00000091136	1.84044	4.55703	17.2716	3.23991e-05	0.00182785	LAMB1	protein_coding	185	129	52	337	307	368	laminin, beta 1 [Source:HGNC Symbol;Acc:HGNC:6486]	7	LAMB1	protein_coding	0.228757	0.139746	0.0834222	0.390516	0.69369	0.479906
ENSG00000248475	1.83872	3.47994	19.0769	1.25556e-05	0.000852342	RP11-479O16.1	antisense	42	43	70	223	95	183		5	RP11-479O16.1	antisense	0.0546423	0.049011	0.118155	0.271888	0.225854	0.251094
ENSG00000154358	1.83806	4.45504	12.0586	0.00051554	0.0144661	OBSCN	protein_coding	91	28	43	150	118	193	obscurin, cytoskeletal calmodulin and titin-interacting RhoGEF [Source:HGNC Symbol;Acc:HGNC:15719]	1	OBSCN	protein_coding	0.0523626	0.0141151	0.0321013	0.0808866	0.124075	0.117123
ENSG00000248699	1.83694	5.11642	15.0185	0.000106461	0.00444398	CTD-2313D3.1	processed_pseudogene	132	66	79	329	76	595		5	CTD-2313D3.1	processed_pseudogene	11.6837	5.11795	9.07212	27.2903	12.2926	55.543
ENSG00000231789	1.83649	5.94126	12.7613	0.000353866	0.0110916	PIK3CD-AS2	antisense	325	255	385	876	1001	1030	PIK3CD antisense RNA 2 [Source:HGNC Symbol;Acc:HGNC:51334]	1	PIK3CD-AS2	antisense	2.11059	1.45079	3.24381	5.33126	11.8789	7.05443
ENSG00000198336	1.83631	9.7731	11.0803	0.000872497	0.0207572	MYL4	protein_coding	22	15	25	188	17	49	myosin, light chain 4, alkali; atrial, embryonic [Source:HGNC Symbol;Acc:HGNC:7585]	17	MYL4	protein_coding	0.0930353	0.0555727	0.137164	0.745055	0.13137	0.218537
ENSG00000140455	1.8351	3.61717	15.8493	6.85926e-05	0.00321708	USP3	protein_coding	34	36	30	178	34	165	ubiquitin specific peptidase 3 [Source:HGNC Symbol;Acc:HGNC:12626]	15	USP3	protein_coding	0.0370633	0.0343806	0.0424289	0.181841	0.067728	0.189694
ENSG00000150281	1.83291	3.19536	12.8811	0.000331924	0.0106057	CTF1	protein_coding	26	14	21	74	26	115	cardiotrophin 1 [Source:HGNC Symbol;Acc:HGNC:2499]	16	CTF1	protein_coding	0.367393	0.173313	0.384992	0.979931	0.671359	1.7138
ENSG00000139597	1.83288	3.21738	15.7641	7.17514e-05	0.00333846	N4BP2L1	protein_coding	53	50	23	149	64	176	NEDD4 binding protein 2-like 1 [Source:HGNC Symbol;Acc:HGNC:25037]	13	N4BP2L1	protein_coding	0.189664	0.156756	0.106785	0.49969	0.418516	0.664242
ENSG00000089289	1.82914	8.06282	18.4453	1.74849e-05	0.0011243	IGBP1	protein_coding	558	1149	607	2522	1065	3943	immunoglobulin (CD79A) binding protein 1 [Source:HGNC Symbol;Acc:HGNC:5461]	X	IGBP1	protein_coding	1.66763	3.00836	2.35357	7.06342	5.81618	12.4278
ENSG00000149599	1.8222	3.50533	11.6131	0.000654891	0.0171206	DUSP15	protein_coding	10	26	36	60	37	147	dual specificity phosphatase 15 [Source:HGNC Symbol;Acc:HGNC:16236]	20	DUSP15	protein_coding	0.0425138	0.0968387	0.198567	0.239049	0.287446	0.659102
ENSG00000156925	1.82001	5.95217	9.76239	0.00178118	0.0344989	ZIC3	protein_coding	447	644	282	1510	725	1958	Zic family member 3 [Source:HGNC Symbol;Acc:HGNC:12874]	X	ZIC3	protein_coding	3.80271	4.79973	3.1125	12.0384	11.2706	17.5672
ENSG00000125652	1.81994	7.00516	12.6364	0.000378298	0.0115017	ALKBH7	protein_coding	393	227	586	939	1129	1539	alkB, alkylation repair homolog 7 (E. coli) [Source:HGNC Symbol;Acc:HGNC:21306]	19	ALKBH7	protein_coding	13.7019	6.93363	26.5071	30.6804	71.9295	56.5891
ENSG00000260329	1.81756	3.44894	11.7598	0.000605224	0.0162226	RP11-412D9.4	antisense	59	24	21	122	31	192		12	RP11-412D9.4	antisense	3.94872	1.40722	1.82347	7.65191	3.79131	13.5522
ENSG00000267296	1.81669	2.97819	12.1107	0.000501337	0.0141612	CEBPA-AS1	antisense	35	20	27	83	35	161	CEBPA antisense RNA 1 (head to head) [Source:HGNC Symbol;Acc:HGNC:25710]	19	CEBPA-AS1	antisense	1.56519	0.783566	1.56653	3.47843	2.86017	7.5933
ENSG00000203867	1.81592	2.14412	8.84691	0.00293585	0.0488247	RBM20	protein_coding	16	17	7	41	36	35	RNA binding motif protein 20 [Source:HGNC Symbol;Acc:HGNC:27424]	10	RBM20	protein_coding	0.00805852	0.00750118	0.00457412	0.019352	0.0331331	0.0185912
ENSG00000253304	1.81368	4.63374	9.3795	0.00219426	0.0403586	TMEM200B	protein_coding	193	56	36	316	98	450	transmembrane protein 200B [Source:HGNC Symbol;Acc:HGNC:33785]	1	TMEM200B	protein_coding	4.20727	1.06949	1.01817	6.45558	3.90384	10.3457
ENSG00000107485	1.81341	4.00708	16.417	5.08262e-05	0.00256093	GATA3	protein_coding	66	26	40	179	77	149	GATA binding protein 3 [Source:HGNC Symbol;Acc:HGNC:4172]	10	GATA3	protein_coding	0.30029	0.103637	0.236119	0.763231	0.640194	0.714971
ENSG00000203497	1.80712	2.37414	9.61503	0.00192991	0.0367606	PDCD4-AS1	antisense	14	23	22	57	42	83	PDCD4 antisense RNA 1 [Source:HGNC Symbol;Acc:HGNC:27425]	10	PDCD4-AS1	antisense	0.581604	0.83709	1.18576	2.21911	3.18839	3.63649
ENSG00000196839	1.80035	4.37219	14.5159	0.000138982	0.00533882	ADA	protein_coding	86	90	51	305	83	325	adenosine deaminase [Source:HGNC Symbol;Acc:HGNC:186]	20	ADA	protein_coding	0.258306	0.236823	0.198738	0.858503	0.455552	1.0295
ENSG00000253948	1.79996	4.40368	10.4985	0.00119474	0.0260733	RP11-410L14.2	lincRNA	64	79	124	303	298	227		8	RP11-410L14.2	lincRNA	0.386215	0.417659	0.970835	1.71355	3.28616	1.44471
ENSG00000123405	1.79733	3.47963	10.2893	0.00133801	0.0283847	NFE2	protein_coding	45	34	31	172	38	198	nuclear factor, erythroid 2 [Source:HGNC Symbol;Acc:HGNC:7780]	12	NFE2	protein_coding	0.490702	0.32481	0.438573	1.75768	0.757204	2.27706
ENSG00000231684	1.7927	5.93208	15.6706	7.53853e-05	0.00346856	EIF1P3	processed_pseudogene	164	123	216	398	525	549	eukaryotic translation initiation factor 1 pseudogene 3 [Source:HGNC Symbol;Acc:HGNC:49616]	1	EIF1P3	processed_pseudogene	48.3871	31.7934	82.6827	110.046	283.054	170.83
ENSG00000261455	1.79151	4.17109	12.4625	0.000415211	0.0122638	LINC01003	lincRNA	51	41	60	256	43	225	long intergenic non-protein coding RNA 1003 [Source:HGNC Symbol;Acc:HGNC:48957]	7	LINC01003	lincRNA	2.84216	2.00174	4.33814	13.3698	4.37895	13.2241
ENSG00000167702	1.79046	2.91196	10.6469	0.00110257	0.024653	KIFC2	protein_coding	37	30	44	78	64	209	kinesin family member C2 [Source:HGNC Symbol;Acc:HGNC:29530]	8	KIFC2	protein_coding	0.445549	0.31649	0.687418	0.880225	1.40831	2.65427
ENSG00000163565	1.78993	3.28215	11.5865	0.000664339	0.017263	IFI16	protein_coding	30	20	14	53	66	64	interferon, gamma-inducible protein 16 [Source:HGNC Symbol;Acc:HGNC:5395]	1	IFI16	protein_coding	0.053409	0.0311938	0.0323367	0.088425	0.214714	0.120165
ENSG00000135919	1.78898	5.65309	14.6516	0.000129327	0.00510341	SERPINE2	protein_coding	323	451	273	1087	733	1290	serpin peptidase inhibitor, clade E (nexin, plasminogen activator inhibitor type 1), member 2 [Source:HGNC Symbol;Acc:HGNC:8951]	2	SERPINE2	protein_coding	0.494254	0.604602	0.541982	1.55877	2.04963	2.08182
ENSG00000243335	1.77576	2.85227	10.6781	0.00108411	0.0243752	KCTD7	protein_coding	33	59	19	90	53	175	potassium channel tetramerization domain containing 7 [Source:HGNC Symbol;Acc:HGNC:21957]	7	KCTD7	protein_coding	0.0177846	0.0278565	0.0132849	0.0454546	0.052195	0.0994654
ENSG00000162882	1.77411	3.97585	15.5593	7.99592e-05	0.00359675	HAAO	protein_coding	24	47	38	117	49	176	3-hydroxyanthranilate 3,4-dioxygenase [Source:HGNC Symbol;Acc:HGNC:4796]	2	HAAO	protein_coding	0.0924556	0.158623	0.189924	0.42239	0.344939	0.715055
ENSG00000218014	1.77141	4.62239	13.9792	0.000184846	0.00684657	KRT19P1	processed_pseudogene	37	59	44	180	51	225	keratin 19 pseudogene 1 [Source:HGNC Symbol;Acc:HGNC:33422]	6	KRT19P1	processed_pseudogene	3.06771	4.28558	4.73303	13.9859	7.72691	19.6743
ENSG00000171443	1.76566	3.74212	10.4168	0.00124875	0.0269889	ZNF524	protein_coding	44	20	59	137	59	199	zinc finger protein 524 [Source:HGNC Symbol;Acc:HGNC:28322]	19	ZNF524	protein_coding	1.38735	0.552469	2.41357	4.04817	3.39945	6.61745
ENSG00000079819	1.76475	6.18946	10.8753	0.000974568	0.0224559	EPB41L2	protein_coding	685	452	342	771	2325	1102	erythrocyte membrane protein band 4.1-like 2 [Source:HGNC Symbol;Acc:HGNC:3379]	6	EPB41L2	protein_coding	0.300484	0.173706	0.19464	0.31695	1.86371	0.50982
ENSG00000166707	1.7632	3.43532	12.3159	0.000449107	0.0130784	ZCCHC18	protein_coding	100	45	27	217	46	284	zinc finger, CCHC domain containing 18 [Source:HGNC Symbol;Acc:HGNC:32459]	X	ZCCHC18	protein_coding	2.64467	1.04263	0.926424	5.3782	2.22307	7.92126
ENSG00000122986	1.76128	2.61365	12.5516	0.000395862	0.0118615	HVCN1	protein_coding	36	47	20	128	46	158	hydrogen voltage gated channel 1 [Source:HGNC Symbol;Acc:HGNC:28240]	12	HVCN1	protein_coding	0.0458699	0.0524648	0.0330621	0.152841	0.107104	0.212318
ENSG00000167123	1.75497	4.38023	14.7512	0.000122667	0.00487489	CERCAM	protein_coding	105	38	44	156	129	214	cerebral endothelial cell adhesion molecule [Source:HGNC Symbol;Acc:HGNC:23723]	9	CERCAM	protein_coding	0.402976	0.127767	0.219088	0.561074	0.904698	0.866181
ENSG00000255153	1.75263	2.82381	12.741	0.00035773	0.0111716	TOLLIP-AS1	antisense	24	33	44	101	61	144	TOLLIP antisense RNA 1 (head to head) [Source:HGNC Symbol;Acc:HGNC:27403]	11	TOLLIP-AS1	antisense	2.51385	3.02821	5.97936	9.91412	11.6756	15.9072
ENSG00000179833	1.74692	2.9058	11.5002	0.000695877	0.0177878	SERTAD2	protein_coding	50	39	23	152	30	206	SERTA domain containing 2 [Source:HGNC Symbol;Acc:HGNC:30784]	2	SERTAD2	protein_coding	0.0411485	0.0281186	0.0245576	0.117229	0.0451158	0.178795
ENSG00000161638	1.74601	4.77076	13.5553	0.000231641	0.00810157	ITGA5	protein_coding	245	167	79	360	358	548	integrin, alpha 5 (fibronectin receptor, alpha polypeptide) [Source:HGNC Symbol;Acc:HGNC:6141]	12	ITGA5	protein_coding	0.994716	0.594011	0.416135	1.36975	2.65607	2.34649
ENSG00000079150	1.74543	3.20436	11.4733	0.000706039	0.0179607	FKBP7	protein_coding	30	58	32	170	50	154	FK506 binding protein 7 [Source:HGNC Symbol;Acc:HGNC:3723]	2	FKBP7	protein_coding	0.197341	0.334248	0.273099	1.04797	0.601021	1.06837
ENSG00000142765	1.73905	5.05591	10.0754	0.00150264	0.030713	SYTL1	protein_coding	147	61	133	310	249	402	synaptotagmin-like 1 [Source:HGNC Symbol;Acc:HGNC:15584]	1	SYTL1	protein_coding	1.21194	0.440594	1.42262	2.39514	3.75134	3.49538
ENSG00000196502	1.73866	4.75209	13.1597	0.000286033	0.00946057	SULT1A1	protein_coding	59	49	17	183	47	131	sulfotransferase family, cytosolic, 1A, phenol-preferring, member 1 [Source:HGNC Symbol;Acc:HGNC:11453]	16	SULT1A1	protein_coding	0.314543	0.22886	0.117585	0.914292	0.457878	0.736554
ENSG00000267533	1.73622	3.50687	10.1086	0.00147583	0.0305252	RP11-815J4.7	processed_pseudogene	61	21	32	118	48	191		18	RP11-815J4.7	processed_pseudogene	4.8177	1.45303	3.27895	8.73368	6.92747	15.9092
ENSG00000111058	1.73546	3.61176	12.1669	0.000486462	0.0138891	ACSS3	protein_coding	45	108	40	207	104	238	acyl-CoA synthetase short-chain family member 3 [Source:HGNC Symbol;Acc:HGNC:24723]	12	ACSS3	protein_coding	0.0136125	0.0286217	0.0156986	0.0586816	0.0574888	0.075929
ENSG00000153113	1.73231	3.61012	10.1153	0.0014704	0.0304447	CAST	protein_coding	58	48	22	102	88	157	calpastatin [Source:HGNC Symbol;Acc:HGNC:1515]	5	CAST	protein_coding	0.022406	0.0162451	0.0110264	0.0369268	0.0621216	0.0639647
ENSG00000155465	1.72892	5.12883	11.7707	0.000601718	0.016201	SLC7A7	protein_coding	226	221	210	1393	108	882	solute carrier family 7 (amino acid transporter light chain, y+L system), member 7 [Source:HGNC Symbol;Acc:HGNC:11065]	14	SLC7A7	protein_coding	0.392317	0.336099	0.472959	2.26614	0.342592	1.61474
ENSG00000143207	1.72765	4.7465	12.4676	0.000414063	0.0122474	RFWD2	protein_coding	244	210	113	307	468	678	ring finger and WD repeat domain 2, E3 ubiquitin protein ligase [Source:HGNC Symbol;Acc:HGNC:17440]	1	RFWD2	protein_coding	0.0912689	0.0688173	0.0548386	0.107616	0.319891	0.267465
ENSG00000174917	1.72496	5.27674	11.2804	0.000783278	0.0192326	C19orf70	protein_coding	162	101	148	333	403	350	chromosome 19 open reading frame 70 [Source:HGNC Symbol;Acc:HGNC:33702]	19	C19orf70	protein_coding	6.43088	3.51254	7.62239	12.3881	29.2337	14.653
ENSG00000198189	1.71688	5.47522	12.6448	0.000376619	0.0114675	HSD17B11	protein_coding	116	243	113	617	190	610	hydroxysteroid (17-beta) dehydrogenase 11 [Source:HGNC Symbol;Acc:HGNC:22960]	4	HSD17B11	protein_coding	0.208064	0.381849	0.262962	1.03712	0.622755	1.15392
ENSG00000214855	1.71669	3.14324	12.4723	0.000413027	0.0122342	APOC1P1	transcribed_unprocessed_pseudogene	20	67	84	121	132	169	apolipoprotein C-I pseudogene 1 [Source:HGNC Symbol;Acc:HGNC:608]	19	APOC1P1	transcribed_unprocessed_pseudogene	0.42885	1.25862	2.33684	2.43145	5.17217	3.82179
ENSG00000167615	1.71397	5.28583	9.89591	0.00165647	0.032613	LENG8	protein_coding	275	193	121	395	469	824	leukocyte receptor cluster (LRC) member 8 [Source:HGNC Symbol;Acc:HGNC:15500]	19	LENG8	protein_coding	2.05465	1.2633	1.17291	2.76571	6.40326	6.49287
ENSG00000272654	1.69794	4.74749	15.2268	9.53407e-05	0.00408702	RP11-422P24.11	lincRNA	97	135	79	345	125	440		1	RP11-422P24.11	lincRNA	6.72562	8.20048	7.1066	22.4174	15.8378	32.1749
ENSG00000101670	1.6914	2.50103	9.24633	0.00235968	0.0421546	LIPG	protein_coding	44	42	18	87	66	130	lipase, endothelial [Source:HGNC Symbol;Acc:HGNC:6623]	18	LIPG	protein_coding	0.112335	0.0939412	0.0596223	0.208155	0.307914	0.350033
ENSG00000205544	1.69131	7.17436	11.5198	0.000688596	0.0176235	TMEM256	protein_coding	405	882	582	1065	2473	1187	transmembrane protein 256 [Source:HGNC Symbol;Acc:HGNC:28618]	17	TMEM256	protein_coding	34.2436	65.3338	63.8442	84.3877	382.095	105.847
ENSG00000179085	1.67536	5.06296	9.13721	0.00250463	0.0438066	DPM3	protein_coding	249	117	114	365	462	348	dolichyl-phosphate mannosyltransferase polypeptide 3 [Source:HGNC Symbol;Acc:HGNC:3007]	1	DPM3	protein_coding	34.7502	14.305	20.6413	47.7371	117.821	51.2202
ENSG00000162783	1.67447	4.41657	13.7253	0.000211581	0.00757142	IER5	protein_coding	103	97	46	351	65	395	immediate early response 5 [Source:HGNC Symbol;Acc:HGNC:5393]	1	IER5	protein_coding	2.41693	1.99409	1.40042	7.71863	2.78718	9.77528
ENSG00000101004	1.66875	4.57963	18.0294	2.17524e-05	0.00134443	NINL	protein_coding	154	124	73	394	219	339	ninein-like [Source:HGNC Symbol;Acc:HGNC:29163]	20	NINL	protein_coding	0.113924	0.0803637	0.0700633	0.273146	0.296047	0.264483
ENSG00000119943	1.66734	3.74397	12.9521	0.000319564	0.0103384	PYROXD2	protein_coding	54	48	26	160	51	159	pyridine nucleotide-disulphide oxidoreductase domain 2 [Source:HGNC Symbol;Acc:HGNC:23517]	10	PYROXD2	protein_coding	0.167794	0.130668	0.104817	0.465916	0.289585	0.521055
ENSG00000259264	1.66391	2.57797	9.38744	0.00218477	0.0402453	RP11-60L3.1	antisense	26	24	16	96	21	87		15	RP11-60L3.1	antisense	0.135502	0.10958	0.108185	0.468867	0.199993	0.478186
ENSG00000272145	1.65622	3.35208	9.63519	0.00190884	0.0364985	NFYC-AS1	antisense	46	59	25	190	32	159	NFYC antisense RNA 1 [Source:HGNC Symbol;Acc:HGNC:49451]	1	NFYC-AS1	antisense	2.68059	3.0121	1.89011	10.376	3.40758	9.7718
ENSG00000226642	1.65557	4.84455	11.436	0.000720365	0.0181892	ACTG1P12	processed_pseudogene	133	69	109	300	82	598	actin gamma 1 pseudogene 12 [Source:HGNC Symbol;Acc:HGNC:44496]	3	ACTG1P12	processed_pseudogene	11.2165	5.09799	11.9263	23.71	12.6369	53.1876
ENSG00000182165	1.65153	5.83849	12.2291	0.000470503	0.0135869	TP53TG1	lincRNA	232	188	323	780	530	644	TP53 target 1 (non-protein coding) [Source:HGNC Symbol;Acc:HGNC:17026]	7	TP53TG1	lincRNA	1.1234	0.797538	2.0292	3.53955	4.68973	3.28881
ENSG00000143320	1.648	7.15327	15.2499	9.41803e-05	0.00404565	CRABP2	protein_coding	607	883	290	2243	800	2252	cellular retinoic acid binding protein 2 [Source:HGNC Symbol;Acc:HGNC:2339]	1	CRABP2	protein_coding	9.60345	12.239	5.95266	33.2563	23.1288	37.5761
ENSG00000128591	1.64764	5.70536	9.06278	0.00260865	0.0448234	FLNC	protein_coding	233	94	135	385	333	495	filamin C, gamma [Source:HGNC Symbol;Acc:HGNC:3756]	7	FLNC	protein_coding	0.792197	0.279995	0.595506	1.22672	2.06893	1.77496
ENSG00000254373	1.64359	6.43341	11.9952	0.000533386	0.0148838	RP11-34P1.2	processed_pseudogene	201	461	200	656	786	669		5	RP11-34P1.2	processed_pseudogene	59.4824	119.519	76.7886	181.929	425.048	208.796
ENSG00000250325	1.6383	3.36198	10.5815	0.00114227	0.0252948	IGBP1P4	processed_pseudogene	27	32	34	93	35	159	immunoglobulin (CD79A) binding protein 1 pseudogene 4 [Source:HGNC Symbol;Acc:HGNC:43613]	4	IGBP1P4	processed_pseudogene	3.02134	3.13712	4.93616	9.75269	7.15694	18.7645
ENSG00000072135	1.63602	4.839	9.13747	0.00250428	0.0438066	PTPN18	protein_coding	153	131	67	441	89	520	protein tyrosine phosphatase, non-receptor type 18 (brain-derived) [Source:HGNC Symbol;Acc:HGNC:9649]	2	PTPN18	protein_coding	0.774774	0.581166	0.440183	2.0928	0.823564	2.7771
ENSG00000175482	1.63376	3.8298	9.87828	0.00167241	0.0328532	POLD4	protein_coding	53	47	25	105	81	145	polymerase (DNA-directed), delta 4, accessory subunit [Source:HGNC Symbol;Acc:HGNC:14106]	11	POLD4	protein_coding	0.840553	0.653028	0.514403	1.56057	2.34746	2.42528
ENSG00000172201	1.62524	5.86188	14.3448	0.000152203	0.00578233	ID4	protein_coding	181	276	82	829	183	612	inhibitor of DNA binding 4, dominant negative helix-loop-helix protein [Source:HGNC Symbol;Acc:HGNC:5363]	6	ID4	protein_coding	5.3921	7.20334	3.16933	23.1441	9.96218	19.2281
ENSG00000176428	1.62044	3.65339	11.8835	0.00056633	0.0156137	VPS37D	protein_coding	69	21	31	120	37	202	vacuolar protein sorting 37 homolog D (S. cerevisiae) [Source:HGNC Symbol;Acc:HGNC:18287]	7	VPS37D	protein_coding	1.58134	0.42164	0.92175	2.57729	1.54954	4.88239
ENSG00000124126	1.61761	4.20114	14.1886	0.000165367	0.00622531	PREX1	protein_coding	147	61	80	274	188	286	phosphatidylinositol-3,4,5-trisphosphate-dependent Rac exchange factor 1 [Source:HGNC Symbol;Acc:HGNC:32594]	20	PREX1	protein_coding	0.0709257	0.0257847	0.0500785	0.123892	0.165755	0.145532
ENSG00000124440	1.61616	4.05241	14.9412	0.000110913	0.00458375	HIF3A	protein_coding	39	42	52	127	78	163	hypoxia inducible factor 3, alpha subunit [Source:HGNC Symbol;Acc:HGNC:15825]	19	HIF3A	protein_coding	0.0826035	0.0779343	0.142893	0.252083	0.301892	0.364105
ENSG00000261186	1.61394	2.37386	9.02902	0.00265728	0.0453951	RP11-341N2.1	antisense	16	23	16	61	26	63		2	RP11-341N2.1	antisense	1.42133	1.78998	1.84404	5.07821	4.22058	5.90229
ENSG00000132635	1.60718	5.49187	10.0776	0.0015008	0.030713	PCED1A	protein_coding	171	117	72	417	139	469	PC-esterase domain containing 1A [Source:HGNC Symbol;Acc:HGNC:16212]	20	PCED1A	protein_coding	2.8592	1.71388	1.56191	6.53416	4.24705	8.27039
ENSG00000105419	1.60406	4.94251	9.92837	0.00162751	0.0324015	MEIS3	protein_coding	160	61	77	427	52	469	Meis homeobox 3 [Source:HGNC Symbol;Acc:HGNC:29537]	19	MEIS3	protein_coding	0.95859	0.320175	0.598519	2.39743	0.569298	2.9634
ENSG00000090006	1.6	4.84453	9.62286	0.0019217	0.0366379	LTBP4	protein_coding	212	80	89	241	211	499	latent transforming growth factor beta binding protein 4 [Source:HGNC Symbol;Acc:HGNC:6717]	19	LTBP4	protein_coding	0.563934	0.186435	0.307154	0.600779	1.02565	1.3999
ENSG00000183691	1.59153	3.49827	9.02075	0.00266932	0.0454883	NOG	protein_coding	16	9	14	66	6	59	noggin [Source:HGNC Symbol;Acc:HGNC:7866]	17	NOG	protein_coding	0.831302	0.409663	0.943716	3.21357	0.569657	3.23292
ENSG00000109339	1.58647	3.23106	9.34669	0.00223389	0.0408593	MAPK10	protein_coding	46	27	23	92	51	100	mitogen-activated protein kinase 10 [Source:HGNC Symbol;Acc:HGNC:6872]	4	MAPK10	protein_coding	0.00780555	0.00401379	0.00506347	0.0146298	0.0158139	0.0178958
ENSG00000119632	1.58091	5.98028	13.1963	0.000280501	0.00935229	IFI27L2	protein_coding	251	237	198	426	717	526	interferon, alpha-inducible protein 27-like 2 [Source:HGNC Symbol;Acc:HGNC:19753]	14	IFI27L2	protein_coding	9.96791	8.24564	10.2016	15.8543	52.0323	22.0303
ENSG00000130313	1.58022	6.86213	13.226	0.000276088	0.00926485	PGLS	protein_coding	424	386	528	1090	806	1779	6-phosphogluconolactonase [Source:HGNC Symbol;Acc:HGNC:8903]	19	PGLS	protein_coding	4.31285	3.43978	6.96798	10.3903	14.9816	19.0844
ENSG00000177406	1.58018	3.32328	9.13167	0.00251222	0.043821	RP11-218M22.1	antisense	46	43	29	175	19	184		12	RP11-218M22.1	antisense	0.137726	0.11279	0.11265	0.491023	0.103953	0.581006
ENSG00000235695	1.57942	3.73077	11.4406	0.000718563	0.0181892	RP11-395P16.1	processed_pseudogene	38	60	57	112	144	134		3	RP11-395P16.1	processed_pseudogene	12.1217	16.7678	23.5901	33.4814	83.9394	45.0805
ENSG00000260077	1.5793	3.38257	11.2224	0.000808146	0.0196624	RP11-254F7.2	lincRNA	46	42	26	98	56	150		2	RP11-254F7.2	lincRNA	2.87682	2.30117	2.10961	5.74362	6.39979	9.8935
ENSG00000259974	1.57835	4.37799	15.9393	6.54063e-05	0.00311319	LINC00261	lincRNA	116	191	194	515	186	739	long intergenic non-protein coding RNA 261 [Source:HGNC Symbol;Acc:HGNC:16189]	20	LINC00261	lincRNA	0.367987	0.530828	0.798457	1.53104	1.07823	2.47243
ENSG00000111052	1.5777	2.51363	9.01911	0.00267171	0.0454916	LIN7A	protein_coding	46	44	22	138	41	126	lin-7 homolog A (C. elegans) [Source:HGNC Symbol;Acc:HGNC:17787]	12	LIN7A	protein_coding	0.031082	0.0260465	0.0192863	0.0873847	0.0506242	0.0897896
ENSG00000180592	1.57578	4.24051	9.46767	0.00209125	0.0391849	SKIDA1	protein_coding	104	95	44	214	69	454	SKI/DACH domain containing 1 [Source:HGNC Symbol;Acc:HGNC:32697]	10	SKIDA1	protein_coding	0.837262	0.670034	0.459574	1.61453	1.01508	3.85468
ENSG00000204262	1.57416	4.17286	14.3923	0.00014841	0.00566941	COL5A2	protein_coding	101	92	29	252	132	154	collagen, type V, alpha 2 [Source:HGNC Symbol;Acc:HGNC:2210]	2	COL5A2	protein_coding	0.0670563	0.053512	0.0249799	0.156792	0.160146	0.107831
ENSG00000269556	1.57232	3.99473	11.3243	0.000765013	0.0189469	TMEM185A	protein_coding	111	46	58	408	40	244	transmembrane protein 185A [Source:HGNC Symbol;Acc:HGNC:17125]	X	TMEM185A	protein_coding	0.308454	0.111988	0.209108	1.06251	0.203119	0.715092
ENSG00000228847	1.56812	6.67958	18.0496	2.15227e-05	0.00133704	ATP5G2P4	processed_pseudogene	315	530	294	819	1060	879	ATP synthase, H+ transporting, mitochondrial Fo complex, subunit C2 (subunit 9) pseudogene 4 [Source:HGNC Symbol;Acc:HGNC:42188]	X	ATP5G2P4	processed_pseudogene	73.863	108.877	89.4413	179.972	454.199	217.375
ENSG00000110711	1.55968	6.15824	13.2716	0.000269453	0.00913099	AIP	protein_coding	211	179	208	637	186	966	aryl hydrocarbon receptor interacting protein [Source:HGNC Symbol;Acc:HGNC:358]	11	AIP	protein_coding	2.5714	1.91111	3.28871	7.27499	4.14213	12.4156
ENSG00000138002	1.55761	2.96881	9.74848	0.00179471	0.0346961	IFT172	protein_coding	39	70	13	111	54	127	intraflagellar transport 172 [Source:HGNC Symbol;Acc:HGNC:30391]	2	IFT172	protein_coding	0.0843659	0.132662	0.0364855	0.225025	0.213462	0.289741
ENSG00000171843	1.55458	4.34034	9.29012	0.00230393	0.0415836	MLLT3	protein_coding	19	21	20	79	31	48	myeloid/lymphoid or mixed-lineage leukemia (trithorax homolog, Drosophila); translocated to, 3 [Source:HGNC Symbol;Acc:HGNC:7136]	9	MLLT3	protein_coding	0.00664609	0.00643542	0.00907647	0.0258967	0.0198152	0.0177076
ENSG00000130707	1.55438	7.23003	12.6739	0.000370803	0.011374	ASS1	protein_coding	875	761	466	1998	737	3097	argininosuccinate synthase 1 [Source:HGNC Symbol;Acc:HGNC:758]	9	ASS1	protein_coding	1.52575	1.16253	1.05423	3.26495	2.34837	5.69535
ENSG00000177984	1.54866	4.23338	9.80012	0.001745	0.0339251	LCN15	protein_coding	121	88	85	378	91	371	lipocalin 15 [Source:HGNC Symbol;Acc:HGNC:33777]	9	LCN15	protein_coding	1.79553	1.14402	1.63644	5.25659	2.46758	5.80611
ENSG00000170430	1.54583	3.99343	13.696	0.000214914	0.0076195	MGMT	protein_coding	57	64	73	165	129	199	O-6-methylguanine-DNA methyltransferase [Source:HGNC Symbol;Acc:HGNC:7059]	10	MGMT	protein_coding	0.0186163	0.0183124	0.0309326	0.050502	0.0769897	0.0685452
ENSG00000011347	1.54313	2.91074	10.9125	0.000955197	0.0221719	SYT7	protein_coding	23	28	20	89	29	80	synaptotagmin VII [Source:HGNC Symbol;Acc:HGNC:11514]	11	SYT7	protein_coding	0.0343243	0.0366081	0.0387238	0.124471	0.0790852	0.125912
ENSG00000156795	1.53839	6.20712	11.6739	0.000633845	0.0168016	WDYHV1	protein_coding	228	420	215	905	254	1239	WDYHV motif containing 1 [Source:HGNC Symbol;Acc:HGNC:25490]	8	WDYHV1	protein_coding	0.443538	0.715798	0.542636	1.64987	0.902928	2.54198
ENSG00000241547	1.53375	6.91577	10.3759	0.00127674	0.0273424	RP11-4K3__A.5	processed_pseudogene	539	275	276	1052	268	1751		1	RP11-4K3__A.5	processed_pseudogene	113.397	50.6864	75.3351	207.412	103.032	388.512
ENSG00000151353	1.52939	5.82025	17.0939	3.55772e-05	0.00197235	TMEM18	protein_coding	173	325	205	662	424	655	transmembrane protein 18 [Source:HGNC Symbol;Acc:HGNC:25257]	2	TMEM18	protein_coding	1.68222	2.76863	2.58622	6.03254	7.53401	6.71712
ENSG00000132510	1.52907	3.87002	8.94702	0.00277922	0.0468217	KDM6B	protein_coding	74	21	47	173	44	188	lysine (K)-specific demethylase 6B [Source:HGNC Symbol;Acc:HGNC:29012]	17	KDM6B	protein_coding	0.488213	0.121379	0.4023	1.06962	0.530461	1.3081
ENSG00000171316	1.51607	3.45029	12.7877	0.000348905	0.0110123	CHD7	protein_coding	112	91	47	322	85	246	chromodomain helicase DNA binding protein 7 [Source:HGNC Symbol;Acc:HGNC:20626]	8	CHD7	protein_coding	0.058145	0.0413886	0.0316568	0.156659	0.0806375	0.13469
ENSG00000007255	1.51472	5.4923	10.2109	0.00139614	0.0293538	TRAPPC6A	protein_coding	301	187	262	574	446	818	trafficking protein particle complex 6A [Source:HGNC Symbol;Acc:HGNC:23069]	19	TRAPPC6A	protein_coding	1.93175	1.05141	2.18152	3.45224	5.23049	5.53658
ENSG00000187609	1.50832	4.11778	9.00226	0.00269646	0.0457624	EXD3	protein_coding	104	36	35	134	76	217	exonuclease 3'-5' domain containing 3 [Source:HGNC Symbol;Acc:HGNC:26023]	9	EXD3	protein_coding	0.0878087	0.0266288	0.0383395	0.106027	0.117258	0.193227
ENSG00000187601	1.502	6.07462	13.2561	0.00027169	0.00919173	MAGEH1	protein_coding	223	329	185	1097	230	777	melanoma antigen family H, 1 [Source:HGNC Symbol;Acc:HGNC:24092]	X	MAGEH1	protein_coding	14.9963	19.383	16.1409	69.1341	28.2639	55.1069
ENSG00000170293	1.49336	3.47321	9.54819	0.00200146	0.0378393	CMTM8	protein_coding	40	84	33	157	54	198	CKLF-like MARVEL transmembrane domain containing 8 [Source:HGNC Symbol;Acc:HGNC:19179]	3	CMTM8	protein_coding	0.0298526	0.0549221	0.031953	0.109806	0.0736444	0.155845
ENSG00000119906	1.4843	5.19623	10.3683	0.00128199	0.0274006	FAM178A	protein_coding	246	293	252	1145	263	725	family with sequence similarity 178, member A [Source:HGNC Symbol;Acc:HGNC:17814]	10	FAM178A	protein_coding	0.459782	0.479767	0.611072	2.00553	0.898248	1.42909
ENSG00000156467	1.48377	8.77999	10.273	0.00134989	0.0285199	UQCRB	protein_coding	1087	2610	1367	3373	4142	3755	ubiquinol-cytochrome c reductase binding protein [Source:HGNC Symbol;Acc:HGNC:12582]	8	UQCRB	protein_coding	10.9942	23.1269	17.9381	31.9708	76.5537	40.0541
ENSG00000178163	1.4801	4.72418	11.3152	0.000768763	0.0189943	ZNF518B	protein_coding	130	114	127	633	111	359	zinc finger protein 518B [Source:HGNC Symbol;Acc:HGNC:29365]	4	ZNF518B	protein_coding	0.728355	0.559564	0.923162	3.3236	1.13644	2.12128
ENSG00000254427	1.47226	3.25328	10.0517	0.00152209	0.0308798	RP11-430H10.1	lincRNA	63	63	38	163	101	126		11	RP11-430H10.1	lincRNA	0.575788	0.504438	0.450588	1.39609	1.68681	1.2145
ENSG00000214530	1.46949	7.07437	11.6399	0.000645519	0.0169613	STARD10	protein_coding	243	238	334	743	299	1161	StAR-related lipid transfer (START) domain containing 10 [Source:HGNC Symbol;Acc:HGNC:10666]	11	STARD10	protein_coding	0.605356	0.519429	1.07951	1.7346	1.36113	3.05029
ENSG00000213849	1.45625	6.54512	9.28871	0.00230571	0.0415836	AC104306.1	processed_pseudogene	413	1039	605	837	898	3242		3	AC104306.1	processed_pseudogene	109.668	241.707	208.429	208.286	435.741	907.917
ENSG00000152767	1.45622	5.26367	12.4098	0.000427097	0.0125256	FARP1	protein_coding	281	157	142	484	352	443	FERM, RhoGEF (ARHGEF) and pleckstrin domain protein 1 (chondrocyte-derived) [Source:HGNC Symbol;Acc:HGNC:3591]	13	FARP1	protein_coding	0.0883137	0.0432282	0.0579008	0.142552	0.202157	0.146835
ENSG00000026025	1.4528	8.31216	12.1171	0.000499617	0.0141513	VIM	protein_coding	587	496	312	1969	445	1259	vimentin [Source:HGNC Symbol;Acc:HGNC:12692]	10	VIM	protein_coding	6.17875	4.57393	4.26081	19.4229	8.55946	13.9763
ENSG00000169047	1.44686	3.32699	10.2295	0.00138216	0.0291421	IRS1	protein_coding	54	34	24	107	68	74	insulin receptor substrate 1 [Source:HGNC Symbol;Acc:HGNC:6125]	2	IRS1	protein_coding	0.0775178	0.0427594	0.0446986	0.143945	0.178378	0.112032
ENSG00000144579	1.44278	5.79553	12.7286	0.000360106	0.0111952	CTDSP1	protein_coding	342	185	145	638	248	716	CTD (carboxy-terminal domain, RNA polymerase II, polypeptide A) small phosphatase 1 [Source:HGNC Symbol;Acc:HGNC:21614]	2	CTDSP1	protein_coding	4.37233	2.07206	2.40508	7.64386	5.79378	9.65393
ENSG00000256092	1.44098	4.83321	11.1607	0.000835481	0.020068	MIR8072	lincRNA	128	156	197	429	201	592		12	MIR8072	lincRNA	5.60175	5.98114	11.1855	17.5945	16.0744	27.3238
ENSG00000147162	1.44019	5.62171	12.1725	0.000484998	0.01387	OGT	protein_coding	353	609	202	738	701	1080	O-linked N-acetylglucosamine (GlcNAc) transferase [Source:HGNC Symbol;Acc:HGNC:8127]	X	OGT	protein_coding	0.810064	1.22435	0.60141	1.58711	2.93959	2.6138
ENSG00000136717	1.43894	5.71435	13.3963	0.000252116	0.00864524	BIN1	protein_coding	234	175	204	689	194	756	bridging integrator 1 [Source:HGNC Symbol;Acc:HGNC:1052]	2	BIN1	protein_coding	0.387513	0.253895	0.438304	1.06929	0.587078	1.32037
ENSG00000084092	1.43699	5.89492	10.9019	0.000960635	0.0222483	NOA1	protein_coding	236	339	176	655	193	1168	nitric oxide associated 1 [Source:HGNC Symbol;Acc:HGNC:28473]	4	NOA1	protein_coding	1.50048	1.88826	1.45179	3.90269	2.24232	7.83186
ENSG00000145685	1.43487	4.60392	11.3497	0.000754606	0.0187564	LHFPL2	protein_coding	164	174	79	305	250	357	lipoma HMGIC fusion partner-like 2 [Source:HGNC Symbol;Acc:HGNC:6588]	5	LHFPL2	protein_coding	0.0565751	0.0525867	0.0353576	0.0986022	0.157596	0.129884
ENSG00000064652	1.42825	4.77414	9.32306	0.00226288	0.0412075	SNX24	protein_coding	146	181	63	461	105	490	sorting nexin 24 [Source:HGNC Symbol;Acc:HGNC:21533]	5	SNX24	protein_coding	0.0771558	0.0837992	0.0431948	0.228309	0.101398	0.273097
ENSG00000130208	1.41977	8.33646	12.8681	0.000334237	0.0106631	APOC1	protein_coding	1739	2924	2989	5056	6853	4558	apolipoprotein C-I [Source:HGNC Symbol;Acc:HGNC:607]	19	APOC1	protein_coding	33.488	49.3301	74.6776	91.2436	241.154	92.5697
ENSG00000161642	1.41836	4.60914	13.1702	0.000284439	0.00945316	ZNF385A	protein_coding	95	49	68	212	80	237	zinc finger protein 385A [Source:HGNC Symbol;Acc:HGNC:17521]	12	ZNF385A	protein_coding	0.421101	0.190285	0.391062	0.880651	0.648002	1.10794
ENSG00000269293	1.4181	5.03342	12.7444	0.000357069	0.0111678	ZSCAN16-AS1	antisense	127	160	118	365	202	393	ZSCAN16 antisense RNA 1 [Source:HGNC Symbol;Acc:HGNC:48982]	6	ZSCAN16-AS1	antisense	0.805116	0.888628	0.970535	2.16847	2.34007	2.62756
ENSG00000067141	1.41447	4.38288	11.253	0.000794964	0.0194054	NEO1	protein_coding	239	139	76	279	253	407	neogenin 1 [Source:HGNC Symbol;Acc:HGNC:7754]	15	NEO1	protein_coding	0.0926312	0.0471975	0.0382162	0.101337	0.179186	0.166364
ENSG00000273162	1.41241	4.19135	11.8239	0.000584743	0.0159935	RP11-108L7.15	lincRNA	115	153	113	320	215	351		10	RP11-108L7.15	lincRNA	11.5765	13.4933	14.7582	30.1881	39.5496	37.2642
ENSG00000136574	1.41051	4.48966	9.89955	0.00165319	0.032613	GATA4	protein_coding	90	37	48	182	94	125	GATA binding protein 4 [Source:HGNC Symbol;Acc:HGNC:4173]	8	GATA4	protein_coding	0.10648	0.0383508	0.0736789	0.201792	0.203226	0.15597
ENSG00000272288	1.404	3.5489	9.55661	0.0019923	0.0377741	RP11-140K17.3	antisense	67	75	44	107	135	168		6	RP11-140K17.3	antisense	5.70921	5.59896	4.86439	8.54457	21.0212	15.0978
ENSG00000006757	1.39639	6.41221	15.0676	0.000103727	0.00435632	PNPLA4	protein_coding	602	529	445	1271	873	1507	patatin-like phospholipase domain containing 4 [Source:HGNC Symbol;Acc:HGNC:24887]	X	PNPLA4	protein_coding	2.0055	1.54393	1.92336	3.96805	5.31452	5.29473
ENSG00000232388	1.39103	6.94771	11.1913	0.000821837	0.0198727	LINC00493	protein_coding	466	1150	491	1349	1662	1272	long intergenic non-protein coding RNA 493 [Source:HGNC Symbol;Acc:HGNC:43430]	20	LINC00493	protein_coding	20.6608	44.6687	28.2434	56.0503	134.653	59.4774
ENSG00000171456	1.37997	4.19951	12.6563	0.000374304	0.0114274	ASXL1	protein_coding	102	140	81	290	167	270	additional sex combs like transcriptional regulator 1 [Source:HGNC Symbol;Acc:HGNC:18318]	20	ASXL1	protein_coding	0.12376	0.148817	0.127508	0.329749	0.370271	0.3455
ENSG00000095932	1.37675	4.9845	10.95	0.000936052	0.0218254	SMIM24	protein_coding	204	338	194	332	495	760	small integral membrane protein 24 [Source:HGNC Symbol;Acc:HGNC:37244]	19	SMIM24	protein_coding	3.05718	4.43765	3.77197	4.66267	13.5556	12.0118
ENSG00000181218	1.364	4.07223	11.7147	0.000620092	0.0165026	HIST3H2A	protein_coding	59	79	91	149	134	225	histone cluster 3, H2a [Source:HGNC Symbol;Acc:HGNC:20507]	1	HIST3H2A	protein_coding	6.48403	7.60615	12.975	15.3456	26.9105	26.0783
ENSG00000239521	1.34241	3.49815	9.07537	0.00259075	0.0446269	GATS	protein_coding	61	86	49	205	56	236	GATS, stromal antigen 3 opposite strand [Source:HGNC Symbol;Acc:HGNC:29954]	7	GATS	protein_coding	0.0837451	0.103436	0.0872771	0.263748	0.140489	0.341701
ENSG00000164292	1.34225	4.05352	10.8266	0.0010005	0.0229153	RHOBTB3	protein_coding	40	41	50	146	50	119	Rho-related BTB domain containing 3 [Source:HGNC Symbol;Acc:HGNC:18757]	5	RHOBTB3	protein_coding	0.0354496	0.0318332	0.0574905	0.121258	0.0809739	0.111225
ENSG00000184009	1.32234	12.3711	11.037	0.000893096	0.021061	ACTG1	protein_coding	23763	19117	14811	52194	12885	76584	actin gamma 1 [Source:HGNC Symbol;Acc:HGNC:144]	17	ACTG1	protein_coding	168.255	118.585	136.058	346.332	166.715	571.885
ENSG00000177732	1.32137	5.32459	8.83517	0.0029548	0.0490217	SOX12	protein_coding	306	217	98	612	225	524	SRY (sex determining region Y)-box 12 [Source:HGNC Symbol;Acc:HGNC:11198]	20	SOX12	protein_coding	6.23354	3.87274	2.59008	11.6834	8.37566	11.2577
ENSG00000146066	1.32052	7.92046	12.1543	0.000489758	0.0139483	HIGD2A	protein_coding	1081	1266	1293	2686	2296	2725	HIG1 hypoxia inducible domain family, member 2A [Source:HGNC Symbol;Acc:HGNC:28311]	5	HIGD2A	protein_coding	103.718	106.417	160.955	241.514	402.556	275.741
ENSG00000171530	1.31813	7.60194	9.84306	0.00170474	0.0334248	TBCA	protein_coding	635	1387	785	1561	2181	1910	tubulin folding cofactor A [Source:HGNC Symbol;Acc:HGNC:11579]	5	TBCA	protein_coding	0.351258	0.672163	0.563375	0.809211	2.20461	1.11427
ENSG00000110011	1.3163	6.70889	11.2791	0.000783847	0.0192326	DNAJC4	protein_coding	301	221	251	650	262	923	DnaJ (Hsp40) homolog, subfamily C, member 4 [Source:HGNC Symbol;Acc:HGNC:5271]	11	DNAJC4	protein_coding	7.37852	4.74613	7.98272	14.9321	11.7362	23.8621
ENSG00000135390	1.31438	9.90979	16.1808	5.75758e-05	0.00281822	ATP5G2	protein_coding	3367	5338	3058	7329	8473	8394	ATP synthase, H+ transporting, mitochondrial Fo complex, subunit C2 (subunit 9) [Source:HGNC Symbol;Acc:HGNC:842]	12	ATP5G2	protein_coding	7.40356	10.283	8.72388	15.1025	34.0454	19.4658
ENSG00000115414	1.31317	8.30213	11.3697	0.000746518	0.0186724	FN1	protein_coding	3379	2262	2459	5823	4143	7651	fibronectin 1 [Source:HGNC Symbol;Acc:HGNC:3778]	2	FN1	protein_coding	4.38368	2.57092	4.13889	7.07951	9.82176	10.4682
ENSG00000168899	1.30041	5.27888	9.83055	0.00171637	0.0335892	VAMP5	protein_coding	62	66	86	155	137	170	vesicle-associated membrane protein 5 [Source:HGNC Symbol;Acc:HGNC:12646]	2	VAMP5	protein_coding	0.676529	0.630934	1.2175	1.58501	2.73174	1.95636
ENSG00000242516	1.29959	3.45789	10.0396	0.00153208	0.0310085	LINC00960	lincRNA	78	61	51	138	100	166	long intergenic non-protein coding RNA 960 [Source:HGNC Symbol;Acc:HGNC:48710]	3	LINC00960	lincRNA	1.10872	0.759629	0.940527	1.83828	2.59747	2.48851
ENSG00000091947	1.29344	5.7855	12.4496	0.000418075	0.0123308	TMEM101	protein_coding	254	263	184	518	257	819	transmembrane protein 101 [Source:HGNC Symbol;Acc:HGNC:28653]	17	TMEM101	protein_coding	1.95606	1.77439	1.8384	3.73838	3.61663	6.65176
ENSG00000144026	1.28063	4.83004	9.47669	0.00208099	0.039028	ZNF514	protein_coding	198	211	130	349	285	482	zinc finger protein 514 [Source:HGNC Symbol;Acc:HGNC:25894]	2	ZNF514	protein_coding	1.07578	1.00436	0.916385	1.77701	2.82962	2.76192
ENSG00000162191	1.27387	7.51479	11.8065	0.000590228	0.0160798	UBXN1	protein_coding	669	802	622	1407	978	2086	UBX domain protein 1 [Source:HGNC Symbol;Acc:HGNC:18402]	11	UBXN1	protein_coding	25.0969	26.3581	30.2733	49.4646	67.0436	82.5304
ENSG00000137100	1.27152	5.16372	11.5457	0.000679054	0.0175309	DCTN3	protein_coding	101	191	92	276	213	272	dynactin 3 (p22) [Source:HGNC Symbol;Acc:HGNC:2713]	9	DCTN3	protein_coding	1.42207	2.35601	1.68059	3.64178	5.48028	4.03899
ENSG00000184557	1.26209	4.15773	9.48786	0.00206836	0.0388322	SOCS3	protein_coding	216	89	71	435	83	333	suppressor of cytokine signaling 3 [Source:HGNC Symbol;Acc:HGNC:19391]	17	SOCS3	protein_coding	6.43282	2.32211	2.74335	12.1407	4.517	10.4592
ENSG00000155363	1.26118	4.48017	10.628	0.00111386	0.0248412	MOV10	protein_coding	172	156	78	321	162	366	Mov10 RISC complex RNA helicase [Source:HGNC Symbol;Acc:HGNC:7200]	1	MOV10	protein_coding	0.612169	0.486421	0.360173	1.07066	1.05361	1.37382
ENSG00000110330	1.23182	5.10124	10.7721	0.00103043	0.0234491	BIRC2	protein_coding	216	317	184	491	445	454	baculoviral IAP repeat containing 2 [Source:HGNC Symbol;Acc:HGNC:590]	11	BIRC2	protein_coding	0.674589	0.867341	0.745552	1.43705	2.53962	1.49536
ENSG00000101680	1.21054	4.9179	10.9958	0.000913175	0.0214126	LAMA1	protein_coding	285	193	182	486	304	531	laminin, alpha 1 [Source:HGNC Symbol;Acc:HGNC:6481]	18	LAMA1	protein_coding	0.159034	0.0943512	0.131762	0.254148	0.309986	0.312496
ENSG00000164615	1.18128	7.66198	9.31818	0.00226891	0.041278	CAMLG	protein_coding	623	1372	697	1991	886	2564	calcium modulating ligand [Source:HGNC Symbol;Acc:HGNC:1471]	5	CAMLG	protein_coding	4.48125	8.64591	6.50457	13.4211	11.6458	19.4506
ENSG00000243744	1.17539	5.56226	10.9595	0.000931235	0.0217621	CTC-232H10.1	processed_pseudogene	299	399	243	744	550	509		5	CTC-232H10.1	processed_pseudogene	63.5857	74.3372	67.0454	148.275	213.735	114.159
ENSG00000180389	1.17303	6.66535	9.31004	0.00227902	0.0412835	ATP5EP2	protein_coding	464	524	442	842	1077	808	ATP synthase, H+ transporting, mitochondrial F1 complex, epsilon subunit pseudogene 2 [Source:HGNC Symbol;Acc:HGNC:34026]	13	ATP5EP2	protein_coding	118.718	117.456	146.722	201.891	503.545	218.029
ENSG00000160948	1.11422	6.21434	9.2523	0.00235199	0.0420535	VPS28	protein_coding	330	325	281	730	317	832	vacuolar protein sorting 28 homolog (S. cerevisiae) [Source:HGNC Symbol;Acc:HGNC:18178]	8	VPS28	protein_coding	6.53413	5.6377	7.21862	13.5457	11.4698	17.3741
ENSG00000129757	1.11333	5.2106	9.10695	0.0025464	0.0441199	CDKN1C	protein_coding	91	67	99	245	56	268	cyclin-dependent kinase inhibitor 1C (p57, Kip2) [Source:HGNC Symbol;Acc:HGNC:1786]	11	CDKN1C	protein_coding	3.35109	2.16155	4.72993	8.45505	3.76839	10.4084
ENSG00000167658	1.11149	10.9366	9.13783	0.00250379	0.0438066	EEF2	protein_coding	14348	6620	6017	17380	8828	21667	eukaryotic translation elongation factor 2 [Source:HGNC Symbol;Acc:HGNC:3214]	19	EEF2	protein_coding	149.759	60.5348	81.4811	170.003	168.379	238.51
ENSG00000075415	1.10123	10.3437	8.88335	0.00287784	0.0481305	SLC25A3	protein_coding	4674	8088	5127	14656	4606	16193	solute carrier family 25 (mitochondrial carrier; phosphate carrier), member 3 [Source:HGNC Symbol;Acc:HGNC:10989]	12	SLC25A3	protein_coding	35.9101	54.4395	51.1053	105.523	64.6659	131.208
ENSG00000123349	1.08315	9.84521	9.21894	0.00239524	0.0426427	PFDN5	protein_coding	4057	7736	3775	8658	9468	8506	prefoldin subunit 5 [Source:HGNC Symbol;Acc:HGNC:8869]	12	PFDN5	protein_coding	95.8399	160.104	115.7	191.675	408.718	211.92
ENSG00000142541	0.970206	12.3293	10.1029	0.00148034	0.03053	RPL13A	protein_coding	35367	39439	37395	79752	41775	77511	ribosomal protein L13a [Source:HGNC Symbol;Acc:HGNC:10304]	19	RPL13A	protein_coding	730.919	714.072	1002.67	1544.61	1577.65	1689.43
ENSG00000179115	-1.10104	5.9131	9.3286	0.00225605	0.0411193	FARSA	protein_coding	1012	607	585	484	115	405	phenylalanyl-tRNA synthetase, alpha subunit [Source:HGNC Symbol;Acc:HGNC:3592]	19	FARSA	protein_coding	8.60257	4.52045	6.45176	3.85566	1.78636	3.63084
ENSG00000126953	-1.10932	4.60159	8.82296	0.00297464	0.0492541	TIMM8A	protein_coding	382	528	305	191	95	217	translocase of inner mitochondrial membrane 8 homolog A (yeast) [Source:HGNC Symbol;Acc:HGNC:11817]	X	TIMM8A	protein_coding	10.6171	12.8564	10.998	4.97485	4.8249	6.36071
ENSG00000070756	-1.11279	10.8582	10.0321	0.00153834	0.0310744	PABPC1	protein_coding	38941	20846	11278	17625	2476	12505	poly(A) binding protein, cytoplasmic 1 [Source:HGNC Symbol;Acc:HGNC:8554]	8	PABPC1	protein_coding	103.423	48.5041	38.8613	43.8678	12.0167	35.0267
ENSG00000089154	-1.15502	4.89332	9.26646	0.00233388	0.0418743	GCN1L1	protein_coding	669	475	368	245	104	258	GCN1 general control of amino-acid synthesis 1-like 1 (yeast) [Source:HGNC Symbol;Acc:HGNC:4199]	12	GCN1L1	protein_coding	0.973661	0.605648	0.694871	0.334159	0.276591	0.39601
ENSG00000145050	-1.17048	6.08093	8.86881	0.00290084	0.048437	MANF	protein_coding	921	1574	737	633	214	483	mesencephalic astrocyte-derived neurotrophic factor [Source:HGNC Symbol;Acc:HGNC:15461]	3	MANF	protein_coding	20.8018	31.1452	21.5965	13.3983	8.83239	11.5052
ENSG00000113013	-1.17264	6.02717	9.15477	0.00248071	0.0436369	HSPA9	protein_coding	1260	1494	550	546	270	407	heat shock 70kDa protein 9 (mortalin) [Source:HGNC Symbol;Acc:HGNC:5244]	5	HSPA9	protein_coding	6.02054	6.25404	3.40959	2.44491	2.3575	2.05099
ENSG00000169223	-1.17421	6.52074	9.48758	0.00206867	0.0388322	LMAN2	protein_coding	2043	1267	1340	1035	225	789	lectin, mannose-binding 2 [Source:HGNC Symbol;Acc:HGNC:16986]	5	LMAN2	protein_coding	9.89274	5.3749	8.41836	4.69671	1.99092	4.0293
ENSG00000130764	-1.18259	4.70942	10.1068	0.00147724	0.0305252	LRRC47	protein_coding	471	489	292	210	111	156	leucine rich repeat containing 47 [Source:HGNC Symbol;Acc:HGNC:29207]	1	LRRC47	protein_coding	2.5786	2.3454	2.07405	1.07743	1.11048	0.900724
ENSG00000145916	-1.18399	5.55188	10.7449	0.00104568	0.0236621	RMND5B	protein_coding	637	385	336	322	69	194	required for meiotic nuclear division 5 homolog B (S. cerevisiae) [Source:HGNC Symbol;Acc:HGNC:26181]	5	RMND5B	protein_coding	3.19817	1.69343	2.18865	1.51504	0.633045	1.02723
ENSG00000124733	-1.18415	7.06248	10.7522	0.00104158	0.0236467	MEA1	protein_coding	1723	2809	1496	1133	408	844	male-enhanced antigen 1 [Source:HGNC Symbol;Acc:HGNC:6986]	6	MEA1	protein_coding	90.3329	129.02	101.758	55.6668	39.0881	46.6668
ENSG00000165733	-1.1897	3.54853	9.55499	0.00199406	0.0377741	BMS1	protein_coding	293	175	139	117	38	86	BMS1 ribosome biogenesis factor [Source:HGNC Symbol;Acc:HGNC:23505]	10	BMS1	protein_coding	0.552154	0.288919	0.339846	0.206626	0.130858	0.170921
ENSG00000116670	-1.19035	8.26396	11.1896	0.000822551	0.0198727	MAD2L2	protein_coding	4470	3908	2989	2308	614	1873	MAD2 mitotic arrest deficient-like 2 (yeast) [Source:HGNC Symbol;Acc:HGNC:6764]	1	MAD2L2	protein_coding	25.5781	19.5911	22.1902	12.3766	6.42025	11.3032
ENSG00000008324	-1.19458	5.83575	10.3041	0.00132735	0.0282455	SS18L2	protein_coding	795	1458	749	562	211	404	synovial sarcoma translocation gene on chromosome 18-like 2 [Source:HGNC Symbol;Acc:HGNC:15593]	3	SS18L2	protein_coding	5.88431	9.45434	7.19258	3.89826	2.85387	3.15366
ENSG00000161980	-1.19944	4.44463	8.79328	0.00302343	0.0499203	POLR3K	protein_coding	264	570	315	212	92	130	polymerase (RNA) III (DNA directed) polypeptide K, 12.3 kDa [Source:HGNC Symbol;Acc:HGNC:14121]	16	POLR3K	protein_coding	3.592	6.79443	5.56055	2.70318	2.28741	1.86544
ENSG00000075785	-1.20176	5.98034	10.1848	0.00141602	0.0296448	RAB7A	protein_coding	1293	1111	450	608	155	410	RAB7A, member RAS oncogene family [Source:HGNC Symbol;Acc:HGNC:9788]	3	RAB7A	protein_coding	1.43262	1.07843	0.646876	0.631311	0.313826	0.479096
ENSG00000151500	-1.20518	5.64031	9.26183	0.00233979	0.041944	THYN1	protein_coding	683	881	340	355	97	305	thymocyte nuclear protein 1 [Source:HGNC Symbol;Acc:HGNC:29560]	11	THYN1	protein_coding	13.181	14.8953	8.51296	6.42039	3.42076	6.20771
ENSG00000211460	-1.20591	4.91785	9.36911	0.00220673	0.0405416	TSN	protein_coding	589	641	271	314	93	197	translin [Source:HGNC Symbol;Acc:HGNC:12379]	2	TSN	protein_coding	1.88192	1.79427	1.12339	0.9402	0.54299	0.663829
ENSG00000158526	-1.21042	5.19616	8.84437	0.00293994	0.0488535	TSR2	protein_coding	676	669	347	361	76	315	TSR2, 20S rRNA accumulation, homolog (S. cerevisiae) [Source:HGNC Symbol;Acc:HGNC:25455]	X	TSR2	protein_coding	13.0587	11.3221	8.69677	6.53532	2.68282	6.41755
ENSG00000085662	-1.21893	6.03881	9.90311	0.00164999	0.0325984	AKR1B1	protein_coding	945	1372	625	553	168	417	aldo-keto reductase family 1, member B1 (aldose reductase) [Source:HGNC Symbol;Acc:HGNC:381]	7	AKR1B1	protein_coding	5.4828	6.97381	4.70463	3.00678	1.78116	2.55159
ENSG00000120885	-1.22177	6.33759	9.76013	0.00178338	0.0345091	CLU	protein_coding	1832	1312	627	670	219	491	clusterin [Source:HGNC Symbol;Acc:HGNC:2095]	8	CLU	protein_coding	9.93668	6.2344	4.41223	3.40562	2.17062	2.80868
ENSG00000168610	-1.22385	3.80144	9.88105	0.0016699	0.0328349	STAT3	protein_coding	252	200	125	106	42	71	signal transducer and activator of transcription 3 (acute-phase response factor) [Source:HGNC Symbol;Acc:HGNC:11364]	17	STAT3	protein_coding	0.329048	0.228788	0.21176	0.129709	0.100215	0.0977736
ENSG00000179967	-1.23108	5.54176	9.63325	0.00191086	0.0364985	PPP1R14BP3	processed_pseudogene	736	942	663	495	136	331	protein phosphatase 1, regulatory (inhibitor) subunit 14B pseudogene 3 [Source:HGNC Symbol;Acc:HGNC:16330]	4	PPP1R14BP3	processed_pseudogene	162.864	182.618	190.342	102.65	54.9933	77.2467
ENSG00000167721	-1.23129	3.76722	9.43534	0.00212844	0.0395596	TSR1	protein_coding	318	265	130	165	37	86	TSR1, 20S rRNA accumulation, homolog (S. cerevisiae) [Source:HGNC Symbol;Acc:HGNC:25542]	17	TSR1	protein_coding	2.08233	1.52025	1.10444	1.01254	0.44274	0.593918
ENSG00000145494	-1.23806	6.21161	9.65584	0.00188751	0.0361859	NDUFS6	protein_coding	1168	1155	855	458	346	301	NADH dehydrogenase (ubiquinone) Fe-S protein 6, 13kDa (NADH-coenzyme Q reductase) [Source:HGNC Symbol;Acc:HGNC:7713]	5	NDUFS6	protein_coding	7.54721	6.53839	7.16778	2.77342	4.08548	2.05123
ENSG00000048028	-1.23943	4.87807	11.1707	0.000830978	0.0200063	USP28	protein_coding	537	511	201	231	90	134	ubiquitin specific peptidase 28 [Source:HGNC Symbol;Acc:HGNC:12625]	11	USP28	protein_coding	0.679057	0.566106	0.329763	0.273747	0.207969	0.178707
ENSG00000212829	-1.24114	4.202	9.04805	0.00262976	0.0450329	RPS26P3	processed_pseudogene	212	391	268	122	96	87	ribosomal protein S26 pseudogene 3 [Source:HGNC Symbol;Acc:HGNC:23411]	9	RPS26P3	processed_pseudogene	60.0256	96.9891	98.4488	32.3718	49.6702	25.9791
ENSG00000087086	-1.2474	15.5601	9.2982	0.00229379	0.0414785	FTL	protein_coding	974514	849480	771864	566939	97677	414265	ferritin, light polypeptide [Source:HGNC Symbol;Acc:HGNC:3999]	19	FTL	protein_coding	60713.7	46365.7	62389.9	33101	11120.2	27219.6
ENSG00000147853	-1.25332	4.49934	9.9745	0.00158723	0.0318138	AK3	protein_coding	315	418	156	164	54	112	adenylate kinase 3 [Source:HGNC Symbol;Acc:HGNC:17376]	9	AK3	protein_coding	0.952733	1.1076	0.612153	0.464847	0.298455	0.357259
ENSG00000224078	-1.25488	7.41478	10.539	0.00116881	0.0257287	SNHG14	processed_transcript	2984	3652	1389	1690	462	979	small nucleolar RNA host gene 14 (non-protein coding) [Source:HGNC Symbol;Acc:HGNC:37462]	15	SNHG14	processed_transcript	0.664982	0.712996	0.401594	0.352942	0.188138	0.23009
ENSG00000241553	-1.26097	5.84181	11.2029	0.000816713	0.0198242	ARPC4	protein_coding	1132	879	472	452	177	288	actin related protein 2/3 complex, subunit 4, 20kDa [Source:HGNC Symbol;Acc:HGNC:707]	3	ARPC4	protein_coding	7.30211	4.96748	3.95019	2.73241	2.08641	1.95929
ENSG00000137692	-1.26916	5.18571	9.17042	0.00245958	0.0433778	DCUN1D5	protein_coding	387	830	385	311	89	208	DCN1, defective in cullin neddylation 1, domain containing 5 [Source:HGNC Symbol;Acc:HGNC:28409]	11	DCUN1D5	protein_coding	1.26157	2.37042	1.62831	0.950096	0.53017	0.715104
ENSG00000102393	-1.28015	4.8387	9.12501	0.00252139	0.0438512	GLA	protein_coding	445	759	342	265	83	215	galactosidase, alpha [Source:HGNC Symbol;Acc:HGNC:4296]	X	GLA	protein_coding	4.31941	6.45433	4.3069	2.41055	1.4722	2.20093
ENSG00000182117	-1.28163	7.67338	9.32995	0.00225439	0.0411193	NOP10	protein_coding	2761	4551	3276	1712	884	1142	NOP10 ribonucleoprotein [Source:HGNC Symbol;Acc:HGNC:14378]	15	NOP10	protein_coding	185.292	267.572	285.238	107.671	108.409	80.8277
ENSG00000140743	-1.28299	3.64764	8.8794	0.00288406	0.0481957	CDR2	protein_coding	238	197	109	89	32	81	cerebellar degeneration-related protein 2, 62kDa [Source:HGNC Symbol;Acc:HGNC:1799]	16	CDR2	protein_coding	0.256315	0.18587	0.152299	0.0898241	0.0629754	0.0919998
ENSG00000151846	-1.28596	7.14992	9.30137	0.00228983	0.0414431	PABPC3	protein_coding	2676	1675	952	1205	124	989	poly(A) binding protein, cytoplasmic 3 [Source:HGNC Symbol;Acc:HGNC:8556]	13	PABPC3	protein_coding	77.6479	42.5798	35.8389	32.7669	6.57489	30.2653
ENSG00000117862	-1.29396	6.10209	9.27254	0.00232615	0.0418444	TXNDC12	protein_coding	781	1439	573	529	132	434	thioredoxin domain containing 12 (endoplasmic reticulum) [Source:HGNC Symbol;Acc:HGNC:24626]	1	TXNDC12	protein_coding	2.1291	3.43678	2.02663	1.35147	0.657572	1.24779
ENSG00000163938	-1.29498	6.0163	11.1244	0.000851988	0.0203936	GNL3	protein_coding	1674	1182	603	628	173	499	guanine nucleotide binding protein-like 3 (nucleolar) [Source:HGNC Symbol;Acc:HGNC:29931]	3	GNL3	protein_coding	12.3328	7.629	5.76364	4.33581	2.32903	3.87713
ENSG00000076043	-1.29501	5.28749	9.72491	0.00181787	0.0350457	REXO2	protein_coding	586	1171	415	412	111	278	RNA exonuclease 2 [Source:HGNC Symbol;Acc:HGNC:17851]	11	REXO2	protein_coding	5.28543	9.25305	4.8563	3.48246	1.82949	2.64443
ENSG00000196781	-1.29529	3.9144	9.68241	0.00186041	0.0356995	TLE1	protein_coding	442	329	177	184	49	120	transducin-like enhancer of split 1 (E(sp1) homolog, Drosophila) [Source:HGNC Symbol;Acc:HGNC:11837]	9	TLE1	protein_coding	0.411148	0.268112	0.213611	0.160398	0.0832905	0.117723
ENSG00000113552	-1.29987	5.84552	9.84833	0.00169986	0.0333608	GNPDA1	protein_coding	1313	1233	525	608	111	460	glucosamine-6-phosphate deaminase 1 [Source:HGNC Symbol;Acc:HGNC:4417]	5	GNPDA1	protein_coding	6.05869	4.98451	3.14302	2.6292	0.935967	2.2386
ENSG00000159199	-1.30076	6.589	10.1305	0.00145833	0.0302249	ATP5G1	protein_coding	725	1317	667	451	216	261	ATP synthase, H+ transporting, mitochondrial Fo complex, subunit C1 (subunit 9) [Source:HGNC Symbol;Acc:HGNC:841]	17	ATP5G1	protein_coding	22.9333	36.4972	27.3734	13.3694	12.4855	8.70711
ENSG00000181885	-1.30379	5.93247	9.57951	0.00196761	0.0374099	CLDN7	protein_coding	1103	1101	597	501	155	428	claudin 7 [Source:HGNC Symbol;Acc:HGNC:2049]	17	CLDN7	protein_coding	26.5611	23.2275	18.6517	11.3061	6.82065	10.8697
ENSG00000134375	-1.30496	5.33429	8.96035	0.00275901	0.046557	TIMM17A	protein_coding	480	991	437	412	77	287	translocase of inner mitochondrial membrane 17 homolog A (yeast) [Source:HGNC Symbol;Acc:HGNC:17315]	1	TIMM17A	protein_coding	3.10875	5.62294	3.67198	2.50062	0.911295	1.96034
ENSG00000170745	-1.30592	6.01944	9.15171	0.00248485	0.0436369	KCNS3	protein_coding	1385	711	416	646	81	342	potassium voltage-gated channel, modifier subfamily S, member 3 [Source:HGNC Symbol;Acc:HGNC:6302]	2	KCNS3	protein_coding	0.281282	0.126505	0.109613	0.122951	0.0300608	0.0732526
ENSG00000107130	-1.30851	4.84845	13.7126	0.000213015	0.00760211	NCS1	protein_coding	554	423	378	273	69	193	neuronal calcium sensor 1 [Source:HGNC Symbol;Acc:HGNC:3953]	9	NCS1	protein_coding	0.840933	0.562519	0.74442	0.388347	0.191392	0.308968
ENSG00000143420	-1.3137	7.29045	12.4262	0.000423356	0.0124335	ENSA	protein_coding	2728	2801	1765	1520	316	1096	endosulfine alpha [Source:HGNC Symbol;Acc:HGNC:3360]	1	ENSA	protein_coding	9.31903	8.38271	7.8225	4.86604	1.97259	3.94859
ENSG00000140105	-1.31503	4.76321	10.1698	0.00142758	0.0297964	WARS	protein_coding	422	361	201	241	49	96	tryptophanyl-tRNA synthetase [Source:HGNC Symbol;Acc:HGNC:12729]	14	WARS	protein_coding	0.963835	0.722342	0.595608	0.515837	0.204508	0.231242
ENSG00000250568	-1.32252	4.95537	8.86628	0.00290486	0.048465	RP11-333E13.2	processed_pseudogene	710	340	199	259	32	209		4	RP11-333E13.2	processed_pseudogene	222.156	93.2019	80.7846	75.9462	18.2968	68.9686
ENSG00000090273	-1.32778	5.4794	11.6185	0.000652978	0.0170922	NUDC	protein_coding	1256	682	463	472	147	239	nudC nuclear distribution protein [Source:HGNC Symbol;Acc:HGNC:8045]	1	NUDC	protein_coding	2.64673	1.25907	1.26583	0.932112	0.566059	0.531158
ENSG00000121057	-1.32963	3.84421	11.1475	0.000841449	0.0201879	AKAP1	protein_coding	315	243	153	142	43	75	A kinase (PRKA) anchor protein 1 [Source:HGNC Symbol;Acc:HGNC:367]	17	AKAP1	protein_coding	0.853589	0.576886	0.537904	0.360605	0.212927	0.214341
ENSG00000111669	-1.33093	7.9388	11.5674	0.000671193	0.017393	TPI1	protein_coding	3289	4394	1846	1343	599	1444	triosephosphate isomerase 1 [Source:HGNC Symbol;Acc:HGNC:12009]	12	TPI1	protein_coding	84.3935	98.7757	61.4542	32.2943	28.0864	39.0766
ENSG00000185880	-1.33096	5.34724	10.8703	0.000977171	0.0224804	TRIM69	protein_coding	237	215	133	123	25	88	tripartite motif containing 69 [Source:HGNC Symbol;Acc:HGNC:17857]	15	TRIM69	protein_coding	0.599499	0.476457	0.436482	0.291575	0.115559	0.234762
ENSG00000011198	-1.33163	2.91018	9.20664	0.00241139	0.0428566	ABHD5	protein_coding	131	165	123	74	25	54	abhydrolase domain containing 5 [Source:HGNC Symbol;Acc:HGNC:21396]	3	ABHD5	protein_coding	0.29081	0.320898	0.354257	0.153949	0.101415	0.126426
ENSG00000147669	-1.33642	6.1804	8.98462	0.00272261	0.0461306	POLR2K	protein_coding	883	2111	1000	824	192	518	polymerase (RNA) II (DNA directed) polypeptide K, 7.0kDa [Source:HGNC Symbol;Acc:HGNC:9198]	8	POLR2K	protein_coding	25.3816	53.1608	37.2935	22.1968	10.0852	15.7034
ENSG00000148335	-1.34054	4.09941	9.05143	0.00262489	0.0450276	NTMT1	protein_coding	309	224	158	156	22	105	N-terminal Xaa-Pro-Lys N-methyltransferase 1 [Source:HGNC Symbol;Acc:HGNC:23373]	9	NTMT1	protein_coding	1.11422	0.707628	0.739168	0.527159	0.144963	0.399306
ENSG00000143977	-1.34163	4.96499	11.2867	0.000780648	0.0192192	SNRPG	protein_coding	436	801	506	263	140	195	small nuclear ribonucleoprotein polypeptide G [Source:HGNC Symbol;Acc:HGNC:11163]	2	SNRPG	protein_coding	3.45207	5.55612	5.19779	1.95144	2.02556	1.62829
ENSG00000276170	-1.34319	3.80571	11.0324	0.000895335	0.0210832	AC124789.1	processed_transcript	224	262	168	79	37	124		17	AC124789.1	processed_transcript	10.7356	11.0008	10.4462	3.54821	3.24042	6.26762
ENSG00000188428	-1.34616	3.12792	9.05792	0.00261559	0.0449053	BLOC1S5	protein_coding	116	168	95	61	20	57	biogenesis of lysosomal organelles complex-1, subunit 5, muted [Source:HGNC Symbol;Acc:HGNC:18561]	6	BLOC1S5	protein_coding	0.224142	0.284393	0.238157	0.110459	0.0706185	0.116157
ENSG00000137266	-1.35077	3.45283	10.0812	0.00149789	0.030713	SLC22A23	protein_coding	264	162	171	115	21	99	solute carrier family 22, member 23 [Source:HGNC Symbol;Acc:HGNC:21106]	6	SLC22A23	protein_coding	0.137923	0.0741471	0.115906	0.0563037	0.0200483	0.0545474
ENSG00000233309	-1.35572	4.97237	8.8297	0.00296367	0.0491295	RPS6P12	processed_pseudogene	160	224	250	69	66	68	ribosomal protein S6 pseudogene 12 [Source:HGNC Symbol;Acc:HGNC:36375]	9	RPS6P12	processed_pseudogene	21.6826	26.5941	43.9549	8.76288	16.3441	9.71865
ENSG00000131467	-1.35776	5.79031	13.3169	0.000263027	0.00897195	PSME3	protein_coding	1208	1004	569	519	185	271	proteasome (prosome, macropain) activator subunit 3 (PA28 gamma; Ki) [Source:HGNC Symbol;Acc:HGNC:9570]	17	PSME3	protein_coding	6.12633	4.4608	3.74387	2.46664	1.71447	1.44946
ENSG00000003509	-1.36863	4.69728	10.8995	0.000961887	0.0222524	NDUFAF7	protein_coding	435	803	261	210	105	176	NADH dehydrogenase (ubiquinone) complex I, assembly factor 7 [Source:HGNC Symbol;Acc:HGNC:28816]	2	NDUFAF7	protein_coding	1.963	3.17463	1.52808	0.88809	0.865854	0.837624
ENSG00000204308	-1.37095	5.97219	12.343	0.000442635	0.0129263	RNF5	protein_coding	799	1404	674	473	169	371	ring finger protein 5, E3 ubiquitin protein ligase [Source:HGNC Symbol;Acc:HGNC:10068]	6	RNF5	protein_coding	32.1859	49.5485	35.2252	17.856	12.4402	15.7615
ENSG00000111667	-1.37946	4.26305	10.4827	0.00120499	0.0262348	USP5	protein_coding	471	232	157	141	44	103	ubiquitin specific peptidase 5 (isopeptidase T) [Source:HGNC Symbol;Acc:HGNC:12628]	12	USP5	protein_coding	3.19053	1.37682	1.3798	0.895091	0.544652	0.735842
ENSG00000119899	-1.38502	2.76558	9.12123	0.0025266	0.0438591	SLC17A5	protein_coding	96	103	74	41	18	35	solute carrier family 17 (acidic sugar transporter), member 5 [Source:HGNC Symbol;Acc:HGNC:10933]	6	SLC17A5	protein_coding	0.155192	0.145875	0.155205	0.0621137	0.0531734	0.059672
ENSG00000110906	-1.38954	4.2244	10.8112	0.0010089	0.0230312	KCTD10	protein_coding	395	312	173	187	42	93	potassium channel tetramerization domain containing 10 [Source:HGNC Symbol;Acc:HGNC:23236]	12	KCTD10	protein_coding	1.34341	0.929635	0.763367	0.596019	0.261027	0.33358
ENSG00000257727	-1.39375	4.05778	10.2994	0.00133071	0.0282878	CNPY2	protein_coding	220	483	207	98	80	105	canopy FGF signaling regulator 2 [Source:HGNC Symbol;Acc:HGNC:13529]	12	CNPY2	protein_coding	3.32844	6.40192	4.06315	1.38947	2.21173	1.67537
ENSG00000114573	-1.39592	3.33964	11.2684	0.000788371	0.0192718	ATP6V1A	protein_coding	203	194	80	72	30	50	ATPase, H+ transporting, lysosomal 70kDa, V1 subunit A [Source:HGNC Symbol;Acc:HGNC:851]	3	ATP6V1A	protein_coding	0.306666	0.256754	0.156796	0.101931	0.0828161	0.0796608
ENSG00000146072	-1.39688	3.70905	10.0097	0.0015572	0.0313942	TNFRSF21	protein_coding	286	195	126	130	29	62	tumor necrosis factor receptor superfamily, member 21 [Source:HGNC Symbol;Acc:HGNC:13469]	6	TNFRSF21	protein_coding	0.358534	0.214163	0.204932	0.152726	0.0664332	0.081971
ENSG00000170860	-1.39793	6.67363	9.1502	0.00248691	0.0436369	LSM3	protein_coding	1172	3225	1595	837	480	563	LSM3 homolog, U6 small nuclear RNA associated (S. cerevisiae) [Source:HGNC Symbol;Acc:HGNC:17874]	3	LSM3	protein_coding	5.05902	12.1959	8.93253	3.38587	3.7862	2.56302
ENSG00000163683	-1.40222	4.63438	10.4142	0.00125051	0.0269987	SMIM14	protein_coding	365	562	288	171	77	170	small integral membrane protein 14 [Source:HGNC Symbol;Acc:HGNC:27321]	4	SMIM14	protein_coding	0.386601	0.521496	0.395764	0.169735	0.149034	0.189899
ENSG00000251544	-1.40511	4.17788	9.45614	0.00210443	0.0392897	MTND5P12	processed_pseudogene	400	121	107	169	11	79	MT-ND5 pseudogene 12 [Source:HGNC Symbol;Acc:HGNC:42274]	5	MTND5P12	processed_pseudogene	27.1407	7.19271	9.41933	10.7462	1.36389	5.65319
ENSG00000121064	-1.40736	3.50197	9.94936	0.00160906	0.032065	SCPEP1	protein_coding	182	256	103	101	27	62	serine carboxypeptidase 1 [Source:HGNC Symbol;Acc:HGNC:29507]	17	SCPEP1	protein_coding	0.62385	0.768765	0.458058	0.324441	0.16912	0.224133
ENSG00000092820	-1.40752	6.56201	11.875	0.000568934	0.0156438	EZR	protein_coding	1646	1247	844	494	323	363	ezrin [Source:HGNC Symbol;Acc:HGNC:12691]	6	EZR	protein_coding	3.01315	1.99987	2.00451	0.847468	1.08048	0.700813
ENSG00000151498	-1.4088	4.23116	10.8775	0.000973393	0.0224559	ACAD8	protein_coding	402	356	184	139	40	149	acyl-CoA dehydrogenase family, member 8 [Source:HGNC Symbol;Acc:HGNC:87]	11	ACAD8	protein_coding	3.19549	2.47917	1.8976	1.03546	0.581026	1.24912
ENSG00000176485	-1.409	6.5161	14.5554	0.0001361	0.00526719	PLA2G16	protein_coding	1334	1699	990	714	235	470	phospholipase A2, group XVI [Source:HGNC Symbol;Acc:HGNC:17825]	11	PLA2G16	protein_coding	3.00002	3.34739	2.88854	1.50478	0.965739	1.11473
ENSG00000270230	-1.41096	4.65638	12.5206	0.000402494	0.0120254	RP11-475J5.11	processed_pseudogene	343	189	290	178	22	137		5	RP11-475J5.11	processed_pseudogene	64.8069	31.2848	71.0885	31.5176	7.5958	27.2993
ENSG00000117395	-1.41515	4.78328	10.2662	0.0013549	0.0285965	EBNA1BP2	protein_coding	411	649	234	237	48	163	EBNA1 binding protein 2 [Source:HGNC Symbol;Acc:HGNC:15531]	1	EBNA1BP2	protein_coding	0.378233	0.523248	0.279388	0.204396	0.0807203	0.158201
ENSG00000072210	-1.4208	4.82103	12.6796	0.00036967	0.011373	ALDH3A2	protein_coding	550	552	228	290	59	125	aldehyde dehydrogenase 3 family, member A2 [Source:HGNC Symbol;Acc:HGNC:403]	17	ALDH3A2	protein_coding	1.83413	1.6127	0.986456	0.906299	0.359537	0.439625
ENSG00000128739	-1.42509	8.09227	11.1024	0.000862166	0.0205895	SNRPN	protein_coding	2658	2875	2726	1830	296	1108	small nuclear ribonucleoprotein polypeptide N [Source:HGNC Symbol;Acc:HGNC:11164]	15	SNRPN	protein_coding	1.68399	1.59576	2.24071	1.08653	0.34269	0.740338
ENSG00000150687	-1.42522	4.20867	9.71734	0.00182537	0.0351576	PRSS23	protein_coding	67	81	79	49	7	35	protease, serine, 23 [Source:HGNC Symbol;Acc:HGNC:14370]	11	PRSS23	protein_coding	0.0406715	0.043077	0.0622181	0.0278751	0.00776491	0.0224072
ENSG00000197444	-1.42871	3.99899	9.43297	0.00213118	0.0395751	OGDHL	protein_coding	428	223	117	100	37	100	oxoglutarate dehydrogenase-like [Source:HGNC Symbol;Acc:HGNC:25590]	10	OGDHL	protein_coding	1.51611	0.692049	0.537709	0.331965	0.239503	0.373586
ENSG00000167601	-1.42964	3.40655	11.8577	0.000574237	0.0157687	AXL	protein_coding	260	140	94	118	21	43	AXL receptor tyrosine kinase [Source:HGNC Symbol;Acc:HGNC:905]	19	AXL	protein_coding	0.600166	0.28312	0.281514	0.255262	0.0885811	0.104682
ENSG00000227173	-1.4365	4.70973	9.16396	0.00246828	0.0434572	MYL6P3	processed_pseudogene	236	308	209	114	55	77	myosin, light chain 6 pseudogene 3 [Source:HGNC Symbol;Acc:HGNC:37812]	10	MYL6P3	processed_pseudogene	53.7979	61.5105	61.8122	24.3536	22.9108	18.5118
ENSG00000173334	-1.43731	3.68254	9.90789	0.00164572	0.0325984	TRIB1	protein_coding	201	226	84	89	25	59	tribbles pseudokinase 1 [Source:HGNC Symbol;Acc:HGNC:16891]	8	TRIB1	protein_coding	2.44287	2.40634	1.32452	1.01368	0.555223	0.756242
ENSG00000118263	-1.44185	3.031	9.31387	0.00227425	0.041278	KLF7	protein_coding	187	204	93	95	18	69	Kruppel-like factor 7 (ubiquitous) [Source:HGNC Symbol;Acc:HGNC:6350]	2	KLF7	protein_coding	0.19728	0.188545	0.127291	0.0939225	0.0347006	0.0767705
ENSG00000136868	-1.44904	4.11746	12.6691	0.000371754	0.0113864	SLC31A1	protein_coding	369	297	181	134	60	76	solute carrier family 31 (copper transporter), member 1 [Source:HGNC Symbol;Acc:HGNC:11016]	9	SLC31A1	protein_coding	0.844492	0.595485	0.537431	0.287395	0.250925	0.183437
ENSG00000186166	-1.4506	4.14638	11.8333	0.000581794	0.0159339	CCDC84	protein_coding	274	390	273	196	58	72	coiled-coil domain containing 84 [Source:HGNC Symbol;Acc:HGNC:30460]	11	CCDC84	protein_coding	1.52532	1.90204	1.97173	1.02252	0.590013	0.422715
ENSG00000139641	-1.45348	4.90588	13.9538	0.000187363	0.00690277	ESYT1	protein_coding	816	532	352	241	103	190	extended synaptotagmin-like protein 1 [Source:HGNC Symbol;Acc:HGNC:29534]	12	ESYT1	protein_coding	3.03439	1.73316	1.69824	0.839854	0.69991	0.745142
ENSG00000249119	-1.45524	5.38001	10.5925	0.0011355	0.0251989	MTND6P4	processed_pseudogene	641	293	449	420	19	236	MT-ND6 pseudogene 4 [Source:HGNC Symbol;Acc:HGNC:39467]	5	MTND6P4	processed_pseudogene	120.879	48.4067	109.853	74.2245	6.54741	46.9363
ENSG00000124532	-1.45748	5.44286	11.8791	0.000567664	0.0156296	MRS2	protein_coding	768	1017	412	492	107	216	MRS2 magnesium transporter [Source:HGNC Symbol;Acc:HGNC:13785]	6	MRS2	protein_coding	3.24039	3.75925	2.25532	1.94539	0.824979	0.961156
ENSG00000177606	-1.45841	3.98873	9.18956	0.00243399	0.043049	JUN	protein_coding	274	200	129	79	29	84	jun proto-oncogene [Source:HGNC Symbol;Acc:HGNC:6204]	1	JUN	protein_coding	7.60677	4.86435	4.64637	2.05533	1.4712	2.45943
ENSG00000196072	-1.46059	6.51275	9.44998	0.00211151	0.0393863	BLOC1S2	protein_coding	968	2325	940	850	131	547	biogenesis of lysosomal organelles complex-1, subunit 2 [Source:HGNC Symbol;Acc:HGNC:20984]	10	BLOC1S2	protein_coding	7.08052	14.899	8.92056	5.82658	1.75099	4.2197
ENSG00000218502	-1.46108	4.55507	9.89546	0.00165687	0.032613	H2AFZP3	processed_pseudogene	453	654	354	307	60	195	H2A histone family, member Z pseudogene 3 [Source:HGNC Symbol;Acc:HGNC:38013]	13	H2AFZP3	processed_pseudogene	115.303	145.836	116.902	73.2296	27.9073	52.3459
ENSG00000137168	-1.46204	5.69355	10.2105	0.00139645	0.0293538	PPIL1	protein_coding	756	1343	524	519	94	338	peptidylprolyl isomerase (cyclophilin)-like 1 [Source:HGNC Symbol;Acc:HGNC:9260]	6	PPIL1	protein_coding	3.67761	5.72354	3.30712	2.36601	0.835593	1.73406
ENSG00000164305	-1.46676	4.08556	11.7661	0.000603207	0.0162017	CASP3	protein_coding	363	380	178	163	51	94	caspase 3, apoptosis-related cysteine peptidase [Source:HGNC Symbol;Acc:HGNC:1504]	4	CASP3	protein_coding	1.63501	1.49949	1.04018	0.688031	0.419767	0.446527
ENSG00000143674	-1.46735	3.40826	8.86309	0.00290995	0.0485109	MLK4	protein_coding	167	287	162	126	17	86	Mitogen-activated protein kinase kinase kinase MLK4 [Source:UniProtKB/Swiss-Prot;Acc:Q5TCX8]	1	MLK4	protein_coding	0.285947	0.430523	0.359881	0.202184	0.0531915	0.155301
ENSG00000035403	-1.46973	5.53068	15.9072	6.65247e-05	0.00314473	VCL	protein_coding	1220	868	472	376	191	212	vinculin [Source:HGNC Symbol;Acc:HGNC:12665]	10	VCL	protein_coding	0.950023	0.59216	0.47686	0.27439	0.271789	0.174106
ENSG00000102974	-1.47132	3.92611	11.1275	0.000850589	0.0203836	CTCF	protein_coding	311	353	220	193	41	96	CCCTC-binding factor (zinc finger protein) [Source:HGNC Symbol;Acc:HGNC:13723]	16	CTCF	protein_coding	0.397984	0.395753	0.36526	0.231456	0.0958765	0.129563
ENSG00000211455	-1.47385	2.77008	9.26849	0.0023313	0.0418717	STK38L	protein_coding	116	177	76	43	31	35	serine/threonine kinase 38 like [Source:HGNC Symbol;Acc:HGNC:17848]	12	STK38L	protein_coding	0.139002	0.185816	0.118155	0.0482879	0.0678812	0.044232
ENSG00000062716	-1.47908	7.54835	11.3547	0.000752591	0.0187288	VMP1	protein_coding	3118	3209	1494	1561	215	1026	vacuole membrane protein 1 [Source:HGNC Symbol;Acc:HGNC:29559]	17	VMP1	protein_coding	2.26814	2.04507	1.41	1.06415	0.285796	0.787129
ENSG00000123600	-1.48682	3.65419	11.333	0.000761405	0.0188872	METTL8	protein_coding	223	333	183	108	30	112	methyltransferase like 8 [Source:HGNC Symbol;Acc:HGNC:25856]	2	METTL8	protein_coding	0.186629	0.244153	0.198701	0.0847037	0.0458794	0.0988544
ENSG00000136478	-1.48691	4.4949	9.89528	0.00165703	0.032613	TEX2	protein_coding	543	560	453	421	34	182	testis expressed 2 [Source:HGNC Symbol;Acc:HGNC:30884]	17	TEX2	protein_coding	0.459616	0.415268	0.497471	0.333951	0.0525894	0.162469
ENSG00000162734	-1.49005	6.66772	13.0765	0.000299016	0.00981162	PEA15	protein_coding	1522	1070	473	466	116	436	phosphoprotein enriched in astrocytes 15 [Source:HGNC Symbol;Acc:HGNC:8822]	1	PEA15	protein_coding	14.8955	9.17421	6.00587	4.27397	2.07454	4.50019
ENSG00000135372	-1.49076	3.63542	11.9679	0.00054125	0.0150021	NAT10	protein_coding	342	278	90	81	50	64	N-acetyltransferase 10 (GCN5-related) [Source:HGNC Symbol;Acc:HGNC:29830]	11	NAT10	protein_coding	0.798738	0.568812	0.272707	0.177284	0.213389	0.157639
ENSG00000229031	-1.49117	4.14248	9.00406	0.0026938	0.0457548	RP11-666G4.1	unprocessed_pseudogene	293	543	554	238	31	286		7	RP11-666G4.1	unprocessed_pseudogene	16.0106	25.9948	39.2758	12.1877	3.09547	16.4821
ENSG00000180304	-1.49208	7.77944	9.62997	0.00191427	0.03653	OAZ2	protein_coding	3086	3752	1971	1776	321	1195	ornithine decarboxylase antizyme 2 [Source:HGNC Symbol;Acc:HGNC:8096]	15	OAZ2	protein_coding	19.3021	20.5597	15.9945	10.4102	3.66892	7.88283
ENSG00000160785	-1.49242	3.67955	9.95944	0.00160027	0.0319513	SLC25A44	protein_coding	278	203	106	107	14	84	solute carrier family 25, member 44 [Source:HGNC Symbol;Acc:HGNC:29036]	1	SLC25A44	protein_coding	1.44791	0.92627	0.71627	0.522259	0.133244	0.461403
ENSG00000125445	-1.49624	6.47525	13.6205	0.000223734	0.00783824	MRPS7	protein_coding	1376	1543	1040	684	150	558	mitochondrial ribosomal protein S7 [Source:HGNC Symbol;Acc:HGNC:14499]	17	MRPS7	protein_coding	28.7702	28.2642	28.2119	13.4025	5.73112	12.3045
ENSG00000167779	-1.49624	4.33059	14.785	0.000120492	0.00482549	IGFBP6	protein_coding	457	406	355	179	87	123	insulin-like growth factor binding protein 6 [Source:HGNC Symbol;Acc:HGNC:5475]	12	IGFBP6	protein_coding	9.14647	7.11883	9.21807	3.35734	3.18185	2.59625
ENSG00000104953	-1.49839	3.48417	9.81869	0.00172747	0.0337467	TLE6	protein_coding	114	82	47	36	10	32	transducin-like enhancer of split 6 [Source:HGNC Symbol;Acc:HGNC:30788]	19	TLE6	protein_coding	0.631438	0.39791	0.337752	0.186867	0.101216	0.186931
ENSG00000013275	-1.50174	6.05032	15.011	0.000106887	0.00444398	PSMC4	protein_coding	1463	1242	631	570	121	420	proteasome (prosome, macropain) 26S subunit, ATPase, 4 [Source:HGNC Symbol;Acc:HGNC:9551]	19	PSMC4	protein_coding	13.7734	10.2438	7.70726	5.02894	2.08164	4.17014
ENSG00000008083	-1.50957	5.64828	13.2816	0.000268028	0.00909756	JARID2	protein_coding	1458	1010	579	398	201	269	jumonji, AT rich interactive domain 2 [Source:HGNC Symbol;Acc:HGNC:6196]	6	JARID2	protein_coding	0.519495	0.315276	0.267656	0.132896	0.130871	0.101084
ENSG00000264350	-1.51064	4.35139	11.4731	0.00070611	0.0179607	SNRPGP2	processed_pseudogene	306	490	285	171	57	119	small nuclear ribonucleoprotein polypeptide G pseudogene 2 [Source:HGNC Symbol;Acc:HGNC:30999]	18	SNRPGP2	processed_pseudogene	133.619	187.452	161.461	69.976	45.4827	54.8024
ENSG00000253570	-1.51113	3.99818	13.522	0.000235788	0.00820502	RNF5P1	processed_pseudogene	198	322	181	80	28	125	ring finger protein 5, E3 ubiquitin protein ligase pseudogene 1 [Source:HGNC Symbol;Acc:HGNC:31053]	8	RNF5P1	processed_pseudogene	36.0916	51.4212	42.805	13.6659	9.3266	24.0301
ENSG00000132507	-1.51246	7.37938	15.66	7.58109e-05	0.00347271	EIF5A	protein_coding	3425	3074	2133	1707	303	1092	eukaryotic translation initiation factor 5A [Source:HGNC Symbol;Acc:HGNC:3300]	17	EIF5A	protein_coding	61.5857	48.4249	49.7605	28.7646	9.95602	20.7084
ENSG00000119403	-1.51331	5.32305	11.367	0.000747619	0.0186724	PHF19	protein_coding	714	603	650	382	76	233	PHD finger protein 19 [Source:HGNC Symbol;Acc:HGNC:24566]	9	PHF19	protein_coding	1.78754	1.32257	2.11128	0.896243	0.347692	0.615202
ENSG00000135116	-1.51542	2.6415	9.06707	0.00260253	0.044766	HRK	protein_coding	109	149	112	58	21	44	harakiri, BCL2 interacting protein [Source:HGNC Symbol;Acc:HGNC:5185]	12	HRK	protein_coding	0.423339	0.506982	0.564357	0.211103	0.14904	0.180226
ENSG00000181061	-1.52306	6.05411	10.0373	0.00153399	0.0310168	HIGD1A	protein_coding	741	1551	679	507	150	324	HIG1 hypoxia inducible domain family, member 1A [Source:HGNC Symbol;Acc:HGNC:29527]	3	HIGD1A	protein_coding	1.53742	2.81923	1.82776	0.985796	0.568707	0.708963
ENSG00000103415	-1.52359	4.79719	11.8336	0.000581725	0.0159339	HMOX2	protein_coding	484	495	241	253	46	135	heme oxygenase (decycling) 2 [Source:HGNC Symbol;Acc:HGNC:5014]	16	HMOX2	protein_coding	1.33362	1.19491	0.861543	0.653298	0.231615	0.392305
ENSG00000142227	-1.52597	5.60486	17.1967	3.37022e-05	0.00188088	EMP3	protein_coding	894	682	595	248	149	281	epithelial membrane protein 3 [Source:HGNC Symbol;Acc:HGNC:3335]	19	EMP3	protein_coding	9.71197	6.49082	8.38612	2.5248	2.95787	3.21944
ENSG00000108395	-1.52954	3.85511	14.562	0.000135619	0.00526719	TRIM37	protein_coding	278	306	169	126	40	75	tripartite motif containing 37 [Source:HGNC Symbol;Acc:HGNC:7523]	17	TRIM37	protein_coding	0.219767	0.211926	0.173332	0.0933458	0.0577833	0.0625294
ENSG00000107815	-1.53831	3.53424	9.126	0.00252002	0.0438512	C10orf2	protein_coding	334	225	102	91	32	81	chromosome 10 open reading frame 2 [Source:HGNC Symbol;Acc:HGNC:1160]	10	C10orf2	protein_coding	4.66524	2.75331	1.84843	1.19117	0.816773	1.19321
ENSG00000122574	-1.54098	3.82183	12.6798	0.000369618	0.011373	WIPF3	protein_coding	307	145	157	101	26	71	WAS/WASL interacting protein family, member 3 [Source:HGNC Symbol;Acc:HGNC:22004]	7	WIPF3	protein_coding	0.272767	0.112867	0.180979	0.084097	0.0422134	0.0665299
ENSG00000116030	-1.55066	6.3934	11.7963	0.0005935	0.0161265	SUMO1	protein_coding	901	2502	1225	733	219	536	small ubiquitin-like modifier 1 [Source:HGNC Symbol;Acc:HGNC:12502]	2	SUMO1	protein_coding	2.72983	6.64114	4.81527	2.08123	1.21249	1.71269
ENSG00000100280	-1.55077	4.85687	8.82216	0.00297594	0.0492541	AP1B1	protein_coding	859	311	271	258	66	120	adaptor-related protein complex 1, beta 1 subunit [Source:HGNC Symbol;Acc:HGNC:554]	22	AP1B1	protein_coding	0.88374	0.280309	0.361722	0.248746	0.124079	0.130202
ENSG00000138768	-1.55152	4.62294	12.3043	0.000451921	0.0131419	USO1	protein_coding	409	494	241	199	48	128	USO1 vesicle transport factor [Source:HGNC Symbol;Acc:HGNC:30904]	4	USO1	protein_coding	0.448018	0.474072	0.342502	0.204282	0.0960808	0.147872
ENSG00000127824	-1.55275	3.49324	14.0934	0.00017395	0.0065247	TUBA4A	protein_coding	225	242	128	86	27	76	tubulin, alpha 4a [Source:HGNC Symbol;Acc:HGNC:12407]	2	TUBA4A	protein_coding	0.776771	0.731933	0.573318	0.278237	0.170333	0.276713
ENSG00000248008	-1.55415	4.7914	10.1988	0.00140531	0.0294503	DYNLL1-AS1	antisense	391	382	443	243	27	197	DYNLL1 antisense RNA 1 [Source:HGNC Symbol;Acc:HGNC:48588]	12	DYNLL1-AS1	antisense	6.84525	5.85897	10.0622	3.9868	0.863774	3.63734
ENSG00000130517	-1.56009	3.28787	11.2788	0.000783979	0.0192326	PGPEP1	protein_coding	159	92	77	56	17	29	pyroglutamyl-peptidase I [Source:HGNC Symbol;Acc:HGNC:13568]	19	PGPEP1	protein_coding	0.532019	0.269689	0.334268	0.1756	0.103945	0.102337
ENSG00000133818	-1.5647	5.13491	11.2256	0.000806773	0.019652	RRAS2	protein_coding	471	570	307	207	73	146	related RAS viral (r-ras) oncogene homolog 2 [Source:HGNC Symbol;Acc:HGNC:17271]	11	RRAS2	protein_coding	0.534483	0.566673	0.451987	0.220135	0.151377	0.174731
ENSG00000077009	-1.56969	8.54188	12.0583	0.000515624	0.0144661	NMRK2	protein_coding	5760	3275	3677	2517	532	1284	nicotinamide riboside kinase 2 [Source:HGNC Symbol;Acc:HGNC:17871]	19	NMRK2	protein_coding	60.7664	30.2689	50.3279	24.8845	10.256	14.286
ENSG00000154217	-1.57284	4.5285	10.5428	0.00116641	0.0257194	PITPNC1	protein_coding	364	304	170	165	18	130	phosphatidylinositol transfer protein, cytoplasmic 1 [Source:HGNC Symbol;Acc:HGNC:21045]	17	PITPNC1	protein_coding	0.111766	0.0817761	0.0677222	0.0474785	0.0100996	0.0420974
ENSG00000144560	-1.57371	2.77711	11.3692	0.000746728	0.0186724	VGLL4	protein_coding	156	70	61	41	16	26	vestigial-like family member 4 [Source:HGNC Symbol;Acc:HGNC:28966]	3	VGLL4	protein_coding	0.0711953	0.0279879	0.0361186	0.0175354	0.0133435	0.0125142
ENSG00000066382	-1.57904	4.33844	10.8162	0.00100616	0.0229939	MPPED2	protein_coding	138	186	167	118	9	61	metallophosphoesterase domain containing 2 [Source:HGNC Symbol;Acc:HGNC:1180]	11	MPPED2	protein_coding	0.0669952	0.0791085	0.105186	0.0536849	0.00798419	0.031232
ENSG00000065361	-1.58041	4.24987	10.2738	0.00134931	0.0285199	ERBB3	protein_coding	477	463	310	221	52	149	erb-b2 receptor tyrosine kinase 3 [Source:HGNC Symbol;Acc:HGNC:3431]	12	ERBB3	protein_coding	1.98177	1.68524	1.67098	0.860466	0.394787	0.65287
ENSG00000187653	-1.58258	3.51325	9.31444	0.00227355	0.041278	TMSB4XP8	processed_pseudogene	270	201	174	86	21	109	thymosin beta 4, X-linked pseudogene 8 [Source:HGNC Symbol;Acc:HGNC:11885]	4	TMSB4XP8	processed_pseudogene	197.965	129.112	165.52	59.0921	28.1364	84.2862
ENSG00000225787	-1.58508	3.76404	11.0269	0.000898007	0.0211047	LSM3P3	processed_pseudogene	152	361	261	71	64	78	LSM3 pseudogene 3 [Source:HGNC Symbol;Acc:HGNC:44348]	2	LSM3P3	processed_pseudogene	48.9637	101.879	109.08	21.4336	37.6733	26.499
ENSG00000113732	-1.58909	6.42243	15.6142	7.7669e-05	0.00352662	ATP6V0E1	protein_coding	1096	2124	1060	511	306	362	ATPase, H+ transporting, lysosomal 9kDa, V0 subunit e1 [Source:HGNC Symbol;Acc:HGNC:863]	5	ATP6V0E1	protein_coding	2.0833	3.53704	2.61409	0.910263	1.06288	0.725694
ENSG00000110660	-1.59695	3.17494	10.2207	0.00138875	0.0292513	SLC35F2	protein_coding	210	180	55	53	24	48	solute carrier family 35, member F2 [Source:HGNC Symbol;Acc:HGNC:23615]	11	SLC35F2	protein_coding	0.15027	0.112842	0.0510612	0.0355414	0.0313826	0.0362242
ENSG00000254270	-1.59823	3.56592	10	0.00156536	0.0314974	ERHP1	processed_pseudogene	190	337	150	134	17	86	enhancer of rudimentary homolog (Drosophila) pseudogene 1 [Source:HGNC Symbol;Acc:HGNC:41916]	7	ERHP1	processed_pseudogene	60.4123	93.8743	61.8782	39.9284	9.87744	28.8387
ENSG00000015475	-1.60102	3.07487	11.1857	0.000824305	0.0198919	BID	protein_coding	152	132	104	74	13	46	BH3 interacting domain death agonist [Source:HGNC Symbol;Acc:HGNC:1050]	22	BID	protein_coding	0.367541	0.279628	0.326265	0.167687	0.0574419	0.117307
ENSG00000144366	-1.60955	4.70234	14.0609	0.000176981	0.00660252	GULP1	protein_coding	496	645	281	237	54	152	GULP, engulfment adaptor PTB domain containing 1 [Source:HGNC Symbol;Acc:HGNC:18649]	2	GULP1	protein_coding	0.160164	0.182468	0.117724	0.0717194	0.031864	0.0517644
ENSG00000177106	-1.62331	4.71292	13.1161	0.000292773	0.00963732	EPS8L2	protein_coding	628	292	259	164	43	152	EPS8-like 2 [Source:HGNC Symbol;Acc:HGNC:21296]	11	EPS8L2	protein_coding	1.85349	0.755019	0.991754	0.453606	0.231911	0.473127
ENSG00000151746	-1.62701	5.13288	16.8044	4.1437e-05	0.00221693	BICD1	protein_coding	581	487	312	264	46	153	bicaudal D homolog 1 (Drosophila) [Source:HGNC Symbol;Acc:HGNC:1049]	12	BICD1	protein_coding	0.206226	0.15144	0.14368	0.0878166	0.0298366	0.0572748
ENSG00000218739	-1.63569	4.93197	15.0632	0.00010397	0.00435767	CEBPZOS	protein_coding	493	681	236	244	43	162	CEBPZ opposite strand [Source:HGNC Symbol;Acc:HGNC:49288]	2	CEBPZOS	protein_coding	2.45811	2.97472	1.52665	1.14012	0.391783	0.85187
ENSG00000168917	-1.63645	4.15921	10.1744	0.00142404	0.0297526	SLC35G2	protein_coding	206	423	223	133	30	111	solute carrier family 35, member G2 [Source:HGNC Symbol;Acc:HGNC:28480]	3	SLC35G2	protein_coding	0.543412	0.97757	0.763206	0.328791	0.144613	0.308809
ENSG00000126249	-1.64421	3.40394	13.8221	0.000200958	0.0072742	PDCD2L	protein_coding	185	242	100	92	18	54	programmed cell death 2-like [Source:HGNC Symbol;Acc:HGNC:28194]	19	PDCD2L	protein_coding	0.834381	0.95621	0.58515	0.388854	0.14835	0.256857
ENSG00000046653	-1.64656	4.20221	15.6381	7.66942e-05	0.0034977	GPM6B	protein_coding	352	405	143	125	39	76	glycoprotein M6B [Source:HGNC Symbol;Acc:HGNC:4461]	X	GPM6B	protein_coding	0.206339	0.207988	0.108755	0.0686679	0.041776	0.0469847
ENSG00000010278	-1.6467	5.8382	10.344	0.00129893	0.0277232	CD9	protein_coding	593	1013	408	254	97	214	CD9 molecule [Source:HGNC Symbol;Acc:HGNC:1709]	12	CD9	protein_coding	1.5111	2.26148	1.34888	0.606565	0.451683	0.575118
ENSG00000104343	-1.65441	3.43563	9.04517	0.0026339	0.0450329	UBE2W	protein_coding	164	266	90	89	26	37	ubiquitin-conjugating enzyme E2W (putative) [Source:HGNC Symbol;Acc:HGNC:25616]	8	UBE2W	protein_coding	0.163065	0.231709	0.1161	0.08293	0.0472404	0.0387992
ENSG00000072274	-1.65525	5.12639	18.2726	1.91445e-05	0.00121591	TFRC	protein_coding	696	988	442	251	124	211	transferrin receptor [Source:HGNC Symbol;Acc:HGNC:11763]	3	TFRC	protein_coding	1.24317	1.54605	1.02428	0.420145	0.40473	0.397473
ENSG00000138685	-1.65858	4.9589	9.25732	0.00234556	0.0420111	FGF2	protein_coding	371	675	269	202	44	195	fibroblast growth factor 2 (basic) [Source:HGNC Symbol;Acc:HGNC:3676]	4	FGF2	protein_coding	0.509598	0.812275	0.479381	0.260023	0.110441	0.282484
ENSG00000115884	-1.66358	2.96346	9.31301	0.00227532	0.041278	SDC1	protein_coding	230	100	70	78	11	33	syndecan 1 [Source:HGNC Symbol;Acc:HGNC:10658]	2	SDC1	protein_coding	0.91725	0.349386	0.362187	0.291515	0.0801635	0.138797
ENSG00000244921	-1.66572	3.67289	9.96242	0.00159768	0.0319305	CTB-36O1.7	processed_pseudogene	271	167	189	166	10	72		5	CTB-36O1.7	processed_pseudogene	35.6912	19.2687	32.2944	20.4883	2.40666	10.0007
ENSG00000198843	-1.66777	4.39886	8.90375	0.00284586	0.0477114	SELT	protein_coding	235	440	122	150	24	87	selenoprotein T precursor [Source:RefSeq peptide;Acc:NP_057359]	3	SELT	protein_coding	0.837455	1.3737	0.564063	0.500945	0.156289	0.326977
ENSG00000136802	-1.66948	4.66089	10.7458	0.00104514	0.0236621	LRRC8A	protein_coding	901	511	354	228	116	112	leucine rich repeat containing 8 family, member A [Source:HGNC Symbol;Acc:HGNC:19027]	9	LRRC8A	protein_coding	2.46396	1.22427	1.25599	0.584319	0.579684	0.323022
ENSG00000080546	-1.67249	3.00146	10.0785	0.00150011	0.030713	SESN1	protein_coding	120	94	35	41	9	21	sestrin 1 [Source:HGNC Symbol;Acc:HGNC:21595]	6	SESN1	protein_coding	0.108781	0.0746528	0.0411638	0.0348307	0.0149087	0.0200769
ENSG00000164742	-1.68324	3.65674	12.5403	0.000398273	0.0119165	ADCY1	protein_coding	244	91	76	45	15	48	adenylate cyclase 1 (brain) [Source:HGNC Symbol;Acc:HGNC:232]	7	ADCY1	protein_coding	0.160918	0.0525776	0.0650283	0.027812	0.0180771	0.0333857
ENSG00000232273	-1.68489	6.64575	10.2006	0.00140395	0.0294503	FTH1P1	processed_pseudogene	3134	2642	1984	1557	113	945	ferritin, heavy polypeptide 1 pseudogene [Source:HGNC Symbol;Acc:HGNC:3979]	1	FTH1P1	processed_pseudogene	579.876	428.266	476.269	269.979	38.2066	184.405
ENSG00000240563	-1.68641	6.54643	9.81117	0.00173455	0.0338491	L1TD1	protein_coding	2005	2051	823	716	300	306	LINE-1 type transposase domain containing 1 [Source:HGNC Symbol;Acc:HGNC:25595]	1	L1TD1	protein_coding	11.2585	10.0897	5.99572	3.76778	3.0783	1.81214
ENSG00000229344	-1.69154	8.92578	9.56719	0.00198086	0.0376272	RP5-857K21.7	unprocessed_pseudogene	13517	8217	8395	11313	484	2532		1	RP5-857K21.7	unprocessed_pseudogene	1950.13	1038.58	1571.37	1529.56	127.6	385.258
ENSG00000077684	-1.69178	4.32288	13.7031	0.000214098	0.00760983	JADE1	protein_coding	554	502	181	136	77	94	jade family PHD finger 1 [Source:HGNC Symbol;Acc:HGNC:30027]	4	JADE1	protein_coding	0.829716	0.658671	0.351701	0.190882	0.210734	0.148475
ENSG00000185275	-1.70347	3.84706	12.7208	0.000361614	0.0112055	CD24P4	processed_pseudogene	315	89	120	74	20	45	CD24 molecule pseudogene 4 [Source:HGNC Symbol;Acc:HGNC:1649]	Y	CD24P4	processed_pseudogene	127.887	31.6556	63.2078	28.1548	14.8378	19.2678
ENSG00000133597	-1.7064	2.64797	11.9813	0.000537378	0.0149348	ADCK2	protein_coding	104	41	48	25	7	22	aarF domain containing kinase 2 [Source:HGNC Symbol;Acc:HGNC:19039]	7	ADCK2	protein_coding	0.442182	0.15272	0.264779	0.0996124	0.0543863	0.0986496
ENSG00000108821	-1.70791	6.41258	8.91979	0.00282096	0.0474477	COL1A1	protein_coding	1557	574	465	241	187	193	collagen, type I, alpha 1 [Source:HGNC Symbol;Acc:HGNC:2197]	17	COL1A1	protein_coding	8.33966	2.6935	3.23138	1.20971	1.83031	1.09024
ENSG00000198744	-1.72003	8.57963	14.8334	0.00011744	0.00473995	RP5-857K21.11	unprocessed_pseudogene	10089	7595	7602	5478	506	3023		1	RP5-857K21.11	unprocessed_pseudogene	1815.46	1197.32	1774.76	923.773	166.384	573.694
ENSG00000156026	-1.7207	3.83828	14.9067	0.000112963	0.0046315	MCU	protein_coding	304	334	142	93	34	83	mitochondrial calcium uniporter [Source:HGNC Symbol;Acc:HGNC:23526]	10	MCU	protein_coding	0.152727	0.147006	0.0925564	0.0437857	0.0312138	0.0439771
ENSG00000144645	-1.72106	3.14423	13.2325	0.000275143	0.00926149	OSBPL10	protein_coding	244	199	82	65	30	37	oxysterol binding protein-like 10 [Source:HGNC Symbol;Acc:HGNC:16395]	3	OSBPL10	protein_coding	0.0571204	0.0408131	0.0249052	0.01426	0.0128335	0.00913499
ENSG00000177469	-1.72174	3.10275	9.0868	0.00257461	0.0444228	PTRF	protein_coding	201	80	35	27	19	24	polymerase I and transcript release factor [Source:HGNC Symbol;Acc:HGNC:9688]	17	PTRF	protein_coding	0.937486	0.326892	0.211793	0.118015	0.161937	0.118055
ENSG00000270225	-1.72648	7.95702	17.9872	2.22393e-05	0.00136232	RP11-475J5.4	processed_pseudogene	4871	6923	4203	2676	620	1273		5	RP11-475J5.4	processed_pseudogene	703.784	876.316	787.871	362.337	163.695	193.979
ENSG00000103966	-1.72736	3.58072	10.8581	0.000983652	0.0225793	EHD4	protein_coding	190	161	108	63	18	51	EH-domain containing 4 [Source:HGNC Symbol;Acc:HGNC:3245]	15	EHD4	protein_coding	0.243576	0.180822	0.17963	0.0756879	0.0421674	0.0689533
ENSG00000198417	-1.73974	2.93522	12.7601	0.000354096	0.0110916	MT1F	protein_coding	168	137	138	50	36	33	metallothionein 1F [Source:HGNC Symbol;Acc:HGNC:7398]	16	MT1F	protein_coding	5.49465	3.92551	5.85577	1.53252	2.15158	1.13828
ENSG00000248527	-1.73974	11.4616	13.8972	0.000193082	0.0070383	MTATP6P1	unprocessed_pseudogene	53613	61574	28625	29502	2176	13860	mitochondrially encoded ATP synthase 6 pseudogene 1 [Source:HGNC Symbol;Acc:HGNC:44575]	1	MTATP6P1	unprocessed_pseudogene	7746.25	7794.06	5365.89	3994.65	574.518	2111.98
ENSG00000236404	-1.73976	4.3826	10.6377	0.00110804	0.0247486	VLDLR-AS1	antisense	141	134	72	69	7	29	VLDLR antisense RNA 1 [Source:HGNC Symbol;Acc:HGNC:49621]	9	VLDLR-AS1	antisense	0.0627815	0.0522712	0.0415929	0.0287917	0.00569553	0.0136181
ENSG00000253368	-1.75661	4.68164	14.8004	0.000119508	0.00479537	TRNP1	protein_coding	346	462	218	192	24	109	TMF1-regulated nuclear protein 1 [Source:HGNC Symbol;Acc:HGNC:34348]	1	TRNP1	protein_coding	4.72734	5.53004	3.86431	2.45837	0.599206	1.57062
ENSG00000205542	-1.76469	8.5801	22.9954	1.62388e-06	0.000146184	TMSB4X	protein_coding	7589	11073	5391	2948	1119	2206	thymosin beta 4, X-linked [Source:HGNC Symbol;Acc:HGNC:11881]	X	TMSB4X	protein_coding	351.871	449.79	324.297	128.095	94.8098	107.872
ENSG00000135749	-1.76754	3.65778	14.5263	0.000138214	0.00531919	PCNXL2	protein_coding	384	298	196	128	60	39	pecanex-like 2 (Drosophila) [Source:HGNC Symbol;Acc:HGNC:8736]	1	PCNXL2	protein_coding	0.120815	0.0821392	0.0800055	0.0377402	0.0344956	0.0129407
ENSG00000253626	-1.77872	3.72215	15.601	7.82151e-05	0.00354364	EIF5AL1	protein_coding	302	289	134	93	23	80	eukaryotic translation initiation factor 5A-like 1 [Source:HGNC Symbol;Acc:HGNC:17419]	10	EIF5AL1	protein_coding	7.72893	6.47971	4.4493	2.23049	1.07563	2.15927
ENSG00000251385	-1.78156	3.9316	10.5141	0.00118465	0.0259558	RP11-63H19.2	processed_pseudogene	294	139	238	172	7	105		4	RP11-63H19.2	processed_pseudogene	25.6076	10.6067	26.8951	14.0396	1.11415	9.64529
ENSG00000198794	-1.78604	5.21403	15.9307	6.57038e-05	0.00312018	SCAMP5	protein_coding	977	675	333	304	89	132	secretory carrier membrane protein 5 [Source:HGNC Symbol;Acc:HGNC:30386]	15	SCAMP5	protein_coding	1.49338	0.903907	0.660379	0.435466	0.248593	0.212791
ENSG00000162493	-1.78623	4.84675	15.1458	9.95213e-05	0.0042225	PDPN	protein_coding	351	447	197	131	35	121	podoplanin [Source:HGNC Symbol;Acc:HGNC:29602]	1	PDPN	protein_coding	0.999814	1.11549	0.728036	0.349694	0.182181	0.363498
ENSG00000175832	-1.79458	6.08369	16.6326	4.53657e-05	0.00237196	ETV4	protein_coding	1751	836	632	464	103	284	ets variant 4 [Source:HGNC Symbol;Acc:HGNC:3493]	17	ETV4	protein_coding	3.32268	1.3898	1.55594	0.825136	0.35716	0.568362
ENSG00000158246	-1.79883	5.53422	12.7839	0.000349607	0.0110177	FAM46B	protein_coding	1150	585	307	241	94	149	family with sequence similarity 46, member B [Source:HGNC Symbol;Acc:HGNC:28273]	1	FAM46B	protein_coding	14.4558	6.44239	5.00678	2.83902	2.15922	1.97532
ENSG00000184697	-1.81059	7.6234	19.8073	8.56532e-06	0.000615781	CLDN6	protein_coding	5010	4783	2291	1418	448	1362	claudin 6 [Source:HGNC Symbol;Acc:HGNC:2048]	16	CLDN6	protein_coding	91.8511	76.8232	54.4937	24.3629	15.0089	26.3347
ENSG00000115946	-1.81433	4.44124	16.4029	5.12063e-05	0.00256093	PNO1	protein_coding	377	553	258	215	38	84	partner of NOB1 homolog (S. cerevisiae) [Source:HGNC Symbol;Acc:HGNC:32790]	2	PNO1	protein_coding	2.0137	2.58776	1.78792	1.07621	0.370904	0.473193
ENSG00000137269	-1.81848	2.66788	10.5767	0.00114521	0.025333	LRRC1	protein_coding	113	113	80	78	6	21	leucine rich repeat containing 1 [Source:HGNC Symbol;Acc:HGNC:14307]	6	LRRC1	protein_coding	0.0856492	0.0750358	0.0786701	0.0554045	0.00831036	0.0167868
ENSG00000235363	-1.82081	2.92392	12.7781	0.000350692	0.0110351	SNRPGP10	processed_pseudogene	89	237	125	50	26	32	small nuclear ribonucleoprotein polypeptide G pseudogene 10 [Source:HGNC Symbol;Acc:HGNC:39329]	1	SNRPGP10	processed_pseudogene	39.0366	91.0701	71.1323	20.5522	20.8391	14.8026
ENSG00000163032	-1.82082	2.9927	10.5678	0.00115074	0.0254281	VSNL1	protein_coding	135	101	107	61	7	32	visinin-like 1 [Source:HGNC Symbol;Acc:HGNC:12722]	2	VSNL1	protein_coding	0.112507	0.0737416	0.115692	0.047641	0.0106603	0.0281255
ENSG00000179761	-1.82713	2.76047	12.1112	0.000501204	0.0141612	PIPOX	protein_coding	118	120	61	49	14	17	pipecolic acid oxidase [Source:HGNC Symbol;Acc:HGNC:17804]	17	PIPOX	protein_coding	0.108647	0.0967974	0.0728688	0.0422804	0.0235553	0.0165079
ENSG00000197989	-1.82767	6.75876	22.0902	2.60133e-06	0.000218208	SNHG12	antisense	1957	2186	1683	867	231	452	small nucleolar RNA host gene 12 (non-protein coding) [Source:HGNC Symbol;Acc:HGNC:30062]	1	SNHG12	antisense	43.2563	42.3305	48.2633	17.959	9.33027	10.5366
ENSG00000128829	-1.83517	4.02796	16.9067	3.92636e-05	0.00211706	EIF2AK4	protein_coding	461	321	161	146	45	49	eukaryotic translation initiation factor 2 alpha kinase 4 [Source:HGNC Symbol;Acc:HGNC:19687]	15	EIF2AK4	protein_coding	0.446479	0.272364	0.202302	0.132513	0.0796408	0.0500496
ENSG00000168310	-1.83715	2.1892	10.7175	0.00106126	0.0239361	IRF2	protein_coding	63	61	32	23	3	17	interferon regulatory factor 2 [Source:HGNC Symbol;Acc:HGNC:6117]	4	IRF2	protein_coding	0.0712551	0.0604436	0.046957	0.0243786	0.00620041	0.0202782
ENSG00000152061	-1.84095	4.15129	12.8169	0.000343493	0.0108747	RABGAP1L	protein_coding	227	259	100	72	29	46	RAB GTPase activating protein 1-like [Source:HGNC Symbol;Acc:HGNC:24663]	1	RABGAP1L	protein_coding	0.026681	0.0266699	0.0152494	0.00793076	0.00622872	0.00570216
ENSG00000239672	-1.84391	5.81294	15.5406	8.07539e-05	0.00361907	NME1	protein_coding	980	1817	799	483	167	251	NME/NM23 nucleoside diphosphate kinase 1 [Source:HGNC Symbol;Acc:HGNC:7849]	17	NME1	protein_coding	10.8282	17.5886	11.4539	5.00131	3.37187	2.92489
ENSG00000248923	-1.85515	5.54311	16.7619	4.23763e-05	0.00225553	MTND5P11	processed_pseudogene	1052	452	486	374	18	283	MT-ND5 pseudogene 11 [Source:HGNC Symbol;Acc:HGNC:42273]	5	MTND5P11	processed_pseudogene	57.0726	21.483	34.2076	19.0147	1.78446	16.1921
ENSG00000165480	-1.86213	5.03756	19.2216	1.16392e-05	0.000800628	SKA3	protein_coding	835	959	466	377	60	189	spindle and kinetochore associated complex subunit 3 [Source:HGNC Symbol;Acc:HGNC:20262]	13	SKA3	protein_coding	3.5658	3.58785	2.58185	1.50875	0.468215	0.85121
ENSG00000166562	-1.86463	4.60739	15.6335	7.68821e-05	0.00349856	SEC11C	protein_coding	226	673	362	155	57	101	SEC11 homolog C (S. cerevisiae) [Source:HGNC Symbol;Acc:HGNC:23400]	18	SEC11C	protein_coding	1.14698	2.99232	2.38358	0.737199	0.528623	0.540597
ENSG00000121769	-1.87016	6.16561	15.695	7.44193e-05	0.0034394	FABP3	protein_coding	157	314	145	69	32	47	fatty acid binding protein 3, muscle and heart [Source:HGNC Symbol;Acc:HGNC:3557]	1	FABP3	protein_coding	1.37418	2.40779	1.64659	0.565977	0.51182	0.433857
ENSG00000103942	-1.87439	5.11047	19.3495	1.08849e-05	0.000756283	HOMER2	protein_coding	886	391	302	251	37	146	homer homolog 2 (Drosophila) [Source:HGNC Symbol;Acc:HGNC:17513]	15	HOMER2	protein_coding	0.583411	0.225561	0.258002	0.154889	0.0445212	0.101391
ENSG00000105993	-1.88563	6.40033	20.1544	7.14364e-06	0.0005245	DNAJB6	protein_coding	1299	1094	656	388	100	285	DnaJ (Hsp40) homolog, subfamily B, member 6 [Source:HGNC Symbol;Acc:HGNC:14888]	7	DNAJB6	protein_coding	1.55532	1.14755	1.01903	0.435358	0.218793	0.359881
ENSG00000068323	-1.89244	5.79957	25.2537	5.02634e-07	5.74975e-05	TFE3	protein_coding	1452	852	472	318	100	237	transcription factor binding to IGHM enhancer 3 [Source:HGNC Symbol;Acc:HGNC:11752]	X	TFE3	protein_coding	9.66519	4.96854	4.07625	1.9837	1.21638	1.66378
ENSG00000128045	-1.90579	5.09424	11.4588	0.000711553	0.0180769	RASL11B	protein_coding	607	459	236	125	27	272	RAS-like, family 11, member B [Source:HGNC Symbol;Acc:HGNC:23804]	4	RASL11B	protein_coding	13.1215	8.69269	6.61886	2.53228	1.06656	6.20112
ENSG00000036672	-1.91317	2.73725	10.7688	0.00103228	0.0234613	USP2	protein_coding	26	18	26	6	2	10	ubiquitin specific peptidase 2 [Source:HGNC Symbol;Acc:HGNC:12618]	11	USP2	protein_coding	0.0963557	0.0584416	0.125012	0.0208382	0.0135443	0.0390849
ENSG00000168952	-1.91518	2.70852	11.6847	0.000630146	0.0167271	STXBP6	protein_coding	76	84	65	43	2	19	syntaxin binding protein 6 (amisyn) [Source:HGNC Symbol;Acc:HGNC:19666]	14	STXBP6	protein_coding	0.0310295	0.0300459	0.0344309	0.0164526	0.00149216	0.00818124
ENSG00000136160	-1.91655	3.53272	9.44046	0.00212251	0.0395155	EDNRB	protein_coding	178	211	97	52	19	55	endothelin receptor type B [Source:HGNC Symbol;Acc:HGNC:3180]	13	EDNRB	protein_coding	0.720073	0.747798	0.5091	0.197136	0.140454	0.234652
ENSG00000145247	-1.91696	6.17321	19.8851	8.22386e-06	0.000597456	OCIAD2	protein_coding	1228	1700	1013	506	181	258	OCIA domain containing 2 [Source:HGNC Symbol;Acc:HGNC:28685]	4	OCIAD2	protein_coding	5.50463	6.67611	5.89133	2.12562	1.48263	1.2197
ENSG00000272398	-1.9208	9.06159	21.1211	4.31147e-06	0.000343342	CD24	protein_coding	6680	8881	4114	2890	616	1753	CD24 molecule [Source:HGNC Symbol;Acc:HGNC:1645]	6	CD24	protein_coding	113.234	131.889	90.4775	45.9098	19.0812	31.3392
ENSG00000176387	-1.92301	2.72054	12.7148	0.000362767	0.0112055	HSD11B2	protein_coding	165	104	100	53	9	39	hydroxysteroid (11-beta) dehydrogenase 2 [Source:HGNC Symbol;Acc:HGNC:5209]	16	HSD11B2	protein_coding	2.3491	1.29717	1.84711	0.707131	0.234145	0.585582
ENSG00000232344	-1.93854	2.16463	10.6731	0.00108704	0.0243847	AC087163.2	processed_pseudogene	133	187	80	68	14	18		17	AC087163.2	processed_pseudogene	11.0833	13.6522	8.6493	5.31045	2.13191	1.58195
ENSG00000223551	-1.93862	4.14536	18.629	1.58785e-05	0.00103385	TMSB4XP4	processed_pseudogene	346	316	436	93	40	142	thymosin beta 4, X-linked pseudogene 4 [Source:HGNC Symbol;Acc:HGNC:11886]	9	TMSB4XP4	processed_pseudogene	55.0961	44.0836	90.0754	13.8782	11.6394	23.8472
ENSG00000116774	-1.93876	6.23185	21.8915	2.8851e-06	0.00023611	OLFML3	protein_coding	1566	1429	710	486	126	276	olfactomedin-like 3 [Source:HGNC Symbol;Acc:HGNC:24956]	1	OLFML3	protein_coding	53.7404	42.9622	31.6113	15.6297	7.90138	9.98902
ENSG00000243314	-1.94607	2.92296	10.3678	0.00128235	0.0274006	RP11-538P18.1	processed_pseudogene	222	299	179	100	12	60		3	RP11-538P18.1	processed_pseudogene	58.4756	68.9982	61.1715	24.6847	5.77599	16.6678
ENSG00000249780	-1.95291	5.40496	18.2614	1.9257e-05	0.00121826	RP11-352E6.2	processed_pseudogene	1009	1082	835	509	66	233		4	RP11-352E6.2	processed_pseudogene	292.43	274.728	313.973	138.246	34.9541	71.2182
ENSG00000113356	-1.95512	2.82138	9.90549	0.00164786	0.0325984	POLR3G	protein_coding	162	175	47	62	13	19	polymerase (RNA) III (DNA directed) polypeptide G (32kD) [Source:HGNC Symbol;Acc:HGNC:30075]	5	POLR3G	protein_coding	0.371835	0.3519	0.139961	0.133362	0.0545259	0.0459932
ENSG00000169116	-1.95643	3.43106	11.6191	0.000652771	0.0170922	PARM1	protein_coding	95	41	28	19	4	15	prostate androgen-regulated mucin-like protein 1 [Source:HGNC Symbol;Acc:HGNC:24536]	4	PARM1	protein_coding	0.0797616	0.0301578	0.0305002	0.0149496	0.00613697	0.0132821
ENSG00000075340	-1.9573	4.6368	23.0779	1.55568e-06	0.000141895	ADD2	protein_coding	791	476	247	171	53	118	adducin 2 (beta) [Source:HGNC Symbol;Acc:HGNC:244]	2	ADD2	protein_coding	0.483885	0.255104	0.196037	0.0980319	0.0592469	0.0761294
ENSG00000198626	-1.9647	3.90008	10.6765	0.00108506	0.0243752	RYR2	protein_coding	48	26	15	5	9	4	ryanodine receptor 2 (cardiac) [Source:HGNC Symbol;Acc:HGNC:10484]	1	RYR2	protein_coding	0.00595615	0.00282646	0.00241485	0.000581433	0.00204075	0.000523466
ENSG00000185432	-1.96843	2.54131	9.46313	0.00209643	0.0392464	METTL7A	protein_coding	41	56	13	13	0	12	methyltransferase like 7A [Source:HGNC Symbol;Acc:HGNC:24550]	12	METTL7A	protein_coding	0.445354	0.532911	0.183206	0.132334	0	0.13747
ENSG00000113657	-1.97513	5.73137	21.5874	3.38059e-06	0.000272354	DPYSL3	protein_coding	1168	829	333	239	128	106	dihydropyrimidinase-like 3 [Source:HGNC Symbol;Acc:HGNC:3015]	5	DPYSL3	protein_coding	0.96235	0.598398	0.355966	0.184541	0.192719	0.0921087
ENSG00000104381	-1.97739	2.83642	10.9321	0.000945098	0.0219868	GDAP1	protein_coding	155	223	89	64	13	48	ganglioside induced differentiation associated protein 1 [Source:HGNC Symbol;Acc:HGNC:15968]	8	GDAP1	protein_coding	0.0907863	0.11443	0.0676321	0.0351297	0.0139141	0.0296507
ENSG00000104112	-1.98455	4.36321	14.1538	0.000168455	0.00633005	SCG3	protein_coding	399	635	248	186	28	84	secretogranin III [Source:HGNC Symbol;Acc:HGNC:13707]	15	SCG3	protein_coding	0.987992	1.37752	0.796722	0.431617	0.126696	0.219364
ENSG00000076706	-1.98624	3.00747	9.91948	0.00163538	0.0324958	MCAM	protein_coding	259	132	98	31	41	30	melanoma cell adhesion molecule [Source:HGNC Symbol;Acc:HGNC:6934]	11	MCAM	protein_coding	1.95864	0.874527	0.961513	0.219696	0.566581	0.239266
ENSG00000133134	-1.99231	5.69177	23.7352	1.10543e-06	0.000105963	BEX2	protein_coding	986	1673	681	428	115	233	brain expressed X-linked 2 [Source:HGNC Symbol;Acc:HGNC:30933]	X	BEX2	protein_coding	56.9847	84.7076	51.0626	23.1809	12.1451	14.2018
ENSG00000055163	-2.00243	4.47329	22.9027	1.70411e-06	0.000151431	CYFIP2	protein_coding	245	153	135	53	17	52	cytoplasmic FMR1 interacting protein 2 [Source:HGNC Symbol;Acc:HGNC:13760]	5	CYFIP2	protein_coding	0.18585	0.10168	0.132863	0.0376772	0.0235651	0.0416011
ENSG00000130294	-2.00356	4.18075	15.847	6.86766e-05	0.00321708	KIF1A	protein_coding	841	267	216	138	44	73	kinesin family member 1A [Source:HGNC Symbol;Acc:HGNC:888]	2	KIF1A	protein_coding	0.775528	0.215704	0.258422	0.119258	0.0741443	0.0709952
ENSG00000156515	-2.01653	5.49112	21.9344	2.82136e-06	0.000232734	HK1	protein_coding	877	537	403	156	100	109	hexokinase 1 [Source:HGNC Symbol;Acc:HGNC:4922]	10	HK1	protein_coding	0.653268	0.350438	0.389468	0.108899	0.136118	0.0856295
ENSG00000150907	-2.02174	3.07188	12.7129	0.000363145	0.0112055	FOXO1	protein_coding	226	184	88	69	14	38	forkhead box O1 [Source:HGNC Symbol;Acc:HGNC:3819]	13	FOXO1	protein_coding	0.200166	0.142772	0.10112	0.0572711	0.0226586	0.0354952
ENSG00000146938	-2.02457	3.95538	16.4058	5.11282e-05	0.00256093	NLGN4X	protein_coding	500	354	216	101	56	60	neuroligin 4, X-linked [Source:HGNC Symbol;Acc:HGNC:14287]	X	NLGN4X	protein_coding	0.126536	0.0784864	0.0709209	0.0239537	0.0258975	0.0160141
ENSG00000154914	-2.02542	2.2069	9.43903	0.00212416	0.0395155	USP43	protein_coding	90	47	37	27	2	15	ubiquitin specific peptidase 43 [Source:HGNC Symbol;Acc:HGNC:20072]	17	USP43	protein_coding	0.104037	0.0475982	0.0554911	0.0292494	0.00422475	0.018287
ENSG00000121570	-2.03174	7.76723	17.151	3.45224e-05	0.00192147	DPPA4	protein_coding	4888	6082	2313	1688	410	1018	developmental pluripotency associated 4 [Source:HGNC Symbol;Acc:HGNC:19200]	3	DPPA4	protein_coding	42.0124	45.7971	25.7927	13.5964	6.43952	9.22781
ENSG00000111704	-2.03319	2.34918	9.36419	0.00221265	0.0406143	NANOG	protein_coding	95	91	58	31	4	26	Nanog homeobox [Source:HGNC Symbol;Acc:HGNC:20857]	12	NANOG	protein_coding	0.82257	0.690297	0.651556	0.251545	0.0632897	0.237425
ENSG00000197024	-2.03761	4.15474	17.6415	2.66711e-05	0.00156455	ZNF398	protein_coding	415	419	146	126	33	56	zinc finger protein 398 [Source:HGNC Symbol;Acc:HGNC:18373]	7	ZNF398	protein_coding	0.723115	0.639614	0.330055	0.205748	0.105074	0.102909
ENSG00000126749	-2.03932	4.18383	26.4391	2.71979e-07	3.49772e-05	EMG1	protein_coding	419	613	308	127	52	111	EMG1 N1-specific pseudouridine methyltransferase [Source:HGNC Symbol;Acc:HGNC:16912]	12	EMG1	protein_coding	7.18941	9.21477	6.85653	2.04215	1.63044	2.00866
ENSG00000229604	-2.03969	5.64275	11.2704	0.000787513	0.0192718	MTATP8P2	processed_pseudogene	866	567	1014	703	18	316	mitochondrially encoded ATP synthase 8 pseudogene 2 [Source:HGNC Symbol;Acc:HGNC:44572]	2	MTATP8P2	processed_pseudogene	423.304	242.808	643.053	322.029	16.0779	162.902
ENSG00000143318	-2.04675	4.32697	18.861	1.40602e-05	0.000933063	CASQ1	protein_coding	167	78	79	52	8	18	calsequestrin 1 (fast-twitch, skeletal muscle) [Source:HGNC Symbol;Acc:HGNC:1512]	1	CASQ1	protein_coding	1.44816	0.592571	0.888796	0.42258	0.126769	0.164618
ENSG00000025039	-2.05134	4.58508	15.0322	0.000105692	0.0044209	RRAGD	protein_coding	106	229	145	78	7	43	Ras-related GTP binding D [Source:HGNC Symbol;Acc:HGNC:19903]	6	RRAGD	protein_coding	0.218635	0.413803	0.388022	0.150769	0.0263837	0.0935376
ENSG00000134508	-2.06019	2.59497	13.6269	0.000222967	0.00782463	CABLES1	protein_coding	145	143	60	47	9	24	Cdk5 and Abl enzyme substrate 1 [Source:HGNC Symbol;Acc:HGNC:25097]	18	CABLES1	protein_coding	0.113152	0.0977632	0.0607463	0.0343714	0.012834	0.019752
ENSG00000171130	-2.07379	3.65899	11.0788	0.000873197	0.0207572	ATP6V0E2	protein_coding	154	83	82	41	0	49	ATPase, H+ transporting V0 subunit e2 [Source:HGNC Symbol;Acc:HGNC:21723]	7	ATP6V0E2	protein_coding	1.95736	0.924217	1.35219	0.48836	0	0.656828
ENSG00000242808	-2.07907	2.45032	10.8783	0.000972962	0.0224559	SOX2-OT	sense_overlapping	47	112	43	14	12	13	SOX2 overlapping transcript [Source:HGNC Symbol;Acc:HGNC:20209]	3	SOX2-OT	sense_overlapping	0.00545115	0.0113803	0.00647044	0.00152168	0.00254329	0.00159015
ENSG00000115816	-2.08596	3.78505	10.4275	0.00124156	0.0269178	CEBPZ	protein_coding	301	334	202	163	2	88	CCAAT/enhancer binding protein (C/EBP), zeta [Source:HGNC Symbol;Acc:HGNC:24218]	2	CEBPZ	protein_coding	0.982462	0.955083	0.855412	0.498589	0.011929	0.302926
ENSG00000156113	-2.10231	3.12454	12.9643	0.000317486	0.0102876	KCNMA1	protein_coding	191	104	128	47	13	33	potassium channel, calcium activated large conductance subfamily M alpha, member 1 [Source:HGNC Symbol;Acc:HGNC:6284]	10	KCNMA1	protein_coding	0.0244029	0.0116409	0.0212174	0.00562744	0.00303511	0.00444658
ENSG00000187193	-2.10522	3.51962	16.3062	5.38875e-05	0.00266287	MT1X	protein_coding	219	258	184	75	34	27	metallothionein 1X [Source:HGNC Symbol;Acc:HGNC:7405]	16	MT1X	protein_coding	12.1426	12.5323	13.2361	3.89703	3.44484	1.57883
ENSG00000134769	-2.10764	3.9121	21.853	2.9435e-06	0.000239	DTNA	protein_coding	454	399	240	129	25	94	dystrobrevin, alpha [Source:HGNC Symbol;Acc:HGNC:3057]	18	DTNA	protein_coding	0.111918	0.086171	0.0767589	0.0298015	0.0112618	0.0244386
ENSG00000185238	-2.11657	3.68404	17.5937	2.73495e-05	0.00158619	PRMT3	protein_coding	271	492	265	142	32	62	protein arginine methyltransferase 3 [Source:HGNC Symbol;Acc:HGNC:30163]	11	PRMT3	protein_coding	0.218666	0.347794	0.277416	0.107376	0.0471829	0.0527604
ENSG00000184344	-2.13407	2.9184	11.6651	0.000636831	0.0168016	GDF3	protein_coding	147	231	133	75	12	37	growth differentiation factor 3 [Source:HGNC Symbol;Acc:HGNC:4218]	12	GDF3	protein_coding	2.40952	3.31719	2.82839	1.15207	0.359433	0.639617
ENSG00000197279	-2.13419	3.05084	12.5685	0.000392307	0.0117892	ZNF165	protein_coding	176	162	56	52	8	35	zinc finger protein 165 [Source:HGNC Symbol;Acc:HGNC:12953]	6	ZNF165	protein_coding	2.0135	1.62367	0.831191	0.557503	0.167245	0.42229
ENSG00000079393	-2.15233	3.2843	11.8996	0.000561474	0.0155004	DUSP13	protein_coding	33	25	19	11	0	7	dual specificity phosphatase 13 [Source:HGNC Symbol;Acc:HGNC:19681]	10	DUSP13	protein_coding	0.219233	0.145505	0.163764	0.0684841	0	0.0490449
ENSG00000146267	-2.15941	4.68619	18.2572	1.92992e-05	0.00121826	FAXC	protein_coding	523	515	270	269	11	108	failed axon connections homolog (Drosophila) [Source:HGNC Symbol;Acc:HGNC:20742]	6	FAXC	protein_coding	0.651319	0.561881	0.436245	0.313942	0.0250327	0.141847
ENSG00000141968	-2.16086	2.87704	9.79517	0.0017497	0.0339847	VAV1	protein_coding	206	117	81	61	9	20	vav 1 guanine nucleotide exchange factor [Source:HGNC Symbol;Acc:HGNC:12657]	19	VAV1	protein_coding	0.239089	0.118966	0.12197	0.0663481	0.0190879	0.0244809
ENSG00000233929	-2.18135	2.19035	12.021	0.000526056	0.014699	MT1XP1	processed_pseudogene	146	95	75	32	20	8	metallothionein 1X pseudogene 1 [Source:HGNC Symbol;Acc:HGNC:7442]	1	MT1XP1	processed_pseudogene	77.5374	44.2005	51.6767	15.9263	19.4094	4.48078
ENSG00000253504	-2.19931	2.15867	11.2512	0.000795711	0.0194054	RP11-593P24.2	unprocessed_pseudogene	106	170	60	44	4	28		8	RP11-593P24.2	unprocessed_pseudogene	9.27377	13.03	6.81046	3.60752	0.639491	2.58353
ENSG00000224557	-2.2111	5.74344	22.613	1.98137e-06	0.000173628	HLA-DPB2	transcribed_unprocessed_pseudogene	525	1091	563	201	94	121	major histocompatibility complex, class II, DP beta 2 (pseudogene) [Source:HGNC Symbol;Acc:HGNC:4941]	6	HLA-DPB2	transcribed_unprocessed_pseudogene	3.10112	5.64585	4.31462	1.11266	1.01464	0.753789
ENSG00000136235	-2.21961	3.92099	19.2344	1.1561e-05	0.000798902	GPNMB	protein_coding	201	294	168	89	13	48	glycoprotein (transmembrane) nmb [Source:HGNC Symbol;Acc:HGNC:4462]	7	GPNMB	protein_coding	0.504539	0.646533	0.54712	0.20936	0.0596301	0.12707
ENSG00000235884	-2.22617	2.77247	11.4738	0.000705859	0.0179607	LINC00941	lincRNA	211	193	156	68	4	82	long intergenic non-protein coding RNA 941 [Source:HGNC Symbol;Acc:HGNC:48635]	12	LINC00941	lincRNA	2.94888	2.36307	2.82862	0.890614	0.102155	1.20863
ENSG00000081803	-2.22881	2.01255	12.8389	0.000339485	0.0107807	CADPS2	protein_coding	150	125	44	46	6	19	Ca++-dependent secretion activator 2 [Source:HGNC Symbol;Acc:HGNC:16018]	7	CADPS2	protein_coding	0.0259309	0.0189314	0.00986856	0.00745229	0.0018954	0.00346406
ENSG00000140832	-2.23681	2.94766	10.6154	0.0011215	0.0249416	MARVELD3	protein_coding	196	190	102	78	10	39	MARVEL domain containing 3 [Source:HGNC Symbol;Acc:HGNC:30525]	16	MARVELD3	protein_coding	1.2071	1.02515	0.81501	0.450182	0.112541	0.253313
ENSG00000135127	-2.24071	1.86177	9.02163	0.00266804	0.0454883	CCDC64	protein_coding	98	96	35	8	11	19	coiled-coil domain containing 64 [Source:HGNC Symbol;Acc:HGNC:28095]	12	CCDC64	protein_coding	0.0920282	0.0789789	0.042642	0.00704029	0.0188761	0.0188171
ENSG00000249859	-2.24874	4.89214	22.0797	2.61564e-06	0.000218255	PVT1	lincRNA	611	651	423	175	20	189	Pvt1 oncogene (non-protein coding) [Source:HGNC Symbol;Acc:HGNC:9709]	8	PVT1	lincRNA	0.195717	0.18269	0.175794	0.0525329	0.0117069	0.0638491
ENSG00000163734	-2.2494	3.16276	11.9868	0.00053578	0.0149304	CXCL3	protein_coding	164	214	151	47	19	37	chemokine (C-X-C motif) ligand 3 [Source:HGNC Symbol;Acc:HGNC:4604]	4	CXCL3	protein_coding	7.26462	8.30477	8.67801	1.95107	1.53796	1.72852
ENSG00000138100	-2.2555	3.52206	19.5891	9.60161e-06	0.000676195	TRIM54	protein_coding	56	42	49	12	3	15	tripartite motif containing 54 [Source:HGNC Symbol;Acc:HGNC:16008]	2	TRIM54	protein_coding	0.219666	0.144334	0.249371	0.0441125	0.021504	0.0620541
ENSG00000173068	-2.27134	2.47194	15.5821	7.90009e-05	0.00356365	BNC2	protein_coding	161	176	62	44	12	19	basonuclin 2 [Source:HGNC Symbol;Acc:HGNC:30988]	9	BNC2	protein_coding	0.0342874	0.0328373	0.0171307	0.00878147	0.00466997	0.00426744
ENSG00000232445	-2.2762	6.38484	22.073	2.62476e-06	0.000218255	RP11-132A1.4	antisense	960	1316	572	432	53	211		7	RP11-132A1.4	antisense	35.7406	42.9232	27.6288	15.0723	3.60571	8.28472
ENSG00000173926	-2.28622	3.86965	24.3326	8.10573e-07	8.30837e-05	MARCH3	protein_coding	119	95	76	25	9	21	membrane-associated ring finger (C3HC4) 3, E3 ubiquitin protein ligase [Source:HGNC Symbol;Acc:HGNC:28728]	5	MARCH3	protein_coding	0.0716868	0.0501373	0.0593992	0.0141136	0.00990737	0.0133419
ENSG00000108798	-2.29244	1.95119	10.0884	0.00149203	0.0306778	ABI3	protein_coding	47	43	55	18	1	11	ABI family, member 3 [Source:HGNC Symbol;Acc:HGNC:29859]	17	ABI3	protein_coding	0.355264	0.284752	0.539375	0.127506	0.0138127	0.0876902
ENSG00000125148	-2.30427	3.19457	11.1801	0.0008268	0.0199289	MT2A	protein_coding	369	116	148	27	44	27	metallothionein 2A [Source:HGNC Symbol;Acc:HGNC:7406]	16	MT2A	protein_coding	27.9307	7.69235	14.5342	1.91525	6.086	2.15538
ENSG00000187955	-2.31629	1.4741	9.26817	0.00233171	0.0418717	COL14A1	protein_coding	73	50	28	16	1	13	collagen, type XIV, alpha 1 [Source:HGNC Symbol;Acc:HGNC:2191]	8	COL14A1	protein_coding	0.022969	0.0137827	0.0114302	0.00471786	0.000574967	0.00431387
ENSG00000145536	-2.31915	2.80409	9.00504	0.00269235	0.0457548	ADAMTS16	protein_coding	273	127	95	33	14	31	ADAM metallopeptidase with thrombospondin type 1 motif, 16 [Source:HGNC Symbol;Acc:HGNC:17108]	5	ADAMTS16	protein_coding	0.149033	0.0607393	0.0672851	0.0168826	0.013966	0.0178479
ENSG00000229271	-2.32527	2.55702	12.6541	0.000374751	0.0114274	AC091493.2	lincRNA	55	161	94	31	8	18		3	AC091493.2	lincRNA	0.569232	1.45982	1.2622	0.300673	0.151301	0.196474
ENSG00000154096	-2.32582	6.18173	29.7309	4.96362e-08	8.09227e-06	THY1	protein_coding	1672	936	691	314	90	195	Thy-1 cell surface antigen [Source:HGNC Symbol;Acc:HGNC:11801]	11	THY1	protein_coding	21.595	10.591	11.579	3.8006	2.12414	2.65617
ENSG00000258787	-2.32941	1.25732	8.85398	0.0029245	0.048675	RP11-164C12.1	processed_pseudogene	104	20	22	12	3	7		15	RP11-164C12.1	processed_pseudogene	18.3117	3.08511	5.02566	1.98008	0.965253	1.29987
ENSG00000154277	-2.33519	7.63625	26.2084	3.06488e-07	3.77728e-05	UCHL1	protein_coding	5163	7957	3756	1779	549	854	ubiquitin carboxyl-terminal esterase L1 (ubiquitin thiolesterase) [Source:HGNC Symbol;Acc:HGNC:12513]	4	UCHL1	protein_coding	42.1244	56.8756	39.7587	13.6023	8.18517	7.34842
ENSG00000166073	-2.3377	5.43862	16.1395	5.88452e-05	0.00285337	GPR176	protein_coding	1265	1160	519	249	113	132	G protein-coupled receptor 176 [Source:HGNC Symbol;Acc:HGNC:32370]	15	GPR176	protein_coding	1.01983	0.819295	0.542849	0.188123	0.166471	0.112232
ENSG00000166105	-2.34646	5.10496	9.81847	0.00172768	0.0337467	GLB1L3	protein_coding	377	487	307	179	18	119	galactosidase, beta 1-like 3 [Source:HGNC Symbol;Acc:HGNC:25147]	11	GLB1L3	protein_coding	0.817319	0.924963	0.863501	0.363671	0.0713093	0.272083
ENSG00000169908	-2.36575	2.63868	9.19945	0.00242087	0.042953	TM4SF1	protein_coding	27	46	11	7	0	8	transmembrane 4 L six family member 1 [Source:HGNC Symbol;Acc:HGNC:11853]	3	TM4SF1	protein_coding	0.299981	0.447748	0.158562	0.0728843	0	0.0937401
ENSG00000016402	-2.36835	2.0623	9.97995	0.00158254	0.0317739	IL20RA	protein_coding	62	50	57	25	3	13	interleukin 20 receptor, alpha [Source:HGNC Symbol;Acc:HGNC:6003]	6	IL20RA	protein_coding	0.13474	0.0951964	0.160714	0.0509156	0.0119138	0.0297957
ENSG00000126010	-2.37325	4.6266	15.0843	0.000102817	0.00432895	GRPR	protein_coding	433	372	178	90	17	66	gastrin-releasing peptide receptor [Source:HGNC Symbol;Acc:HGNC:4609]	X	GRPR	protein_coding	1.44382	1.08671	0.770049	0.281237	0.103585	0.232099
ENSG00000094755	-2.37466	4.21619	13.1618	0.00028571	0.00946057	GABRP	protein_coding	28	17	7	8	0	2	gamma-aminobutyric acid (GABA) A receptor, pi [Source:HGNC Symbol;Acc:HGNC:4089]	5	GABRP	protein_coding	0.0542633	0.028863	0.0176003	0.0145293	0	0.00408773
ENSG00000159784	-2.37484	2.36747	10.166	0.00143057	0.0298288	FAM131B	protein_coding	132	93	101	23	10	24	family with sequence similarity 131, member B [Source:HGNC Symbol;Acc:HGNC:22202]	7	FAM131B	protein_coding	1.38409	0.854317	1.374	0.226008	0.191608	0.265403
ENSG00000267279	-2.38856	2.06408	16.4555	4.98043e-05	0.00254533	RP11-879F14.2	lincRNA	92	143	120	22	20	14		18	RP11-879F14.2	lincRNA	0.42697	0.581421	0.722546	0.0956836	0.169615	0.0685239
ENSG00000108405	-2.397	1.32963	10.0569	0.00151777	0.0308394	P2RX1	protein_coding	32	45	35	7	9	3	purinergic receptor P2X, ligand gated ion channel, 1 [Source:HGNC Symbol;Acc:HGNC:8533]	17	P2RX1	protein_coding	0.157926	0.194563	0.224102	0.0323747	0.081165	0.0156145
ENSG00000141682	-2.40158	7.06162	16.4072	5.10904e-05	0.00256093	PMAIP1	protein_coding	2697	4305	1729	1203	134	539	phorbol-12-myristate-13-acetate-induced protein 1 [Source:HGNC Symbol;Acc:HGNC:9108]	18	PMAIP1	protein_coding	60.8029	85.0279	50.5723	25.4164	5.52041	12.8155
ENSG00000177181	-2.40788	2.63292	8.92652	0.00281059	0.0473115	RIMKLA	protein_coding	49	84	21	0	8	15	ribosomal modification protein rimK-like family member A [Source:HGNC Symbol;Acc:HGNC:28725]	1	RIMKLA	protein_coding	0.11522	0.173043	0.0640656	0	0.0343751	0.0371986
ENSG00000102981	-2.40949	4.90314	15.7454	7.24652e-05	0.00335658	PARD6A	protein_coding	573	365	491	127	10	153	par-6 family cell polarity regulator alpha [Source:HGNC Symbol;Acc:HGNC:15943]	16	PARD6A	protein_coding	30.7298	17.1492	34.1634	6.38284	0.980005	8.65368
ENSG00000157445	-2.41511	2.32936	12.209	0.000475594	0.0136753	CACNA2D3	protein_coding	80	103	66	21	0	25	calcium channel, voltage-dependent, alpha 2/delta subunit 3 [Source:HGNC Symbol;Acc:HGNC:15460]	3	CACNA2D3	protein_coding	0.00825617	0.00931261	0.00883705	0.00203102	0	0.00272103
ENSG00000135636	-2.42351	3.53858	12.0974	0.000504928	0.0142432	DYSF	protein_coding	97	24	38	26	0	6	dysferlin [Source:HGNC Symbol;Acc:HGNC:3097]	2	DYSF	protein_coding	0.0408941	0.00886431	0.0207848	0.0102723	0	0.00266775
ENSG00000074047	-2.45504	2.42317	14.9143	0.000112507	0.00462192	GLI2	protein_coding	176	83	60	44	2	15	GLI family zinc finger 2 [Source:HGNC Symbol;Acc:HGNC:4318]	2	GLI2	protein_coding	0.0672758	0.0277952	0.0297558	0.0157618	0.00139701	0.00604703
ENSG00000267541	-2.45836	4.35475	23.9316	9.98193e-07	9.74887e-05	RP11-380M21.2	processed_pseudogene	589	791	267	182	31	79		18	RP11-380M21.2	processed_pseudogene	258.344	303.951	151.939	74.8099	24.8466	36.5438
ENSG00000100867	-2.46908	1.92738	10.5865	0.00113919	0.0252537	DHRS2	protein_coding	103	135	41	33	2	14	dehydrogenase/reductase (SDR family) member 2 [Source:HGNC Symbol;Acc:HGNC:18349]	14	DHRS2	protein_coding	0.651874	0.748524	0.336655	0.195725	0.0231302	0.0934457
ENSG00000095370	-2.50531	2.2367	12.8871	0.000330862	0.0105919	SH2D3C	protein_coding	59	37	31	6	4	9	SH2 domain containing 3C [Source:HGNC Symbol;Acc:HGNC:16884]	9	SH2D3C	protein_coding	0.143398	0.078784	0.0977524	0.0136662	0.0177654	0.0230695
ENSG00000229735	-2.51152	3.3206	17.99	2.22068e-05	0.00136232	FTLP16	processed_pseudogene	357	216	218	116	7	53	ferritin, light polypeptide pseudogene 16 [Source:HGNC Symbol;Acc:HGNC:37966]	X	FTLP16	processed_pseudogene	68.506	36.3128	54.2739	20.8605	2.45461	10.7261
ENSG00000159167	-2.52176	1.61611	9.63424	0.00190983	0.0364985	STC1	protein_coding	57	33	23	14	4	0	stanniocalcin 1 [Source:HGNC Symbol;Acc:HGNC:11373]	8	STC1	protein_coding	0.434395	0.220328	0.227412	0.099987	0.0557049	0
ENSG00000102096	-2.52816	7.20623	26.3319	2.87494e-07	3.58588e-05	PIM2	protein_coding	3620	3291	1465	591	245	429	Pim-2 proto-oncogene, serine/threonine kinase [Source:HGNC Symbol;Acc:HGNC:8987]	X	PIM2	protein_coding	60.8804	48.4888	31.9655	9.31455	7.52937	7.60905
ENSG00000121207	-2.53147	4.83929	25.3928	4.67671e-07	5.40957e-05	LRAT	protein_coding	419	462	169	88	33	42	lecithin retinol acyltransferase (phosphatidylcholine--retinol O-acyltransferase) [Source:HGNC Symbol;Acc:HGNC:6685]	4	LRAT	protein_coding	0.326271	0.315174	0.170736	0.0642173	0.0469571	0.034492
ENSG00000142871	-2.53417	5.76645	20.4079	6.257e-06	0.000472815	CYR61	protein_coding	885	775	240	135	25	157	cysteine-rich, angiogenic inducer, 61 [Source:HGNC Symbol;Acc:HGNC:2654]	1	CYR61	protein_coding	27.1636	20.8397	9.5572	3.88315	1.40219	5.08217
ENSG00000237923	-2.54106	2.13679	13.3346	0.000260555	0.00891699	XXbac-BPG27H4.8	lincRNA	61	113	64	14	2	35		6	XXbac-BPG27H4.8	lincRNA	0.694222	1.12666	0.944981	0.149315	0.0415932	0.420089
ENSG00000269404	-2.55041	2.84495	10.4104	0.00125305	0.0270254	SPIB	protein_coding	279	251	94	30	20	33	Spi-B transcription factor (Spi-1/PU.1 related) [Source:HGNC Symbol;Acc:HGNC:11242]	19	SPIB	protein_coding	2.21508	1.74584	0.96825	0.223209	0.290161	0.276315
ENSG00000130768	-2.55685	3.82659	29.9241	4.49295e-08	7.472e-06	SMPDL3B	protein_coding	338	230	157	60	15	39	sphingomyelin phosphodiesterase, acid-like 3B [Source:HGNC Symbol;Acc:HGNC:21416]	1	SMPDL3B	protein_coding	1.37429	0.819284	0.828201	0.228622	0.111449	0.167236
ENSG00000243004	-2.55937	5.75551	15.6716	7.53465e-05	0.00346856	AC005062.2	sense_overlapping	947	1536	1045	285	101	204		7	AC005062.2	sense_overlapping	0.420108	0.596964	0.601454	0.118485	0.081876	0.0954435
ENSG00000147601	-2.56042	5.63027	25.9197	3.55916e-07	4.25968e-05	TERF1	protein_coding	922	1387	551	255	63	156	telomeric repeat binding factor (NIMA-interacting) 1 [Source:HGNC Symbol;Acc:HGNC:11728]	8	TERF1	protein_coding	2.30745	3.04105	1.78907	0.598064	0.288115	0.411748
ENSG00000006327	-2.56115	6.01896	37.9554	7.23808e-10	1.7841e-07	TNFRSF12A	protein_coding	1483	1442	929	284	95	254	tumor necrosis factor receptor superfamily, member 12A [Source:HGNC Symbol;Acc:HGNC:18152]	16	TNFRSF12A	protein_coding	36.9995	31.5185	30.0708	6.64016	4.33114	6.68333
ENSG00000147852	-2.56246	3.0876	14.8542	0.00011615	0.00471611	VLDLR	protein_coding	97	89	71	53	3	2	very low density lipoprotein receptor [Source:HGNC Symbol;Acc:HGNC:12698]	9	VLDLR	protein_coding	0.249358	0.200441	0.236801	0.127683	0.0140928	0.00542233
ENSG00000072201	-2.57197	3.37819	29.3414	6.06841e-08	9.30715e-06	LNX1	protein_coding	188	180	116	36	13	24	ligand of numb-protein X 1, E3 ubiquitin protein ligase [Source:HGNC Symbol;Acc:HGNC:6657]	4	LNX1	protein_coding	0.0762933	0.063995	0.0610746	0.013691	0.00964041	0.0102717
ENSG00000182722	-2.58654	3.18608	10.7493	0.00104317	0.023657	SEPHS1P1	processed_pseudogene	258	164	75	37	7	37	selenophosphate synthetase 1 pseudogene 1 [Source:HGNC Symbol;Acc:HGNC:42161]	7	SEPHS1P1	processed_pseudogene	26.4873	14.7505	9.98974	3.5598	1.31323	4.00613
ENSG00000233834	-2.58889	3.05913	9.45844	0.0021018	0.0392897	AC005083.1	processed_transcript	108	259	94	58	5	44		7	AC005083.1	processed_transcript	2.5736	5.40707	2.90616	1.29524	0.217726	1.10579
ENSG00000184588	-2.59688	2.60406	13.3062	0.000264534	0.0090084	PDE4B	protein_coding	181	222	74	38	18	11	phosphodiesterase 4B, cAMP-specific [Source:HGNC Symbol;Acc:HGNC:8781]	1	PDE4B	protein_coding	0.0305518	0.032829	0.0162056	0.00601102	0.00555207	0.0019582
ENSG00000228097	-2.59822	2.95442	11.6403	0.000645391	0.0169613	RP11-39K24.12	unprocessed_pseudogene	159	304	212	101	4	29		9	RP11-39K24.12	unprocessed_pseudogene	23.3508	39.1132	40.3938	13.9005	1.07346	4.49166
ENSG00000163513	-2.62028	1.90831	11.577	0.000667743	0.0173253	TGFBR2	protein_coding	67	48	21	15	0	6	transforming growth factor, beta receptor II (70/80kDa) [Source:HGNC Symbol;Acc:HGNC:11773]	3	TGFBR2	protein_coding	0.0751109	0.0471427	0.0305437	0.0157589	0	0.00709388
ENSG00000226579	-2.62286	2.24866	16.1758	5.77284e-05	0.00281903	RP11-351K23.3	processed_pseudogene	171	180	97	43	8	24		X	RP11-351K23.3	processed_pseudogene	14.9872	13.8211	11.0299	3.53182	1.28126	2.2184
ENSG00000172020	-2.62524	4.4067	27.252	1.78591e-07	2.46515e-05	GAP43	protein_coding	366	419	207	111	10	53	growth associated protein 43 [Source:HGNC Symbol;Acc:HGNC:4140]	3	GAP43	protein_coding	0.366311	0.367391	0.268791	0.104111	0.0182891	0.0559435
ENSG00000213938	-2.62823	3.57153	24.4219	7.73845e-07	8.05185e-05	SEPHS1P6	processed_pseudogene	267	252	107	47	13	32	selenophosphate synthetase 1 pseudogene 6 [Source:HGNC Symbol;Acc:HGNC:42168]	2	SEPHS1P6	processed_pseudogene	22.2688	18.4133	11.5783	3.67357	1.98131	2.81475
ENSG00000167748	-2.65252	1.63777	12.433	0.00042182	0.0124236	KLK1	protein_coding	37	25	19	5	3	3	kallikrein 1 [Source:HGNC Symbol;Acc:HGNC:6357]	19	KLK1	protein_coding	0.783624	0.463865	0.522076	0.0992388	0.116105	0.0670088
ENSG00000250564	-2.666	1.62895	8.99711	0.00270406	0.0458539	RP11-215P8.4	lincRNA	73	63	66	14	7	6		5	RP11-215P8.4	lincRNA	0.227228	0.1718	0.266537	0.0408387	0.0398162	0.0196967
ENSG00000086475	-2.66782	8.44557	44.4057	2.66915e-11	9.13001e-09	SEPHS1	protein_coding	9520	7694	4039	1758	315	1170	selenophosphate synthetase 1 [Source:HGNC Symbol;Acc:HGNC:19685]	10	SEPHS1	protein_coding	30.2952	21.4504	16.6758	5.24278	1.83177	3.9267
ENSG00000167759	-2.67347	3.38889	21.1351	4.28012e-06	0.000342161	KLK13	protein_coding	259	216	175	41	7	73	kallikrein-related peptidase 13 [Source:HGNC Symbol;Acc:HGNC:6361]	19	KLK13	protein_coding	2.8566	2.08713	2.50416	0.423779	0.141082	0.849137
ENSG00000164128	-2.67688	3.61865	12.5098	0.000404819	0.0120428	NPY1R	protein_coding	229	497	157	106	13	48	neuropeptide Y receptor Y1 [Source:HGNC Symbol;Acc:HGNC:7956]	4	NPY1R	protein_coding	1.07801	2.04969	0.958873	0.467626	0.111829	0.238305
ENSG00000176697	-2.68242	1.99751	9.54033	0.00201006	0.0379382	BDNF	protein_coding	61	66	36	14	0	13	brain-derived neurotrophic factor [Source:HGNC Symbol;Acc:HGNC:1033]	11	BDNF	protein_coding	0.0892313	0.0845817	0.0683226	0.019192	0	0.0200556
ENSG00000118777	-2.69963	2.58265	10.3755	0.00127699	0.0273424	ABCG2	protein_coding	76	55	22	5	0	16	ATP-binding cassette, sub-family G (WHITE), member 2 (Junior blood group) [Source:HGNC Symbol;Acc:HGNC:74]	4	ABCG2	protein_coding	0.0529354	0.0335614	0.0198806	0.00326368	0	0.0117532
ENSG00000138622	-2.70851	3.07828	16.9891	3.75958e-05	0.00203775	HCN4	protein_coding	135	68	53	15	6	13	hyperpolarization activated cyclic nucleotide gated potassium channel 4 [Source:HGNC Symbol;Acc:HGNC:16882]	15	HCN4	protein_coding	0.268468	0.118471	0.136744	0.0279548	0.0218039	0.0272651
ENSG00000164265	-2.71828	6.64982	35.0722	3.17708e-09	7.07328e-07	SCGB3A2	protein_coding	1942	2458	1386	531	132	217	secretoglobin, family 3A, member 2 [Source:HGNC Symbol;Acc:HGNC:18391]	5	SCGB3A2	protein_coding	16.5784	18.3831	15.3508	4.24808	2.05916	1.9537
ENSG00000249152	-2.74221	3.75471	26.6055	2.49532e-07	3.26997e-05	RP11-562F9.2	lincRNA	160	213	134	41	5	32		4	RP11-562F9.2	lincRNA	1.89214	2.20678	2.05595	0.454384	0.108051	0.399106
ENSG00000230146	-2.75421	5.66612	38.4165	5.71476e-10	1.47905e-07	SEPHS1P4	processed_pseudogene	1082	1105	506	173	38	154	selenophosphate synthetase 1 pseudogene 4 [Source:HGNC Symbol;Acc:HGNC:42169]	X	SEPHS1P4	processed_pseudogene	90.4731	80.9468	54.8931	13.5564	5.8063	13.5806
ENSG00000163453	-2.75885	4.33474	16.2277	5.61672e-05	0.00276233	IGFBP7	protein_coding	60	44	53	7	7	6	insulin-like growth factor binding protein 7 [Source:HGNC Symbol;Acc:HGNC:5476]	4	IGFBP7	protein_coding	0.0740462	0.0475718	0.0848598	0.00809572	0.015786	0.00780922
ENSG00000145794	-2.76563	1.98301	16.6964	4.38646e-05	0.00231688	MEGF10	protein_coding	102	158	63	18	10	12	multiple EGF-like-domains 10 [Source:HGNC Symbol;Acc:HGNC:29634]	5	MEGF10	protein_coding	0.0572962	0.0777549	0.0459135	0.00947553	0.0102648	0.00710905
ENSG00000150594	-2.7788	1.8683	12.0832	0.000508789	0.0143132	ADRA2A	protein_coding	95	117	82	12	10	14	adrenoceptor alpha 2A [Source:HGNC Symbol;Acc:HGNC:281]	10	ADRA2A	protein_coding	2.49298	2.68983	2.79179	0.295108	0.479533	0.38746
ENSG00000229153	-2.80985	2.71463	17.0724	3.59814e-05	0.00198666	EPHA1-AS1	antisense	99	107	115	21	10	10	EPHA1 antisense RNA 1 [Source:HGNC Symbol;Acc:HGNC:27799]	7	EPHA1-AS1	antisense	0.0841148	0.0796464	0.126768	0.016721	0.015526	0.0089607
ENSG00000157150	-2.81788	2.96545	9.51835	0.00203428	0.0382772	TIMP4	protein_coding	68	174	114	52	7	9	TIMP metallopeptidase inhibitor 4 [Source:HGNC Symbol;Acc:HGNC:11823]	3	TIMP4	protein_coding	1.06047	2.3773	2.30658	0.759974	0.199486	0.148026
ENSG00000251027	-2.82461	2.49149	10.9976	0.000912295	0.0214126	CTC-254B4.1	lincRNA	117	117	52	17	1	27		5	CTC-254B4.1	lincRNA	0.0587037	0.0514293	0.0338499	0.00799345	0.000916861	0.0142872
ENSG00000109272	-2.84479	0.536461	9.02715	0.00265999	0.0454041	PF4V1	protein_coding	21	33	37	6	0	8	platelet factor 4 variant 1 [Source:HGNC Symbol;Acc:HGNC:8862]	4	PF4V1	protein_coding	2.13586	2.94044	4.88236	0.571887	0	0.85812
ENSG00000256008	-2.86592	1.73745	12.5166	0.000403349	0.0120336	RP11-728G15.1	antisense	77	57	49	8	0	24		12	RP11-728G15.1	antisense	0.631487	0.409537	0.521368	0.061485	0	0.207582
ENSG00000168918	-2.88178	2.27903	13.3957	0.000252196	0.00864524	INPP5D	protein_coding	129	59	26	12	0	13	inositol polyphosphate-5-phosphatase, 145kDa [Source:HGNC Symbol;Acc:HGNC:6079]	2	INPP5D	protein_coding	0.0856734	0.0343284	0.0224029	0.00746867	0	0.00910551
ENSG00000257150	-2.88482	1.724	11.4371	0.000719932	0.0181892	PGAM1P5	transcribed_processed_pseudogene	99	74	39	12	3	13	phosphoglycerate mutase 1 pseudogene 5 [Source:HGNC Symbol;Acc:HGNC:42452]	12	PGAM1P5	transcribed_processed_pseudogene	0.393093	0.257417	0.200909	0.0446526	0.0217673	0.0544388
ENSG00000146592	-2.8953	1.6617	11.5394	0.000681353	0.0175465	CREB5	protein_coding	120	59	13	7	3	9	cAMP responsive element binding protein 5 [Source:HGNC Symbol;Acc:HGNC:16844]	7	CREB5	protein_coding	0.0223899	0.00964426	0.00314695	0.00122398	0.00102286	0.001771
ENSG00000179046	-2.89859	5.21503	24.3626	7.98032e-07	8.22052e-05	TRIML2	protein_coding	964	928	472	215	40	84	tripartite motif family-like 2 [Source:HGNC Symbol;Acc:HGNC:26378]	4	TRIML2	protein_coding	5.16708	4.35774	3.28235	1.07997	0.391788	0.474845
ENSG00000225383	-2.91589	1.66183	10.8636	0.00098071	0.0225367	SFTA1P	lincRNA	57	75	114	10	0	34	surfactant associated 1, pseudogene [Source:HGNC Symbol;Acc:HGNC:18383]	10	SFTA1P	lincRNA	0.531179	0.612312	1.37831	0.0873316	0	0.334156
ENSG00000233449	-2.93501	2.89016	9.7812	0.00176305	0.0341797	RP11-233E12.4	processed_pseudogene	147	290	177	120	0	31		1	RP11-233E12.4	processed_pseudogene	21.4921	37.1453	33.5744	16.4417	0	4.77999
ENSG00000145192	-2.95023	6.02194	12.1378	0.000494093	0.0140332	AHSG	protein_coding	11	11	11	2	0	2	alpha-2-HS-glycoprotein [Source:HGNC Symbol;Acc:HGNC:349]	3	AHSG	protein_coding	0.128737	0.112784	0.167023	0.0219354	0	0.0246856
ENSG00000233891	-2.97675	3.71239	10.0825	0.00149683	0.030713	AC007131.2	lincRNA	537	371	451	90	31	43		2	AC007131.2	lincRNA	0.106654	0.064554	0.116213	0.0167514	0.011251	0.00900694
ENSG00000213612	-2.97917	1.43047	9.1369	0.00250505	0.0438066	FAM220CP	processed_pseudogene	93	67	31	17	0	11	family with sequence similarity 220, member C, pseudogene [Source:HGNC Symbol;Acc:HGNC:43640]	9	FAM220CP	processed_pseudogene	11.0087	6.9482	4.76089	1.88585	0	1.37325
ENSG00000204711	-3.01285	5.14378	27.5463	1.5338e-07	2.16036e-05	C9orf135	protein_coding	620	1910	765	224	65	117	chromosome 9 open reading frame 135 [Source:HGNC Symbol;Acc:HGNC:31422]	9	C9orf135	protein_coding	0.712961	1.92421	1.14133	0.241395	0.136588	0.141894
ENSG00000258111	-3.02114	2.16339	15.5564	8.00822e-05	0.00359675	RP11-43D4.2	processed_pseudogene	18	66	55	6	2	8		12	RP11-43D4.2	processed_pseudogene	4.31339	13.8559	17.0995	1.34742	0.87579	2.02181
ENSG00000273759	-3.02687	2.83695	14.0429	0.00017869	0.00665428	RP4-563E14.1	lincRNA	166	178	111	20	1	26		20	RP4-563E14.1	lincRNA	24.1264	22.6646	20.9306	2.72408	0.265587	3.98531
ENSG00000230798	-3.02722	6.47115	16.8504	4.04447e-05	0.00217508	FOXD3-AS1	antisense	2290	1832	1784	271	139	218	FOXD3 antisense RNA 1 (head to head) [Source:HGNC Symbol;Acc:HGNC:40241]	1	FOXD3-AS1	antisense	63.2531	44.332	63.9316	7.0149	7.01592	6.3505
ENSG00000149591	-3.03225	5.28435	38.6447	5.08398e-10	1.36706e-07	TAGLN	protein_coding	675	572	328	93	17	69	transgelin [Source:HGNC Symbol;Acc:HGNC:11553]	11	TAGLN	protein_coding	12.144	9.0157	7.65608	1.568	0.558896	1.30922
ENSG00000272619	-3.04356	2.33869	17.6042	2.71989e-05	0.00158619	RP11-563K23.1	lincRNA	55	72	37	15	4	1		7	RP11-563K23.1	lincRNA	16.3749	18.7799	14.292	4.18517	2.17621	0.313994
ENSG00000125966	-3.0524	3.3561	18.9508	1.34132e-05	0.000899032	MMP24	protein_coding	426	270	153	88	9	33	matrix metallopeptidase 24 (membrane-inserted) [Source:HGNC Symbol;Acc:HGNC:7172]	20	MMP24	protein_coding	0.831333	0.461609	0.387375	0.160936	0.0320946	0.0679179
ENSG00000214575	-3.11738	0.0400567	9.12086	0.00252711	0.0438591	CPEB1	protein_coding	31	25	17	2	2	3	cytoplasmic polyadenylation element binding protein 1 [Source:HGNC Symbol;Acc:HGNC:21744]	15	CPEB1	protein_coding	0.0288258	0.020366	0.0205089	0.00174283	0.00339839	0.00294202
ENSG00000270124	-3.18247	0.683498	9.72857	0.00181425	0.0350085	RP11-118F19.1	lincRNA	26	41	68	10	0	5		16	RP11-118F19.1	lincRNA	0.71715	0.990753	2.43344	0.258489	0	0.145449
ENSG00000107105	-3.18785	1.3505	11.7983	0.000592845	0.0161265	ELAVL2	protein_coding	50	99	43	24	1	3	ELAV like neuron-specific RNA binding protein 2 [Source:HGNC Symbol;Acc:HGNC:3313]	9	ELAVL2	protein_coding	0.0360594	0.0625502	0.0402338	0.0162205	0.00131787	0.00228178
ENSG00000118785	-3.2344	4.60837	10.6506	0.00110038	0.0246306	SPP1	protein_coding	703	1085	408	161	16	58	secreted phosphoprotein 1 [Source:HGNC Symbol;Acc:HGNC:11255]	4	SPP1	protein_coding	8.88238	12.0102	6.68819	1.90636	0.369418	0.77287
ENSG00000230764	-3.23501	0.624623	10.3111	0.00132231	0.0281672	MTND1P4	unprocessed_pseudogene	39	69	32	13	0	5	MT-ND1 pseudogene 4 [Source:HGNC Symbol;Acc:HGNC:42053]	7	MTND1P4	unprocessed_pseudogene	9.25539	14.3458	9.85268	2.8912	0	1.25142
ENSG00000234261	-3.2811	3.2444	10.1468	0.00144554	0.0300201	RP11-146I2.1	lincRNA	128	203	72	50	0	19		6	RP11-146I2.1	lincRNA	0.11108	0.154336	0.081065	0.0406632	0	0.0173894
ENSG00000164220	-3.2979	2.99473	19.9496	7.95093e-06	0.00058171	F2RL2	protein_coding	30	36	9	5	0	2	coagulation factor II (thrombin) receptor-like 2 [Source:HGNC Symbol;Acc:HGNC:3539]	5	F2RL2	protein_coding	0.37066	0.389674	0.144268	0.0578935	0	0.0260609
ENSG00000172965	-3.29988	4.65632	22.9588	1.65513e-06	0.000148353	MIR4435-1HG	lincRNA	521	678	603	82	46	22	MIR4435-1 host gene (non-protein coding) [Source:HGNC Symbol;Acc:HGNC:35163]	2	MIR4435-1HG	lincRNA	0.171341	0.195343	0.257285	0.0252721	0.0276442	0.00763044
ENSG00000260719	-3.31075	0.352989	10.3993	0.0012606	0.0271599	AC009133.17	antisense	42	11	10	3	0	3		16	AC009133.17	antisense	1.35206	0.31023	0.417658	0.090505	0	0.101853
ENSG00000278910	-3.33033	1.17426	10.4734	0.00121106	0.0263393	BANCR	lincRNA	19	11	5	2	1	0	BRAF-activated non-protein coding RNA [Source:HGNC Symbol;Acc:HGNC:43877]	9	BANCR	lincRNA	0.181325	0.0919691	0.0619083	0.0178871	0.0174392	0
ENSG00000120937	-3.35291	2.21695	16.5196	4.81504e-05	0.00249784	NPPB	protein_coding	62	29	27	8	2	1	natriuretic peptide B [Source:HGNC Symbol;Acc:HGNC:7940]	1	NPPB	protein_coding	4.15233	1.70154	2.34606	0.502106	0.244768	0.0706325
ENSG00000186628	-3.36219	2.75823	12.4805	0.000411223	0.0121982	FSD2	protein_coding	11	4	12	0	2	0	fibronectin type III and SPRY domain containing 2 [Source:HGNC Symbol;Acc:HGNC:18024]	15	FSD2	protein_coding	0.0213131	0.00678983	0.0301654	0	0.00708121	0
ENSG00000198208	-3.38094	1.60961	11.6084	0.000656541	0.0171421	RPS6KL1	protein_coding	67	53	64	31	0	4	ribosomal protein S6 kinase-like 1 [Source:HGNC Symbol;Acc:HGNC:20222]	14	RPS6KL1	protein_coding	0.338582	0.234645	0.419608	0.14681	0	0.0213184
ENSG00000204655	-3.40293	2.14461	10.6182	0.00111981	0.0249309	MOG	protein_coding	28	23	28	6	0	2	myelin oligodendrocyte glycoprotein [Source:HGNC Symbol;Acc:HGNC:7197]	6	MOG	protein_coding	0.17874	0.128628	0.231898	0.0358939	0	0.0134647
ENSG00000104368	-3.40338	1.85438	12.716	0.000362533	0.0112055	PLAT	protein_coding	108	55	22	18	1	0	plasminogen activator, tissue [Source:HGNC Symbol;Acc:HGNC:9051]	8	PLAT	protein_coding	0.326581	0.145705	0.0863107	0.0510088	0.00552575	0
ENSG00000105825	-3.46794	2.59812	24.1466	8.92742e-07	8.97293e-05	TFPI2	protein_coding	46	90	50	5	2	9	tissue factor pathway inhibitor 2 [Source:HGNC Symbol;Acc:HGNC:11761]	7	TFPI2	protein_coding	0.807915	1.38483	1.13934	0.0822969	0.0641891	0.166707
ENSG00000136052	-3.49994	0.346775	8.85508	0.00292275	0.048675	SLC41A2	protein_coding	44	12	10	7	0	0	solute carrier family 41 (magnesium transporter), member 2 [Source:HGNC Symbol;Acc:HGNC:31045]	12	SLC41A2	protein_coding	0.0276775	0.00661303	0.0081611	0.00412646	0	0
ENSG00000143297	-3.5099	-0.196395	9.12849	0.00251659	0.0438512	FCRL5	protein_coding	32	28	19	2	0	5	Fc receptor-like 5 [Source:HGNC Symbol;Acc:HGNC:18508]	1	FCRL5	protein_coding	0.0803205	0.0615715	0.0618735	0.00470448	0	0.0132358
ENSG00000258649	-3.52197	2.32914	28.1729	1.10945e-07	1.62916e-05	CTD-2142D14.1	lincRNA	121	67	85	12	2	9		14	CTD-2142D14.1	lincRNA	0.995661	0.482999	0.907443	0.0925364	0.0300732	0.078104
ENSG00000138135	-3.53927	1.31925	11.0744	0.000875274	0.0207791	CH25H	protein_coding	121	61	25	25	0	4	cholesterol 25-hydroxylase [Source:HGNC Symbol;Acc:HGNC:1907]	10	CH25H	protein_coding	7.0553	3.11606	1.89123	1.36608	0	0.245977
ENSG00000173401	-3.54289	3.98261	23.0981	1.53943e-06	0.000141662	GLIPR1L1	protein_coding	608	476	543	41	45	35	GLI pathogenesis-related 1 like 1 [Source:HGNC Symbol;Acc:HGNC:28392]	12	GLIPR1L1	protein_coding	1.66297	1.1406	1.92689	0.105092	0.224915	0.100961
ENSG00000254266	-3.56356	0.0828611	9.61033	0.00193486	0.036821	RP11-594N15.2	lincRNA	40	14	28	6	0	1		8	RP11-594N15.2	lincRNA	0.0296826	0.00910155	0.0269572	0.00417253	0	0.000782613
ENSG00000200587	-3.56414	0.676616	10.0634	0.00151242	0.0307912	RNA5SP514	rRNA	82	23	56	3	3	5	RNA, 5S ribosomal pseudogene 514 [Source:HGNC Symbol;Acc:HGNC:43414]	X	RNA5SP514	rRNA	73.2405	17.9974	64.8934	2.5111	4.89646	4.70991
ENSG00000215102	-3.56475	2.49561	10.4885	0.00120121	0.02618	TERF1P4	processed_pseudogene	110	174	40	26	0	16	telomeric repeat binding factor (NIMA-interacting) 1 pseudogene 4 [Source:HGNC Symbol;Acc:HGNC:38500]	X	TERF1P4	processed_pseudogene	9.70148	13.4443	4.57699	2.14894	0	1.48823
ENSG00000197847	-3.57465	1.51076	12.7718	0.000351878	0.0110556	SLC22A20	unitary_pseudogene	102	62	46	10	8	1	solute carrier family 22, member 20 [Source:HGNC Symbol;Acc:HGNC:29867]	11	SLC22A20	unitary_pseudogene	0.346559	0.18455	0.202773	0.0318407	0.0496696	0.00358329
ENSG00000198576	-3.5836	1.91673	17.204	3.35737e-05	0.00188088	ARC	protein_coding	214	54	67	8	0	23	activity-regulated cytoskeleton-associated protein [Source:HGNC Symbol;Acc:HGNC:648]	8	ARC	protein_coding	6.13343	1.3559	2.49137	0.214875	0	0.69522
ENSG00000222041	-3.59411	5.29714	57.085	4.17378e-14	2.70057e-11	LINC00152	lincRNA	699	1025	950	88	53	42	long intergenic non-protein coding RNA 152 [Source:HGNC Symbol;Acc:HGNC:28717]	2	LINC00152	lincRNA	0.453498	0.582596	0.799644	0.053504	0.0628344	0.0287377
ENSG00000254510	-3.59753	2.80537	18.698	1.53146e-05	0.00100028	RP11-867G23.10	processed_transcript	27	9	18	2	0	2		11	RP11-867G23.10	processed_transcript	0.332465	0.0970889	0.28756	0.023079	0	0.0259727
ENSG00000184470	-3.61226	1.14002	17.8394	2.4036e-05	0.00145092	TXNRD2	protein_coding	65	59	67	1	3	11	thioredoxin reductase 2 [Source:HGNC Symbol;Acc:HGNC:18155]	22	TXNRD2	protein_coding	0.0960695	0.0763957	0.128476	0.00138509	0.00810246	0.0171463
ENSG00000238266	-3.62396	2.95527	20.7823	5.1455e-06	0.000399017	LINC00707	lincRNA	203	213	91	39	5	6	long intergenic non-protein coding RNA 707 [Source:HGNC Symbol;Acc:HGNC:44691]	10	LINC00707	lincRNA	0.315041	0.289599	0.183226	0.0567207	0.0141796	0.00982037
ENSG00000263235	-3.62695	0.220053	11.6241	0.000651031	0.0170844	RP11-461A8.4	sense_overlapping	49	16	25	2	0	8		16	RP11-461A8.4	sense_overlapping	4.51193	1.29072	2.98662	0.172584	0	0.776892
ENSG00000255474	-3.63122	1.46852	11.5489	0.000677893	0.0175228	RP11-234B24.2	lincRNA	91	68	46	13	0	9		12	RP11-234B24.2	lincRNA	0.454189	0.297337	0.29787	0.0608056	0	0.0473742
ENSG00000123342	-3.64131	1.05184	15.9527	6.4944e-05	0.00310476	MMP19	protein_coding	53	58	28	10	0	4	matrix metallopeptidase 19 [Source:HGNC Symbol;Acc:HGNC:7165]	12	MMP19	protein_coding	0.691255	0.662728	0.4738	0.122227	0	0.0550208
ENSG00000147571	-3.65201	0.553095	10.9428	0.000939688	0.0218855	CRH	protein_coding	37	11	7	0	0	4	corticotropin releasing hormone [Source:HGNC Symbol;Acc:HGNC:2355]	8	CRH	protein_coding	1.55153	0.404107	0.38083	0	0	0.176898
ENSG00000128564	-3.66144	4.17968	34.0832	5.28042e-09	1.10435e-06	VGF	protein_coding	1023	340	519	88	30	25	VGF nerve growth factor inducible [Source:HGNC Symbol;Acc:HGNC:12684]	7	VGF	protein_coding	32.5905	9.48943	21.4515	2.62727	1.74647	0.839964
ENSG00000113319	-3.66195	0.986136	12.8921	0.000329967	0.0105919	RASGRF2	protein_coding	118	69	22	6	3	5	Ras protein-specific guanine nucleotide-releasing factor 2 [Source:HGNC Symbol;Acc:HGNC:9876]	5	RASGRF2	protein_coding	0.0430209	0.022039	0.0104063	0.00205	0.00199868	0.00192252
ENSG00000232301	-3.66728	6.15436	12.8201	0.000342921	0.0108732	RP11-132A1.3	antisense	844	1122	863	173	35	81		7	RP11-132A1.3	antisense	50.0438	58.2835	66.3885	9.61301	3.79227	5.06521
ENSG00000162840	-3.70072	0.713861	11.7024	0.000624193	0.0165904	MT2P1	processed_pseudogene	42	30	55	4	2	3	metallothionein 2 pseudogene 1 [Source:HGNC Symbol;Acc:HGNC:7407]	4	MT2P1	processed_pseudogene	22.673	14.1881	38.5209	2.0236	1.97293	1.70799
ENSG00000253636	-3.72769	0.887839	9.16776	0.00246315	0.0434039	RP11-531A24.5	antisense	63	87	36	12	3	1		8	RP11-531A24.5	antisense	0.568751	0.688091	0.421656	0.101524	0.049491	0.00952108
ENSG00000224945	-3.74113	0.769942	9.39234	0.00217894	0.0401737	RP11-82L18.2	sense_intronic	27	28	20	3	0	2		9	RP11-82L18.2	sense_intronic	0.124366	0.112991	0.119521	0.0129499	0	0.0097157
ENSG00000226673	-3.75297	5.8174	13.7868	0.000204775	0.00737368	LINC01108	lincRNA	1804	1135	855	239	30	76	long intergenic non-protein coding RNA 1108 [Source:HGNC Symbol;Acc:HGNC:49234]	6	LINC01108	lincRNA	35.3213	19.4689	21.719	4.38534	1.07336	1.56934
ENSG00000142405	-3.80099	1.09384	10.0706	0.00150655	0.0307322	NLRP12	protein_coding	50	28	32	9	2	0	NLR family, pyrin domain containing 12 [Source:HGNC Symbol;Acc:HGNC:22938]	19	NLRP12	protein_coding	0.159543	0.0782726	0.132474	0.0269125	0.0116617	0
ENSG00000184113	-3.81736	0.816818	9.42457	0.00214097	0.0397212	CLDN5	protein_coding	20	6	7	2	0	0	claudin 5 [Source:HGNC Symbol;Acc:HGNC:2047]	22	CLDN5	protein_coding	0.434636	0.114233	0.197364	0.0407316	0	0
ENSG00000280142	-3.82264	1.78541	14.2146	0.000163101	0.00616243	RP13-16D10.1	TEC	125	68	73	9	2	7		X	RP13-16D10.1	TEC	20.1993	9.62678	15.3047	1.36293	0.590582	1.19297
ENSG00000135046	-3.84107	5.36524	42.2919	7.86193e-11	2.50433e-08	ANXA1	protein_coding	1051	1387	538	151	20	42	annexin A1 [Source:HGNC Symbol;Acc:HGNC:533]	9	ANXA1	protein_coding	5.5409	6.40618	3.67989	0.746036	0.192678	0.233524
ENSG00000144681	-3.87733	2.09723	11.3713	0.000745887	0.0186724	STAC	protein_coding	139	78	76	3	0	20	SH3 and cysteine rich domain [Source:HGNC Symbol;Acc:HGNC:11353]	3	STAC	protein_coding	0.0814531	0.0400436	0.0577805	0.00164748	0	0.0123603
ENSG00000265992	-3.88568	9.00306	11.4063	0.000731951	0.0184368	ESRG	sense_intronic	9518	11465	6298	959	322	550	embryonic stem cell related (non-protein coding) [Source:HGNC Symbol;Acc:HGNC:39079]	3	ESRG	sense_intronic	120.897	127.582	103.788	11.4155	7.47394	7.36779
ENSG00000211772	-3.899	3.73434	28.7515	8.22845e-08	1.22568e-05	TRBC2	TR_C_gene	485	478	308	61	9	25	T cell receptor beta constant 2 [Source:HGNC Symbol;Acc:HGNC:12157]	7	TRBC2	TR_C_gene	0.361072	0.311763	0.297493	0.0425586	0.0122438	0.0196289
ENSG00000273867	-3.91382	3.91625	21.6174	3.32812e-06	0.000269175	AC148036.1	miRNA	148	156	116	15	2	14	NA	2	AC148036.1	miRNA	217.029	200.413	220.693	20.6135	5.35931	21.6515
ENSG00000119917	-3.9773	0.565594	8.96098	0.00275807	0.046557	IFIT3	protein_coding	25	35	13	0	0	11	interferon-induced protein with tetratricopeptide repeats 3 [Source:HGNC Symbol;Acc:HGNC:5411]	10	IFIT3	protein_coding	0.187829	0.230375	0.126719	0	0	0.0871605
ENSG00000122861	-4.02136	3.10596	52.401	4.52484e-13	2.28505e-10	PLAU	protein_coding	377	176	142	31	3	10	plasminogen activator, urokinase [Source:HGNC Symbol;Acc:HGNC:9052]	10	PLAU	protein_coding	4.45193	1.82081	2.17555	0.343063	0.0647369	0.124541
ENSG00000234743	-4.10381	-0.515464	8.97803	0.00273245	0.0462217	EIF5AP4	processed_pseudogene	15	11	12	3	0	0	eukaryotic translation initiation factor 5A pseudogene 4 [Source:HGNC Symbol;Acc:HGNC:31442]	10	EIF5AP4	processed_pseudogene	3.17617	2.04056	3.29661	0.595304	0	0
ENSG00000203711	-4.14116	0.710243	9.21521	0.00240013	0.0426931	C6orf99	protein_coding	33	25	12	1	0	6	chromosome 6 open reading frame 99 [Source:HGNC Symbol;Acc:HGNC:21179]	6	C6orf99	protein_coding	0.0802255	0.0532456	0.037849	0.00227826	0	0.0153835
ENSG00000254365	-4.18154	1.23884	16.1623	5.81402e-05	0.00283001	CTB-180C19.1	antisense	45	100	57	8	0	5		5	CTB-180C19.1	antisense	0.635873	1.23795	1.04498	0.105938	0	0.0745131
ENSG00000106366	-4.22144	2.88418	22.5997	1.99519e-06	0.000173628	SERPINE1	protein_coding	547	220	92	40	6	0	serpin peptidase inhibitor, clade E (nexin, plasminogen activator inhibitor type 1), member 1 [Source:HGNC Symbol;Acc:HGNC:8583]	7	SERPINE1	protein_coding	4.41344	1.5551	0.963058	0.302451	0.0884637	0
ENSG00000197405	-4.25312	-0.264538	9.53698	0.00201373	0.037973	C5AR1	protein_coding	29	9	12	0	1	1	complement component 5a receptor 1 [Source:HGNC Symbol;Acc:HGNC:1338]	19	C5AR1	protein_coding	0.0889191	0.024176	0.0477368	0	0.005603	0.00323372
ENSG00000163762	-4.26625	1.39047	22.5219	2.07757e-06	0.000179182	TM4SF18	protein_coding	44	38	28	2	0	3	transmembrane 4 L six family member 18 [Source:HGNC Symbol;Acc:HGNC:25181]	3	TM4SF18	protein_coding	0.271612	0.205506	0.224248	0.01157	0	0.0195309
ENSG00000276683	-4.32302	0.140951	11.586	0.000664508	0.017263	AC016743.1	miRNA	17	9	18	2	0	0		2	AC016743.1	miRNA	24.929	11.5623	34.2454	2.74847	0	0
ENSG00000261324	-4.35939	0.453651	9.04549	0.00263343	0.0450329	RP11-174G6.5	sense_overlapping	50	35	15	1	0	5		12	RP11-174G6.5	sense_overlapping	0.905192	0.555116	0.352319	0.0169659	0	0.0954652
ENSG00000205358	-4.59789	1.16543	15.8642	6.80536e-05	0.00320968	MT1H	protein_coding	137	46	63	16	0	0	metallothionein 1H [Source:HGNC Symbol;Acc:HGNC:7400]	16	MT1H	protein_coding	10.2359	3.01098	6.10688	1.12029	0	0
ENSG00000269842	-4.61227	0.0304593	12.6644	0.000372691	0.0113982	MIR519A2	lincRNA	19	13	19	2	0	0		19	MIR519A2	lincRNA	0.834111	0.499987	1.08218	0.0822822	0	0
ENSG00000147596	-4.64974	3.92947	11.9382	0.000549939	0.0152022	PRDM14	protein_coding	265	159	133	36	7	1	PR domain containing 14 [Source:HGNC Symbol;Acc:HGNC:14001]	8	PRDM14	protein_coding	1.29908	0.68286	0.845893	0.165385	0.0627063	0.00517004
ENSG00000148082	-4.74654	0.0590907	14.6469	0.000129649	0.00510341	SHC3	protein_coding	39	19	12	3	0	0	SHC (Src homology 2 domain containing) transforming protein 3 [Source:HGNC Symbol;Acc:HGNC:18181]	9	SHC3	protein_coding	0.0231354	0.00987441	0.00923566	0.00166778	0	0
ENSG00000254297	-4.75812	1.84335	24.6154	6.99885e-07	7.39343e-05	CTC-286N12.1	antisense	90	154	109	13	0	4		5	CTC-286N12.1	antisense	1.23879	1.85703	1.9465	0.167688	0	0.0580655
ENSG00000248131	-4.77855	0.309132	11.5363	0.000682519	0.0175547	LINC01194	lincRNA	31	25	15	2	0	1	long intergenic non-protein coding RNA 1194 [Source:HGNC Symbol;Acc:HGNC:37171]	5	LINC01194	lincRNA	0.0132708	0.00937608	0.0083311	0.000802365	0	0.000451483
ENSG00000150551	-4.80429	0.728594	12.7302	0.000359799	0.0111952	LYPD1	protein_coding	38	20	5	2	0	0	LY6/PLAUR domain containing 1 [Source:HGNC Symbol;Acc:HGNC:28431]	2	LYPD1	protein_coding	0.139695	0.0644127	0.0238474	0.0068902	0	0
ENSG00000212206	-4.83501	0.165606	12.73	0.000359838	0.0111952	SNORA69	snoRNA	47	12	39	0	0	3	Small nucleolar RNA SNORA69 [Source:RFAM;Acc:RF00265]	17	SNORA69	snoRNA	33.9539	7.59483	36.5536	0	0	2.28569
ENSG00000189068	-4.85485	0.167792	13.9617	0.000186576	0.00688602	VSTM1	protein_coding	23	19	35	3	0	0	V-set and transmembrane domain containing 1 [Source:HGNC Symbol;Acc:HGNC:29455]	19	VSTM1	protein_coding	0.0977057	0.0707117	0.192901	0.0119432	0	0
ENSG00000248605	-4.89435	3.04252	28.1367	1.1304e-07	1.63766e-05	CTD-2306M5.1	lincRNA	283	423	199	27	5	3		5	CTD-2306M5.1	lincRNA	0.675	0.8839	0.615808	0.0603513	0.0217927	0.00754646
ENSG00000254339	-4.94029	7.6631	17.4471	2.95411e-05	0.00169903	RP11-267L5.1	lincRNA	1233	1329	1297	43	34	31		8	RP11-267L5.1	lincRNA	8.79623	8.30622	12.0046	0.28748	0.443237	0.233238
ENSG00000166828	-4.98616	0.179817	10.8392	0.000993725	0.0227852	SCNN1G	protein_coding	30	29	7	3	0	0	sodium channel, non voltage gated 1 gamma subunit [Source:HGNC Symbol;Acc:HGNC:10602]	16	SCNN1G	protein_coding	0.0862645	0.0730557	0.0261146	0.00808421	0	0
ENSG00000150275	-4.99449	-0.300091	11.3815	0.000741799	0.0186395	PCDH15	protein_coding	30	15	8	2	0	0	protocadherin-related 15 [Source:HGNC Symbol;Acc:HGNC:14674]	10	PCDH15	protein_coding	0.00161491	0.000707397	0.000558716	0.000100893	0	0
ENSG00000124233	-5.26476	0.319985	10.2796	0.00134506	0.0284759	SEMG1	protein_coding	40	54	24	5	0	0	semenogelin I [Source:HGNC Symbol;Acc:HGNC:10742]	20	SEMG1	protein_coding	1.41621	1.67497	1.10244	0.165899	0	0
ENSG00000257474	-5.53252	3.29072	54.5465	1.51813e-13	8.49538e-11	RP11-359M6.1	lincRNA	74	100	84	4	0	2		12	RP11-359M6.1	lincRNA	0.703684	0.833088	1.03633	0.0356461	0	0.0200577
ENSG00000171246	-5.64143	-0.0314218	9.15098	0.00248585	0.0436369	NPTX1	protein_coding	43	37	21	6	0	0	neuronal pentraxin I [Source:HGNC Symbol;Acc:HGNC:7952]	17	NPTX1	protein_coding	0.395019	0.297781	0.25029	0.0516543	0	0
ENSG00000142748	-5.86591	2.18799	12.9861	0.000313805	0.0102159	FCN3	protein_coding	17	3	0	0	0	0	ficolin (collagen/fibrinogen domain containing) 3 [Source:HGNC Symbol;Acc:HGNC:3625]	1	FCN3	protein_coding	0.292409	0.0452073	0	0	0	0
ENSG00000102174	-5.94608	0.00398333	11.3119	0.000770126	0.0190053	PHEX	protein_coding	3	8	7	0	0	0	phosphate regulating endopeptidase homolog, X-linked [Source:HGNC Symbol;Acc:HGNC:8918]	X	PHEX	protein_coding	0.00134669	0.00314616	0.00407679	0	0	0
ENSG00000166257	-6.08906	-0.203352	11.5259	0.000686322	0.0175922	SCN3B	protein_coding	15	14	0	0	0	0	sodium channel, voltage gated, type III beta subunit [Source:HGNC Symbol;Acc:HGNC:20665]	11	SCN3B	protein_coding	0.0565584	0.0462465	0	0	0	0
ENSG00000232936	-6.09858	-0.213128	9.51733	0.00203541	0.0382772	RP11-80H5.2	antisense	5	9	3	0	0	0		10	RP11-80H5.2	antisense	0.0912252	0.143857	0.0710134	0	0	0
ENSG00000134531	-6.27794	0.648767	13.2089	0.000278619	0.00931954	EMP1	protein_coding	15	12	1	0	0	0	epithelial membrane protein 1 [Source:HGNC Symbol;Acc:HGNC:3333]	12	EMP1	protein_coding	0.0634605	0.0444773	0.00548892	0	0	0
ENSG00000254703	-6.48429	-0.0266473	14.8499	0.000116416	0.00471703	SENCR	antisense	10	9	7	0	0	0	smooth muscle and endothelial cell enriched migration/differentiation-associated long non-coding RNA [Source:HGNC Symbol;Acc:HGNC:44177]	11	SENCR	antisense	0.225809	0.178045	0.205076	0	0	0
ENSG00000196468	-6.61133	2.33728	45.6098	1.44315e-11	5.3358e-09	FGF16	protein_coding	44	57	32	0	0	1	fibroblast growth factor 16 [Source:HGNC Symbol;Acc:HGNC:3672]	X	FGF16	protein_coding	0.437859	0.496937	0.413148	0	0	0.0104951
ENSG00000100505	-6.74487	0.484188	14.7546	0.000122446	0.00487489	TRIM9	protein_coding	8	6	9	0	0	0	tripartite motif containing 9 [Source:HGNC Symbol;Acc:HGNC:16288]	14	TRIM9	protein_coding	0.00650664	0.00427527	0.00949695	0	0	0
ENSG00000245651	-6.76885	-0.479918	12.8447	0.000338445	0.0107788	RP11-620J15.2	lincRNA	13	5	7	0	0	0		12	RP11-620J15.2	lincRNA	0.047932	0.0161509	0.0334853	0	0	0
[truncated: 9 more rows]

## Sheet: R_D4 vs D9
Row.names	logFC	logCPM	LR	PValue	FDR	gene.id.x	biotype.x	1D4L.5_S5_L001_R1_001	2D4L.15_S15_L003_R1_001	3D4L.25_S25_L007_R1_001	1D9L.7_S7_L002_R1_001	2D9L.17_S17_L004_R1_001	3D9L.27_S27_L008_R1_001	Description	V1	gene.id.y	biotype.y	1D4L.5_S5_L001_R1_001_RPKM	2D4L.15_S15_L003_R1_001_RPKM	3D4L.25_S25_L007_R1_001_RPKM	1D9L.7_S7_L002_R1_001_RPKM	2D9L.17_S17_L004_R1_001_RPKM	3D9L.27_S27_L008_R1_001_RPKM
[truncated: 2,222 more rows]

[truncated: 1 more sheets: R_D9 vs D15]
