# Supplementary material for: Cardiomyogenic differentiation is fine-tuned by differential mRNA association with polysomes
Source: BMC Genomics. 2019 Mar 15;20:219. doi: 10.1186/s12864-019-5550-3 (PMC6420765; doi:10.1186/s12864-019-5550-3)
Supplement: Supplementary file 5 — Polysome-bound vs. ribosome-free analysis. (XLSX 41 kb) [file 12864_2019_5550_MOESM5_ESM.xlsx]

## Sheet: D0 vs D1
FDR 0.05/logFC 2/RPKM>1
UP-buffered	UP-loaded	UP coordenated	DOWN-buffered	DOWN-loaded	DOWN coordenated
HIST1H3A	APOA2	VGF	GAPDH	FOS	EGR1
SOX17	APOA1	ANXA1	GAPDHP1	PLP1	RP11-44K6.2
PRR22	RHOB	SERPINE1	GAPDHP40	IDO1	FGF19
WFDC21P	ODC1	ARRDC3	RP11-730G20.2	ARRDC4	SHISA3
	AC012512.1	EOMES	SLC25A5	RP11-337N6.3	FEZ1
	DUSP6		GAPDHP44	RP11-358L22.3
	HIST1H2BH		GAPDHP38	EGR3
	IGFBP6		GAPDHP63	INSM1
	SNHG9		RPS6P12	RP11-552M11.8
	HRAS		GAPDHP67	KCNG3
	SFN		CCNG1
	MT2A		GAPDHP70
	EMP3		GAPDHP60
	CTXN1		SLC25A5P2
	IER3		YBX3
	AJ011932.1		TCEA1P2
	HIST1H2BK		HSP90AB3P
	LHX1		TKT
	NPPB		PCBP2P3
	RP11-449P1.1		CHAC1
	RP11-771K4.1		GAPDHP76
	CDC42EP1		RAD23A
	DIO3		GNAS
	IL23A		GLUL
	MT1H		VDAC1P1
	HPGD		LDHAP5
	MT1E		LYPLA1P3
	RP5-943J3.2		AHCY
	DKK1		TMEM158
	SP5		CCNI
	RP4-710M16.2		PCBP2
	DUSP4		GDI2P2
	SEMG1		LINC01356
	CSRP1		ASNS
	EMC6		GAPDHP68
	FOXJ1		ASS1P11
	GNG3		AGBL5
	APLNR		NFYC-AS1
	FOXQ1		EEF1A2
	NPTX1		ASS1P1
	APOA4		MTHFD2
	RGAG4		CDKN1A
	GJA4		ST13P15
	CH25H		AHCYP2
	TFF1		VDAC1
	MCHR1		RP11-336N8.2
	TNFAIP2		RP11-267D19.2
	KCNF1		ASS1
	KRT8P31		HSP90AB2P
	CRLF1		OLFM2
	CTC-286N12.1		MMD
	ANKRD1		VDAC1P5
	RP11-222K16.2		HPN
	CORO1A		G0S2
	CLDN4		PGM1
	RP11-554I8.2		RP11-359M6.1
	LCN15		RP11-343J3.2
	KCNS1		ETNK2
	AMDHD2		AHCYP4
	RP11-817O13.8		MLF1
			ARHGEF25
			DICER1-AS1
			ELOVL5
			MFAP4
			GPR160
			OPTN
			FABP7
			RP3-462D8.2
			DDIT4L
			WIPI1
			NPAS4
			2017-09-05
			CNN2P9

## Sheet: D1 vs D4
FDR 0.05/logFC 2/RPKM>1
UP-buffered	UP-loaded	UP coordenated	DOWN-buffered	DOWN-loaded	DOWN coordenated
RN7SK	CRABP2	ID1	MTATP8P2	HMGA1P8	AC148036.1
RP11-486G15.2	KRT19	APLNR	RP11-380M21.2	RP11-184E9.4	ESRG
RPL41	ISYNA1	LEFTY2	FTLP16	RP11-486M3.3	SEPHS1P4
RP11-107N15.1	CER1	HAND1	RNA5SP514	PHC1P1	PMAIP1
CTD-3184A7.4	ID4	TMEM88	UCHL1	EEF1A1P22	RP11-132A1.3
CLDND2	SERPINE4P	S100A14	DPPA4	RP11-618K16.4	MT1XP1
HIST1H2AH	COL6A1	FZD2	RP11-132A1.4	RPS24P7	FOXD3-AS1
CAHM	SOX17	IRX3	RP11-39K24.12	AC108161.1	PIM2
RP11-356I18.1	NTS	ID2	SNORA69	CXCL5	TNFRSF12A
RP11-1275H24.2	DLL3	SALL1	MT2P1	AC010468.1	RP11-233E12.4
Y_RNA	SERPINE2	SP5	AC016743.1	AC090602.2	PARD6A
GATA3-AS1	FGFR3	MFAP4	RP4-563E14.1	RP11-159H3.1	LINC01108
MIR210	CCDC85B	RPL29P19	RP11-563K23.1	RP11-174N3.4	SEPHS1
AC062017.1	RP11-382M14.1	DACT1	RP13-16D10.1	RP11-681N23.1	VGF
RP11-308N19.5	ASS1P11	SNAI2	RP11-351K23.3	CYP2S1	CYR61
RP11-326C3.7	MXRA8	CLDN3	RP11-43D4.2	CYCSP45	SEPHS1P6
RP11-699A5.2	ZNF204P	ARL4C	MTND1P4	SNORD109A	SEPHS1P1
JHDM1D-AS1	CCKBR	FOXC2	RP11-593P24.2	RPL34P26	SCGB3A2
IGBP1P1	RP11-61K9.3	MESP1	CXCL3	AC012512.1	MT2A
RP11-110I1.13	COL6A2	RASL10B	EMG1	PPIAP16	THY1
PRRT2	EFNB1	MSX1	PF4V1	FAM46B	MT1X
LINC00467	SP8	ADRA2C	RP11-461A8.4	RPS7P3	RP11-267L5.1
LINC00092	RP11-815J4.7	FOXC1	GDF3	AP000662.9	TAGLN
C5orf38	MZT2B	RP11-480G7.1	LINC00941	RPL7P15	TERF1P4
C16orf86	ASS1P1	MIXL1	GLIPR1L1	RP11-445P17.5	SPP1
RP11-1191J2.5	LCN15	RP11-1055B8.1	ZNF165	POU5F1P5	RP11-164C12.1
RP11-188D8.1	RP11-336N8.2	DKK1	ATP6V0E2	RPL12L3	FAM220CP
WDR86-AS1	FZD10	HAS2	RP11-118F19.1	RP11-739N20.3	MT1H
NAA38	FLRT3	SNAI1	ERAS	RPL7P44	ANXA1
RP11-798M19.6	MDFI	BMP4	ARL14	CTB-55B8.1	HLA-DPB2
TIPARP-AS1	PCED1A	TBX6	AC091493.2	TERF1P5	TRIML2
XXbac-BPG294E21.9	LRRC55	RP11-154D3.1	MARVELD3	POLR3GP1	CH25H
AC012462.1	RBP1	AMIGO2		RP11-562F9.3	AC005083.1
FAM43A	RP4-559A3.6	RP11-1136G4.2		FOXD3	ARC
EFS	ASS1	WNT8A		RP11-777J24.1	RP11-554I8.2
DICER1-AS1	RP11-267D19.2	FOXA2		USP44	EIF5AP4
AC074212.5	LINC00261	MSX2		RP11-151F5.2	PLAU
RP11-343J3.2	METRN	PLA2G2A		NPM1P50	NPPB
RP11-20J1.1	TRH	SFRP5		RP11-602M11.3	ADRA2A
MFI2-AS1	GLIPR2	RP11-85G21.3		RPS6P12	KLK13
RP11-47L3.1	SEMA3G	COL9A2		AC090804.1	TERF1
CEBPE	FIGNL2	WNT5A		RP11-621K7.1	SERPINE1
MIR4674HG	RP11-1002K11.1	KCNA5		RP11-104D3.1	RP11-562F9.2
LINC00379	PPP1R17	CBLN1		ATP5L2	TIMP4
AHCYP4	RP11-720L2.3	CAMK2N1		LINC00678	CTC-286N12.1
RP11-775D22.2	PCMTD1P3	ANPEP		HAS3	SPIB
MIR3591	LOX	CDX2		PDZD4	SEMG1
RP11-399K21.13	C4orf48	EVA1B		RP11-311P8.2	NPY1R
RP11-429A20.4	RP11-401P9.4	CTB-25B13.12		RP11-520B13.8	C9orf135
RP3-431P23.5	CTD-3035K23.6	MSGN1		RP11-731J8.1	FAM131B
RP11-379F12.4	SHISA3	DLK1		RP5-882O7.4	TFPI2
RP11-7O14.1	SLC16A3	FAM89A		CFL1P6	GRPR
CTD-2623N2.11	VPS37D	CLEC11A		RPS26P15	SMPDL3B
AC003986.7	EFNA1	CNTFR		TXNP1
TEPP	MRC2	TMEM54		RP11-1144P22.1
HOTAIRM1	IGDCC3	PCDH8		RPS24P17
FAM229A	PRTG	H2AFY2		RP11-600F24.1
FOXS1	RP11-999E24.3	FOXF1		NANOGP8
DEFB1	KEL	HOXB1		RP11-415K20.1
RP11-81A22.5	MEIS3	RP11-54O7.3		RPSAP53
NKX2-5	RP11-337N6.3	IRX5		RPL30P3
RP13-379O24.3	ZNF518B	TBX3		RANP5
ARSE	WFIKKN1	HOXA1		MT1G
GPR97	EMILIN1	WNT5A-AS1		SETP16
AP000997.3	EPHB3	PGF		RP11-534L6.3
FAM47E-STBD1	PLEKHB1	HES4		PRDM14
C1QTNF4	MMP2	ZNF703		MYL8P
CAPS	LTBP4	MESP2		ETV4
HOXA-AS2	EVX1	IGF2		AP000580.1
DKFZP434A062	GBX2	DLL1		RP11-175E9.2
AHNAK	GATA3	T		RPL36AP53
SGCA	NOTUM	C17orf96		GAPDHP73
NIPSNAP3A	HTRA1	RHOU		LECT1
FGA	RP11-713C5.1	CRNDE		RPL21P116
ZADH2	CTHRC1	GATA6-AS1		RPL26P37
RP11-400F19.6	LYNX1	IRX1		RP11-526I8.2
RP11-400F19.6	FMOD	CFC1		CTD-2501M5.1
	HPN	NRGN		AC005007.3
	FOXL1	MLLT4-AS1		RP11-843B15.4
	ISLR	GAS1		MT1E
	RP11-720L2.4	ADRB2		NPY5R
	FZD1	RP11-1055B8.4		GPR176
	LIX1	FABP7		MT1F
	VASN	CTB-113I20.2		RPL21P8
	HAPLN1	FGF17		VN1R51P
	RBM24	RP11-434E6.4		POLR3GP2
	SSBP4	LINC01124		LCK
	BAI2	BGN		AC017083.2
	PDGFRA	FLJ46906		PTRF
	PPP1R3C	ZNF436-AS1		POLR3G
	NCAN	CD1D		HSPA8P16
	RAB26	KCNK17		HMGB3P15
	OXER1	FOXA1		TERF1P2
	PCDH19	ERICH2		ZNF398
	KLF1	RP1-170O19.17		PHC1
	ARHGEF25	AC141928.1		RPSAP43
	CERCAM	SAMD11		PRELID1P4
	KIAA1462	CTD-2228K2.7		GNG3
	MLLT6	NECAB3		RP11-1396O13.2
	COLEC12	NRTN		MMP24
	POMC	HEY1		STC1
	LRRC32	FOLR1		RP1-131F15.3
	SP6	TNP1		CASP3P1
	CTD-2124B20.3	AMHR2		ZDHHC22
	GATA6	GYPC		HMGB1P14
	IGDCC4	HOXB2		NPTX1
	RP11-399B17.1	PTH1R		OLIG3
	COL5A1	IER5L		RCC2P8
	ZNF503	CTD-3035K23.7		NANOGP4
	CTD-2311M21.2	LRRTM1		RTP1
	ADA	RP11-146F11.1		AC016577.1
	KCNG1	WDR86		TFF1
	RP11-736K20.4	GAD1		IDO1
	ADAM11	SLC16A11		DHRS2
	ALPK2	GATA5		MCHR1
	FOXD2-AS1	SLC39A5		INA
	MIB2	TRIM17		NANOG
	COL2A1	DLX4		GABRQ
	RP11-680C21.1	RIPPLY2		TUBA4A
	C3orf80	FAM159B		PTPRN
	MN1	HES7		RP11-64I5.1
	ADAMTS10	LINC01213		HSPD1P7
	AMER3	FGF3		RP11-54H7.4
	CDH11	ETV2		CHST4
	CRIP2	RP11-456K23.1		RP11-531A24.5
	AP000662.4	ZDHHC8P1		LRAT
	ISL1	CTD-2308L22.1		BHLHE41
	ZNF436	EVX1-AS		PHBP10
	ZAP70	AC092198.1		CORO1A
	MGAT3			HRH3
	EMID1			CXCL1
	KCNJ5			CTB-180C19.1
	HOMEZ			AF131216.1
	PDGFRB			ZNF488
	ELN			CASQ1
	FOXP4			CAV1
	LINC01355			KCNS1
	RP11-1109F11.3			METTL7A
	RP11-48B3.5			CTD-2122P11.1
	RP11-552M11.8			CXCL16
	FOXF2			ICAM3
	PITX1			CHGB
	WLS
	CDX1
	FAM78A
	GATA4
	AC005077.14
	AC002310.14
	C11orf45
	TNMD
	N4BP2L1
	DEFA6
	RP1-74M1.3
	TFAP2A
	HEYL
	NINL
	PCDH10
	MEDAG
	S100A1
	PLXNA2
	RP5-984P4.6
	RP11-3B12.5
	VSTM2L
	NPY
	TMEM185A
	BAHCC1
	CHRD
	SMAD6
	CTD-2517O10.6
	RDH10
	THPO
	FBN2
	DOC2B
	DAB2
	SOAT1
	HHIPL2
	DLX3
	IFI16
	C8orf49
	DACT3
	FGG
	AHDC1
	CABP7
	RXRG
	ATP8B3
	RP11-1151B14.4
	SIX1
	EGFLAM-AS4
	IGIP
	CFC1B

## Sheet: D4 vs D9
FDR 0.05/logFC 2/RPKM>1
UP-buffered	UP-loaded	UP coordenated	DOWN-buffered	DOWN-loaded	DOWN coordenated
HES4	HSPB1	MYL7	AC090602.2	CRABP1	SNHG19
MIR210HG	HSPB1P1	ACTC1	RP5-1052M9.1	SERPINE4P	RP11-486M3.3
TPM2	APOA4	TNNC1	AC002075.4	FOXC2	APLNR
ACTA1	SC5D	NKX2-5	RP11-507E23.1	RP11-832N8.1	FTH1P1
VIM	MLLT11	CITED4	RP11-428G5.2	MSX1	CST1
EGFL7	GAS1	GATA6-AS1	RP11-174N3.4	SOX17	RPL29P19
FBXW5	COL1A1	MYL4	RP11-79E3.1	PIM2	POU5F1P3
PKDCC	ATP1B2	MYL9	RP11-350G8.3	RP11-1055B8.1	POU5F1P4
IGF2	FGB	HSPB7	RP11-302F12.1	TUBB2B	SP5
CTD-3252C9.4	PDK1	MYL3	RPL12L3	DLL3	MESP1
MAZ	KCTD12	TPM1	APOC1	SNAI1	RP11-295M3.4
RNF208	NIPSNAP3A	CRIP2	RP11-445P17.5	FNDC4	LEFTY2
PDLIM7	ARHGAP5-AS1	EEF1A2	RPS15AP24	CHST2	DLGAP1-AS2
INAFM2	PANX2	RP11-185E8.2	RP4-612B18.1	CYP26A1	C19orf33
YBX3P1	RP11-324I22.3	TNNT2	RP11-106M3.1	FGFR4	MSGN1
ROGDI	FGG	ENO3	RPL31P7	SLC7A3	AC116614.1
MXRA8	ATP6V1G2	TNNI1	RP11-941H19.1	FOXA2	SNAI2
KLHDC8B	RN7SL493P	FITM1	RP11-543E8.2	CCKBR	RP11-148B6.1
RBM38	CTD-2373N4.3	COX6A2	RPSAP53	PYCARD	TBX6
EFNA1	FABP3P2	ITGB1BP2	RP11-600F24.1	CBLN1	GJA1
RP11-74E22.3	PPP1R12B	C8orf4	RP11-534L6.3	RP11-710M11.1	AIF1
PRR14	DPP3P2	G0S2	UBA52P5	SOCS1	PMAIP1
MIR22HG	TRIL	MYH6	RPL13AP2	ASS1P1	ADRA2C
DDIT4	RP11-589C21.2	GJA4	RPL7P15	LCN15	ZIC3
IRX2	IGFBP5	HOXB2	AC093698.2	FZD10	GAL
PLN	RGS4	EMC10	CTB-75G16.1	CAPG	AC108448.3
FAM69B	EFNB2	DOK4	S100A14	LRRC55	MIXL1
RPL7P3	COX7A1	RP11-118K6.3	AC016700.6	LFNG	SMIM24
RP11-43D4.2	UNC45B	UNC5B-AS1	AC091633.2	ZSCAN10	RP1-170O19.17
CRIP1P4	MB	PPP1R1A	RP11-344H11.4	RP4-559A3.6	POU5F1
TRH	MYOCD	HEY1	AC114752.2	RP11-849I19.1	ASS1P11
GPX3	RP11-47A8.5	NKX2-6	RPL12P8	IGFBP6	RP11-85G21.3
DPP7	RHOBTB3	NOG	IFITM1	RPL41P2	LINC01356
CREG1	SYNPO2L	KLF2	RPL29P33	GLIPR2	RARRES2
MTFR1L	CPE	APOC3	RPL41P5	PPP1R17	ESRG
KCNA5	TIE1	NPPA	RPL21P116	GYLTL1B	MFAP4
FAM3A	OR7E101P	SLC25A4	MIR302D	LOX	RP11-1136G4.2
DUSP5	GABRP	HAND2	RPL23AP64	MAGEB17	MESP2
PNMT	NEBL	GNG11	RPL12P38	ALPL	TNP1
DLK1	NPPB	CKM	MIR302C	NRGN	LINC00545
SMPD1	VASH1	CRYAB	RP11-475J5.10	FGF4	PLA2G2A
WFIKKN1	ADAMTSL4	HSPB2	CTB-96E2.6	RP11-74E22.8	FOXD3-AS1
GATA5	GATM	LINC00173	U1	RP11-401P9.4	RP13-238F13.5
FAM210B	RP11-588K22.2	TNNI3	AC092670.1	SEPHS1P1	CER1
SGCA	RP1-102E24.6	AC010150.1	RP4-747G18.5	CTD-3035K23.6	RP11-132A1.3
IDH2	AARD	CNN1	RPL7P13	SHISA3	RP11-382M14.1
MMP15	C1QTNF4	TACSTD2	MIR302A	GJA1P1	RP11-184E9.4
ZNF219	MAP1A	RP11-88E10.5	AC020550.7	VRTN	LINC00458
NTF4	RCSD1	AF131216.5	RP11-449P1.1	ZCCHC12	SFRP2
ATP5G1P5	RP11-553L6.5	PPP1R3C	RP11-52I18.1	TUNAR	CST2
PTP4A3	LCP1	ZNF503	RP11-339A7.1	HTR1D	NTS
CEBPA	HEG1	LA16c-380H5.5	MIR302B	RAB17	VENTX
SHD	NEURL1B	CYP1A1	S100A10	JPH4	FOXF1
LYL1	S100A8	SERPINA1	LARP7	TDGF1	LINC01213
C17orf59	ACTN2	CTC-251I16.1	RP11-849F2.10	PALM3	AC005682.5
TRIM45	CYP1B1	TAGLN	RP3-507I15.1	TCL1A	RP11-267D19.2
FRS3	MYH7	CDKN1A	RP11-485M7.2	SALL3	RP11-336N8.2
ADIPOR1P2	TBX5-AS1	MIR145	RP11-313P13.5	GBX2	ASS1
RP11-569A11.1	CDH5	DNAJB2	MTND1P26	PPAP2C	APELA
CTC-510F12.7	MASP1	COL2A1	MIR363	POU5F1B	LINC01124
RP11-348J12.2	UNC5B	CORO6	RP11-1029M24.4	FOXJ1	LINC00337
SLC9A3R2	RP11-33E12.2	FAM212A	C19orf73	NOTUM	COL9A2
SERPINF1	BVES	S1PR1	AC148036.1	AP000688.29	PF4
SMIM3	GSTA1	ACTA2	RP11-538P18.1	MIAT	RP11-222K16.2
FDXR	TSPAN2	SOD3	RP11-44M6.3	EMILIN3	EOMES
ZNF205	DDX26B	APOBEC2	RPL32P9	OLFM1	PYDC1
GPR162	JPH2	DDIT4L	RPS15AP25	CRLF1	ASS1P9
CRIP1	PK	HRC	RP11-796E10.1	TCF7	CDX2
CD27-AS1	CTD-2353F22.2	AFP	RP11-401L13.5	NCAN	AQP5
FGF8	FIBIN	CMTM5	RP5-837O21.1	PPP1R1B	RP11-256I9.2
SLC16A3	LINC01128	PRR15	RPL17P51	PCDH19	EVX1-AS
FAM110A	EPAS1	TCAP	RPS6P12	DUSP4	FGF17
TMED10P2	MAGI2-AS3	KCNJ2-AS1	LINC01405	ASS1P7	KCNK17
GNRH2	SIRPA	XIRP1	FTLP16	POMC	FGF3
SLC25A34	HIPK3	SOX18	RP11-240E2.2	HTR1B	TDGF1P3
RP11-432J24.5	PKP2	FABP3	RP11-666G4.1	COCH	CST4
KAZALD1	TTN	CSRP1	HIST1H3A	DPPA2P2	HES7
RP4-764D2.1	DLL4	SOST	RPL23AP76	C17orf107	RP11-457D13.4
CBX4	PLOD2	DLX5	RP11-554J4.1	NPTX2	CXCL5
LINC00324	TM4SF18	C10orf10	CYCSP45	CTD-2311M21.2	RP11-1144P22.1
LINC01034	TGM2	DUSP26	RP5-1116H23.1	CHGA	SERPINE2
CLCNKB	ACSL1	HSPB3	RPL7P10	RP11-431J24.2	PCDH8
ASB2	BMP7	TYROBP	RP11-132A1.4	CACNG7	HES3
TMEM198	STAP2	LRRC4	RP11-443F16.1	RP11-680C21.1	C19orf66
HEY2	RP11-617F23.1	RBP4	RPL27AP8	RCN3	PSMB8
HAPLN1	SRL	MYBPC3	RP11-108M9.6	CAMKV	FAM159B
SAMD10	NID2	SNTA1	RNA5SP218	AMER3	WNT8A
MAMDC4	ADAM28	ANKRD1	RP11-347C18.1	ITLN2	RIPPLY2
THRA	AOC3	ESAM	AC110056.1	USP44	LINC00261
PLK3	ACVRL1	ISL1	EID3	CDH11	RAB26
THEM6	SH3BGR	PYGM	RP11-433P17.3	CHP2	LHX1
TEAD3	PPP1R14C	LMOD2	RP11-233E12.4	ZAP70	SP8
HOXB-AS1	USP2	LRRC10	RPL7P27	ELN	ANPEP
DLX2	SPNS2	AHSG	RNA5SP202	TMEM59L	T
HLX	RP11-371M22.1	PLVAP	AL589822.1	KITLG	AC007326.1
AC022007.5	CACNG6	F2RL2	RP5-916O11.1	SOWAHD	GAD1
RGS16	TM4SF1	RBM24	MTCO1P4	CDX1	EVX1
CBX8	VTCN1	ZNF467	HIST1H2AE	RLTPR	CD1D
HRASLS	CMYA5	RRAD	RP11-85G20.2	MATN3	C6orf132
FN3K	ENG	FCN3	AC108161.1	TNMD	AC141928.1
GATA2-AS1	TF	DACT3	ERICH2	HRASLS5	IL23A
KRT16	NEXN	DES	LINC00467	DEFA6
LINC01370	AQP10	ATP6V0E2	LINC00092	LINC01315
HOXC-AS1	HCRT	SMTNL2	RP11-181K3.4	KLKB1
C20orf24	RP5-891H21.5	POPDC2	CTD-3014M21.1	GFPT2
PARP3	CCDC80	FBXL22	AP000797.2	PDZD4
ERP27	AC009014.3	IGFBP3	RP11-313E4.1	PCDH10
PTH2	MEF2A	RP11-834C11.4	RPL26P31	MEDAG
AC009531.2	TRIM54	CASQ1	RP11-572F4.1	RHBDL3
RNF14	CXCL14	NPY	RPL12P44	PLXNA2
TSC22D3	RRAGD	MAFB	AL160471.6	RP5-984P4.6
FGF16	TECRL	FABP1	RPL30P13	GS1-72M22.1
LOXL1	CPEB2	CLEC14A	RP11-3K24.1	AC068134.5
TLE6	AFAP1L1	CLDN9	RPS16P8	LGALS12
RP11-185E8.1	BMP5	C11orf96	RP11-1085N6.1	ECEL1
FAM78A	HCN4	PTGES3L	CTA-293F17.1	SIT1
VSTM2L	PDLIM5	C20orf166-AS1	RP11-44N22.3	CACHD1
LGALS3	LUM	LRRN4	RP11-1042B17.2	MAFA-AS1
KCNJ11	GIMAP6	POPDC3	RPL17P3	DOC2B
C8orf49	RASSF4	CD34	AKAP12	HHIPL2
LHX5-AS1	DGKI	RP11-867G23.10	POU5F1P5	CABP7
LTBR	THBD	TP53INP2	RP11-649A18.3	GAL3ST1
MXRA7	STARD5	CTD-2314G24.2	RP11-298I3.3	CD177
RP11-663N22.1	KCNJ2	TFAP2A	RP11-138H8.4	RXRG
GATA2	RP11-774O3.3	ACKR1	RP4-555D20.4	ATP8B3
TINAGL1	SULT1C4	CCDC69	L1TD1	EGFLAM-AS4
PHC2	AGT	LINC00890	RP11-329A14.2
LY6H	RP4-568C11.4	DUSP13	RP11-317B3.2
CTD-2194D22.1	PRRT4	FITM2	RPS17P13
ESRRAP1	RNF207	RP11-384O8.1	AC008753.4
MIR133A1HG	WNT2	SPEG	AF131215.1
CPNE2	RP11-594N15.3	KCNIP2	RP11-20J1.1
ASB12	RP11-108M9.3	PKIA	RP4-635G19.1
TSPAN15	SPN	TGFB2-AS1	CTC-260E6.4
ZNF503-AS2	RP11-800A3.4	OTX1	AC068134.6
	RP11-517I3.2	SLC30A3	CTB-46B19.1
	SFXN3	TRIM55	RPSAP2
	SIX3	CSRP3	RP11-351K23.3
	IFIT1	TRIM69	RP11-109P14.8
	MICAL2	NKX3-1	RPL23P10
	EXTL1	PTPLA	RP11-3B12.5
	SLC47A1	KCNH2	AC004159.1
	MEF2C	NDRG2	CRYGD
	AC090616.2	ANXA1	RP11-166J22.1
	LINC01279	CYP26C1	RP4-799P18.2
	RP11-680F8.3	NKX2-3	RPS15AP9
	KLHL31	TMEM100	RP11-585K14.2
	MFNG	CD93	RP11-511B23.1
	TAL1	LMO2	MEG9
	GPR183	METTL7A	ASPHD1
	SVIL	ADPRHL1	RP3-431P23.5
	EDNRA	SMYD1	RP11-7O14.1
	IGFBP7	KRT7	CAMK2N2
	COL3A1	PSAPL1	RPS26P43
	KDM6A	TMEM173	AC005229.5
	ADRB3	ATP1B1	RP11-527L4.2
	GPD1	TGFBI	ZNF121
	RP11-131H24.4	TFPI2	CXCL3
	AK1	STOM	CLPSL2
	KCNA7	SOX7	RP11-1070A24.1
	LY6K	ARHGDIB	DNMT3B
	CAMK2A	SMPX	AC003986.7
	NIPSNAP3B	PTGES	TEPP
	PRSS23	NR2F2	MYOZ3
	VLDLR	NDUFA4L2	MT1F
	FOXE3	HOXB9	CTD-2311A18.1
	MYCT1	COX4I2	RP11-164C12.1
	TBX5	CREM	DEFB1
	TLX1	CRH	RP11-147K6.2
	CPEB4	GDF2	NHLRC1
	FNIP2	GIMAP4	CTD-2501M5.1
	NOTCH4	TBX2	GPR97
	LMOD1	TPPP3	RP11-320N7.2
	CAP2	LDB3	MTND2P4
	TNNC2	LGI4	RP11-855A2.2
	ABRA	SCARF1	ITGA2B
	RP11-180N14.1	HSPB8	CASC7
	AC226118.1	EDN1	CD164L2
	GBP4	CLDN5	MIR4697HG
	FOXG1	OSR1	RP11-342K6.1
	SLC34A2		IL6
	NRP2		LINC01540
	TGFB2		RP11-468O2.1
	SCUBE3

## Sheet: D9 vs D15
FDR 0.05/logFC 2/RPKM>1
UP-buffered	UP-loaded	UP coordenated	DOWN-buffered	DOWN-loaded	DOWN coordenated
RP11-730G20.2	TXNIP	MYL2	NOP56	MYL6P2	APLNR
RP11-6B6.3	TRH	BIRC7	NOP56P3	GNG11	RP11-185E8.2
LDHA	MB	DCN	CTXN1	FOXC1	TCTA
G0S2	RRAD	RXRG	SCARNA22	UCHL1	RP11-1055B8.1
ANXA2P2	ADM	PTGDS	IRX3	RN7SL493P	ENHO
IGF2	CDKN1A	LINC00881	SNORA26	RP11-332M2.1	SOX2
HIST1H1C	COL3A1	KLHL41	SNORA11	SPRY4	LIN28A
CRYAB	FOS	VPREB3	PKDCC	FAM64A	ZWINT
LDHAP5	DPP7	RP11-804H8.6	NOP56P1	HIST1H2BH	RP11-88E10.5
LDHAP4	LMOD2	MYOZ2	MAZ	B3GALT1	CTC-526N19.1
PPP1R1A	LRRC10	ALB	CASC10	L1TD1	CTSV
PLN	JUN	ACTN3	RP3-467N11.1	RP11-381E24.1	ACTA2
RP3-323K23.3	BHLHE40	MAP1LC3A	PRKCDBP	FABP5P1	SOD3
S100A14	JUNB	PPP1R1B	ZNF513	OR7E101P	DDIT4L
LDHAP7	LUM	CGA	RP11-20D14.6	PLP1	CMTM5
APOC3	ARRDC4	TMEM31	NKX2-6	RASSF10	SOST
RP11-129B9.2	TBX2	TBX2-AS1	RBM15B	FOXI2	LRRTM1
SNHG18	ICAM5	HAMP	RP11-486M3.3	AJ011932.1	OTX2
SCT	SEPT5	S100P	DDX28	AARD	LRRC4
SELK	MYRF	SST	RP11-655M14.13	RP11-126K1.6	FCN3
IFITM1	ATP1A2	CST6	FANCG	RP6-24A23.8	FGF8
GNG5P5	ABRA	MYH7B	ATMIN	CYP1B1	MYBL2
AHSG	AL022393.7	TMEM176A	PRRT2	EPHB6	NPY
GPI	TINAGL1	GNRH2	MIR22HG	IFI16	SALL1
PLP2	EFHD2	TRIM63	RNVU1-3	HPGD	RP11-480I12.5
RRAS	GDF15	AMBP	IRX2	SEC11C	FOXI3
RP11-344H11.4	SHISA3	INHA	RP11-152N13.16	PRDM1	KLF1
FABP3	KB-1460A1.5	CTB-58E17.1	LPAR2	FAM110D	CD34
RP11-1018J11.1	RP11-401P9.4	HIST1H2AC	LINC00173	SLC7A3	RP11-434E6.4
CTB-96E2.6	MAB21L2	CDC42EP5	MSL1	IGSF9	RP11-771K4.1
ATP6V1E1P1	IGIP	FHL2	SOX17	PDE1B	KEL
RP11-1260E13.1	REN	AQP1	RP11-334C17.3	PYCARD	LINC00890
RP11-318K12.3	RP11-434B12.1	RARRES2	CTD-2651B20.6	TM4SF18	CYP26A1
RP11-834C11.4	VCAM1	FMOD	SHC1	CENPU	HAS2
CTD-2528L19.3	RP1-151F17.2	ENG	RP11-173M1.5	RP5-1148A21.3	RP11-85G21.3
RP11-5O23.1	SOX8	MFAP4	RP11-318E3.9	ADAM28	OTX1
ARPC3P2	LLNLR-268E12.1	ACTN2	MIR25	KIAA0101	CYP26C1
RP11-432J24.5	CSDC2	TGFBI	MFSD5	CD40	RP11-288A5.2
FAM162A	RP13-20L14.10	NPPB	FBXL6	GREM1	SIX1
RAB3A	DRD1	HSPB3	CYSRT1	ESPL1	TRIML2
HIST1H2AE	FUT3	DES	DUSP6	HCRT	CLN6
RP11-380L11.4	TINCR	COX7A1	C16orf59	RP5-891H21.5	LINC01224
NUDT21	PRSS35	SERPINA1	C9orf69	KLHDC7A
C19orf33	PIK3IP1	TCAP	EFS	RP11-196O16.1
RP11-521C20.5	PCK1	CKM	TSPAN17	PKI55
MLF1	MIR1199	NPPA	FJX1	RP11-723O4.9
NMB	POSTN	PPP1R3C	C8orf48	LINC01108
KDELR2	OR7E13P	COX6A2	RP11-350N15.5	DGKI
HNRNPCP7	TMEM38A	AFP	ZNF219	RP4-710M16.2
ARPC3P1	GJA3		CLDN23	CENPUP1
SNRPGP9	NR1D1		IRX5	VGF
TPPP3	RP11-305K5.1		RP11-153F5.7	LRRC55
GYG1	RP11-102K13.5		CTD-2506P8.6	APELA
ANKRD37	FOXO6		RP4-616B8.5	SIX3
MASP1	RCN3		IBA57-AS1	RP11-110I1.12
COPZ2	IGF2-AS		RP11-567G11.1	HPX
RP11-236P24.3	NPNT		DBNDD1	GPR183
SERTAD4-AS1	C17orf107		RPSAP14	ZSCAN10
RP11-347H15.2	FAM132A		RP11-34P13.15	AC092198.1
AQP5	RP11-455I9.1		FUT8-AS1	HCG16
TM4SF1	FGF23		FOXA2	NR6A1
OPTN	RP1-153G14.4		RP11-37C7.3	RP11-566E18.1
INSL3	FAM47E-STBD1		NS3BP	RP11-158C21.2
HAAO	XAGE2B		C7orf43	RP11-131H24.4
ASGR2	AC009404.2		RP11-1055B8.4	ACKR1
RP4-555D20.4	PDK4		RP11-464F9.20	BNIPL
VGLL1	HTR1B		SNORD116-19	RP11-104N10.2
HIST1H2BD	MTND5P1		C14orf169	RP5-968P14.2
CHPT1	CXCL16		CTD-2270P14.5
FXYD1	GPRC5A		TMEM80
CD9	MVP		LRFN4
RP11-342K6.1	FAM43B		MAP10
RP11-893F2.13	C14orf180		DLGAP1-AS2
NHLRC1	IRX4		LIPT2
	APOA5		RP11-538P18.1
	FBXO40		LCMT2
	TNNI2		RP11-83M16.4
	LAYN		MEX3D
	SERPINE1		RP11-379H18.1
	COL6A3		ACVR2B-AS1
	LINC00957		HMGN3-AS1
	KCNJ4		SIX5
	TMEM151A		LRRC14
	TESC		GLYCTK
	AHNAK2		RP11-314A20.2
	GUCA1B		AC008088.4
	RP11-120K24.3		SKIDA1
			SP5
			FDXR
			RP11-230C9.2
			RP11-111M22.5
			RP11-456K23.1
			LINC01465
			E2F1
			RP11-70D24.2
			RP11-46J23.1
			RP11-51F16.1
			AMH
			RP11-372B4.3
			FBXL22
			RP11-504P24.8
			FOXC2
			FAM43A
			RP11-705O1.8
			TSPY26P
			RP5-961K14.1
			IQCC
			RP11-313P13.5
			AC106875.1
			SLC25A34
			CLCF1
			RP11-295M3.4
			PABPC1P7
			FOXM1
			ADAM1A
			C11orf96
			SNORA71A
			RP11-563K23.1
			UBE2E1-AS1
			RP11-850A17.1
			SPHK2
			LRRN4
			C2CD4C
			RP11-318A15.2
			NFE2
			WDR77
			RP11-291L22.6
			RP11-274M17.1
			C1QL1
			WAC-AS1
			RP11-57G10.8
			AC006273.5
			RP11-57A19.2
			RP11-379F12.4
			CTD-2314G24.2
			TMPOP2
			PIF1
			RPL23AP39
			TMEM198
			CSNK1G2
			RP11-131L12.2
			RN7SL674P
			RP11-240E2.2
			MAMDC4
			KDF1
			HLA-DOA
			SLC22A31
			ZIC2
			RP3-424M6.4
			RP11-212P7.2
			PIANP
			AC006273.4
			FAM83H
			FRMD6-AS1
			AMDHD2
			RP11-635L1.2
			SPATA2
			AC018641.7
			KIFC2
			AMIGO2
			RP11-314N13.3
			HLX
			AC012358.4
			AC004854.4
			RP5-1157M23.2
			AC000068.5
			PYCRL
			RP4-591C20.9
			FAM86DP
			MRPL53
			FDPSP8
			USP46-AS1
			RP11-77E14.2
			OSBPL9P2
			NAGPA
			ZNF771
			FAM201A
			ZNF416
			GATA2-AS1
			RP11-686G8.2
			RP11-89N17.4
			FOXF2
			PKMYT1
			RP13-516M14.4
			RP11-347C18.3
			NAP1L2
			PRKRIRP7
			RP11-39K24.12
			LINC01370
			RPSAP23
			MYO15B
			DDX11L2
			CTC-543D15.7
			ADAT3
			TRIM17
			B3GNT2
			NUP62
			RP11-443B20.1
			GSG2
			THAP7-AS1
			ZNF785
			RP4-621N11.2
			CHRNA10
			CTB-50L17.8
			RP11-185E8.1
			ANO8
			RP11-710M11.1
			TCF19
			PCDHB15
			EXO5
			RP11-173G21.1
			JARID2-AS1
			RP11-848P1.2
			KIFC1
			RASAL2-AS1
			RP11-1136G4.2
			LHX5-AS1
			CTD-2410N18.3
			RP11-461A8.4
			ZNF528-AS1
			YPEL1
			GATA2
			OLIG3
			TTC30B
			CTD-2035E11.4
			LINC00092
			FGF13-AS1
			RP1-69M21.2
			PAQR4
			RP11-480G7.2
			LINC00176
			CTA-292E10.8
			AP000662.4
			CTD-2083E4.6
