# Supplementary material for: Cardiomyogenic differentiation is fine-tuned by differential mRNA association with polysomes
Source: BMC Genomics. 2019 Mar 15;20:219. doi: 10.1186/s12864-019-5550-3 (PMC6420765; doi:10.1186/s12864-019-5550-3)
Supplement: Supplementary file 6 — Polysome-bound vs. ribosome-free ratios (FDR < 0.05). (XLSX 17874 kb) [file 12864_2019_5550_MOESM6_ESM.xlsx]

## Sheet: D0_ratio
Row.names	logFC	logCPM	LR	PValue	FDR	RPKM.1D0L.1_S1_L001_R1_001	RPKM.2D0L.11_S11_L003_R1_001	RPKM.3D0L.21_S21_L007_R1_001	1D0L.1_S1_L001_R1_001	2D0L.11_S11_L003_R1_001	3D0L.21_S21_L007_R1_001	RPKM.3D0P.22_S22_L007_R1_001	RPKM.1D0P.2_S2_L001_R1_001	RPKM.2D0P.12_S12_L003_R1_001	3D0P.22_S22_L007_R1_001	1D0P.2_S2_L001_R1_001	2D0P.12_S12_L003_R1_001	chr	source	type	start	end	length	hgnc	biotype
ENSG00000242539	10.1417	2.13215	81.5519	1.70718e-19	7.27292e-18	0	0	0	0	0	0	4.67093	3.1359	3.19176	242	166	169	3	havana	gene	179396961	179399191	2230	AC007620.3	antisense
ENSG00000220412	8.98219	1.06418	56.4915	5.6443e-14	7.13024e-13	0	0	0	0	0	0	2.85656	1.54007	1.77655	118	65	75	6	havana	gene	137705423	137707201	1778	RP11-95M15.2	processed_pseudogene
ENSG00000254198	8.37831	0.544645	47.3593	5.90959e-12	5.01639e-11	0	0	0	0	0	0	5.46056	6.70676	5.9717	51	64	57	8	havana	gene	43125995	43126397	402	RP11-598P20.3	processed_pseudogene
ENSG00000117600	8.32876	0.529897	46.7904	7.90007e-12	6.52931e-11	0	0	0	0	0	0	0.0471569	0.0480004	0.0627539	50	52	68	1	ensembl_havana	gene	99263953	99309590	45637	LPPR4	protein_coding
ENSG00000274499	7.9166	0.134812	40.1736	2.32363e-10	1.45155e-09	0	0	0	0	0	0	0.0968389	0.0669034	0.0668864	51	36	36	15	havana	gene	20803505	20826173	22668	CXADRP2	transcribed_processed_pseudogene
ENSG00000205041	7.90433	0.1051	39.6987	2.96327e-10	1.81804e-09	0	0	0	0	0	0	1.08146	0.86794	0.613753	50	41	29	19	ensembl_havana	gene	40273489	40275479	1990	CTC-425O23.2	sense_intronic
ENSG00000279355	7.87729	0.122016	39.9118	2.65697e-10	1.64453e-09	0	0	0	0	0	0	0.756733	1.05485	0.942397	33	47	42	6	havana	gene	161160105	161161982	1877	AGPAT4-IT1	TEC
ENSG00000103226	7.85488	0.113412	39.7839	2.8368e-10	1.74574e-09	0	0	0	0	0	0	0.0283176	0.0236595	0.0304117	41	35	45	16	ensembl_havana	gene	16232495	16294814	62319	NOMO3	protein_coding
ENSG00000136928	7.80035	0.0734849	38.8541	4.56691e-10	2.72293e-09	0	0	0	0	0	0	0.0043953	0.00290124	0.00450079	43	29	45	9	ensembl_havana	gene	98288109	98709197	421088	GABBR2	protein_coding
ENSG00000139793	7.75698	0.00014812	37.913	7.39713e-10	4.23148e-09	0	0	0	0	0	0	0.0107178	0.00853827	0.00780444	43	35	32	13	ensembl_havana	gene	97221434	97394120	172686	MBNL2	protein_coding
ENSG00000278864	7.73885	0.0307768	38.1096	6.68815e-10	3.86235e-09	0	0	0	0	0	0	0.883921	0.74497	1.10516	36	31	46	17	havana	gene	17181504	17183257	1753	RP11-45M22.2	TEC
ENSG00000277877	7.47969	-0.21329	33.9569	5.63457e-09	2.72096e-08	0	0	0	0	0	0	0.100001	0.154968	0.122312	24	38	30	1	havana	gene	244845167	244855497	10330	RP11-11N7.5	protein_coding
ENSG00000218418	7.30915	1.78532	64.8592	8.04438e-16	1.49474e-14	0	0.0207006	0	0	1	0	1.26658	0.890555	1.03278	174	125	145	6	havana	gene	80064286	80070199	5913	RP11-296E7.1	processed_pseudogene
ENSG00000239455	6.71823	1.22209	52.6983	3.88926e-13	4.11574e-12	0.0409296	0	0	1	0	0	2.24585	1.63345	2.01609	109	81	100	3	havana	gene	107104911	107107000	2089	RP11-561O4.1	processed_pseudogene
ENSG00000229586	6.57649	1.15668	50.3004	1.31922e-12	1.25973e-11	0.0321315	0	0	1	0	0	1.45576	0.997366	1.94674	90	63	123	17	havana	gene	20481330	20483991	2661	TNPO1P3	processed_pseudogene
ENSG00000250332	6.36079	0.873815	46.2516	1.04003e-11	8.41974e-11	0.0541837	0	0	1	0	0	2.37304	1.84205	1.73482	87	69	65	5	havana	gene	23303565	23305143	1578	CTD-2272G21.2	processed_pseudogene
ENSG00000229152	6.29761	3.52293	68.3295	1.38335e-16	3.0516e-15	0.0377242	0.216021	0	2	8	0	3.86457	5.87341	4.78487	407	632	515	13	havana	gene	110894639	110899172	4533	ANKRD10-IT1	sense_intronic
ENSG00000248113	6.27807	1.50047	54.4075	1.62938e-13	1.87952e-12	0	0	0.135142	0	0	2	4.48425	3.92341	3.55677	132	118	107	4	havana	gene	82580117	82581384	1267	RP11-791G16.4	processed_pseudogene
ENSG00000185900	6.25116	1.52096	53.8969	2.11291e-13	2.38851e-12	0.00571384	0	0	2	0	0	0.16683	0.16469	0.182942	116	117	130	8	ensembl_havana	gene	43093506	43123434	29928	POMK	protein_coding
ENSG00000213962	6.19535	2.0335	64.2529	1.0943e-15	1.98667e-14	0.0571155	0.0817653	0.0571894	1	1	1	6.64176	4.81208	3.60112	231	171	128	2	havana	gene	177997273	177998770	1497	API5P2	processed_pseudogene
ENSG00000280322	6.12738	2.32508	65.7262	5.18116e-16	9.96306e-15	0.16102	0.230514	0	2	2	0	8.55167	10.7102	6.9797	211	270	176	X	havana	gene	108725886	108726948	1062	RP6-24A23.8	TEC
ENSG00000250031	5.95016	0.569285	39.5917	3.13019e-10	1.91206e-09	0	0.0583704	0	0	1	0	1.31363	1.2857	0.90378	64	64	45	8	havana	gene	58424588	58426685	2097	RP11-114M5.1	processed_pseudogene
ENSG00000067798	5.75313	0.314761	36.4529	1.564e-09	8.40741e-09	0.000223766	0	0	1	0	0	0.00585755	0.00584325	0.00396799	52	53	36	12	ensembl_havana	gene	77830905	78213008	382103	NAV3	protein_coding
ENSG00000255423	5.72499	0.957726	43.5467	4.13969e-11	2.97062e-10	0	0	0.102041	0	0	2	2.74463	1.70717	1.48084	107	68	59	3	havana	gene	73061659	73063337	1678	EBLN2	protein_coding
ENSG00000266984	5.60762	0.922157	42.0912	8.71126e-11	5.85395e-10	0.256377	0	0	2	0	0	5.09793	4.86322	4.54627	79	77	72	18	havana	gene	48478561	48479228	667	POLR3GP2	processed_pseudogene
ENSG00000218586	5.57521	0.217399	34.1815	5.0205e-09	2.45242e-08	0.019064	0	0	1	0	0	0.518232	0.338142	0.375618	54	36	40	7	havana	gene	54933699	54938184	4485	RP4-791C19.1	processed_pseudogene
ENSG00000234338	5.5337	0.225772	33.5363	6.99477e-09	3.32919e-08	0	0.0764062	0	0	1	0	0.671692	1.42001	1.36707	25	54	52	7	havana	gene	64835280	64836882	1602	RP11-797H7.1	processed_pseudogene
ENSG00000267756	5.51503	0.194857	32.7927	1.02529e-08	4.72655e-08	0	0	0.103272	0	0	1	1.45377	3.20144	1.87973	28	63	37	18	havana	gene	14074912	14075741	829	RP11-411B10.4	unprocessed_pseudogene
ENSG00000171246	5.50446	0.13069	33.3648	7.6394e-09	3.60863e-08	0.00799456	0	0	1	0	0	0.185127	0.157557	0.137828	46	40	35	17	ensembl_havana	gene	80467148	80477843	10695	NPTX1	protein_coding
ENSG00000224334	5.31721	0.0416102	30.4819	3.37001e-08	1.41383e-07	0	0.105157	0	0	1	0	1.29422	1.84576	0.940739	35	51	26	22	havana	gene	24686923	24688087	1164	AP000357.4	processed_pseudogene
ENSG00000256987	5.25866	0.592991	36.402	1.60539e-09	8.61209e-09	0	0	0.124166	0	0	2	2.18487	1.40525	1.80192	70	46	59	12	havana	gene	31953889	31955268	1379	RP11-428G5.7	processed_pseudogene
ENSG00000198162	5.24217	5.05525	100.092	1.4545e-23	1.87651e-21	0.0121825	0.0144072	0.00583397	23	19	11	0.461023	0.369797	0.357441	1729	1417	1370	1	ensembl_havana	gene	117367449	117528872	161423	MAN1A2	protein_coding
ENSG00000272054	5.21391	0.664522	37.5664	8.83556e-10	4.98999e-09	0	0.0321943	0.0225177	0	1	1	0.792462	0.775612	0.498482	70	70	45	2	havana	gene	37208875	37212677	3802	RP11-423P10.2	sense_intronic
ENSG00000223374	5.20775	-0.0556095	29.4173	5.83552e-08	2.34958e-07	0	0.0693893	0	0	1	0	0.95161	0.859731	0.668511	39	36	28	2	havana	gene	241351340	241353104	1764	AC005104.3	antisense
ENSG00000091039	5.18172	6.3631	129.879	4.35434e-30	2.20027e-27	0.0172638	0.0335411	0.0156398	42	57	38	0.851686	0.732316	0.70743	4116	3616	3494	12	ensembl_havana	gene	76351797	76559809	208012	OSBPL8	protein_coding
ENSG00000152377	5.15225	3.5493	76.5973	2.09625e-18	6.84612e-17	0.00137224	0.00078579	0.000824411	10	4	6	0.0392371	0.0346166	0.0327152	568	512	484	5	ensembl_havana	gene	136975298	137598379	623081	SPOCK1	protein_coding
ENSG00000271721	5.13791	-0.129172	28.1928	1.09815e-07	4.20556e-07	0.0399915	0	0	1	0	0	0.805277	0.492596	0.630364	40	25	32	1	havana	gene	147175602	147177740	2138	RP11-337C18.9	antisense
ENSG00000157077	5.12458	5.12221	93.6234	3.81646e-22	3.37015e-20	0.0121195	0.0125638	0.004603	29	21	11	0.378894	0.271179	0.329985	1801	1317	1603	1	ensembl_havana	gene	52142094	52346686	204592	ZFYVE9	protein_coding
ENSG00000205765	5.11807	5.82361	134.608	4.02145e-31	2.28607e-28	0.12741	0.231504	0.191362	26	33	39	7.1416	5.3576	6.25901	2895	2219	2593	5	ensembl_havana	gene	41904188	41921636	17448	C5orf51	protein_coding
ENSG00000237227	5.04188	0.429423	32.5469	1.1635e-08	5.30588e-08	0.558836	0	0	2	0	0	9.42424	6.88347	4.95484	67	50	36	1	havana	gene	62208136	62208442	306	RP5-1155K23.4	processed_pseudogene
ENSG00000251196	5.04127	0.551812	35.8757	2.10314e-09	1.10413e-08	0.0230215	0.0329571	0	1	1	0	0.648991	0.499079	0.782449	56	44	69	5	havana	gene	10652211	10655925	3714	RP11-54F2.1	unprocessed_pseudogene
ENSG00000048392	5.02509	6.29074	134.688	3.86375e-31	2.26727e-28	0.190191	0.130833	0.0915086	77	37	37	4.59069	4.83261	3.63662	3692	3971	2989	8	ensembl_havana	gene	102204502	102239118	34616	RRM2B	protein_coding
ENSG00000254454	5.02172	3.84423	80.247	3.30411e-19	1.3071e-17	0.549715	0.302677	0.381064	13	5	9	12.7721	13.3547	14.247	600	641	684	11	havana	gene	62371146	62373168	2022	RCC2P6	processed_pseudogene
ENSG00000090376	5.01242	0.436305	34.9817	3.32812e-09	1.68265e-08	0.00130055	0	0.00130223	1	0	1	0.0392821	0.0326798	0.0275466	60	51	43	12	ensembl_havana	gene	66188879	66254622	65743	IRAK3	protein_coding
ENSG00000179295	4.99981	7.14922	144.864	2.29932e-33	1.74279e-30	0.080308	0.11363	0.0878921	86	85	94	3.41471	2.74168	2.8132	7264	5959	6116	12	ensembl_havana	gene	112418351	112509913	91562	PTPN11	protein_coding
ENSG00000236988	4.99131	0.464815	34.344	4.61828e-09	2.26935e-08	0	0.0786144	0.0549855	0	1	1	2.01803	0.974031	1.29838	73	36	48	X	havana	gene	100149783	100151340	1557	RP11-402K9.1	processed_pseudogene
ENSG00000009694	4.99093	2.58349	60.0028	9.47229e-15	1.40892e-13	0.000872595	0.000624595	0.000291242	6	3	2	0.0207188	0.0213531	0.0142557	283	298	199	X	ensembl_havana	gene	124375903	124963817	587914	TENM1	protein_coding
ENSG00000134532	4.98387	0.459942	34.4471	4.37987e-09	2.16271e-08	0.000202836	0.000290376	0	1	1	0	0.00377802	0.00689568	0.00509552	37	69	51	12	ensembl_havana	gene	23529500	23951032	421532	SOX5	protein_coding
ENSG00000234558	4.96954	3.69736	77.0416	1.67393e-18	5.64943e-17	0.45329	0.32446	0.794284	8	4	14	19.396	14.2377	15.0435	680	510	539	X	havana	gene	116106921	116108430	1509	API5P1	processed_pseudogene
ENSG00000257315	4.93621	2.18042	43.4276	4.39938e-11	3.13716e-10	0	0.0864222	0.100744	0	3	5	1.27637	2.71658	1.8139	126	274	183	1	havana	gene	203796309	203800558	4249	ZBED6	protein_coding
ENSG00000166432	4.91419	3.11678	58.7592	1.78197e-14	2.50509e-13	0.00343774	0.0196856	0.0120477	2	8	7	0.304581	0.34299	0.32597	352	405	385	X	ensembl_havana	gene	101882288	101932031	49743	ZMAT1	protein_coding
ENSG00000120868	4.91328	4.22163	89.0703	3.81031e-21	2.48435e-19	0.0142042	0.0122007	0.0123263	15	9	13	0.411867	0.369051	0.396477	864	791	850	12	ensembl_havana	gene	98645141	98735433	90292	APAF1	protein_coding
ENSG00000119125	4.90603	0.420086	30.9329	2.67101e-08	1.14299e-07	0.0011992	0	0	2	0	0	0.0175068	0.0100444	0.0177209	58	34	60	9	ensembl_havana	gene	72114595	72257193	142598	GDA	protein_coding
ENSG00000144369	4.88978	4.3518	76.7339	1.95615e-18	6.44686e-17	0.028503	0.0255027	0.00594581	24	15	5	0.450185	0.719141	0.442257	753	1229	756	2	ensembl_havana	gene	186693971	186765965	71994	FAM171B	protein_coding
ENSG00000243232	4.88315	3.12475	66.2575	3.95707e-16	7.78195e-15	0.0185434	0.00796391	0.00928371	10	3	5	0.26791	0.453163	0.337046	287	496	369	5	ensembl_havana	gene	140966235	141012344	46109	PCDHAC2	protein_coding
ENSG00000164176	4.87397	6.55105	109.572	1.21637e-25	2.99013e-23	0.0161673	0.0220427	0.00693782	84	80	36	0.410908	0.39392	0.408326	4241	4154	4307	5	ensembl_havana	gene	83940554	84384793	444239	EDIL3	protein_coding
ENSG00000080200	4.85115	3.08036	51.1058	8.7521e-13	8.70472e-12	0.00556458	0.0089619	0.000696472	8	9	1	0.134809	0.134685	0.113065	385	393	330	3	ensembl_havana	gene	97822040	97944963	122923	CRYBG3	protein_coding
ENSG00000174500	4.81932	0.277747	32.166	1.41543e-08	6.35755e-08	0.0068599	0	0.00686878	1	0	1	0.189932	0.141955	0.128403	55	42	38	3	ensembl_havana	gene	112120841	112133305	12464	GCSAM	protein_coding
ENSG00000119547	4.79253	2.6154	47.6103	5.19951e-12	4.45732e-11	0.00922483	0.0176081	0	6	8	0	0.164082	0.231799	0.206749	212	306	273	18	ensembl_havana	gene	57435685	57491297	55612	ONECUT2	protein_coding
ENSG00000248827	4.78748	2.53185	58.5885	1.9435e-14	2.70706e-13	0.198288	0.113546	0.198545	5	2	5	5.76955	3.86879	5.11801	289	198	262	5	havana	gene	107724961	107727117	2156	RP11-252I13.1	processed_pseudogene
ENSG00000151151	4.78714	4.44292	91.026	1.41796e-21	1.0703e-19	0.0134266	0.0224248	0.023527	12	14	21	0.606059	0.445982	0.56767	1076	809	1030	10	ensembl_havana	gene	58191517	58267934	76417	IPMK	protein_coding
ENSG00000227105	4.76926	3.77731	62.8442	2.23721e-15	3.78577e-14	0.452241	0.364173	0.141508	16	9	5	9.66134	6.22502	9.6902	679	447	696	13	havana	gene	110936759	110939784	3025	PARP1P1	processed_pseudogene
ENSG00000123612	4.76261	1.07624	38.5066	5.45688e-10	3.19801e-09	0.0016726	0.00239447	0	2	2	0	0.0303119	0.0449131	0.0296599	72	109	72	2	ensembl_havana	gene	157526767	157629005	102238	ACVR1C	protein_coding
ENSG00000152270	4.74502	3.53275	64.593	9.20803e-16	1.69366e-14	0.00411929	0.00482489	0.00187483	11	9	5	0.109904	0.0780465	0.0968417	583	423	525	11	ensembl_havana	gene	14643723	14872044	228321	PDE3B	protein_coding
ENSG00000133657	4.74372	6.97019	104.118	1.90572e-24	3.40149e-22	0.104541	0.1471	0.050996	117	115	57	2.65785	2.58989	2.26663	5909	5883	5150	3	ensembl_havana	gene	194402672	194498364	95692	ATP13A3	protein_coding
ENSG00000118976	4.74164	2.12048	52.8925	3.52314e-13	3.7672e-12	0.0557742	0.119768	0.111693	2	3	4	2.58308	2.62434	2.45884	184	191	179	12	havana	gene	3839459	3842525	3066	OTUD4P1	processed_pseudogene
ENSG00000173542	4.72636	5.50425	94.0455	3.08353e-22	2.83294e-20	0.0234889	0.045854	0.0178177	33	45	25	0.795462	0.705603	0.65669	2220	2012	1873	4	ensembl_havana	gene	70902326	71022449	120123	MOB1B	protein_coding
ENSG00000110395	4.71834	6.86593	130.28	3.55819e-30	1.84934e-27	0.06699	0.119877	0.0695921	80	100	83	2.33153	1.86443	2.36181	5531	4519	5726	11	ensembl_havana	gene	119206042	119308149	102107	CBL	protein_coding
ENSG00000218226	4.70831	1.37728	37.9186	7.37573e-10	4.22057e-09	0	0.0102601	0.0358812	0	1	5	0.418514	0.409615	0.300073	116	116	85	6	havana	gene	158609706	158621636	11930	TATDN2P2	processed_pseudogene
ENSG00000116406	4.70197	4.70236	87.1665	9.97596e-21	5.94993e-19	0.0449439	0.0170314	0.029119	34	9	22	0.737308	0.808253	0.742935	1108	1241	1141	1	ensembl_havana	gene	184690231	184754913	64682	EDEM3	protein_coding
ENSG00000244567	4.70099	1.16134	30.9757	2.6128e-08	1.12071e-07	0.346863	0	0	6	0	0	2.50278	2.62047	2.56285	86	92	90	2	havana	gene	207821290	207822769	1479	AC096772.6	lincRNA
ENSG00000113231	4.68249	1.69928	41.1628	1.4006e-10	9.09941e-10	0.00155913	0.00167401	0	4	3	0	0.0290403	0.029191	0.0199677	148	152	104	5	ensembl_havana	gene	77210449	77429807	219358	PDE8B	protein_coding
ENSG00000235454	4.67186	0.155689	28.455	9.59009e-08	3.71573e-07	0.154615	0	0	2	0	0	1.59559	1.40931	1.67551	41	37	44	7	havana	gene	53862233	53863339	1106	HAUS6P3	processed_pseudogene
ENSG00000270871	4.66931	0.627039	34.0165	5.46454e-09	2.64869e-08	0.012596	0.00901611	0	2	1	0	0.171204	0.211007	0.173726	54	68	56	17	havana	gene	35816717	35830293	13576	AC015849.19	antisense
ENSG00000124406	4.66424	4.49942	80.6424	2.70491e-19	1.08708e-17	0.00721877	0.0103342	0.00378615	21	21	11	0.181352	0.150905	0.183208	1048	891	1082	4	ensembl_havana	gene	42408373	42657105	248732	ATP8A1	protein_coding
ENSG00000165417	4.66268	5.95481	120.011	6.29264e-28	2.43552e-25	0.0781944	0.125268	0.10253	42	47	55	3.15938	2.07401	2.499	3371	2261	2725	14	ensembl_havana	gene	81175452	81221377	45925	GTF2A1	protein_coding
ENSG00000106799	4.66027	5.79253	113.214	1.93676e-26	5.50492e-24	0.0681914	0.109824	0.0751077	40	45	44	2.46989	1.88989	1.96079	2878	2250	2335	9	ensembl_havana	gene	99104038	99154192	50154	TGFBR1	protein_coding
ENSG00000008086	4.65882	5.17882	101.047	8.98369e-24	1.25709e-21	0.00824851	0.0144921	0.0138905	22	27	37	0.323316	0.282451	0.29974	1713	1529	1623	X	ensembl_havana	gene	18425583	18653629	228046	CDKL5	protein_coding
ENSG00000169504	4.65821	8.96083	103.04	3.28496e-24	5.38348e-22	0.333482	0.599849	0.272494	386	485	315	10.9081	8.68698	9.2912	25081	20408	21833	1	ensembl_havana	gene	24745357	24844324	98967	CLIC4	protein_coding
ENSG00000196159	4.64715	2.60852	58.6364	1.89674e-14	2.64807e-13	0.0024217	0.00208011	0.0029098	5	3	6	0.0809478	0.0584654	0.0503391	332	245	211	4	ensembl_havana	gene	125316399	125492932	176533	FAT4	protein_coding
ENSG00000279041	4.6451	2.1435	36.96	1.20581e-09	6.63613e-09	0.661872	0.172277	0	11	2	0	5.48248	5.33626	5.80913	181	180	196	8	havana	gene	30552345	30553766	1421	CTD-2373N4.3	TEC
ENSG00000104081	4.64201	4.27967	77.5876	1.26965e-18	4.34956e-17	0.10992	0.081594	0.0326112	27	14	8	1.43665	1.92361	1.86296	701	959	929	15	ensembl_havana	gene	40087890	40108892	21002	BMF	protein_coding
ENSG00000237263	4.64162	0.535681	33.1635	8.47242e-09	3.96302e-08	0.0395659	0	0.0792341	1	0	2	1.65316	0.935719	0.662633	83	48	34	13	havana	gene	42068932	42071093	2161	MAPK6PS3	processed_pseudogene
ENSG00000270696	4.63419	3.67023	63.9697	1.26345e-15	2.25549e-14	0.587641	0.841256	0.294201	12	12	6	14.9636	13.415	12.5191	607	556	519	2	havana	gene	75660462	75662208	1746	RP11-342K6.1	antisense
ENSG00000213067	4.61621	1.31798	21.4496	3.63246e-06	1.04504e-05	0.710296	0	0	8	0	0	6.16802	2.58098	4.4609	138	59	102	7	havana	gene	56597379	56598342	963	RP11-760D2.10	processed_pseudogene
ENSG00000180530	4.61609	3.18093	59.4274	1.26891e-14	1.8481e-13	NA	NA	NA	7	9	5	NA	NA	NA	457	340	390	NA	NA	NA	NA	NA	NA	NA	NA
ENSG00000152642	4.61026	2.80597	56.5945	5.35602e-14	6.79912e-13	0.00678328	0.0135951	0.00543364	5	7	4	0.243812	0.170448	0.197136	357	255	295	3	ensembl_havana	gene	32105689	32168713	63024	GPD1L	protein_coding
ENSG00000224785	4.60975	2.43156	33.0378	9.03826e-09	4.20069e-08	0.616828	0.203778	0	13	3	0	6.688	4.1145	5.37554	280	176	230	7	havana	gene	23562459	23564261	1802	AC006026.9	processed_pseudogene
ENSG00000178695	4.60247	2.61412	54.9328	1.24725e-13	1.47043e-12	0.0686872	0.117997	0.0412657	5	6	3	2.04007	1.46199	1.88792	295	216	279	13	ensembl_havana	gene	76880166	76886390	6224	KCTD12	protein_coding
ENSG00000164164	4.58356	5.73298	109.41	1.31938e-25	3.15801e-23	0.0616692	0.0759245	0.0469292	50	43	38	1.58079	1.28648	1.51094	2546	2117	2487	4	ensembl_havana	gene	145110838	145180161	69323	OTUD4	protein_coding
ENSG00000083312	4.58118	7.18084	89.9962	2.38614e-21	1.66307e-19	0.114944	0.192585	0.0579724	135	158	68	3.26948	1.78079	3.20796	7628	4245	7649	5	ensembl_havana	gene	72816312	72916733	100421	TNPO1	protein_coding
ENSG00000156531	4.57656	6.89683	85.9873	1.81099e-20	1.01993e-18	0.172429	0.286518	0.0863262	112	130	56	5.14688	2.81493	4.29375	6641	3711	5662	X	ensembl_havana	gene	134373253	134428790	55537	PHF6	protein_coding
ENSG00000151693	4.5515	2.94082	52.7845	3.7223e-13	3.95516e-12	0.00472818	0.0043074	0.000860782	11	7	2	0.0666453	0.0768761	0.0690228	308	363	326	2	ensembl_havana	gene	9206765	9405683	198918	ASAP2	protein_coding
ENSG00000138758	4.54897	6.86702	125.712	3.55549e-29	1.65841e-26	0.0971172	0.121483	0.0953547	103	90	101	2.86074	2.15556	2.34822	6027	4640	5056	4	ensembl_havana	gene	76949703	77040384	90681	SEPT11	protein_coding
ENSG00000257647	4.54563	2.95917	58.3653	2.177e-14	2.99786e-13	0.218168	0.113572	0.0992954	11	4	5	3.57436	4.08467	2.30559	358	418	236	15	havana	gene	25027736	25032047	4311	RP11-701H24.3	lincRNA
ENSG00000231434	4.54515	3.13108	36.1147	1.86042e-09	9.87536e-09	0.631593	0.395577	0.0395256	16	7	1	9.28007	4.35661	8.71101	467	224	448	1	havana	gene	158523672	158525838	2166	RP11-144L1.8	processed_pseudogene
ENSG00000109819	4.54294	1.46364	41.5064	1.17485e-10	7.74054e-10	0.00172096	0	0.00229758	3	0	4	0.0349423	0.0364605	0.024866	121	129	88	4	ensembl_havana	gene	23755041	23904089	149048	PPARGC1A	protein_coding
ENSG00000187772	4.53414	7.07571	122.744	1.5866e-28	6.87187e-26	0.0751537	0.116312	0.074573	111	120	110	2.34256	1.63024	2.13542	6873	4887	6403	6	ensembl_havana	gene	104957048	105083332	126284	LIN28B	protein_coding
ENSG00000107560	4.53261	4.71999	85.5491	2.26023e-20	1.23471e-18	0.0533271	0.0675333	0.0369666	26	23	18	1.27411	1.1874	1.11941	1234	1175	1108	10	ensembl_havana	gene	118004916	118046603	41687	RAB11FIP2	protein_coding
ENSG00000049130	4.53059	4.94091	84.2126	4.44325e-20	2.23279e-18	0.0252453	0.0375306	0.0223613	26	27	23	0.879337	0.544418	0.557193	1799	1138	1165	12	ensembl_havana	gene	88492793	88580851	88058	KITLG	protein_coding
ENSG00000166128	4.52761	5.72668	85.0512	2.9074e-20	1.5111e-18	0.0513144	0.0969056	0.0317031	47	62	29	1.51749	1.10006	1.22402	2761	2045	2276	15	ensembl_havana	gene	63189469	63267782	78313	RAB8B	protein_coding
ENSG00000232380	4.52065	1.11688	32.8805	9.79996e-09	4.53039e-08	0.0849919	0.486691	0	1	4	0	4.10739	3.01504	3.76785	96	72	90	13	havana	gene	68985058	68986064	1006	ZDHHC20P4	processed_pseudogene
ENSG00000067900	4.51602	5.14871	82.3131	1.16148e-19	5.25015e-18	0.0171061	0.0281991	0.0108998	33	38	21	0.465009	0.378757	0.375597	1782	1483	1471	18	ensembl_havana	gene	20946906	21111851	164945	ROCK1	protein_coding
ENSG00000177098	4.51447	1.17635	37.2788	1.02394e-09	5.71188e-09	0.00438224	0.0188206	0.00438791	1	3	1	0.231634	0.177049	0.181321	105	82	84	11	ensembl_havana	gene	118133377	118152888	19511	SCN4B	protein_coding
ENSG00000187079	4.51133	5.47998	104.117	1.90727e-24	3.40149e-22	0.0129888	0.0149663	0.0130056	41	33	41	0.296471	0.374767	0.270119	1859	2401	1731	11	ensembl_havana	gene	12674591	12944483	269892	TEAD1	protein_coding
ENSG00000081014	4.50793	4.09992	75.518	3.62098e-18	1.1279e-16	0.00967335	0.0151071	0.0193717	11	12	22	0.394881	0.254768	0.34307	892	588	792	15	ensembl_havana	gene	50908672	51005900	97228	AP4E1	protein_coding
ENSG00000052795	4.50306	3.88797	63.2004	1.86708e-15	3.22826e-14	0.0123103	0.0123362	0.00369787	20	14	6	0.193658	0.198032	0.204955	625	653	676	4	ensembl_havana	gene	158769138	158908049	138911	FNIP2	protein_coding
ENSG00000113594	4.50249	5.01961	94.85	2.05373e-22	1.99783e-20	0.0166657	0.0211053	0.0231054	26	23	36	0.543063	0.423823	0.413297	1683	1342	1309	5	ensembl_havana	gene	38474963	38608354	133391	LIFR	protein_coding
ENSG00000152217	4.49536	1.76679	41.0491	1.4845e-10	9.58967e-10	0	0.000945591	0.00132276	0	3	6	0.0167364	0.0119328	0.0174609	151	110	161	18	ensembl_havana	gene	44680173	45068510	388337	SETBP1	protein_coding
ENSG00000023516	4.49202	5.10127	90.3051	2.04124e-21	1.45617e-19	0.0485103	0.0838145	0.0418733	29	35	25	1.42311	1.03516	1.34966	1690	1256	1638	13	ensembl_havana	gene	42272153	42323267	51114	AKAP11	protein_coding
ENSG00000205213	4.49133	6.7363	121.917	2.40642e-28	9.94889e-26	0.0712422	0.11574	0.0697314	89	101	87	2.01159	1.49515	2.18952	4992	3791	5553	11	ensembl_havana	gene	27365961	27472775	106814	LGR4	protein_coding
ENSG00000059758	4.48001	4.36743	82.6038	1.00266e-19	4.5713e-18	0.0132833	0.013011	0.0161006	19	13	23	0.337863	0.283489	0.331284	960	823	962	12	ensembl_havana	gene	96278261	96400560	122299	CDK17	protein_coding
ENSG00000105887	4.47911	7.19722	112.284	3.09556e-26	8.40468e-24	0.241674	0.32662	0.186144	143	135	110	6.45562	4.97941	5.12217	7588	5980	6153	7	ensembl_havana	gene	135926761	135977353	50592	MTPN	protein_coding
ENSG00000115808	4.47734	5.80061	104.049	1.97404e-24	3.48638e-22	0.03202	0.0587938	0.0299705	46	59	43	0.910025	0.801162	0.867477	2597	2336	2530	2	ensembl_havana	gene	36843640	36966472	122832	STRN	protein_coding
ENSG00000249129	4.47347	2.79006	58.4	2.13894e-14	2.9544e-13	0.620221	0.507369	0.621023	7	4	7	14.719	13.4893	11.1728	330	309	256	5	havana	gene	177971316	177972281	965	SUDS3P1	processed_pseudogene
ENSG00000206527	4.47323	5.15093	86.3521	1.50591e-20	8.58172e-19	0.0335248	0.0441021	0.0208667	37	34	23	0.818284	0.607137	0.709189	1794	1360	1589	3	ensembl_havana	gene	123490820	123585185	94365	PTPLB	protein_coding
ENSG00000112902	4.46826	3.43196	59.1296	1.47624e-14	2.1145e-13	0.00234229	0.00239513	0.000837615	14	10	5	0.039669	0.0415458	0.0361785	471	504	439	5	ensembl_havana	gene	9035026	9546075	511049	SEMA5A	protein_coding
ENSG00000155545	4.46789	5.10362	85.5143	2.30035e-20	1.25286e-18	0.0525428	0.0869721	0.0361699	32	37	22	1.40682	0.994256	1.33855	1702	1229	1655	5	ensembl_havana	gene	56919602	56971675	52073	MIER3	protein_coding
ENSG00000170647	4.46495	4.02	64.1107	1.1762e-15	2.12475e-14	1.05125	0.815182	0.350871	24	13	8	15.8321	13.6826	17.0881	718	634	792	11	ensembl_havana	gene	100991989	100993941	1952	TMEM133	protein_coding
ENSG00000261167	4.46086	1.43417	36.4715	1.54915e-09	8.34733e-09	0.123131	0.0705085	0	5	2	0	1.52482	1.51666	0.982549	123	125	81	3	havana	gene	131455126	131458598	3472	RP11-517B11.7	sense_overlapping
ENSG00000255710	4.45771	0.291219	27.6557	1.44945e-07	5.42419e-07	0.249276	0	0	3	0	0	1.92413	2.33356	1.30973	46	57	32	11	havana	gene	113820856	113821885	1029	RP11-667M19.9	processed_pseudogene
ENSG00000119314	4.45753	7.0431	117.985	1.74676e-27	6.11065e-25	0.0877502	0.128788	0.0834336	119	122	113	2.37759	2.0887	2.02025	6405	5749	5562	9	ensembl_havana	gene	112217716	112333667	115951	PTBP3	protein_coding
ENSG00000101752	4.44126	6.3597	115.668	5.6203e-27	1.79366e-24	0.0525373	0.0471914	0.0319757	102	64	62	0.999301	0.916893	0.899916	3854	3613	3547	18	ensembl_havana	gene	21704957	21870957	166000	MIB1	protein_coding
ENSG00000226121	4.44108	2.39237	51.705	6.4498e-13	6.55832e-12	0.0501477	0.089738	0.0502126	4	5	4	1.76081	0.938897	1.47592	279	152	239	2	havana	gene	161500885	161507705	6820	AHCTF1P1	processed_pseudogene
ENSG00000182489	4.43891	0.948957	26.6292	2.46494e-07	8.83716e-07	0.0320873	0	0	6	0	0	0.183066	0.187078	0.229179	68	71	87	X	ensembl_havana	gene	100913445	100929433	15988	XKRX	protein_coding
ENSG00000078549	4.4372	4.06666	67.7175	1.88685e-16	3.99112e-15	0.0202824	0.0394058	0.0174074	14	19	12	0.577608	0.48895	0.525221	792	685	736	7	ensembl_havana	gene	31052461	31111479	59018	ADCYAP1R1	protein_coding
ENSG00000133703	4.43489	6.82339	114.008	1.29758e-26	3.86957e-24	0.251983	0.220153	0.17439	136	83	94	5.53194	4.10889	4.35061	5931	4501	4767	12	ensembl_havana	gene	25204789	25250936	46147	KRAS	protein_coding
ENSG00000172493	4.42919	6.73212	118.3	1.49055e-27	5.42291e-25	0.0406654	0.0576217	0.039887	98	97	96	1.03505	0.959472	0.944104	4955	4693	4619	4	ensembl_havana	gene	86935002	87141054	206052	AFF1	protein_coding
ENSG00000238116	4.42671	2.52789	49.5504	1.93342e-12	1.79352e-11	0.365392	0.196158	0.182933	8	3	4	5.8631	3.98315	6.95187	255	177	309	X	havana	gene	100801188	100803060	1872	RP3-347M6.2	processed_pseudogene
ENSG00000234629	4.4188	1.2924	40.1953	2.29798e-10	1.43701e-09	0.0911533	0.260987	0.273814	1	2	3	4.86402	3.81746	4.7145	106	85	105	3	havana	gene	94937086	94938024	938	WDR82P1	processed_pseudogene
ENSG00000224946	4.41334	0.634441	25.6865	4.01621e-07	1.38395e-06	0	0	1.33249	0	0	4	7.36906	10.9825	10.9797	44	67	67	7	havana	gene	33276834	33277091	257	AC007312.3	processed_pseudogene
ENSG00000102908	4.40971	5.15469	88.1914	5.9418e-21	3.72715e-19	0.0238914	0.0306945	0.0153348	39	35	25	0.512229	0.461496	0.47013	1661	1529	1558	16	ensembl_havana	gene	69565094	69704666	139572	NFAT5	protein_coding
ENSG00000228510	4.40611	0.343974	26.234	3.02456e-07	1.06752e-06	0.125676	0	0	3	0	0	1.18097	0.804971	0.949213	56	39	46	9	havana	gene	128444587	128446628	2041	RP11-339B21.8	processed_pseudogene
ENSG00000100580	4.40601	5.3096	85.4105	2.42432e-20	1.30366e-18	0.111733	0.101789	0.0488191	55	35	24	1.91546	1.76563	1.6501	1873	1764	1649	14	ensembl_havana	gene	77335021	77377109	42088	TMED8	protein_coding
ENSG00000156687	4.40598	5.47098	102.176	5.0789e-24	8.03394e-22	0.00609538	0.00807157	0.00701875	40	37	46	0.136853	0.162473	0.149071	1784	2164	1986	8	ensembl_havana	gene	35235457	35796550	561093	UNC5D	protein_coding
ENSG00000107854	4.40251	6.78556	106.288	6.37598e-25	1.26071e-22	0.151943	0.23397	0.086937	119	128	68	3.00492	2.84226	3.50633	4675	4518	5575	10	ensembl_havana	gene	91798312	91865276	66964	TNKS2	protein_coding
ENSG00000072133	4.40066	4.0033	66.0774	4.33556e-16	8.44412e-15	0.00857796	0.0179477	0.00792837	13	19	12	0.262745	0.203191	0.226541	791	625	697	X	ensembl_havana	gene	84058346	84187925	129579	RPS6KA6	protein_coding
ENSG00000138448	4.38847	5.02847	83.9801	4.99785e-20	2.46384e-18	0.0367098	0.0336878	0.0254474	39	25	27	0.796057	0.514319	0.723295	1680	1109	1560	2	ensembl_havana	gene	186590065	186680901	90836	ITGAV	protein_coding
ENSG00000160716	4.38513	0.707987	30.8909	2.72955e-08	1.16447e-07	0.0209478	0.00999614	0	3	1	0	0.274175	0.237383	0.141018	78	69	41	1	ensembl_havana	gene	154567781	154580026	12245	CHRNB2	protein_coding
ENSG00000229817	4.38222	-0.087284	24.6696	6.80496e-07	2.24459e-06	0.0571727	0	0	2	0	0	0.532449	0.422536	0.450591	37	30	32	9	havana	gene	114845594	114848585	2991	RP11-78H18.2	processed_pseudogene
ENSG00000132294	4.37992	5.75285	98.1355	3.90714e-23	4.55607e-21	0.0413641	0.0525122	0.0367288	53	47	47	1.16883	0.61371	1.01452	2975	1596	2639	8	ensembl_havana	gene	131904088	132013642	109554	EFR3A	protein_coding
ENSG00000102580	4.3769	4.89731	87.8567	7.03707e-21	4.31015e-19	0.0275695	0.0186954	0.02252	38	18	31	0.517527	0.441107	0.469943	1417	1234	1315	13	ensembl_havana	gene	95677139	95794989	117850	DNAJC3	protein_coding
ENSG00000159023	4.37607	6.14763	99.9039	1.59973e-23	2.03501e-21	0.0293625	0.0357296	0.0187428	80	68	51	0.666079	0.425509	0.637107	3605	2353	3524	1	ensembl_havana	gene	28887091	29120046	232955	EPB41	protein_coding
ENSG00000185483	4.37382	6.30517	105.878	7.84183e-25	1.53388e-22	0.0146883	0.0264345	0.0134467	70	88	64	0.439424	0.284515	0.377776	4160	2752	3655	1	ensembl_havana	gene	63774022	64181498	407476	ROR1	protein_coding
ENSG00000206538	4.37374	3.12818	48.9498	2.62602e-12	2.3778e-11	0.0112608	0.00460593	0.0338262	7	2	21	0.353892	0.25284	0.295566	437	319	373	3	ensembl_havana	gene	86937969	86991119	53150	VGLL3	protein_coding
ENSG00000122728	4.3737	0.426442	29.1029	6.86341e-08	2.72961e-07	0.0275147	0	0.0137751	2	0	1	0.436307	0.223682	0.372709	63	33	55	9	ensembl_havana	gene	32629454	32635669	6215	TAF1L	protein_coding
ENSG00000250899	4.37218	4.06034	69.6902	6.93885e-17	1.66304e-15	0.462435	0.243899	0.609255	19	7	25	10.4389	8.56207	7.58882	852	714	633	12	havana	gene	3041437	3044950	3513	RP11-253E3.3	lincRNA
ENSG00000280173	4.37125	-0.0864663	26.1079	3.22855e-07	1.13161e-06	0.0402741	0	0.0403262	1	0	1	0.83124	0.595292	0.555465	41	30	28	3	havana	gene	47346950	47349073	2123	RP11-447D11.3	TEC
ENSG00000224172	4.37089	1.64462	42.2285	8.12069e-11	5.48342e-10	0.422231	0.302229	0.211389	4	2	2	7.65192	5.30486	7.27934	144	102	140	7	havana	gene	64735933	64736743	810	RP11-416N13.1	processed_pseudogene
ENSG00000123066	4.35984	5.52039	101.211	8.26911e-24	1.17518e-21	0.0137452	0.0151364	0.0105869	52	40	40	0.265864	0.277272	0.260536	1998	2129	2001	12	ensembl_havana	gene	115953872	116277338	323466	MED13L	protein_coding
ENSG00000163349	4.35853	6.38804	121.374	3.16489e-28	1.27939e-25	0.145986	0.163667	0.167308	83	65	95	3.29111	3.11887	3.37972	3717	3599	3901	1	ensembl_havana	gene	113929192	113977804	48612	HIPK1	protein_coding
ENSG00000144724	4.35301	6.62825	109.429	1.30672e-25	3.15801e-23	0.0106871	0.0174613	0.0102357	92	105	88	0.253909	0.273064	0.235974	4342	4771	4124	3	ensembl_havana	gene	61561569	62297613	736044	PTPRG	protein_coding
ENSG00000196914	4.34809	5.81674	107.571	3.33802e-25	7.31589e-23	0.0307315	0.0399951	0.0318903	55	50	57	0.798273	0.63016	0.660276	2838	2289	2399	11	ensembl_havana	gene	120336914	120489936	153022	ARHGEF12	protein_coding
ENSG00000105784	4.34392	-0.110395	23.9534	9.86943e-07	3.14973e-06	0.000835191	0	0	2	0	0	0.00798834	0.00576099	0.00637662	38	28	31	7	ensembl_havana	gene	87627548	87832296	204748	RUNDC3B	protein_coding
ENSG00000261115	4.3428	4.55876	81.0766	2.17131e-19	8.95652e-18	0.00652609	0.00361649	0.00611295	31	12	29	0.119541	0.116584	0.0903197	1128	1124	871	7	ensembl_havana	gene	141074232	141480380	406148	TMEM178B	protein_coding
ENSG00000177119	4.34187	6.19956	86.3472	1.50962e-20	8.58172e-19	0.0316226	0.05127	0.0160225	83	94	42	0.697942	0.513405	0.640515	3639	2735	3413	12	ensembl_havana	gene	45215987	45440404	224417	ANO6	protein_coding
ENSG00000259758	4.33934	6.22359	105.448	9.74429e-25	1.82741e-22	0.978994	0.864481	0.476388	107	66	52	15.1396	16.3549	13.8179	3287	3628	3066	8	havana	gene	140520156	140529501	9345	CASC7	lincRNA
ENSG00000138061	4.33888	2.84022	50.3786	1.26771e-12	1.21565e-11	0.0139419	0.0256615	0.00797712	7	9	4	0.278732	0.372899	0.259982	278	380	265	2	ensembl_havana	gene	38066973	38109902	42929	CYP1B1	protein_coding
ENSG00000134278	4.33556	3.76079	59.1008	1.49796e-14	2.13888e-13	0.00767659	0.00809763	0.00283188	19	14	7	0.127119	0.113866	0.115429	625	572	580	18	ensembl_havana	gene	12446512	12658134	211622	SPIRE1	protein_coding
ENSG00000085449	4.33264	7.00041	106.805	4.91149e-25	1.02695e-22	0.136351	0.192468	0.0907003	143	141	95	2.70528	2.74359	2.65084	5636	5840	5644	2	ensembl_havana	gene	223855716	223945387	89671	WDFY1	protein_coding
ENSG00000230662	4.33254	0.31712	25.343	4.79901e-07	1.62871e-06	0.0962859	0	0	3	0	0	0.759375	0.553468	0.885325	47	35	56	17	havana	gene	18460391	18463055	2664	TNPO1P2	processed_pseudogene
ENSG00000133816	4.33137	0.36112	28.8281	7.90944e-08	3.11026e-07	0.0010072	0	0.000504252	2	0	1	0.0149574	0.00893248	0.011907	59	36	48	11	ensembl_havana	gene	12094008	12263789	169781	MICAL2	protein_coding
ENSG00000006459	4.32716	4.33195	65.8256	4.92634e-16	9.52338e-15	0.0296466	0.026526	0.00927656	32	20	10	0.407619	0.392561	0.420756	874	860	922	7	ensembl_havana	gene	140084746	140177035	92289	KDM7A	protein_coding
ENSG00000232951	4.31496	2.22447	40.3567	2.11575e-10	1.32945e-09	1.21184	0.77104	0.134823	9	4	1	14.2344	11.278	13.8619	210	170	209	X	havana	gene	51921864	51922499	635	IPO7P1	processed_pseudogene
ENSG00000178202	4.31131	4.73547	77.0247	1.68831e-18	5.68741e-17	0.107174	0.125532	0.0617859	33	27	19	2.0845	1.84976	1.75651	1275	1156	1098	11	ensembl_havana	gene	108472105	108498432	26327	KDELC2	protein_coding
ENSG00000165895	4.30828	5.51372	95.1773	1.74073e-22	1.74948e-20	0.0140497	0.0205155	0.0098475	50	51	35	0.27442	0.273015	0.300351	1940	1972	2170	11	ensembl_havana	gene	100687653	100991937	304284	ARHGAP42	protein_coding
ENSG00000269378	4.3077	3.76724	63.0273	2.03858e-15	3.48532e-14	2.10942	2.81848	1.4081	15	14	10	46.5817	31.5258	46.688	658	455	674	19	havana	gene	14621634	14622242	608	ITGB1P1	processed_pseudogene
ENSG00000113749	4.30745	1.59282	34.8474	3.56582e-09	1.78891e-08	0.00909207	0	0.0182077	3	0	6	0.135784	0.246382	0.174663	89	165	117	5	ensembl_havana	gene	175658030	175686242	28212	HRH2	protein_coding
ENSG00000101098	4.30688	4.76478	79.6052	4.57228e-19	1.72561e-17	0.0584328	0.0292779	0.0438813	40	14	30	0.639784	1.06595	0.91025	870	1481	1265	20	ensembl_havana	gene	44751808	44810338	58530	RIMS4	protein_coding
ENSG00000176853	4.3052	4.6945	61.9394	3.54189e-15	5.79933e-14	0.0618577	0.0963678	0.0200387	34	37	11	1.03584	1.04967	0.994743	1131	1171	1110	8	ensembl_havana	gene	123768456	123815452	46996	FAM91A1	protein_coding
ENSG00000160551	4.30212	6.91751	114.365	1.08415e-26	3.28696e-24	0.0540212	0.086434	0.0784852	102	114	148	1.5101	1.37961	1.35839	5664	5287	5207	17	ensembl_havana	gene	29390464	29551904	161440	TAOK1	protein_coding
ENSG00000100852	4.30082	5.73239	85.8067	1.98415e-20	1.10717e-18	0.0930546	0.0673395	0.0337887	91	46	33	1.2478	1.18852	1.15095	2424	2359	2285	14	ensembl_havana	gene	32076114	32159728	83614	ARHGAP5	protein_coding
ENSG00000215447	4.29819	2.37522	47.0784	6.82034e-12	5.70431e-11	NA	NA	NA	10	4	2	NA	NA	NA	189	254	215	NA	NA	NA	NA	NA	NA	NA	NA
ENSG00000106771	4.29333	6.98258	113.237	1.91469e-26	5.50492e-24	0.122387	0.143669	0.0890495	150	123	109	2.30093	2.29261	2.25144	5602	5703	5602	9	ensembl_havana	gene	109015152	109119945	104793	TMEM245	protein_coding
ENSG00000150093	4.29137	7.6037	100.757	1.04007e-23	1.39714e-21	0.184829	0.258794	0.112826	228	223	139	3.79397	2.86775	3.79422	9297	7180	9502	10	ensembl_havana	gene	32900319	33005792	105473	ITGB1	protein_coding
ENSG00000168214	4.27881	8.1817	111.5	4.59719e-26	1.22982e-23	0.104172	0.118043	0.0913869	331	262	290	2.17796	2.02884	1.86447	13747	13084	12027	4	ensembl_havana	gene	26163455	26435131	271676	RBPJ	protein_coding
ENSG00000145725	4.27725	6.10099	101.934	5.74143e-24	8.77667e-22	0.0535252	0.112296	0.0600627	58	85	65	1.54004	1.16991	1.476	3315	2573	3247	5	ensembl_havana	gene	103120149	103212799	92650	PPIP5K2	protein_coding
ENSG00000108582	4.27541	6.47692	103.283	2.90556e-24	4.84909e-22	0.0957488	0.135728	0.0601554	102	101	64	1.82547	1.33294	2.37945	3863	2882	5146	17	ensembl_havana	gene	30378905	30469989	91084	CPD	protein_coding
ENSG00000163960	4.27323	6.57067	113.682	1.52949e-26	4.48759e-24	0.10787	0.127004	0.0948872	107	88	94	2.30963	2.02955	2.01265	4551	4086	4053	3	ensembl_havana	gene	196347662	196432474	84812	UBXN7	protein_coding
ENSG00000259000	4.27253	1.35653	26.7003	2.37582e-07	8.5429e-07	0.115329	0	0.0144347	8	0	1	0.83457	0.561123	0.802416	115	79	113	14	havana	gene	44860316	44866247	5931	DOCK11P1	processed_pseudogene
ENSG00000138071	4.27074	7.30829	107.94	2.77059e-25	6.35899e-23	0.338076	0.469914	0.277503	172	167	141	7.97218	5.93456	6.75698	8057	6128	6979	2	ensembl_havana	gene	65227753	65271253	43500	ACTR2	protein_coding
ENSG00000160208	4.26869	6.35185	114.753	8.91462e-27	2.74857e-24	NA	NA	NA	121	56	83	NA	NA	NA	3514	3848	3538	NA	NA	NA	NA	NA	NA	NA	NA
ENSG00000084676	4.26858	4.89432	85.6825	2.11273e-20	1.16666e-18	0.00828066	0.00922011	0.013819	27	21	45	0.224174	0.160627	0.215575	1452	1063	1427	2	ensembl_havana	gene	24491914	24770702	278788	NCOA1	protein_coding
ENSG00000211455	4.26781	5.75876	100.441	1.21987e-23	1.60802e-21	0.0646548	0.074644	0.0542968	62	50	52	1.41844	1.06408	1.25181	2702	2071	2437	12	ensembl_havana	gene	27243968	27325959	81991	STK38L	protein_coding
ENSG00000185164	4.2655	0.922422	32.9618	9.39887e-09	4.35827e-08	0.0017704	0.00168964	0	3	2	0	0.0184187	0.0191901	0.0273244	62	66	94	16	ensembl_havana	gene	18417325	18562211	144886	NOMO2	protein_coding
ENSG00000146414	4.26412	4.39692	73.6141	9.49852e-18	2.75578e-16	0.0196305	0.0146622	0.0256381	23	12	30	0.518165	0.268292	0.393927	1206	638	937	6	ensembl_havana	gene	145864245	145964423	100178	SHPRH	protein_coding
ENSG00000143067	4.26363	4.42634	71.5247	2.73812e-17	7.1156e-16	0.102538	0.0604436	0.0603947	34	14	20	1.67456	1.26005	1.31618	1103	848	886	1	ensembl_havana	gene	119619422	119647773	28351	ZNF697	protein_coding
ENSG00000133704	4.26097	5.65415	99.8396	1.65252e-23	2.08757e-21	0.048495	0.093175	0.085615	38	51	67	1.46797	1.20285	1.57092	2285	1913	2499	12	ensembl_havana	gene	30628988	30695986	66998	IPO8	protein_coding
ENSG00000101974	4.2605	6.71331	95.7912	1.27661e-22	1.32702e-20	0.0468653	0.0693278	0.0308929	120	124	79	1.03688	0.773727	0.900689	5274	4021	4682	X	ensembl_havana	gene	139726346	139945276	218930	ATP11C	protein_coding
ENSG00000091317	4.25753	6.7468	92.1014	8.23468e-22	6.59899e-20	0.646217	0.559498	0.290593	167	101	75	10.4391	8.36398	8.68779	5359	4387	4558	3	ensembl_havana	gene	32481312	32503408	22096	CMTM6	protein_coding
ENSG00000170802	4.25555	4.24343	75.0382	4.61691e-18	1.42109e-16	0.0224806	0.035969	0.0278061	17	19	21	0.518579	0.477581	0.64291	779	733	987	2	ensembl_havana	gene	48314637	48379294	64657	FOXN2	protein_coding
ENSG00000018236	4.25431	4.36833	61.2604	5.00026e-15	7.90953e-14	0.00720061	0.00708692	0.00247841	32	22	11	0.111577	0.0798243	0.112391	985	720	1014	12	ensembl_havana	gene	40692442	41072418	379976	CNTN1	protein_coding
ENSG00000173482	4.24585	3.21225	55.0171	1.19483e-13	1.41321e-12	0.00152667	0.000582815	0.00112101	15	4	11	0.0192134	0.0208608	0.020655	375	416	412	18	ensembl_havana	gene	7566782	8406861	840079	PTPRM	protein_coding
ENSG00000217165	4.2423	1.96004	35.0593	3.19814e-09	1.6219e-08	0.227485	0.232616	0	7	5	0	2.79749	2.17759	2.81735	171	136	176	6	havana	gene	39110321	39112952	2631	ANKRD18EP	processed_pseudogene
ENSG00000253873	4.24115	1.62023	40.105	2.40667e-10	1.50033e-09	0.00465028	0.00133145	0.00279378	5	1	3	0.0538423	0.0549887	0.0655116	115	120	143	5	ensembl_havana	gene	141421047	141512979	91932	PCDHGA11	protein_coding
ENSG00000278840	4.23726	1.97089	30.8501	2.78746e-08	1.18779e-07	3.78327	0.72214	0	15	2	0	19.1721	24.9779	15.9023	151	201	128	15	havana	gene	26557598	26557937	339	RP11-345N11.1	sense_intronic
ENSG00000071537	4.23633	4.98934	85.1592	2.75289e-20	1.45999e-18	0.0507698	0.0608949	0.041218	37	31	30	1.02715	0.843726	0.99694	1487	1248	1475	14	ensembl_havana	gene	81471549	81533861	62312	SEL1L	protein_coding
ENSG00000102780	4.23624	4.1495	47.8731	4.54721e-12	3.93709e-11	0.0126352	0.0135663	0.00197681	32	24	5	0.139536	0.202714	0.111834	702	1042	575	13	ensembl_havana	gene	42040036	42256578	216542	DGKH	protein_coding
ENSG00000173705	4.23448	1.97827	44.9389	2.0328e-11	1.56822e-10	0.00370817	0.00707806	0.00495063	3	4	4	0.121959	0.0627277	0.117509	196	103	193	3	ensembl_havana	gene	33150042	33219215	69173	SUSD5	protein_coding
ENSG00000147475	4.23439	6.31952	115.872	5.06891e-27	1.64658e-24	0.311579	0.364456	0.380466	82	67	100	7.81765	5.31874	6.9551	4087	2841	3716	8	ensembl_havana	gene	37736599	37759101	22502	ERLIN2	protein_coding
ENSG00000112697	4.23175	7.08769	99.5093	1.95247e-23	2.44948e-21	0.466946	0.565335	0.285874	175	148	107	8.85583	7.79985	7.35627	6593	5933	5597	6	ensembl_havana	gene	75252924	75284968	32044	TMEM30A	protein_coding
ENSG00000147874	4.23084	5.71507	93.8667	3.37511e-22	3.03944e-20	0.15911	0.107766	0.0650967	93	44	38	1.79141	2.1436	1.98378	2080	2543	2354	9	ensembl_havana	gene	19053143	19103119	49976	HAUS6	protein_coding
ENSG00000140396	4.22804	5.22718	92.1153	8.17704e-22	6.5818e-20	0.0110496	0.0145696	0.0125197	38	35	43	0.258946	0.196277	0.262543	1769	1370	1833	8	ensembl_havana	gene	70109762	70403805	294043	NCOA2	protein_coding
ENSG00000274588	4.22799	3.95467	63.8871	1.31757e-15	2.34061e-14	0.00892936	0.0139452	0.0227587	11	12	28	0.291772	0.242773	0.283896	714	607	710	X	ensembl_havana	gene	50365409	50470738	105329	DGKK	protein_coding
ENSG00000188158	4.22768	4.66002	69.2592	8.63379e-17	2.02133e-15	0.0104336	0.00746826	0.00403638	44	22	17	0.140022	0.117066	0.135492	1173	1002	1160	X	ensembl_havana	gene	17375420	17735994	360574	NHS	protein_coding
ENSG00000153904	4.22693	6.06797	103.83	2.20386e-24	3.74677e-22	0.0220432	0.0320275	0.0243777	67	68	74	0.554004	0.461498	0.443069	3345	2847	2734	1	ensembl_havana	gene	85318481	85578363	259882	DDAH1	protein_coding
ENSG00000058063	4.22391	5.00492	74.1442	7.26156e-18	2.15489e-16	0.0260239	0.0382105	0.0146991	39	40	22	0.520999	0.394194	0.491057	1551	1199	1494	3	ensembl_havana	gene	182793500	182921635	128135	ATP11B	protein_coding
ENSG00000256238	4.22165	3.8256	61.9124	3.59076e-15	5.86878e-14	0.382192	0.390813	0.492026	14	10	18	10.307	4.58661	10.3677	750	341	771	12	havana	gene	16399274	16402406	3132	RP11-473N11.2	processed_pseudogene
ENSG00000156675	4.22018	4.31118	71.7121	2.49004e-17	6.52684e-16	0.0544211	0.0569329	0.0356291	26	19	17	0.970445	0.809556	0.937198	921	785	909	8	ensembl_havana	gene	37858618	37899467	40849	RAB11FIP1	protein_coding
ENSG00000147650	4.21919	3.68408	57.1274	4.08475e-14	5.31895e-13	0.0197062	0.0110391	0.00857901	23	9	10	0.242829	0.209382	0.261662	563	496	620	8	ensembl_havana	gene	104489231	104589024	99793	LRP12	protein_coding
ENSG00000156273	4.21637	5.63575	91.2823	1.24568e-21	9.56127e-20	NA	NA	NA	43	61	53	NA	NA	NA	2124	2288	2187	NA	NA	NA	NA	NA	NA	NA	NA
ENSG00000160712	4.21476	2.31046	46.9107	7.42961e-12	6.17415e-11	0.0119756	0.00380978	0.00666172	9	2	5	0.137318	0.146854	0.129776	205	224	198	1	ensembl_havana	gene	154405193	154469450	64257	IL6R	protein_coding
ENSG00000116675	4.21363	2.84374	48.915	2.67295e-12	2.41668e-11	0.00663003	0.00292043	0.00306397	13	4	6	0.077278	0.0663375	0.0899349	301	264	358	1	ensembl_havana	gene	65248219	65415869	167650	DNAJC6	protein_coding
ENSG00000138593	4.2118	5.4133	92.9258	5.42927e-22	4.56402e-20	0.0632944	0.0969326	0.066324	43	46	45	1.44419	1.33734	1.34932	1949	1844	1861	15	ensembl_havana	gene	48988476	49046563	58087	SECISBP2L	protein_coding
ENSG00000046604	4.211	7.50946	109.878	1.04194e-25	2.59643e-23	0.310367	0.523571	0.272132	185	218	162	7.00293	4.76939	8.46951	8292	5770	10249	18	ensembl_havana	gene	31498043	31549008	50965	DSG2	protein_coding
ENSG00000121879	4.21072	3.787	55.6084	8.84463e-14	1.07549e-12	0.0204508	0.0212923	0.00651548	22	16	7	0.284517	0.282131	0.264202	608	616	577	3	ensembl_havana	gene	179148114	179240093	91979	PIK3CA	protein_coding
ENSG00000074695	4.21071	7.23341	105.46	9.68294e-25	1.82741e-22	0.609226	0.57509	0.303675	229	151	114	8.46671	9.10854	8.88215	6322	6949	6778	18	ensembl_havana	gene	59327823	59359962	32139	LMAN1	protein_coding
ENSG00000183287	4.20897	1.89594	44.1881	2.98295e-11	2.20671e-10	0.000962714	0.0013782	0.0016066	3	3	5	0.0311782	0.022926	0.0196007	193	145	124	18	ensembl_havana	gene	59430940	59697380	266440	CCBE1	protein_coding
ENSG00000240184	4.20561	1.5304	34.3393	4.62948e-09	2.27424e-08	0.00230886	0.00330532	0.0184948	1	1	8	0.145287	0.127409	0.128514	125	112	113	5	ensembl_havana	gene	141475947	141512979	37032	PCDHGC3	protein_coding
ENSG00000105866	4.20483	4.71522	80.7407	2.57363e-19	1.04038e-17	0.0265999	0.0409006	0.0256478	27	29	26	0.582735	0.477147	0.637168	1175	983	1313	7	ensembl_havana	gene	21428034	21514822	86788	SP4	protein_coding
ENSG00000188848	4.20234	5.9801	107.226	3.97251e-25	8.40278e-23	0.148823	0.148844	0.163305	73	51	80	2.86742	2.93602	2.69427	2794	2923	2683	4	ensembl_havana	gene	42110938	42152878	41940	BEND4	protein_coding
ENSG00000181827	4.20113	5.35844	84.3973	4.047e-20	2.05067e-18	0.031792	0.0353116	0.0164654	58	45	30	0.505513	0.466948	0.505709	1832	1729	1873	15	ensembl_havana	gene	56087280	56243266	155986	RFX7	protein_coding
ENSG00000063601	4.19842	4.65028	68.4802	1.28158e-16	2.83961e-15	0.0367459	0.0559986	0.0201771	31	33	17	0.658173	0.693821	0.593218	1103	1188	1016	X	ensembl_havana	gene	150692971	150765103	72132	MTMR1	protein_coding
ENSG00000057019	4.19653	6.2067	101.813	6.103e-24	9.026e-22	0.0703433	0.091442	0.0550521	87	79	68	1.52105	1.09273	1.32982	3737	2743	3339	3	ensembl_havana	gene	98795941	98901689	105748	DCBLD2	protein_coding
ENSG00000143751	4.19573	4.4582	65.3913	6.14084e-16	1.16242e-14	0.200527	0.161938	0.066929	39	22	13	2.44083	2.29013	2.6416	943	904	1043	1	ensembl_havana	gene	225982702	225999331	16629	SDE2	protein_coding
ENSG00000100697	4.19255	6.0955	96.9537	7.09675e-23	7.77693e-21	0.0821881	0.151763	0.0727531	69	89	61	1.94217	1.52352	1.9004	3239	2596	3239	14	ensembl_havana	gene	95086228	95158010	71782	DICER1	protein_coding
ENSG00000145623	4.19192	0.886624	28.1123	1.14479e-07	4.36671e-07	0.000857264	0.00490897	0	1	4	0	0.0401342	0.0152055	0.0358928	93	36	85	5	ensembl_havana	gene	38845858	38945596	99738	OSMR	protein_coding
ENSG00000280056	4.19175	1.872	31.6437	1.85213e-08	8.15791e-08	1.33597	1.59378	0	6	5	0	22.4177	13.9326	13.7097	200	127	125	4	havana	gene	92260367	92260751	384	RP11-562F9.3	TEC
ENSG00000095637	4.19106	5.57524	95.321	1.61889e-22	1.65445e-20	0.0136999	0.0186318	0.0277781	40	38	81	0.399139	0.27776	0.398145	2315	1646	2360	10	ensembl_havana	gene	95311771	95561414	249643	SORBS1	protein_coding
ENSG00000170759	4.19033	6.72753	94.119	2.97111e-22	2.75752e-20	0.227183	0.371692	0.140819	126	144	78	4.26418	3.99672	4.32699	4698	4499	4872	10	ensembl_havana	gene	32009010	32056431	47421	KIF5B	protein_coding
ENSG00000125107	4.18963	8.05277	112.355	2.9867e-26	8.23198e-24	0.250435	0.234929	0.263219	322	211	338	4.42929	4.37803	4.87266	11313	11425	12719	16	ensembl_havana	gene	58519951	58629886	109935	CNOT1	protein_coding
ENSG00000112531	4.1873	7.01559	106.378	6.094e-25	1.2182e-22	0.0992178	0.084033	0.0634567	191	113	122	1.57816	1.33883	1.52681	6035	5231	5967	6	ensembl_havana	gene	163414000	163578596	164596	QKI	protein_coding
ENSG00000164171	4.18617	2.0692	31.7845	1.72265e-08	7.63195e-08	0.00405403	0.00928586	0	5	8	0	0.0897959	0.0447423	0.0754834	220	112	189	5	ensembl_havana	gene	52989326	53094779	105453	ITGA2	protein_coding
ENSG00000156103	4.18178	4.33772	63.6398	1.49384e-15	2.62808e-14	0.00837642	0.009924	0.0037598	29	24	13	0.133481	0.137616	0.109553	918	967	770	8	ensembl_havana	gene	88032009	88328025	296016	MMP16	protein_coding
ENSG00000168280	4.17917	6.63579	107.343	3.74335e-25	8.01121e-23	0.0592552	0.088868	0.0598969	105	110	106	1.25283	1.27874	1.1739	4410	4599	4223	2	ensembl_havana	gene	148875250	149026759	151509	KIF5C	protein_coding
ENSG00000149187	4.1788	7.3971	116.066	4.59784e-27	1.52072e-24	0.182804	0.17078	0.172729	213	139	201	3.48613	3.28262	2.80493	8069	7763	6635	11	ensembl_havana	gene	47465944	47565569	99625	CELF1	protein_coding
ENSG00000172572	4.17729	1.80356	41.4559	1.20561e-10	7.92313e-10	0.00108527	0.00155365	0.000543337	4	4	2	0.0193947	0.0133678	0.0253924	142	100	190	12	ensembl_havana	gene	20369245	20684381	315136	PDE3A	protein_coding
ENSG00000173930	4.17668	2.9035	44.721	2.27209e-11	1.73242e-10	0.0122999	0.0117388	0.00821052	9	6	6	0.285511	0.0949424	0.276004	415	141	410	5	ensembl_havana	gene	102233986	102296549	62563	SLCO4C1	protein_coding
ENSG00000003989	4.17646	5.30522	86.8919	1.14621e-20	6.70438e-19	0.0465411	0.0882812	0.0407762	40	53	35	0.952975	0.939591	1.12619	1627	1639	1965	8	ensembl_havana	gene	17497088	17570573	73485	SLC7A2	protein_coding
ENSG00000099204	4.17564	6.14381	102.936	3.46192e-24	5.62284e-22	0.0262678	0.035194	0.0252902	78	73	75	0.633534	0.435886	0.502461	3737	2627	3029	10	ensembl_havana	gene	114431113	114685003	253890	ABLIM1	protein_coding
ENSG00000237931	4.17347	3.25932	49.5443	1.93942e-12	1.79817e-11	0.683104	2.60778	1.02598	6	16	9	27.5675	19.4647	22.7124	481	347	405	X	havana	gene	41076999	41077750	751	CLIC4P3	processed_pseudogene
ENSG00000226790	4.17309	0.252124	27.9432	1.24932e-07	4.73367e-07	0.0751334	0.107559	0.0752307	1	1	1	2.11806	1.55477	1.18429	56	42	32	10	havana	gene	43789249	43790387	1138	HNRNPA3P1	processed_pseudogene
ENSG00000224411	4.17056	6.10738	53.5877	2.47299e-13	2.75145e-12	4.63541	4.29385	1.28711	119	77	33	70.3772	29.4792	76.9987	3589	1536	4013	11	havana	gene	27888838	27891033	2195	HSP90AA2P	processed_pseudogene
ENSG00000198157	4.17044	4.81947	64.3301	1.05224e-15	1.91797e-14	0.0319756	0.0388399	0.0223149	33	28	23	0.784347	0.29265	0.724042	1608	613	1517	X	ensembl_havana	gene	81113701	81201942	88241	HMGN5	protein_coding
ENSG00000115112	4.16692	2.91926	41.6812	1.07439e-10	7.11994e-10	0.0211823	0.0142702	0.00249526	17	8	2	0.206993	0.212414	0.17799	330	346	290	2	ensembl_havana	gene	121216587	121285207	68620	TFCP2L1	protein_coding
ENSG00000230069	4.1652	0.249953	27.0062	2.02809e-07	7.37711e-07	0.0496094	0.0355099	0	2	1	0	0.536933	0.452188	0.61091	43	37	50	4	havana	gene	102727274	102730721	3447	LRRC37A15P	processed_pseudogene
ENSG00000102221	4.16478	4.9419	84.6078	3.63822e-20	1.86957e-18	0.0206629	0.0246505	0.0189655	36	30	33	0.391801	0.326911	0.439352	1356	1156	1554	X	ensembl_havana	gene	46912276	47061242	148966	JADE3	protein_coding
ENSG00000157404	4.16381	4.65761	61.4917	4.44617e-15	7.1386e-14	0.0371761	0.0369587	0.0186121	36	25	18	0.655531	0.323595	0.730447	1261	636	1436	4	ensembl_havana	gene	54657918	54740715	82797	KIT	protein_coding
ENSG00000229419	4.16118	1.69087	33.1621	8.47869e-09	3.96493e-08	0.054888	0.117865	0	4	6	0	0.994712	0.669324	1.02063	144	99	151	9	havana	gene	105520128	105526359	6231	RALGAPA1P	processed_pseudogene
ENSG00000162378	4.16109	5.39385	93.1019	4.96704e-22	4.22222e-20	0.0372945	0.0424693	0.0517706	44	35	61	0.832466	0.803072	0.708094	1951	1923	1696	1	ensembl_havana	gene	52726467	52827342	100875	ZYG11B	protein_coding
ENSG00000229562	4.15944	0.772323	31.7358	1.76635e-08	7.81034e-08	0.0992476	0	0.149064	2	0	3	1.89855	1.32028	1.63772	76	54	67	X	havana	gene	137660519	137662242	1723	ZFYVE9P1	processed_pseudogene
ENSG00000085365	4.15799	5.89992	69.547	7.46167e-17	1.772e-15	0.0526774	0.100205	0.0252889	73	97	35	1.07852	0.81489	0.927716	2969	2292	2610	5	ensembl_havana	gene	78360583	78479071	118488	SCAMP1	protein_coding
ENSG00000078177	4.15469	5.13583	85.913	1.88027e-20	1.05568e-18	0.0320339	0.039825	0.0354517	38	33	42	0.784234	0.474325	0.690129	1848	1142	1662	4	ensembl_havana	gene	40056826	40158252	101426	N4BP2	protein_coding
ENSG00000237861	4.15411	-0.177689	22.861	1.74153e-06	5.30036e-06	0.0827704	0.118492	0	1	1	0	1.75001	1.01953	0.978498	42	25	24	1	havana	gene	197222222	197223255	1033	RP11-332L8.1	processed_pseudogene
ENSG00000067208	4.15254	3.46839	57.0667	4.21281e-14	5.46224e-13	0.00632883	0.00345151	0.00271586	21	8	9	0.0699394	0.0837464	0.061161	461	564	412	1	ensembl_havana	gene	92508696	92792404	283708	EVI5	protein_coding
ENSG00000164300	4.15151	6.9392	110.367	8.14216e-26	2.11591e-23	0.113073	0.0822075	0.07706	191	97	130	1.699	1.68387	1.41371	5701	5773	4848	5	ensembl_havana	gene	80111651	80256079	144428	SERINC5	protein_coding
ENSG00000258978	4.15025	0.794808	31.2048	2.32196e-08	1.00521e-07	0.98278	0	1.47608	2	0	3	14.5947	15.4949	18.8797	59	64	78	14	havana	gene	75116426	75116600	174	HIF1AP1	processed_pseudogene
ENSG00000260948	4.14813	0.768432	24.3459	8.04966e-07	2.61672e-06	0.296	0	0	7	0	0	1.42622	1.77091	0.853988	67	85	41	1	havana	gene	111431046	111433068	2022	RP11-552M11.8	sense_overlapping
ENSG00000155640	4.14662	1.96206	43.0657	5.29311e-11	3.72052e-10	0.0694008	0.0496764	0.104236	4	2	6	1.81671	0.871943	1.4956	208	102	175	10	ensembl_havana	gene	96981284	96986212	4928	C10orf12	protein_coding
ENSG00000163873	4.1458	1.1267	33.9612	5.62222e-09	2.71643e-08	0.00107504	0.000512999	0.000717617	3	1	2	0.0165961	0.00935752	0.0202989	92	53	115	1	ensembl_havana	gene	36795527	37034129	238602	GRIK3	protein_coding
ENSG00000260947	4.14426	-0.302447	21.7578	3.09324e-06	9.01028e-06	0.0484842	0	0	2	0	0	0.292886	0.358323	0.33435	24	30	28	9	havana	gene	33697459	33700986	3527	RP11-384P7.7	lincRNA
ENSG00000133124	4.14357	3.01401	47.094	6.7663e-12	5.66433e-11	0.15241	0.155848	0.327015	7	5	15	2.94838	4.80591	3.48555	269	448	325	X	ensembl_havana	gene	108732482	108736409	3927	IRS4	protein_coding
ENSG00000136193	4.14234	7.28063	110.258	8.60268e-26	2.2041e-23	0.269226	0.235437	0.204925	221	135	168	4.64665	3.97644	3.89022	7577	6625	6483	7	ensembl_havana	gene	29920103	29990289	70186	SCRN1	protein_coding
ENSG00000146859	4.13878	3.01133	34.2059	4.95779e-09	2.42439e-08	0.042414	0.00674655	0.122688	9	1	26	0.666638	0.982178	0.745152	281	423	321	7	ensembl_havana	gene	135148072	135166215	18143	TMEM140	protein_coding
ENSG00000069712	4.13771	1.96869	30.5191	3.30591e-08	1.39015e-07	0.0483854	0.027707	0	10	4	0	0.435998	0.31945	0.405169	179	134	170	1	ensembl_havana	gene	92167052	92184723	17671	KIAA1107	protein_coding
ENSG00000124422	4.13751	7.93959	110.173	8.97815e-26	2.26836e-23	0.559468	0.579214	0.643543	289	209	332	9.7336	11.4457	10.2384	9988	12000	10737	17	ensembl_havana	gene	20999593	21043760	44167	USP22	protein_coding
ENSG00000176542	4.13562	3.85984	64.0098	1.238e-15	2.21876e-14	0.0354331	0.0329714	0.0266092	20	13	15	0.569006	0.586586	0.513133	638	672	588	3	ensembl_havana	gene	113648385	113696646	48261	KIAA2018	protein_coding
ENSG00000165997	4.13322	6.70301	106.723	5.11898e-25	1.05818e-22	0.465311	0.638604	0.423557	121	116	110	8.93208	8.95058	8.53348	4614	4724	4505	10	ensembl_havana	gene	18659405	18681639	22234	ARL5B	protein_coding
ENSG00000107864	4.1309	1.6372	38.2596	6.19324e-10	3.59137e-09	0.00209911	0.00150252	0.000350304	6	3	1	0.0199012	0.0243044	0.0217134	113	141	126	10	ensembl_havana	gene	92046692	92291087	244395	CPEB3	protein_coding
ENSG00000168769	4.13066	1.59337	35.5728	2.45697e-09	1.27444e-08	0.00191506	0.00456928	0.000639181	3	5	1	0.0469172	0.0286211	0.040877	146	91	130	4	ensembl_havana	gene	105145875	105279816	133941	TET2	protein_coding
ENSG00000112851	4.13046	5.56369	82.9317	8.4937e-20	3.92155e-18	0.038348	0.0454871	0.0186503	70	58	34	0.559005	0.582748	0.556965	2027	2159	2064	5	ensembl_havana	gene	65926475	66082549	156074	ERBB2IP	protein_coding
ENSG00000228343	4.13024	0.934783	19.6652	9.22648e-06	2.4617e-05	0.556411	0	0	9	0	0	2.20968	1.94947	2.52758	71	64	83	X	havana	gene	48579774	48581157	1383	RP11-1148L6.5	antisense
ENSG00000114450	4.12975	4.38987	66.695	3.16944e-16	6.3778e-15	0.0456985	0.0537387	0.0294156	28	23	18	0.884043	0.694769	0.652789	1076	864	812	3	ensembl_havana	gene	179399202	179451590	52388	GNB4	protein_coding
ENSG00000151491	4.12856	2.25302	42.8315	5.96637e-11	4.14411e-10	0.00228291	0.00280129	0.000653104	7	6	2	0.0333276	0.0249061	0.0387152	203	155	241	12	ensembl_havana	gene	15620158	15882329	262171	EPS8	protein_coding
ENSG00000236792	4.12771	2.2022	39.2169	3.79237e-10	2.29345e-09	0.386886	2.49236	0.774774	2	9	4	23.0791	13.7246	18.2948	237	144	192	1	havana	gene	192247505	192247947	442	RP11-142L4.2	processed_pseudogene
ENSG00000162733	4.12617	2.71924	35.0745	3.17334e-09	1.61111e-08	0.00438395	0.0101985	0.000548703	8	13	1	0.090483	0.0440095	0.0925855	328	163	343	1	ensembl_havana	gene	162631373	162787400	156027	DDR2	protein_coding
ENSG00000115365	4.12433	6.26794	100.206	1.3732e-23	1.78427e-21	0.167676	0.250593	0.132838	91	95	72	3.38285	2.81342	3.14671	3647	3099	3467	2	ensembl_havana	gene	210431249	210477652	46403	LANCL1	protein_coding
ENSG00000161847	4.12427	3.66564	28.3376	1.019e-07	3.92808e-07	0.0686841	0.0140467	0.0884223	14	2	18	0.298834	3.22695	0.555814	121	1335	230	19	ensembl_havana	gene	10316212	10333640	17428	RAVER1	protein_coding
ENSG00000250826	4.1239	2.07167	32.2545	1.35246e-08	6.10183e-08	0.762728	0.545953	0	10	5	0	6.98809	5.48663	7.25104	182	146	193	4	havana	gene	82128535	82129656	1121	HNRNPA3P13	processed_pseudogene
ENSG00000139354	4.122	3.77868	59.9867	9.54993e-15	1.41815e-13	0.0297518	0.0291419	0.0203828	19	13	13	0.525778	0.370325	0.496727	667	480	644	12	ensembl_havana	gene	100573683	100628286	54603	GAS2L3	protein_coding
ENSG00000174738	4.12142	5.57025	90.4893	1.85979e-21	1.34787e-19	0.142672	0.186938	0.11138	59	54	46	2.39812	2.80464	2.34296	1970	2354	1967	3	ensembl_havana	gene	23945260	23980618	35358	NR1D2	protein_coding
ENSG00000176994	4.12113	3.54427	50.2531	1.35143e-12	1.28846e-11	0.119159	0.108554	0.249473	11	7	23	2.12129	3.1383	2.88672	389	588	541	17	ensembl_havana	gene	18315310	18323203	7893	SMCR8	protein_coding
ENSG00000164327	4.1186	4.33268	62.0502	3.34808e-15	5.49684e-14	0.0219253	0.0161423	0.010036	35	18	16	0.307468	0.215126	0.29962	975	697	971	5	ensembl_havana	gene	38937919	39074408	136489	RICTOR	protein_coding
ENSG00000119682	4.11473	5.55396	92.208	7.80307e-22	6.36527e-20	0.103156	0.0615316	0.0932473	72	30	65	1.67544	1.41886	1.32605	2323	2010	1879	14	ensembl_havana	gene	74653437	74713115	59678	AREL1	protein_coding
ENSG00000269728	4.11355	3.06577	48.871	2.73369e-12	2.46914e-11	0.327593	0.703464	0.287015	8	12	7	8.96709	6.09306	6.81766	435	302	338	3	havana	gene	179396089	179398177	2088	RP11-145M9.4	lincRNA
ENSG00000114933	4.11354	5.17413	85.0415	2.92163e-20	1.51417e-18	0.0378645	0.052884	0.0369888	41	40	40	0.748036	0.731675	0.706015	1609	1608	1552	2	ensembl_havana	gene	205993721	206086303	92582	INO80D	protein_coding
ENSG00000117479	4.11312	5.01965	74.8248	5.1439e-18	1.57001e-16	0.216715	0.193903	0.0891232	56	35	23	2.62803	2.77617	2.79834	1349	1456	1468	1	ensembl_havana	gene	169463909	169486003	22094	SLC19A2	protein_coding
ENSG00000145431	4.11267	1.35387	35.0546	3.20597e-09	1.62496e-08	0.00202669	0.00116054	0.000405862	5	2	1	0.0232616	0.0193719	0.0191673	114	97	96	4	ensembl_havana	gene	156760454	156971394	210940	PDGFC	protein_coding
ENSG00000106723	4.11188	7.65371	106.649	5.31496e-25	1.08634e-22	0.320129	0.184401	0.238985	338	136	252	4.39742	4.18772	3.99118	9223	8974	8555	9	ensembl_havana	gene	88388419	88478694	90275	SPIN1	protein_coding
ENSG00000226723	4.11025	3.04961	47.5899	5.25394e-12	4.49762e-11	0.987826	2.04266	0.549502	9	13	5	21.7697	14.0603	22.0583	394	260	408	1	havana	gene	192246708	192247487	779	RP11-142L4.3	processed_pseudogene
ENSG00000229593	4.10902	0.476574	27.7912	1.35142e-07	5.09085e-07	0.0478198	0	0.143645	1	0	3	1.15549	1.10736	1.43685	48	47	61	2	havana	gene	25079901	25081689	1788	SUCLA2P3	processed_pseudogene
ENSG00000069956	4.10871	6.80229	107.757	3.03898e-25	6.82494e-23	0.118685	0.110439	0.0883859	160	104	119	1.86894	1.66364	1.9252	5005	4552	5269	15	ensembl_havana	gene	51952106	52067372	115266	MAPK6	protein_coding
ENSG00000249558	4.10611	1.27434	34.079	5.29195e-09	2.57395e-08	0.164269	0.470327	0.0822406	2	4	1	1.77791	5.46313	4.53123	43	135	112	3	havana	gene	126766434	126767475	1041	RCC2P4	processed_pseudogene
ENSG00000162636	4.10565	5.30738	76.3914	2.32668e-18	7.50436e-17	0.0715783	0.0649458	0.0252363	71	45	25	0.788663	1.08333	0.73793	1554	2181	1486	1	ensembl_havana	gene	108560089	108644900	84811	FAM102B	protein_coding
ENSG00000114439	4.10553	5.89332	96.0215	1.1364e-22	1.19493e-20	0.0228291	0.027164	0.0175151	77	64	59	0.414916	0.313481	0.430672	2780	2146	2949	3	ensembl_havana	gene	107522936	107811324	288388	BBX	protein_coding
ENSG00000198836	4.10173	6.56336	92.7081	6.06048e-22	5.01119e-20	0.103734	0.146164	0.0597036	127	125	73	1.77671	1.37634	1.92397	4321	3420	4782	3	ensembl_havana	gene	193593144	193697823	104679	OPA1	protein_coding
ENSG00000111961	4.10056	5.01412	81.3474	1.89327e-19	7.97232e-18	0.0140595	0.0161893	0.00826298	46	37	27	0.185864	0.203296	0.256991	1208	1350	1707	6	ensembl_havana	gene	148272304	148552050	279746	SASH1	protein_coding
ENSG00000160007	4.09748	5.88225	100.707	1.06649e-23	1.4161e-21	0.0623444	0.0892509	0.0743155	63	63	75	1.26933	1.21503	1.35219	2548	2492	2774	19	ensembl_havana	gene	46918676	47005077	86401	ARHGAP35	protein_coding
ENSG00000113580	4.0966	3.06807	53.7137	2.31935e-13	2.58684e-12	0.00325554	0.0077676	0.00597621	6	10	11	0.112535	0.0569422	0.121339	412	213	454	5	ensembl_havana	gene	143277931	143435512	157581	NR3C1	protein_coding
ENSG00000198087	4.0965	6.69068	99.9914	1.53058e-23	1.96076e-21	0.0686422	0.103999	0.0595669	120	127	104	1.4608	1.13889	1.28935	5073	4041	4576	6	ensembl_havana	gene	47477789	47627263	149474	CD2AP	protein_coding
ENSG00000134352	4.09597	3.22872	51.904	5.8282e-13	5.95957e-12	0.0228393	0.0183917	0.0100051	16	9	7	0.312586	0.272181	0.272112	435	387	387	5	ensembl_havana	gene	55935095	55994993	59898	IL6ST	protein_coding
ENSG00000187987	4.09372	2.14995	44.8837	2.09093e-11	1.60558e-10	0.0443321	0.021155	0.0517877	6	2	7	0.658351	0.720801	0.658747	177	198	181	6	ensembl_havana	gene	28431930	28443502	11572	ZSCAN23	protein_coding
ENSG00000140563	4.08928	2.12026	37.837	7.69079e-10	4.39118e-09	0.00304863	0.00242464	0.000339175	9	5	1	0.0322286	0.0347143	0.0240269	189	208	144	15	ensembl_havana	gene	94231538	94483952	252414	MCTP2	protein_coding
ENSG00000144597	4.08869	5.03414	75.5024	3.64958e-18	1.13486e-16	0.128547	0.22083	0.125035	35	42	34	3.04881	2.40492	2.41517	1649	1329	1335	3	ensembl_havana	gene	15427355	15450635	23280	EAF1	protein_coding
ENSG00000279117	4.0874	2.25899	38.5054	5.46037e-10	3.19902e-09	0.585378	0.157128	0.0366335	16	3	1	2.98366	5.42583	2.37883	162	301	132	11	havana	gene	75260129	75262466	2337	CTD-2562J17.6	TEC
ENSG00000115464	4.08602	5.73821	97.7208	4.81747e-23	5.40954e-21	0.0184098	0.0207385	0.0226643	61	48	75	0.427221	0.300071	0.331511	2812	2018	2230	2	ensembl_havana	gene	61187463	61470769	283306	USP34	protein_coding
ENSG00000012174	4.08446	3.85834	60.9012	6.00108e-15	9.3624e-14	0.0242754	0.0561382	0.0280464	13	21	15	0.580938	0.496822	0.67146	618	540	730	X	ensembl_havana	gene	21839636	21885424	45788	MBTPS2	protein_coding
ENSG00000011258	4.08238	6.84338	96.6565	8.24605e-23	8.9288e-21	0.179812	0.186405	0.105544	174	126	102	2.86746	2.39203	2.5477	5512	4698	5005	17	ensembl_havana	gene	51177425	51260163	82738	MBTD1	protein_coding
ENSG00000153707	4.08173	4.41672	62.7289	2.3721e-15	3.99915e-14	0.00122758	0.0013846	0.000558712	33	26	15	0.0188761	0.0142593	0.0185251	1008	778	1011	9	ensembl_havana	gene	8314246	10612723	2298477	PTPRD	protein_coding
ENSG00000111707	4.08111	6.75499	101.935	5.73873e-24	8.77667e-22	0.283289	0.337958	0.242546	138	115	118	5.65992	4.5332	4.40869	5477	4482	4360	12	ensembl_havana	gene	118376380	118418031	41651	SUDS3	protein_coding
ENSG00000198431	4.07992	7.41613	107.921	2.79654e-25	6.35899e-23	0.14237	0.148311	0.128553	224	163	202	2.69625	1.92337	2.54088	8427	6142	8116	12	ensembl_havana	gene	104215779	104350305	134526	TXNRD1	protein_coding
ENSG00000240890	4.07982	1.48512	31.4785	2.01657e-08	8.8118e-08	0.234527	0	0.100642	7	0	3	2.27691	1.48566	1.86486	135	90	113	3	havana	gene	132386522	132389074	2552	RP11-65E22.2	processed_pseudogene
ENSG00000143924	4.07838	6.96324	104.795	1.35468e-24	2.4643e-22	0.0869698	0.0937532	0.0729184	166	125	139	1.63018	1.1807	1.49731	6181	4574	5802	2	ensembl_havana	gene	42169350	42332548	163198	EML4	protein_coding
ENSG00000111885	4.07666	4.09361	45.6544	1.41069e-11	1.11914e-10	0.0163519	0.0184435	0.00297693	33	26	6	0.188081	0.176269	0.179886	754	722	737	6	ensembl_havana	gene	119177209	119349761	172552	MAN1A1	protein_coding
ENSG00000108055	4.07481	6.10627	82.5855	1.01196e-19	4.60213e-18	0.194401	0.261735	0.141355	84	79	61	4.0578	1.87458	4.57584	3483	1644	4014	10	ensembl_havana	gene	110567691	110604636	36945	SMC3	protein_coding
ENSG00000163590	4.07446	3.89191	55.6826	8.51668e-14	1.03699e-12	0.00423139	0.00870776	0.00317765	16	23	12	0.0927926	0.076747	0.0837621	697	589	643	3	ensembl_havana	gene	160755602	161078907	323305	PPM1L	protein_coding
ENSG00000109572	4.07143	6.14434	102.007	5.53381e-24	8.67806e-22	0.0592907	0.090391	0.0663065	77	82	86	1.20358	1.18178	1.19248	3105	3115	3144	4	ensembl_havana	gene	169612633	169723673	111040	CLCN3	protein_coding
ENSG00000072736	4.07136	4.33242	71.4296	2.87325e-17	7.42433e-16	0.0136085	0.0143995	0.0177732	23	17	30	0.279385	0.214266	0.28241	938	735	969	16	ensembl_havana	gene	68084751	68229259	144508	NFATC3	protein_coding
ENSG00000180776	4.06983	6.03995	88.8053	4.35638e-21	2.81017e-19	0.0985078	0.0987152	0.0591812	100	70	60	1.6186	1.1726	1.46587	3264	2416	3021	13	ensembl_havana	gene	21372573	21459370	86797	ZDHHC20	protein_coding
ENSG00000134709	4.06801	5.52744	73.0112	1.28913e-17	3.63575e-16	0.119385	0.101353	0.0444798	86	51	32	1.52623	1.31116	1.34776	2184	1917	1971	1	ensembl_havana	gene	59814786	59876378	61592	HOOK1	protein_coding
ENSG00000065243	4.06735	5.17063	78.3731	8.53064e-19	3.05474e-17	0.0382425	0.0241532	0.019146	68	30	34	0.455524	0.431152	0.437137	1609	1556	1578	1	ensembl_havana	gene	88684222	88836255	152033	PKN2	protein_coding
ENSG00000248445	4.06349	2.98306	34.8321	3.59403e-09	1.80257e-08	0.00281585	0.0161244	0.0281949	2	8	20	0.242394	0.304528	0.157427	342	439	227	5	havana	gene	116447547	116508276	60729	SEMA6A-AS1	antisense
ENSG00000112972	4.06201	7.05689	95.4372	1.52659e-22	1.56894e-20	0.467979	0.89834	0.482784	132	177	136	13.0463	6.16784	11.8838	7310	3531	6805	5	ensembl_havana	gene	43289395	43313512	24117	HMGCS1	protein_coding
ENSG00000171262	4.05979	5.99573	91.129	1.34606e-21	1.02026e-19	0.216409	0.277003	0.155506	85	76	61	4.06415	3.03191	3.56664	3171	2417	2844	15	ensembl_havana	gene	38454127	38487710	33583	FAM98B	protein_coding
ENSG00000139505	4.05794	4.24183	49.7407	1.75469e-12	1.6369e-11	0.0695336	0.0761211	0.0184298	34	26	9	0.961569	0.654957	0.885479	934	650	879	13	ensembl_havana	gene	25246201	25288009	41808	MTMR6	protein_coding
ENSG00000176986	4.05759	4.70296	74.9874	4.73728e-18	1.45322e-16	0.104657	0.118979	0.0832177	34	27	27	1.5573	1.32248	2.35925	1005	872	1556	10	ensembl_havana	gene	73744384	73772161	27777	SEC24C	protein_coding
ENSG00000204217	4.05714	4.65947	74.0386	7.66057e-18	2.26591e-16	0.020612	0.0115465	0.0130114	46	18	29	0.260758	0.256538	0.220497	1156	1162	999	2	ensembl_havana	gene	202376936	202567751	190815	BMPR2	protein_coding
ENSG00000151718	4.05548	6.76258	107.598	3.29249e-25	7.30411e-23	0.0532736	0.0547121	0.057208	138	99	148	0.93611	1.00998	0.81234	4817	5310	4272	4	ensembl_havana	gene	183099293	183320777	221484	WWC2	protein_coding
ENSG00000155850	4.05217	4.09196	63.1623	1.90354e-15	3.2791e-14	0.0627191	0.0411526	0.0706503	24	11	27	1.01692	0.871687	1.00148	773	677	778	5	ensembl_havana	gene	149960737	149993455	32718	SLC26A2	protein_coding
ENSG00000078114	4.05132	5.82734	92.9339	5.40698e-22	4.56402e-20	0.0188696	0.0170774	0.0128132	87	55	59	0.291632	0.301567	0.214954	2671	2822	2012	10	ensembl_havana	gene	20779973	21174187	394214	NEBL	protein_coding
ENSG00000204186	4.04804	4.98666	79.539	4.72796e-19	1.78067e-17	0.107509	0.107735	0.0602829	50	35	28	1.3043	1.641	1.50396	1205	1549	1420	2	ensembl_havana	gene	206274663	206314428	39765	ZDBF2	protein_coding
ENSG00000204131	4.04559	1.40822	34.2561	4.83168e-09	2.36717e-08	0.0110854	0.0317393	0.0665986	1	2	6	0.574787	0.622645	0.556962	103	114	102	X	ensembl_havana	gene	72133649	72141362	7713	NHSL2	protein_coding
ENSG00000198780	4.04554	5.07827	79.7897	4.16457e-19	1.59155e-17	0.0593118	0.0287597	0.0431046	62	21	45	0.69877	0.763569	0.647455	1451	1620	1374	5	ensembl_havana	gene	74777574	74866951	89377	FAM169A	protein_coding
ENSG00000136381	4.0444	6.90605	101.317	7.83851e-24	1.12276e-21	0.227026	0.252357	0.163135	170	132	122	3.75126	2.92996	3.85147	5580	4453	5855	15	ensembl_havana	gene	78437431	78501456	64025	IREB2	protein_coding
ENSG00000077097	4.04324	7.21431	94.0256	3.11466e-22	2.83294e-20	0.238632	0.378158	0.166109	187	207	130	4.50643	3.18897	4.75081	7015	5072	7558	3	ensembl_havana	gene	25597905	25664907	67002	TOP2B	protein_coding
ENSG00000185278	4.04021	5.56046	86.6264	1.31084e-20	7.59413e-19	0.149466	0.162205	0.130349	62	47	54	2.04488	3.39585	2.02464	1685	2859	1705	1	ensembl_havana	gene	173868082	173903549	35467	ZBTB37	protein_coding
ENSG00000021826	4.03929	5.48938	88.7642	4.44784e-21	2.85903e-19	0.027167	0.0261304	0.0221018	64	43	52	0.425452	0.347806	0.476519	1991	1663	2279	2	ensembl_havana	gene	210477682	210679107	201425	CPS1	protein_coding
ENSG00000260578	4.03906	0.794926	30.1281	4.04438e-08	1.67474e-07	0.0269297	0.077104	0.0539291	1	2	2	0.78628	1.26049	0.623452	58	95	47	18	havana	gene	67481791	67484966	3175	CTD-2541J13.1	lincRNA
ENSG00000169499	4.0384	3.69703	60.8441	6.17774e-15	9.58051e-14	0.0176477	0.018527	0.0235607	15	11	20	0.354765	0.300848	0.328589	599	519	567	8	ensembl_havana	gene	38901235	38973909	72674	PLEKHA2	protein_coding
ENSG00000115159	4.03792	4.87598	72.0435	2.1051e-17	5.59853e-16	0.019166	0.022636	0.0134335	40	33	28	0.34806	0.210817	0.360399	1443	893	1527	2	ensembl_havana	gene	156435290	156613735	178445	GPD2	protein_coding
ENSG00000140987	4.03772	0.853588	30.3763	3.55855e-08	1.48745e-07	0.00900778	0	0.0180389	2	0	4	0.14964	0.173087	0.144203	66	78	65	16	ensembl_havana	gene	3382081	3401065	18984	ZSCAN32	protein_coding
ENSG00000118689	4.03747	3.52974	49.1018	2.43015e-12	2.21477e-11	0.01574	0.0137158	0.00411141	23	14	6	0.167429	0.170275	0.16821	486	505	499	6	ensembl_havana	gene	108559835	108684774	124939	FOXO3	protein_coding
ENSG00000228212	4.03725	0.0852019	21.1115	4.33318e-06	1.23068e-05	0.0850201	0	0	3	0	0	0.770391	0.363042	0.460667	54	26	33	5	havana	gene	37209364	37212381	3017	OFD1P17	processed_pseudogene
ENSG00000139517	4.03445	4.41798	66.4209	3.64219e-16	7.22521e-15	0.026399	0.0492943	0.0252839	23	30	22	0.587044	0.485211	0.520141	1016	858	920	13	ensembl_havana	gene	27545911	27620404	74493	LNX2	protein_coding
ENSG00000163235	4.03419	2.03109	38.5856	5.24051e-10	3.08612e-09	0.00879706	0.00114488	0.00320307	11	1	4	0.060791	0.0768357	0.0630287	151	195	160	2	ensembl_havana	gene	70447280	70554193	106913	TGFA	protein_coding
ENSG00000070366	4.03277	3.88049	61.2881	4.93062e-15	7.83344e-14	0.0070103	0.00602148	0.00701937	20	12	20	0.125986	0.0896308	0.118442	714	519	686	17	ensembl_havana	gene	2059839	2303771	243932	SMG6	protein_coding
ENSG00000172667	4.02988	5.0247	77.8005	1.13994e-18	3.95736e-17	0.0854149	0.0666972	0.0513152	55	30	33	1.16095	1.25869	0.881245	1485	1645	1152	3	ensembl_havana	gene	179017223	179072279	55056	ZMAT3	protein_coding
ENSG00000233874	4.02847	0.619542	26.2987	2.92486e-07	1.03453e-06	0.0472125	0	0.189094	1	0	4	1.14082	1.67484	1.25581	48	72	54	X	havana	gene	109568478	109570289	1811	RP1-136J15.5	processed_pseudogene
ENSG00000226783	4.02574	1.89153	37.7416	8.07638e-10	4.58973e-09	0.280449	0.150557	0.0702029	8	3	2	3.10594	2.57355	2.27935	176	149	132	9	havana	gene	122685933	122688372	2439	TLK1P1	processed_pseudogene
ENSG00000220494	4.02553	1.52766	26.9351	2.10401e-07	7.63193e-07	0.614237	0.175866	0	10	2	0	3.80328	3.29872	3.41891	123	109	113	6	havana	gene	147406889	147408281	1392	YAP1P1	processed_pseudogene
ENSG00000100934	4.02497	6.15175	90.1222	2.23895e-21	1.57863e-19	0.127603	0.119683	0.0726958	116	76	66	1.89995	1.42867	1.79947	3431	2636	3321	14	ensembl_havana	gene	39031919	39109646	77727	SEC23A	protein_coding
ENSG00000100644	4.02483	7.24922	100.755	1.04107e-23	1.39714e-21	0.314476	0.408427	0.272682	194	176	168	6.294	4.27131	5.65557	7713	5348	7083	14	ensembl_havana	gene	61695513	61748259	52746	HIF1A	protein_coding
ENSG00000196335	4.02482	0.165058	25.0287	5.64823e-07	1.89256e-06	0.00139771	0.00100046	0	2	1	0	0.012665	0.0103298	0.0189331	36	30	55	7	ensembl_havana	gene	23710167	23832513	122346	STK31	protein_coding
ENSG00000084093	4.02359	6.01263	92.1655	7.97214e-22	6.47416e-20	0.269028	0.328239	0.202032	88	75	66	4.78775	3.44178	4.71488	3111	2285	3131	4	ensembl_havana	gene	56907876	56935844	27968	REST	protein_coding
ENSG00000206077	4.02298	0.224364	23.2061	1.45537e-06	4.49826e-06	0.00604339	0	0	4	0	0	0.0289016	0.0364754	0.0290241	38	49	39	5	ensembl_havana	gene	710360	766952	56592	ZDHHC11B	protein_coding
ENSG00000251664	4.02218	0.456819	26.1228	3.20384e-07	1.12338e-06	0.00062391	0.00267953	0	1	3	0	0.0166462	0.0126034	0.0178247	53	41	58	5	ensembl_havana	gene	140875302	141012344	137042	PCDHA12	protein_coding
ENSG00000088387	4.02135	4.24772	68.0851	1.56586e-16	3.36697e-15	0.00816698	0.0062634	0.00759344	28	15	26	0.122458	0.111088	0.126145	834	773	878	13	ensembl_havana	gene	98793487	99086625	293138	DOCK9	protein_coding
ENSG00000140526	4.02102	3.87772	58.9578	1.61087e-14	2.28932e-13	0.016371	0.0170446	0.0104314	22	16	14	0.262595	0.210816	0.233121	701	575	636	15	ensembl_havana	gene	89087459	89202360	114901	ABHD2	protein_coding
ENSG00000129128	4.02018	6.92395	98.7079	2.92625e-23	3.50207e-21	0.995584	1.43522	1.01779	143	144	146	21.4211	17.8579	16.2587	6112	5206	4741	4	ensembl_havana	gene	176319964	176332245	12281	SPCS3	protein_coding
ENSG00000261409	4.01915	5.02	70.3581	4.94599e-17	1.22412e-15	0.975697	0.980202	0.394212	57	40	23	11.0212	14.9447	10.1855	1279	1772	1208	X	havana	gene	108719949	108724944	4995	RP6-24A23.7	sense_overlapping
ENSG00000128923	4.01723	5.06019	76.7355	1.95458e-18	6.44686e-17	0.040532	0.0472295	0.037753	43	35	40	0.697058	0.827136	0.5307	1469	1781	1143	15	ensembl_havana	gene	58771192	58861900	90708	FAM63B	protein_coding
ENSG00000137558	4.01677	0.718818	28.2706	1.05487e-07	4.04921e-07	0.0140204	0	0.0028077	5	0	1	0.0846951	0.111907	0.0635361	60	81	46	8	ensembl_havana	gene	74824537	74855029	30492	PI15	protein_coding
ENSG00000112414	4.01289	3.01194	47.5536	5.35207e-12	4.57731e-11	0.00296034	0.00847594	0.00829969	5	10	14	0.118326	0.0965569	0.088075	397	331	302	6	ensembl_havana	gene	142301854	142446266	144412	GPR126	protein_coding
ENSG00000180263	4.0124	5.44733	88.5241	5.0218e-21	3.17193e-19	0.0382754	0.0365295	0.0322416	63	42	53	0.630646	0.510672	0.593438	2062	1706	1983	12	ensembl_havana	gene	95076749	95217482	140733	FGD6	protein_coding
ENSG00000118200	4.01206	5.42065	89.936	2.45988e-21	1.70793e-19	0.0367003	0.0474875	0.0388679	52	47	55	0.655866	0.637748	0.683476	1846	1834	1966	1	ensembl_havana	gene	200739558	200860704	121146	CAMSAP2	protein_coding
ENSG00000005100	4.01191	6.2852	105.482	9.57499e-25	1.82741e-22	0.358435	0.282655	0.3224	118	65	106	5.67308	4.93585	4.9346	3710	3298	3298	17	ensembl_havana	gene	5440912	5469060	28148	DHX33	protein_coding
ENSG00000011566	4.01133	5.65536	91.5209	1.10422e-21	8.54763e-20	0.0327374	0.0364515	0.0245848	72	56	54	0.503789	0.459025	0.537074	2201	2049	2398	2	ensembl_havana	gene	39249266	39437312	188046	MAP4K3	protein_coding
ENSG00000280128	4.00925	2.23073	43.8946	3.4655e-11	2.51761e-10	0.230774	0.0991115	0.0924291	10	3	4	1.74259	2.58105	2.39852	150	227	211	6	havana	gene	30282349	30286054	3705	XXbac-BPG283O16.9	TEC
ENSG00000197128	4.00884	3.95934	56.3387	6.10038e-14	7.63744e-13	0.117588	0.112224	0.290425	15	10	37	2.78212	2.28652	2.78406	705	592	721	19	ensembl_havana	gene	57466663	57477570	10907	ZNF772	protein_coding
ENSG00000197323	4.00726	6.12889	101.493	7.1728e-24	1.03556e-21	0.0505573	0.0827164	0.0701487	70	80	97	1.30672	0.73092	1.27968	3594	2054	3597	1	ensembl_havana	gene	114392777	114511160	118383	TRIM33	protein_coding
ENSG00000177311	4.00604	3.59557	57.1354	4.06807e-14	5.30796e-13	0.0115746	0.0107218	0.0102261	17	11	15	0.194338	0.148945	0.186469	567	444	556	3	ensembl_havana	gene	141324213	141449792	125579	ZBTB38	protein_coding
ENSG00000163428	4.00437	5.41958	85.3932	2.44564e-20	1.30849e-18	0.272036	0.192256	0.148262	79	39	43	3.27106	3.54761	2.80718	1887	2091	1655	3	ensembl_havana	gene	120324509	120349339	24830	LRRC58	protein_coding
ENSG00000182827	4.00361	5.29073	69.5537	7.43637e-17	1.7683e-15	0.152497	0.148452	0.050898	75	51	25	1.67456	1.7241	1.77575	1636	1721	1773	1	ensembl_havana	gene	226144679	226186730	42051	ACBD3	protein_coding
ENSG00000136111	4.00218	5.1909	82.6848	9.62406e-20	4.40986e-18	0.0229507	0.0223171	0.0186445	53	36	43	0.325242	0.298484	0.409965	1492	1399	1922	13	ensembl_havana	gene	75284665	75482114	197449	TBC1D4	protein_coding
ENSG00000143401	4.0004	7.15779	95.5749	1.42399e-22	1.4718e-20	0.853139	1.00053	0.859069	177	145	178	20.3673	9.72961	15.233	8394	4097	6416	1	ensembl_havana	gene	150218417	150236156	17739	ANP32E	protein_coding
ENSG00000164187	3.99802	3.30963	52.2405	4.91039e-13	5.08394e-12	0.0207571	0.0297155	0.0143889	13	13	9	0.367331	0.311532	0.332689	457	396	423	5	ensembl_havana	gene	36098412	36151961	53549	LMBRD2	protein_coding
ENSG00000203441	3.99638	0.135959	24.7671	6.46923e-07	2.14201e-06	0.129059	0.0923794	0	2	1	0	1.16944	0.953815	1.65286	36	30	52	13	havana	gene	99499727	99501052	1325	LINC00449	antisense
ENSG00000145715	3.99497	5.20531	83.2827	7.11188e-20	3.36032e-18	0.033086	0.0404578	0.0310583	48	41	45	0.572885	0.542025	0.545283	1651	1596	1606	5	ensembl_havana	gene	87267888	87391931	124043	RASA1	protein_coding
ENSG00000164983	3.99264	3.68424	44.1061	3.11052e-11	2.29175e-10	0.0323967	0.0342797	0.00987261	23	17	7	0.494223	0.308133	0.360092	697	444	519	8	ensembl_havana	gene	124311990	124372692	60702	TMEM65	protein_coding
ENSG00000010818	3.99033	3.02914	50.6517	1.10301e-12	1.0703e-11	0.00662004	0.00442266	0.00353526	15	7	8	0.0777598	0.0819774	0.0691306	350	377	318	6	ensembl_havana	gene	142751467	142945201	193734	HIVEP2	protein_coding
ENSG00000137962	3.99001	3.69812	52.1872	5.04539e-13	5.21185e-12	0.0122068	0.0184458	0.00679033	18	19	10	0.204491	0.190787	0.169694	599	571	508	1	ensembl_havana	gene	94148988	94275068	126080	ARHGAP29	protein_coding
ENSG00000226549	3.98973	3.1368	43.9461	3.37541e-11	2.46199e-10	0.870852	1.36003	0.554896	11	12	7	20.7239	12.092	11.5819	520	310	297	17	havana	gene	20784645	20785725	1080	SCDP1	processed_pseudogene
ENSG00000196628	3.9859	5.78967	92.1564	8.00887e-22	6.47508e-20	0.0106284	0.0188118	0.015673	55	68	81	0.240476	0.218034	0.240157	2472	2290	2523	18	ensembl_havana	gene	55222331	55664787	442456	TCF4	protein_coding
ENSG00000231700	3.98361	0.0541338	20.2931	6.64398e-06	1.81718e-05	0.460513	0	0	3	0	0	4.09556	1.81516	2.49521	53	24	33	1	havana	gene	157709086	157709643	557	RP11-367J7.4	processed_pseudogene
ENSG00000213985	3.98348	3.40308	56.2187	6.48427e-14	8.07913e-13	0.654608	0.79295	0.705874	13	11	14	12.1167	11.2388	10.7647	478	453	434	19	havana	gene	20257720	20259418	1698	AC078899.1	processed_pseudogene
ENSG00000164754	3.9818	7.72733	91.9385	8.94139e-22	7.04124e-20	0.848191	1.18464	0.609594	287	280	206	15.6734	10.3486	15.0815	10535	7107	10360	8	ensembl_havana	gene	116845935	116874866	28931	RAD21	protein_coding
ENSG00000123684	3.98134	4.31074	58.8138	1.73318e-14	2.44595e-13	0.0323147	0.0336444	0.015688	33	24	16	0.498867	0.372466	0.386843	1012	772	802	1	ensembl_havana	gene	211743457	211830772	87315	LPGAT1	protein_coding
ENSG00000170832	3.97927	6.12551	100.87	9.8233e-24	1.35803e-21	0.0407526	0.0291703	0.0323629	116	58	92	0.506333	0.588518	0.511189	2863	3400	2954	17	ensembl_havana	gene	60179094	60422470	243376	USP32	protein_coding
ENSG00000162738	3.97812	6.38613	102.18	5.07034e-24	8.03394e-22	0.398716	0.287576	0.374852	131	66	123	5.00104	6.07039	5.61009	3264	4048	3742	1	ensembl_havana	gene	160400586	160428678	28092	VANGL2	protein_coding
ENSG00000215301	3.97787	8.03549	88.6901	4.61777e-21	2.93713e-19	1.04116	1.1169	0.792199	379	284	288	19.6555	11.0447	16.709	14213	8160	12348	X	ensembl_havana	gene	41333348	41364472	31124	DDX3X	protein_coding
ENSG00000134970	3.97673	6.47546	61.5503	4.31568e-15	6.96598e-14	0.614363	0.954897	0.237275	140	152	54	10.2568	7.52635	7.63469	4643	3481	3532	5	havana	gene	115613508	115632992	19484	TMED7	protein_coding
ENSG00000156017	3.97653	5.47776	76.56	2.13621e-18	6.96412e-17	0.10642	0.167841	0.0740483	59	65	41	1.92315	1.6432	1.67121	2118	1849	1881	9	ensembl_havana	gene	74981020	75028423	47403	C9orf41	protein_coding
ENSG00000120519	3.975	2.20362	39.0389	4.15444e-10	2.4917e-09	0.0012762	0.00411071	0.000958388	4	9	3	0.0361375	0.0204355	0.0341029	225	130	217	4	ensembl_havana	gene	146253975	146521964	267989	SLC10A7	protein_coding
ENSG00000213090	3.97386	0.872114	28.2634	1.05877e-07	4.06161e-07	0.123736	0.0885692	0	4	2	0	1.19907	0.960199	1.08186	77	63	71	2	havana	gene	201410544	201413308	2764	AC007256.5	processed_pseudogene
ENSG00000214185	3.97072	4.18682	64.4251	1.00272e-15	1.83321e-14	0.784748	1.12343	0.785763	22	22	22	15.8018	11.986	14.2496	880	682	811	20	havana	gene	34213495	34215892	2397	XPOTP1	processed_pseudogene
ENSG00000173905	3.97031	4.6649	72.2962	1.85201e-17	5.02834e-16	0.0333004	0.0392595	0.0304015	34	28	31	0.595601	0.556878	0.462661	1208	1154	959	3	ensembl_havana	gene	168008677	168095975	87298	GOLIM4	protein_coding
ENSG00000165424	3.96987	3.34763	54.5524	1.51358e-13	1.76159e-12	0.0162084	0.0193363	0.0202867	12	10	15	0.271299	0.309453	0.298729	399	465	449	10	ensembl_havana	gene	79382325	79445627	63302	ZCCHC24	protein_coding
ENSG00000111110	3.96362	6.20828	102.876	3.56794e-24	5.74375e-22	0.0361331	0.0273356	0.0279438	123	65	95	0.461394	0.52569	0.434684	3120	3632	3004	12	ensembl_havana	gene	62643982	62935037	291055	PPM1H	protein_coding
ENSG00000257851	3.96246	2.63196	36.7496	1.34319e-09	7.3287e-09	0.902394	0.968887	0.150594	12	9	2	11.3946	7.52132	10.2605	301	203	277	12	havana	gene	51712469	51713606	1137	HNRNPA3P10	processed_pseudogene
ENSG00000124120	3.96063	4.59302	68.8038	1.08762e-16	2.47003e-15	0.178157	0.104634	0.178388	39	16	39	2.81474	2.00089	2.34241	1224	889	1041	20	ensembl_havana	gene	44475886	44494603	18717	TTPAL	protein_coding
ENSG00000070018	3.95924	6.05812	98.6291	3.04515e-23	3.62054e-21	0.0470017	0.0632333	0.0493306	83	78	87	0.823285	0.762812	0.882005	2888	2734	3162	12	ensembl_havana	gene	12116025	12267012	150987	LRP6	protein_coding
ENSG00000153317	3.95893	4.938	77.7103	1.19317e-18	4.12642e-17	0.0111366	0.00969078	0.00743399	51	31	34	0.143563	0.148472	0.143486	1306	1380	1334	8	ensembl_havana	gene	130052104	130443660	391556	ASAP1	protein_coding
ENSG00000198689	3.95776	5.1868	71.2948	3.07639e-17	7.91551e-16	0.078829	0.102951	0.0401579	57	52	29	1.12435	0.949855	1.19962	1615	1394	1761	X	ensembl_havana	gene	135985439	136047264	61825	SLC9A6	protein_coding
ENSG00000198815	3.95653	5.90009	94.7674	2.14128e-22	2.07191e-20	0.0515142	0.0453235	0.0386857	96	59	72	0.711253	0.706441	0.677187	2633	2672	2562	1	ensembl_havana	gene	42176539	42335877	159338	FOXJ3	protein_coding
ENSG00000198707	3.95645	3.83227	43.5571	4.11759e-11	2.95709e-10	0.0128433	0.0367725	0.0110228	14	28	12	0.315881	0.304193	0.215547	684	673	477	12	ensembl_havana	gene	88049014	88142216	93202	CEP290	protein_coding
ENSG00000137494	3.95427	2.57796	37.539	8.96042e-10	5.05737e-09	0.010216	0.00182813	0.0230158	8	1	18	0.156855	0.183092	0.133982	244	291	213	11	ensembl_havana	gene	83193739	83260694	66955	ANKRD42	protein_coding
ENSG00000187720	3.95385	2.35016	45.863	1.26816e-11	1.01626e-10	0.00074736	0.000891588	0.000873048	6	5	7	0.0114748	0.0137471	0.0143571	183	224	234	15	ensembl_havana	gene	71096952	71783383	686431	THSD4	protein_coding
ENSG00000119927	3.95341	4.52122	70.0842	5.68265e-17	1.39129e-15	0.0456789	0.0411042	0.0378972	35	22	29	0.741096	0.57294	0.631296	1128	891	982	10	ensembl_havana	gene	112149864	112215377	65513	GPAM	protein_coding
ENSG00000072657	3.95065	2.05268	36.7074	1.37256e-09	7.47551e-09	0.000146535	0.000839106	0.0017607	1	4	12	0.0138681	0.00888034	0.0143637	188	123	199	12	ensembl_havana	gene	72087266	72670757	583491	TRHDE	protein_coding
ENSG00000173706	3.95	3.6184	53.1218	3.13497e-13	3.4067e-12	0.0170534	0.0217007	0.010435	18	16	11	0.278527	0.210055	0.257603	584	450	552	3	ensembl_havana	gene	124965710	125055958	90248	HEG1	protein_coding
ENSG00000196950	3.94772	7.08707	89.2183	3.53568e-21	2.32193e-19	0.114725	0.126395	0.0693476	217	167	131	1.77917	1.28315	1.64428	6685	4926	6314	2	ensembl_havana	gene	195575977	195737702	161725	SLC39A10	protein_coding
ENSG00000197312	3.94552	5.83832	87.8365	7.10957e-21	4.33994e-19	0.129387	0.161481	0.112945	78	68	68	2.35986	2.05305	1.7878	2826	2512	2188	1	ensembl_havana	gene	15617500	15669044	51544	DDI2	protein_coding
ENSG00000060749	3.9429	7.18581	99.3541	2.11161e-23	2.63098e-21	0.184429	0.206575	0.141066	216	169	165	2.93916	2.31294	2.8936	6838	5498	6880	11	ensembl_havana	gene	32893178	32993316	100138	QSER1	protein_coding
ENSG00000154639	3.9427	6.81696	89.3345	3.3339e-21	2.2215e-19	NA	NA	NA	209	137	97	NA	NA	NA	4936	5031	4872	NA	NA	NA	NA	NA	NA	NA	NA
ENSG00000113742	3.94138	4.13418	64.0141	1.23534e-15	2.21618e-14	0.0313253	0.0249137	0.0290424	27	15	25	0.40825	0.482456	0.425756	699	844	745	5	ensembl_havana	gene	173888280	173961976	73696	CPEB4	protein_coding
ENSG00000104331	3.94012	5.77434	91.0101	1.42944e-21	1.07434e-19	0.169047	0.218144	0.166881	71	64	70	3.21698	2.40014	2.89563	2684	2046	2469	8	ensembl_havana	gene	56957933	56993844	35911	IMPAD1	protein_coding
ENSG00000165124	3.94008	0.29074	18.7239	1.51075e-05	3.87782e-05	0.00159348	0	0	4	0	0	0.0124336	0.00510321	0.00883025	62	26	45	9	ensembl_havana	gene	110365251	110579880	214629	SVEP1	protein_coding
ENSG00000217060	3.93942	2.10503	42.5381	6.93184e-11	4.76017e-10	0.0537409	0.102579	0.161431	3	4	9	1.87571	1.27978	1.58829	208	145	180	6	havana	gene	85286076	85290849	4773	RP11-30P6.1	unprocessed_pseudogene
ENSG00000175175	3.93607	4.14101	61.4068	4.64193e-15	7.43322e-14	0.00932176	0.0106759	0.00746706	25	20	20	0.157109	0.10784	0.160341	837	587	873	17	ensembl_havana	gene	58755869	58985176	229307	PPM1E	protein_coding
ENSG00000185585	3.9353	2.95071	45.7738	1.32728e-11	1.05804e-10	0.020397	0.0162222	0.0363082	9	5	16	0.317165	0.400868	0.390719	278	359	350	9	ensembl_havana	gene	124777158	124814885	37727	OLFML2A	protein_coding
ENSG00000011405	3.93463	6.6314	98.0196	4.14262e-23	4.78507e-21	0.102403	0.112768	0.068357	156	120	104	1.43415	1.35159	1.46926	4340	4179	4544	11	ensembl_havana	gene	17077730	17207983	130253	PIK3C2A	protein_coding
ENSG00000139687	3.93461	4.77336	73.7787	8.73856e-18	2.55892e-16	0.0187088	0.0212892	0.0153707	39	31	32	0.288339	0.229738	0.334595	1194	972	1416	13	ensembl_havana	gene	48303751	48481986	178235	RB1	protein_coding
ENSG00000027075	3.93355	2.26844	41.2173	1.36214e-10	8.88124e-10	0.00141163	0.00235767	0.000942306	6	7	4	0.0274774	0.0232997	0.0194694	232	201	168	14	ensembl_havana	gene	61187559	61550976	363417	PRKCH	protein_coding
ENSG00000257093	3.9325	5.66649	90.847	1.55221e-21	1.1525e-19	0.124229	0.142814	0.141352	66	53	75	2.22672	2.08942	1.92385	2350	2253	2075	7	ensembl_havana	gene	141656728	141702153	45425	KIAA1147	protein_coding
ENSG00000144730	3.93211	5.31765	83.4388	6.57202e-20	3.13784e-18	0.0808991	0.0472397	0.0554236	76	31	52	0.949535	1.04053	0.773909	1772	1984	1476	3	ensembl_havana	gene	57089982	57170306	80324	IL17RD	protein_coding
ENSG00000163681	3.92925	5.78473	93.5099	4.04171e-22	3.53474e-20	0.0413438	0.0345257	0.0404116	84	49	82	0.589444	0.606496	0.575552	2379	2501	2374	3	ensembl_havana	gene	57755450	57929168	173718	SLMAP	protein_coding
ENSG00000165617	3.9285	1.84676	29.8089	4.76786e-08	1.94904e-07	0.0833932	0.0170549	0.00596436	14	2	1	0.416807	0.460771	0.407841	139	157	139	14	ensembl_havana	gene	58633967	58648321	14354	DACT1	protein_coding
ENSG00000163430	3.92839	8.97535	85.7166	2.07666e-20	1.15172e-18	1.27035	1.17711	0.757967	876	567	522	17.1175	15.8783	14.8199	23448	22223	20747	3	ensembl_havana	gene	120392293	120451253	58960	FSTL1	protein_coding
ENSG00000152127	3.92797	5.92418	93.7362	3.60506e-22	3.21468e-20	0.0189074	0.0208493	0.0273745	74	57	107	0.339307	0.328064	0.345474	2638	2606	2745	2	ensembl_havana	gene	134119983	134454621	334638	MGAT5	protein_coding
ENSG00000135677	3.92655	5.39115	78.3851	8.47908e-19	3.04227e-17	0.146834	0.122397	0.0744424	79	46	40	1.71693	1.59342	1.76422	1835	1740	1927	12	ensembl_havana	gene	64713445	64759447	46002	GNS	protein_coding
ENSG00000128567	3.92627	10.8542	75.9046	2.97706e-18	9.41838e-17	4.13088	3.7742	3.85851	2800	1787	2612	64.7521	55.128	59.3398	87187	75841	81656	7	ensembl_havana	gene	131500262	131558217	57955	PODXL	protein_coding
ENSG00000263001	3.92379	5.15973	73.1495	1.20194e-17	3.41633e-16	0.0348564	0.0605924	0.0324085	42	51	39	0.789609	0.439975	0.701084	1890	1076	1715	7	ensembl_havana	gene	74657667	74760692	103025	GTF2I	protein_coding
ENSG00000205100	3.92366	4.02325	48.7163	2.95795e-12	2.64934e-11	0.767866	1.484	0.422873	20	27	11	15.7711	6.67749	17.7958	816	353	941	4	havana	gene	189472965	189475192	2227	HSP90AA4P	transcribed_processed_pseudogene
ENSG00000104635	3.92274	7.05187	103.876	2.15358e-24	3.69583e-22	0.244181	0.283678	0.208655	191	155	163	3.57954	3.63445	3.88794	5562	5770	6174	8	ensembl_havana	gene	22367249	22434129	66880	SLC39A14	protein_coding
ENSG00000260920	3.92111	2.46573	40.1675	2.33088e-10	1.45558e-09	0.558836	0.100002	0.209835	16	2	6	4.4308	4.33659	3.2	252	252	186	1	havana	gene	40464319	40466767	2448	RP1-228H13.5	sense_overlapping
ENSG00000096717	3.92059	7.34969	101.915	5.79578e-24	8.78592e-22	0.616143	0.747752	0.449376	243	206	177	8.61964	8.13903	10.3039	6753	6515	8250	10	ensembl_havana	gene	67884669	67918390	33721	SIRT1	protein_coding
ENSG00000267194	3.92053	2.85173	28.76	8.19238e-08	3.21111e-07	0.614875	0.537926	0.0342039	18	11	1	6.58614	4.1908	4.64405	383	249	276	17	havana	gene	69551358	69553861	2503	RP1-193H18.2	lincRNA
ENSG00000128512	3.91829	3.36664	39.4954	3.28828e-10	2.00191e-09	0.00427241	0.0028033	0.00106949	24	11	6	0.0466893	0.027453	0.0427036	521	313	487	7	ensembl_havana	gene	111726110	112206411	480301	DOCK4	protein_coding
ENSG00000166181	3.91594	6.74066	92.003	8.65445e-22	6.8748e-20	0.446334	0.45855	0.315467	170	122	120	7.18997	5.82371	5.3502	5440	4502	4137	11	ensembl_havana	gene	43311963	43344529	32566	API5	protein_coding
ENSG00000198961	3.91569	6.2226	65.5752	5.59381e-16	1.06888e-14	0.188528	0.147953	0.0591333	166	91	52	2.09536	1.47445	1.944	3665	2635	3475	5	ensembl_havana	gene	109334709	109409994	75285	PJA2	protein_coding
ENSG00000164163	3.91361	6.42596	69.2626	8.61888e-17	2.02044e-15	0.415921	0.501409	0.169871	152	128	62	6.02784	4.25488	5.03151	4376	3156	3733	4	ensembl_havana	gene	145097932	145129179	31247	ABCE1	protein_coding
ENSG00000139496	3.91311	6.3797	101.969	5.64062e-24	8.76997e-22	0.207219	0.230728	0.202167	117	91	114	3.30866	3.23656	3.09354	3711	3709	3546	13	ensembl_havana	gene	25301524	25349800	48276	NUPL1	protein_coding
ENSG00000161958	3.91285	0.281831	25.3974	4.66546e-07	1.58723e-06	0.0384912	0.0183677	0	3	1	0	0.23252	0.354007	0.252798	36	56	40	17	ensembl_havana	gene	7438273	7444937	6664	FGF11	protein_coding
ENSG00000138767	3.91222	4.08902	60.894	6.02307e-15	9.38062e-14	0.0160978	0.0241975	0.0185364	20	21	23	0.34927	0.252218	0.28189	862	636	711	4	ensembl_havana	gene	77713387	77819615	106228	CNOT6L	protein_coding
ENSG00000137942	3.91124	6.86151	98.3413	3.52141e-23	4.1596e-21	0.128417	0.164307	0.113314	160	143	141	2.27675	1.65178	2.17717	5635	4177	5507	1	ensembl_havana	gene	93448131	93554661	106530	FNBP1L	protein_coding
ENSG00000061676	3.90994	7.6995	81.6976	1.58584e-19	6.83604e-18	0.197044	0.336802	0.113496	299	357	172	3.05806	2.65178	3.21106	9218	8167	9892	2	ensembl_havana	gene	182909115	183038858	129743	NCKAP1	protein_coding
ENSG00000142149	3.90935	3.35674	52.5176	4.26417e-13	4.48379e-12	NA	NA	NA	12	8	20	NA	NA	NA	485	351	480	NA	NA	NA	NA	NA	NA	NA	NA
ENSG00000225674	3.90902	3.99918	49.765	1.73306e-12	1.61838e-11	1.46658	1.60964	0.489494	30	23	10	17.7681	13.3197	19.0715	722	553	792	13	havana	gene	24122065	24123814	1749	IPO7P2	processed_pseudogene
ENSG00000184408	3.90579	4.32304	63.003	2.06396e-15	3.51878e-14	0.00430502	0.00385186	0.00772314	24	15	43	0.0805464	0.0693772	0.0817296	892	785	925	7	havana	gene	120273668	120750331	476663	KCND2	protein_coding
ENSG00000137449	3.90212	2.32781	36.3903	1.61508e-09	8.65387e-09	0.0164721	0.0126976	0.00126873	13	7	1	0.110987	0.148582	0.131693	174	238	211	4	ensembl_havana	gene	15002674	15070153	67479	CPEB2	protein_coding
ENSG00000143858	3.90208	3.15426	45.3416	1.65493e-11	1.29689e-10	0.00784938	0.0163447	0.00500152	11	16	7	0.139736	0.125163	0.136731	389	356	389	1	ensembl_havana	gene	202590596	202710417	119821	SYT2	protein_coding
ENSG00000175414	3.90164	3.93013	48.1262	3.99652e-12	3.50196e-11	0.0751726	0.0773487	0.0188175	32	23	8	0.741472	0.819457	0.726679	627	708	628	5	ensembl_havana	gene	176365468	176401865	36397	ARL10	protein_coding
ENSG00000214892	3.90149	0.65188	26.3285	2.88006e-07	1.02008e-06	0.0537409	0.115402	0	2	3	0	0.90629	0.582521	0.87356	67	44	66	6	havana	gene	31275572	31278754	3182	USP8P1	processed_pseudogene
ENSG00000173402	3.90113	7.06194	92.0524	8.44111e-22	6.73475e-20	0.258109	0.197556	0.290429	202	108	227	3.04507	3.79812	4.32585	4734	6033	6873	3	ensembl_havana	gene	49468703	49535618	66915	DAG1	protein_coding
ENSG00000122126	3.89949	6.36957	92.7559	5.91577e-22	4.91387e-20	0.225466	0.241499	0.134805	139	104	83	3.00817	2.79796	2.94027	3684	3501	3680	X	ensembl_havana	gene	129539849	129592561	52712	OCRL	protein_coding
ENSG00000068650	3.89912	5.49332	84.3268	4.19382e-20	2.11329e-18	0.0273656	0.0261173	0.0313154	63	42	72	0.37698	0.502297	0.395617	1724	2347	1849	13	ensembl_havana	gene	112690329	112887168	196839	ATP11A	protein_coding
ENSG00000276672	3.89902	1.46539	32.9527	9.44304e-09	4.37429e-08	0.073788	0	0.129296	4	0	7	1.64368	0.663486	0.726924	177	73	80	13	havana	gene	33846190	33850825	4635	RP11-142E9.1	sense_intronic
ENSG00000260461	3.89901	0.243292	25.3142	4.87118e-07	1.65105e-06	0.107459	0	0.0358661	3	0	1	0.757338	0.882422	0.635183	42	50	36	10	havana	gene	103877374	103879761	2387	RP11-541N10.3	sense_overlapping
ENSG00000139324	3.89869	5.14423	73.3756	1.07184e-17	3.08023e-16	0.0875937	0.0871405	0.0550027	59	41	37	1.21149	0.907039	1.2944	1621	1240	1770	12	ensembl_havana	gene	88142296	88199887	57591	TMTC3	protein_coding
ENSG00000120907	3.89869	0.415128	22.8519	1.74976e-06	5.32363e-06	0	0.00102753	0.00215607	0	1	3	0.0104784	0.0251085	0.0169705	29	71	48	8	ensembl_havana	gene	26748150	26867273	119123	ADRA1A	protein_coding
ENSG00000101350	3.89817	4.76565	72.2667	1.87992e-17	5.08137e-16	0.067093	0.0533605	0.0552367	45	25	37	0.968965	0.777936	0.884229	1291	1059	1204	20	ensembl_havana	gene	32277664	32335011	57347	KIF3B	protein_coding
ENSG00000150054	3.89728	3.89591	46.9089	7.43657e-12	6.17711e-11	0.00784163	0.0103624	0.00271792	26	24	9	0.107038	0.0817296	0.0984963	705	550	663	10	ensembl_havana	gene	28050993	28334486	283493	MPP7	protein_coding
ENSG00000007237	3.89678	4.43428	62.5199	2.63765e-15	4.40833e-14	0.0115807	0.0110525	0.00594651	39	26	20	0.149332	0.140597	0.124619	999	961	852	17	ensembl_havana	gene	9910609	10198551	287942	GAS7	protein_coding
ENSG00000157625	3.89538	4.46201	62.4466	2.73764e-15	4.56885e-14	0.0191108	0.0107777	0.0278335	33	13	48	0.279577	0.274488	0.269284	959	962	944	X	ensembl_havana	gene	30827442	30975084	147642	TAB3	protein_coding
ENSG00000138760	3.89437	6.58512	81.5309	1.72543e-19	7.33347e-18	0.327088	0.264086	0.11331	211	119	73	3.12304	3.51031	3.04059	4002	4596	3982	4	ensembl_havana	gene	76158737	76213893	55156	SCARB2	protein_coding
ENSG00000198752	3.89423	6.12884	89.3649	3.28311e-21	2.1957e-19	0.0656218	0.0606714	0.081449	96	62	119	0.838935	1.29698	0.987895	2438	3851	2934	14	ensembl_havana	gene	102932379	103057462	125083	CDC42BPB	protein_coding
ENSG00000155903	3.89362	4.80321	61.3572	4.76053e-15	7.58974e-14	0.0353217	0.0381629	0.0133462	53	40	20	0.405611	0.370389	0.425446	1209	1128	1296	3	ensembl_havana	gene	141487047	141615342	128295	RASA2	protein_coding
ENSG00000081087	3.893	4.68131	67.0534	2.64247e-16	5.40711e-15	0.031605	0.033442	0.015135	46	34	22	0.357286	0.399451	0.382428	1033	1180	1130	6	ensembl_havana	gene	108041409	108165854	124445	OSTM1	protein_coding
ENSG00000070961	3.89299	4.98747	73.7762	8.74965e-18	2.55892e-16	0.0317324	0.0292755	0.0345977	45	29	49	0.52289	0.357511	0.574512	1473	1029	1654	12	ensembl_havana	gene	89588049	89709300	121251	ATP2B1	protein_coding
ENSG00000131374	3.89278	5.24518	79.8424	4.055e-19	1.55979e-17	0.00411687	0.00323199	0.00365679	62	34	55	0.0588644	0.0500227	0.0549161	1761	1529	1679	3	ensembl_havana	gene	17157162	18444817	1287655	TBC1D5	protein_coding
ENSG00000140450	3.89137	5.78132	77.6057	1.25808e-18	4.31807e-17	0.858923	0.540286	0.280163	132	58	43	7.36038	9.62441	6.23409	2247	3002	1945	15	ensembl_havana	gene	97960698	97973838	13140	ARRDC4	protein_coding
ENSG00000121274	3.89062	4.45516	56.3758	5.98621e-14	7.49966e-13	0.0435853	0.0445684	0.0166254	42	30	16	0.534943	0.432046	0.499922	1024	845	978	16	ensembl_havana	gene	50152918	50235310	82392	PAPD5	protein_coding
ENSG00000140992	3.89058	3.83553	56.2833	6.27452e-14	7.84466e-13	0.0301506	0.0319031	0.0196889	23	17	15	0.438181	0.366214	0.397115	664	567	615	16	ensembl_havana	gene	2537964	2603188	65224	PDPK1	protein_coding
ENSG00000080493	3.88917	1.1736	26.761	2.3024e-07	8.2986e-07	0.00155538	0.000636187	0	7	2	0	0.0101788	0.00908658	0.00985043	91	83	90	4	ensembl_havana	gene	71187286	71572087	384801	SLC4A4	protein_coding
ENSG00000147251	3.88827	4.7578	69.1854	8.96271e-17	2.09564e-15	0.0184247	0.0225165	0.013049	41	35	29	0.288885	0.24001	0.258543	1277	1084	1168	X	ensembl_havana	gene	118495898	118686163	190265	DOCK11	protein_coding
ENSG00000164091	3.88778	7.06012	101.508	7.11758e-24	1.03556e-21	0.470783	0.520955	0.494325	185	143	194	8.61251	6.11986	7.48211	6723	4881	5969	3	ensembl_havana	gene	52254421	52288020	33599	WDR82	protein_coding
ENSG00000094975	3.88767	6.24203	98.2054	3.77158e-23	4.42638e-21	0.110798	0.123197	0.123867	103	80	115	1.68845	1.98539	1.64101	3118	3746	3097	1	ensembl_havana	gene	172532349	172611833	79484	SUCO	protein_coding
ENSG00000165832	3.88762	5.32475	80.6221	2.73291e-19	1.09503e-17	0.132098	0.120905	0.123595	61	39	57	2.21517	1.52896	1.90618	2032	1433	1787	10	ensembl_havana	gene	114938193	114977676	39483	TRUB1	protein_coding
ENSG00000162607	3.8873	6.30667	98.0132	4.15613e-23	4.78507e-21	0.612027	0.789338	0.541047	111	100	98	10.1173	8.81276	9.54383	3645	3244	3514	1	ensembl_havana	gene	62436297	62451804	15507	USP1	protein_coding
ENSG00000116133	3.88669	8.03058	97.1313	6.48792e-23	7.15283e-21	0.823511	0.797889	0.997692	362	245	438	13.4297	10.7769	14.7342	11727	9615	13149	1	ensembl_havana	gene	54849633	54887218	37585	DHCR24	protein_coding
ENSG00000179051	3.88648	8.31532	87.3335	9.16813e-21	5.5042e-19	1.47587	0.809483	1.48297	569	218	571	17.0032	18.4564	18.5054	13022	14442	14484	1	ensembl_havana	gene	17406760	17439724	32964	RCC2	protein_coding
ENSG00000164976	3.88629	2.58737	46.5325	9.01103e-12	7.38045e-11	0.0587757	0.0480812	0.109296	7	4	13	1.27651	0.93082	0.947128	302	225	229	9	ensembl_havana	gene	34366670	34376853	10183	KIAA1161	protein_coding
ENSG00000162601	3.88626	6.3833	100.864	9.85429e-24	1.35803e-21	0.237542	0.224008	0.230298	126	83	122	3.82845	3.36342	3.08491	4034	3621	3322	1	ensembl_havana	gene	58654739	58700092	45353	MYSM1	protein_coding
ENSG00000143815	3.886	6.46715	75.7683	3.18987e-18	1.00566e-16	0.349203	0.571329	0.265363	112	128	85	7.72851	3.1753	7.14299	4924	2067	4651	1	ensembl_havana	gene	225401502	225428925	27423	LBR	protein_coding
ENSG00000119285	3.88592	5.34996	70.2848	5.13329e-17	1.26531e-15	0.0924361	0.105864	0.0678742	60	48	44	1.61934	0.799286	1.67936	2088	1053	2213	1	ensembl_havana	gene	236549005	236604504	55499	HEATR1	protein_coding
ENSG00000136144	3.88514	6.06569	94.5203	2.42593e-22	2.28653e-20	0.170567	0.152898	0.146845	107	67	92	2.49086	2.11981	2.35484	3104	2699	2999	13	ensembl_havana	gene	49531946	49585583	53637	RCBTB1	protein_coding
ENSG00000114331	3.88501	5.46655	79.8082	4.12574e-19	1.58336e-17	0.0396166	0.0385367	0.0228853	78	53	45	0.507273	0.465206	0.487105	1984	1859	1947	3	ensembl_havana	gene	195274736	195443078	168342	ACAP2	protein_coding
ENSG00000214147	3.88451	1.24452	31.7545	1.74944e-08	7.74498e-08	0.424678	0.101327	0.141743	6	1	2	3.77687	3.17346	2.89374	106	91	83	3	havana	gene	190830965	190832173	1208	RP11-332P22.2	processed_pseudogene
ENSG00000021574	3.88385	5.39701	82.0894	1.3007e-19	5.771e-18	0.0491045	0.0742024	0.0482575	54	57	53	0.877998	0.769722	0.842538	1918	1718	1881	2	ensembl_havana	gene	32063611	32157637	94026	SPAST	protein_coding
ENSG00000160710	3.88311	8.26001	89.5209	3.03421e-21	2.03672e-19	0.98462	0.735423	0.799524	529	276	429	13.8542	9.85194	13.646	14786	10743	14884	1	ensembl_havana	gene	154582062	154627999	45937	ADAR	protein_coding
ENSG00000180357	3.88293	6.06192	91.0022	1.43513e-21	1.07434e-19	0.0436377	0.0336799	0.0345754	115	62	91	0.563703	0.481234	0.608586	2951	2574	3256	15	ensembl_havana	gene	64460742	64686068	225326	ZNF609	protein_coding
ENSG00000067141	3.88269	5.51876	77.1886	1.55385e-18	5.27354e-17	0.0256341	0.0222115	0.0189127	76	46	56	0.349945	0.238307	0.419839	2061	1434	2527	15	ensembl_havana	gene	73051710	73305206	253496	NEO1	protein_coding
ENSG00000116678	3.88169	3.55582	50.7941	1.02584e-12	1.00328e-11	0.00928918	0.00720319	0.0038755	24	13	10	0.0999541	0.109271	0.0812174	513	573	426	1	ensembl_havana	gene	65420652	65641559	220907	LEPR	protein_coding
ENSG00000101972	3.88007	7.60279	92.3544	7.24645e-22	5.93784e-20	0.0563908	0.0537304	0.0464669	305	203	251	0.901324	0.559593	0.892591	9684	6143	9801	X	ensembl_havana	gene	123960212	124422664	462452	STAG2	protein_coding
ENSG00000087301	3.87626	4.83143	65.7639	5.08301e-16	9.78466e-15	0.0378662	0.0271042	0.0231704	54	27	33	0.510085	0.345149	0.439012	1445	999	1271	14	ensembl_havana	gene	52430590	52552522	121932	TXNDC16	protein_coding
ENSG00000138594	3.8742	5.39129	68.6961	1.14868e-16	2.57971e-15	0.0465051	0.0686563	0.0269206	64	66	37	0.74732	0.594309	0.634962	2043	1660	1774	15	ensembl_havana	gene	51829628	51947295	117667	TMOD3	protein_coding
ENSG00000226506	3.8738	0.643079	19.1047	1.23737e-05	3.23033e-05	0	0.0379985	0.00664435	0	4	1	0.257217	0.222322	0.0980586	77	68	30	2	havana	gene	7886770	7899655	12885	AC007463.2	lincRNA
ENSG00000134287	3.87273	7.42475	101.149	8.53052e-24	1.20294e-21	0.983185	0.942077	1.03937	251	168	265	18.0939	12.2976	13.6374	9176	6372	7068	12	ensembl_havana	gene	48935723	48957551	21828	ARF3	protein_coding
ENSG00000213078	3.87266	0.141879	19.919	8.07921e-06	2.17925e-05	0.366567	0	0	4	0	0	2.53731	1.62547	1.17366	55	36	26	6	havana	gene	157365990	157366923	933	RP5-933K21.2	processed_pseudogene
ENSG00000256304	3.87186	1.83994	38.7728	4.7611e-10	2.82852e-09	0.193094	0.276429	0.116006	5	5	3	2.89669	2.68287	2.81535	149	141	148	12	havana	gene	122322122	122324336	2214	CCDC150P1	processed_pseudogene
ENSG00000177853	3.8717	5.81355	90.3074	2.03884e-21	1.45617e-19	0.0871163	0.105278	0.0894947	77	65	79	1.62092	1.22747	1.29737	2846	2202	2328	10	ensembl_havana	gene	96129715	96205288	75573	ZNF518A	protein_coding
ENSG00000151690	3.87094	2.10405	37.9697	7.18512e-10	4.12317e-09	0.0101737	0.00364113	0.00254673	12	3	3	0.0772495	0.0818727	0.0638946	181	196	153	2	ensembl_havana	gene	190408355	190509205	100850	MFSD6	protein_coding
ENSG00000164542	3.86944	1.89891	33.7362	6.31144e-09	3.02773e-08	0.0142711	0.00185729	0.00519619	11	1	4	0.0933936	0.0958823	0.104166	143	150	163	7	ensembl_havana	gene	36324221	36390125	65904	KIAA0895	protein_coding
ENSG00000206557	3.86862	9.43074	83.8043	5.46263e-20	2.64989e-18	1.07884	1.17789	1.03304	1007	768	963	16.631	18.336	13.432	30837	34737	25453	3	ensembl_havana	gene	32818018	32897826	79808	TRIM71	protein_coding
ENSG00000171724	3.86715	7.25219	94.9885	1.91493e-22	1.90353e-20	0.095063	0.134812	0.0795452	213	211	178	1.62101	1.26528	1.55426	7215	5754	7070	16	ensembl_havana	gene	77788530	77980107	191577	VAT1L	protein_coding
ENSG00000048052	3.86641	2.79126	44.3629	2.72807e-11	2.03759e-10	0.00112076	0.00106964	0.000561107	12	8	6	0.014152	0.00966352	0.0168839	301	210	367	7	ensembl_havana	gene	18086949	19002416	915467	HDAC9	protein_coding
ENSG00000133065	3.86604	5.72854	81.1732	2.06773e-19	8.62708e-18	0.305178	0.173762	0.368076	88	35	106	3.8826	4.24942	3.81104	2224	2487	2231	1	ensembl_havana	gene	205789093	205813748	24655	SLC41A1	protein_coding
ENSG00000096060	3.86515	6.41335	90.6154	1.74501e-21	1.26974e-19	0.0645409	0.0884469	0.057444	117	112	104	1.24824	0.823522	0.995313	4495	3030	3663	6	ensembl_havana	gene	35573585	35728583	154998	FKBP5	protein_coding
ENSG00000159256	3.86414	4.95651	71.7284	2.4695e-17	6.48234e-16	NA	NA	NA	49	42	32	NA	NA	NA	1353	1212	1487	NA	NA	NA	NA	NA	NA	NA	NA
ENSG00000134909	3.86413	4.95861	73.5759	9.68393e-18	2.8051e-16	0.0122432	0.0105162	0.0149832	45	27	55	0.170791	0.188741	0.188961	1247	1408	1410	11	ensembl_havana	gene	128965060	129279324	314264	ARHGAP32	protein_coding
ENSG00000166068	3.8639	6.13791	88.9668	4.0149e-21	2.60839e-19	0.0994179	0.103827	0.0595647	122	89	73	1.26144	1.31572	1.15724	3075	3277	2883	15	ensembl_havana	gene	38252326	38357249	104923	SPRED1	protein_coding
ENSG00000134516	3.86007	2.55487	46.0685	1.14189e-11	9.19934e-11	0.000766601	0.0021949	0.00191898	4	8	10	0.0255666	0.0132197	0.0315304	265	140	334	5	ensembl_havana	gene	169637247	170083382	446135	DOCK2	protein_coding
ENSG00000162924	3.85911	2.01315	38.6176	5.15509e-10	3.04271e-09	0.00512099	0.0146622	0.0102552	3	6	6	0.148661	0.146341	0.126124	173	174	150	2	ensembl_havana	gene	60881521	60931610	50089	REL	protein_coding
ENSG00000100441	3.85815	4.98499	72.5117	1.66046e-17	4.55588e-16	0.279373	0.292643	0.395722	41	30	58	4.23286	5.14331	4.6117	1234	1532	1374	14	ensembl_havana	gene	24429286	24441834	12548	KHNYN	protein_coding
ENSG00000198862	3.85791	4.90166	62.2092	3.08837e-15	5.11198e-14	NA	NA	NA	48	39	28	NA	NA	NA	1431	816	1658	NA	NA	NA	NA	NA	NA	NA	NA
ENSG00000166206	3.85746	7.99255	85.7397	2.05251e-20	1.14181e-18	0.114868	0.0902581	0.0527521	532	292	244	1.23628	1.28947	1.05803	11374	12121	9948	15	ensembl_havana	gene	26543546	26939539	395993	GABRB3	protein_coding
ENSG00000073464	3.85738	3.38788	53.4573	2.64273e-13	2.9171e-12	0.0169489	0.0166813	0.0148495	16	11	14	0.2405	0.223904	0.24211	451	429	464	X	ensembl_havana	gene	10156945	10237660	80715	CLCN4	protein_coding
ENSG00000165288	3.85708	5.48324	77.3333	1.44408e-18	4.91933e-17	0.0363355	0.0617153	0.030216	59	70	49	0.637722	0.532525	0.616117	2057	1755	2031	X	ensembl_havana	gene	80670854	80809688	138834	BRWD3	protein_coding
ENSG00000110917	3.85592	8.61942	94.7205	2.19258e-22	2.11032e-20	3.1133	3.37128	3.61976	546	413	634	54.5926	45.7228	46.3067	19019	16275	16487	12	ensembl_havana	gene	120686869	120701864	14995	MLEC	protein_coding
ENSG00000133863	3.85519	3.24725	50.7816	1.03237e-12	1.00858e-11	0.0246103	0.0165796	0.018844	17	8	13	0.319926	0.268901	0.284521	439	377	399	8	ensembl_havana	gene	30831544	30890606	59062	TEX15	protein_coding
ENSG00000033327	3.85414	3.49141	48.1749	3.89845e-12	3.42592e-11	0.00800063	0.0036169	0.0096975	19	6	23	0.0877583	0.111618	0.102256	414	538	493	11	ensembl_havana	gene	78215297	78418348	203051	GAB2	protein_coding
ENSG00000274211	3.85391	4.99693	76.1893	2.57733e-18	8.23976e-17	0.0833148	0.0688106	0.0770055	52	30	48	1.08563	1.15412	1.07727	1346	1462	1365	17	ensembl_havana	gene	38352228	38405593	53365	SOCS7	protein_coding
ENSG00000204104	3.85195	4.30197	55.7952	8.04291e-14	9.86571e-13	0.0531338	0.0289048	0.0180889	50	19	17	0.468087	0.444521	0.432369	875	849	826	2	ensembl_havana	gene	238320441	238400900	80459	TRAF3IP1	protein_coding
ENSG00000109586	3.85193	6.12896	88.0787	6.29021e-21	3.93214e-19	0.0517812	0.0812264	0.0435746	94	103	79	0.932031	0.638088	0.938845	3361	2351	3460	4	ensembl_havana	gene	173168753	173323967	155214	GALNT7	protein_coding
ENSG00000198722	3.84963	6.79182	100.218	1.36518e-23	1.78427e-21	0.0628933	0.0603598	0.0531239	179	120	151	0.846351	0.859862	0.833164	4785	4967	4814	9	ensembl_havana	gene	35161992	35405338	243346	UNC13B	protein_coding
ENSG00000137693	3.84928	7.12927	89.5713	2.95779e-21	2.00019e-19	0.171752	0.17719	0.101653	247	178	146	2.25148	1.89013	2.20271	6432	5517	6431	11	ensembl_havana	gene	102110461	102233423	122962	YAP1	protein_coding
ENSG00000140382	3.84872	5.77107	88.9499	4.0493e-21	2.62138e-19	0.104918	0.116404	0.101115	80	62	77	1.73172	1.40347	1.52521	2623	2172	2361	15	ensembl_havana	gene	77420412	77485607	65195	HMG20A	protein_coding
ENSG00000144583	3.84696	1.53611	34.1792	5.02621e-09	2.45454e-08	0.00299581	0.00107218	0.00449953	4	1	6	0.042981	0.0346869	0.052386	114	94	142	2	ensembl_havana	gene	216257865	216372027	114162	MARCH4	protein_coding
ENSG00000231147	3.84649	0.00590939	22.8263	1.77325e-06	5.38967e-06	0.0292514	0.0837514	0	1	2	0	0.515385	0.417953	0.59075	35	29	41	2	havana	gene	130006200	130009123	2923	ARHGAP42P2	unprocessed_pseudogene
ENSG00000168092	3.84635	6.57313	97.6113	5.09115e-23	5.64714e-21	0.395708	0.337642	0.390972	151	90	149	6.18184	4.63657	5.45637	4686	3591	4227	11	ensembl_havana	gene	117144267	117176894	32627	PAFAH1B2	protein_coding
ENSG00000165105	3.84526	3.03978	49.0706	2.46913e-12	2.24805e-11	0.00920562	0.0117143	0.0163867	9	8	16	0.202358	0.160259	0.168783	393	318	335	9	ensembl_havana	gene	82979585	83063177	83592	RASEF	protein_coding
ENSG00000228612	3.84365	0.855331	30.0298	4.25451e-08	1.75377e-07	0.0312507	0.0894756	0.0938733	1	2	3	1.30573	0.461917	1.46237	83	30	95	X	havana	gene	80571871	80574607	2736	HK2P1	processed_pseudogene
ENSG00000166747	3.84259	5.86528	73.1921	1.17623e-17	3.35374e-16	0.122601	0.0885195	0.0704533	115	58	66	1.6857	1.00798	1.35012	3141	1919	2571	16	ensembl_havana	gene	71729000	71809201	80201	AP1G1	protein_coding
ENSG00000261754	3.84243	0.5491	26.414	2.75538e-07	9.79541e-07	0.0930717	0.0888263	0	3	2	0	0.843349	0.855988	0.809926	54	56	53	19	havana	gene	34811589	34814345	2756	CTC-523E23.1	lincRNA
ENSG00000144909	3.84105	4.79674	61.3678	4.7348e-15	7.56196e-14	0.0800386	0.0369618	0.0491194	62	20	38	0.844828	0.640502	0.832378	1300	1007	1309	3	ensembl_havana	gene	125528858	125595090	66232	OSBPL11	protein_coding
ENSG00000137075	3.84036	6.33171	94.9008	2.00164e-22	1.97488e-20	0.0757995	0.0809799	0.0526752	134	100	93	1.0052	0.894365	1.06633	3530	3209	3827	9	ensembl_havana	gene	36336396	36487548	151152	RNF38	protein_coding
ENSG00000165732	3.83943	7.53441	74.4799	6.12599e-18	1.85191e-16	0.960031	0.833074	0.624088	325	197	211	14.4435	6.99761	14.3874	9713	4808	9888	10	ensembl_havana	gene	68956128	68985073	28945	DDX21	protein_coding
ENSG00000104332	3.83921	7.53216	89.7799	2.66182e-21	1.83414e-19	0.397482	0.767286	0.372784	221	298	207	8.26725	4.60445	8.84157	9131	5196	9980	8	ensembl_havana	gene	41261958	41309497	47539	SFRP1	protein_coding
ENSG00000073849	3.83838	7.29628	98.9072	2.6462e-23	3.20914e-21	0.185361	0.10168	0.135298	321	123	234	1.85228	2.27181	1.78968	6372	7985	6292	3	ensembl_havana	gene	186930485	187078553	148068	ST6GAL1	protein_coding
ENSG00000136237	3.83826	3.77574	55.2679	1.05171e-13	1.25784e-12	0.00679989	0.0107593	0.00501693	19	21	14	0.101071	0.0897531	0.12252	561	509	695	7	ensembl_havana	gene	22118238	22357144	238906	RAPGEF5	protein_coding
ENSG00000164142	3.83824	3.79202	56.4469	5.77365e-14	7.26338e-13	0.00571321	0.00817891	0.00706662	17	17	21	0.1032	0.10233	0.0925372	610	618	559	4	ensembl_havana	gene	151409216	151663632	254416	FAM160A1	protein_coding
ENSG00000089177	3.83521	3.33918	51.1804	8.42548e-13	8.40285e-12	0.00425624	0.00324968	0.00511409	15	8	18	0.0725631	0.0485118	0.0616377	508	347	441	20	ensembl_havana	gene	16272104	16573433	301329	KIF16B	protein_coding
ENSG00000065613	3.8351	4.92243	68.9298	1.02033e-16	2.33469e-15	0.0592691	0.0848484	0.0469246	43	43	34	1.04913	0.691339	0.964777	1512	1018	1421	10	ensembl_havana	gene	103967201	104029233	62032	SLK	protein_coding
ENSG00000197147	3.83502	5.04757	72.3708	1.78332e-17	4.87093e-16	0.0503448	0.0536354	0.0726841	43	32	62	0.765029	0.902207	0.840847	1298	1564	1458	1	ensembl_havana	gene	89524836	89597864	73028	LRRC8B	protein_coding
ENSG00000198887	3.83451	5.2314	77.8061	1.1367e-18	3.95736e-17	0.0454579	0.0599725	0.0473017	51	47	53	0.805866	0.678502	0.687111	1796	1545	1565	9	ensembl_havana	gene	70258962	70354888	95926	SMC5	protein_coding
ENSG00000259581	3.83371	1.57419	34.793	3.6669e-09	1.83658e-08	0.221344	0.0452673	0.126646	7	1	4	1.76689	2.02533	1.83791	111	130	118	15	havana	gene	76258986	76261690	2704	TYRO3P	processed_pseudogene
ENSG00000128059	3.83349	6.27423	91.2182	1.28672e-21	9.83479e-20	0.281276	0.263618	0.178304	139	91	88	3.61833	2.98606	3.58635	3552	2995	3598	4	ensembl_havana	gene	56393362	56435615	42253	PPAT	protein_coding
ENSG00000180182	3.83098	7.44454	89.2049	3.55965e-21	2.32927e-19	0.301764	0.315961	0.175035	309	226	179	3.69204	2.96589	4.42847	7510	6164	9206	X	ensembl_havana	gene	40648306	40735858	87552	MED14	protein_coding
ENSG00000204116	3.82713	4.22617	56.149	6.7183e-14	8.34317e-13	0.0227725	0.0286491	0.0103645	33	29	15	0.248035	0.334901	0.245079	714	985	721	X	ensembl_havana	gene	73563200	73687102	123902	CHIC1	protein_coding
ENSG00000279192	3.82442	4.19888	59.9395	9.78178e-15	1.45021e-13	1.12962	0.731567	0.457821	42	19	17	9.32871	13.5696	8.79683	689	1024	664	15	havana	gene	24985053	24988232	3179	PWAR5	TEC
ENSG00000110422	3.82339	4.58643	69.5225	7.55472e-17	1.79176e-15	0.0323771	0.0317134	0.0290064	38	26	34	0.426341	0.434068	0.461238	994	1034	1099	11	ensembl_havana	gene	33256672	33357023	100351	HIPK3	protein_coding
ENSG00000146918	3.82329	6.35747	80.0932	3.57164e-19	1.40327e-17	0.183755	0.179813	0.0896673	158	108	77	2.27745	1.75228	2.16373	3890	3058	3777	7	ensembl_havana	gene	158631311	158704829	73518	NCAPG2	protein_coding
ENSG00000233087	3.82275	1.80846	36.3177	1.67639e-09	8.95862e-09	0.33574	0.961278	0.448233	3	6	4	9.91544	6.45136	7.33174	176	117	133	2	havana	gene	131362956	131363720	764	AC073869.1	transcribed_processed_pseudogene
ENSG00000148158	3.82242	5.52308	83.6388	5.93953e-20	2.85836e-18	0.0581632	0.043036	0.0379531	89	46	58	0.637243	0.725442	0.586838	1937	2253	1823	9	ensembl_havana	gene	112750838	112881671	130833	SNX30	protein_coding
ENSG00000058668	3.82198	4.66602	65.1869	6.81226e-16	1.28018e-14	0.027647	0.0291633	0.0247688	38	28	34	0.495906	0.264189	0.435783	1354	737	1216	1	ensembl_havana	gene	203626561	203744081	117520	ATP2B4	protein_coding
ENSG00000256043	3.82034	1.58054	30.2582	3.78187e-08	1.57428e-07	0.0229543	0.0123228	0.002873	8	3	1	0.205106	0.155507	0.151228	142	110	107	4	ensembl_havana	gene	155924118	155953917	29799	CTSO	protein_coding
ENSG00000130287	3.81774	2.19258	41.0766	1.46381e-10	9.47287e-10	0.0169899	0.00912091	0.0148854	8	3	7	0.152882	0.228109	0.21759	143	218	208	19	ensembl_havana	gene	19211973	19252233	40260	NCAN	protein_coding
ENSG00000102098	3.81737	4.42252	52.4449	4.42485e-13	4.62622e-12	0.0288925	0.0349986	0.0118687	39	33	16	0.383754	0.248206	0.389002	1029	680	1066	X	ensembl_havana	gene	18239314	18354727	115413	SCML2	protein_coding
ENSG00000225423	3.8155	0.374321	23.4838	1.2597e-06	3.94207e-06	0.150399	0.215308	0	2	2	0	2.3092	1.00037	2.00024	61	27	54	10	havana	gene	84390908	84392045	1137	TNPO1P1	processed_pseudogene
ENSG00000143799	3.81507	8.73395	87.3197	9.23246e-21	5.5246e-19	1.19274	1.26319	1.05516	661	489	584	18.0647	12.5641	19.5622	19887	14132	22009	1	ensembl_havana	gene	226360691	226408075	47384	PARP1	protein_coding
ENSG00000268723	3.81484	0.0578172	20.8047	5.08592e-06	1.42489e-05	0.966122	0	0	4	0	0	4.25557	4.9981	3.80711	35	42	32	19	havana	gene	57317208	57317562	354	DESI2	processed_pseudogene
ENSG00000203668	3.81419	5.7808	85.0968	2.84114e-20	1.49174e-18	0.773226	1.21071	1.12505	64	70	93	15.436	14.203	13.4674	2538	2386	2263	1	havana	gene	241628853	241635930	7077	CHML	protein_coding
ENSG00000241537	3.8138	0.95815	31.1675	2.36693e-08	1.02297e-07	0.275221	0.131333	0.275577	3	1	3	4.06405	2.66683	3.52474	88	59	78	3	havana	gene	72772539	72773471	932	RP11-624D20.1	processed_pseudogene
ENSG00000197566	3.81185	0.801575	28.9661	7.36569e-08	2.91408e-07	0.00774497	0.00739169	0.002585	3	2	1	0.10137	0.0686871	0.0852013	78	54	67	17	ensembl_havana	gene	16620737	16653856	33119	ZNF624	protein_coding
ENSG00000196482	3.81078	1.25132	22.0233	2.69363e-06	7.94164e-06	0.00107802	0.000385819	0	8	2	0	0.00786888	0.00418275	0.0066376	116	63	100	1	ensembl_havana	gene	216503246	217137755	634509	ESRRG	protein_coding
ENSG00000081377	3.80998	6.42554	97.9125	4.37284e-23	4.94077e-21	0.100948	0.0717854	0.0911692	153	76	138	1.33953	1.27984	1.06989	4033	3937	3292	9	ensembl_havana	gene	96490241	96619830	129589	CDC14B	protein_coding
ENSG00000144224	3.80861	6.71806	93.2181	4.68389e-22	4.01909e-20	0.374007	0.312798	0.277911	190	111	141	5.03194	4.16264	4.29539	5078	4292	4430	2	ensembl_havana	gene	135741619	135785055	43436	UBXN4	protein_coding
ENSG00000071054	3.80791	7.28951	97.6326	5.03675e-23	5.62108e-21	0.0955115	0.115697	0.099097	221	187	229	1.6626	1.10407	1.64344	7642	5185	7720	2	ensembl_havana	gene	101696850	101894689	197839	MAP4K4	protein_coding
ENSG00000115762	3.80734	6.66749	96.8742	7.38761e-23	8.04719e-21	0.0635607	0.0427909	0.0574507	185	87	167	0.795595	0.769199	0.707064	4600	4544	4178	2	ensembl_havana	gene	131104847	131353709	248862	PLEKHB2	protein_coding
ENSG00000241293	3.80637	2.42446	43.4505	4.3483e-11	3.10439e-10	0.387136	0.316695	0.609144	7	4	11	6.34773	5.85852	6.21118	228	215	228	3	havana	gene	87051192	87052738	1546	PPATP1	processed_pseudogene
ENSG00000138031	3.8061	3.79119	53.404	2.71537e-13	2.98822e-12	0.0237812	0.0109429	0.0187094	28	9	22	0.185559	0.338538	0.228005	434	809	545	2	ensembl_havana	gene	24819169	24919839	100670	ADCY3	protein_coding
ENSG00000113356	3.80608	6.93471	93.7489	3.58197e-22	3.20984e-20	0.33957	0.443229	0.35001	170	155	175	6.42538	4.57731	4.9156	6390	4651	4996	5	ensembl_havana	gene	90471748	90514553	42805	POLR3G	protein_coding
ENSG00000147027	3.80479	5.59065	78.0523	1.00348e-18	3.54453e-17	0.192368	0.251091	0.181286	68	62	64	3.78241	2.28587	2.78554	2656	1640	1999	X	ensembl_havana	gene	34627064	34657288	30224	TMEM47	protein_coding
ENSG00000215179	3.80376	1.26401	34.398	4.49193e-09	2.21292e-08	0.119806	0.114342	0.159949	3	2	4	2.01037	1.94795	1.67206	100	99	85	8	havana	gene	46972476	46974617	2141	MAPK6PS4	processed_pseudogene
ENSG00000163558	3.80351	6.62609	80.3776	3.09275e-19	1.23649e-17	0.146225	0.24593	0.104435	143	168	102	2.37252	2.08276	2.09231	4609	4134	4154	3	ensembl_havana	gene	170222365	170305981	83616	PRKCI	protein_coding
ENSG00000169925	3.8032	5.22864	52.0709	5.35337e-13	5.50499e-12	0.136427	0.0576314	0.228419	61	18	102	1.30376	2.50138	1.59189	1158	2270	1445	9	ensembl_havana	gene	134030305	134068535	38230	BRD3	protein_coding
ENSG00000166881	3.80065	6.6483	89.5572	2.97898e-21	2.00706e-19	0.548562	0.445513	0.279917	208	118	106	5.69159	5.90971	5.57435	4287	4548	4291	12	ensembl_havana	gene	57055643	57088063	32420	TMEM194A	protein_coding
ENSG00000196943	3.79978	4.33631	47.9962	4.2705e-12	3.71519e-11	0.286175	0.11894	0.554605	31	9	60	3.94544	3.69326	4.26073	849	812	937	14	ensembl_havana	gene	24299862	24309124	9262	NOP9	protein_coding
ENSG00000125484	3.79888	6.31576	84.1898	4.49474e-20	2.25244e-18	0.583279	0.34874	0.364162	170	71	106	6.94338	5.03933	5.76816	4020	2981	3413	9	ensembl_havana	gene	132670035	132694955	24920	GTF3C4	protein_coding
ENSG00000144057	3.79832	3.07894	48.4833	3.33112e-12	2.95593e-11	0.0109992	0.0143148	0.0130159	11	10	13	0.184736	0.186228	0.162538	367	378	330	2	ensembl_havana	gene	106801600	106887108	85508	ST6GAL2	protein_coding
ENSG00000124198	3.79829	5.40048	81.8814	1.445e-19	6.32418e-18	0.0543682	0.0469127	0.044744	73	44	60	0.602123	0.694267	0.742883	1606	1892	2025	20	ensembl_havana	gene	48921890	49036693	114803	ARFGEF2	protein_coding
ENSG00000183354	3.79703	4.35154	60.576	7.07904e-15	1.08762e-13	0.0291087	0.0203512	0.0155899	43	21	23	0.329192	0.30118	0.257755	966	903	773	9	ensembl_havana	gene	5881596	6007901	126305	KIAA2026	protein_coding
ENSG00000108064	3.79668	6.89466	94.0279	3.11108e-22	2.83294e-20	0.82497	1.40514	1.16972	137	163	194	18.3699	13.3807	14.8425	6060	4510	5004	10	ensembl_havana	gene	58385022	58399221	14199	TFAM	protein_coding
ENSG00000198924	3.79637	4.46227	66.159	4.15977e-16	8.11913e-15	0.117436	0.186798	0.143718	27	30	33	2.27275	1.72296	2.17672	1038	804	1016	10	ensembl_havana	gene	113834725	113854383	19658	DCLRE1A	protein_coding
ENSG00000166450	3.79445	2.87501	40.6308	1.83881e-10	1.17162e-09	0.00389992	0.0148881	0.00520662	6	16	8	0.122375	0.0739775	0.101173	374	231	316	15	ensembl_havana	gene	55611546	55743090	131544	PRTG	protein_coding
ENSG00000006432	3.79431	4.82531	67.3039	2.32721e-16	4.82718e-15	0.0510998	0.0520515	0.0295188	52	37	30	0.606491	0.61974	0.57021	1226	1280	1178	14	ensembl_havana	gene	70722526	70809534	87008	MAP3K9	protein_coding
ENSG00000153993	3.79428	2.42279	35.9193	2.05665e-09	1.08066e-08	0.00491642	0.00447888	0.00134258	11	7	3	0.0517489	0.0310498	0.0658265	230	141	299	7	ensembl_havana	gene	84995553	85186855	191302	SEMA3D	protein_coding
ENSG00000125266	3.79416	3.44236	52.3694	4.59827e-13	4.79628e-12	0.0301441	0.0323652	0.0301831	16	12	16	0.397387	0.400076	0.505769	419	431	545	13	ensembl_havana	gene	106489731	106535114	45383	EFNB2	protein_coding
ENSG00000157500	3.79301	5.69622	64.599	9.18032e-16	1.69028e-14	0.149574	0.273011	0.0786277	80	102	42	2.21464	1.90409	2.12372	2353	2067	2306	3	ensembl_havana	gene	57227737	57273468	45731	APPL1	protein_coding
ENSG00000254088	3.79252	3.00678	48.3107	3.63764e-12	3.21069e-11	0.523481	0.832671	0.757117	9	10	13	11.8292	7.22174	10.4288	404	252	364	8	havana	gene	86503591	86505061	1470	SLC2A3P4	processed_pseudogene
ENSG00000149428	3.79169	7.04722	85.6791	2.11642e-20	1.16666e-18	1.47179	1.23221	1.25659	224	131	191	17.9637	13.4283	25.2995	5431	4148	7817	11	ensembl_havana	gene	119044189	119057202	13013	HYOU1	protein_coding
ENSG00000105983	3.79075	6.17037	90.3268	2.01896e-21	1.45166e-19	0.0426968	0.0502089	0.0362629	112	92	95	0.675518	0.540193	0.567848	3520	2876	3024	7	ensembl_havana	gene	156668946	156893230	224284	LMBR1	protein_coding
ENSG00000131437	3.79065	3.8628	55.9243	7.53159e-14	9.27604e-13	0.0417916	0.0462307	0.0380415	22	17	20	0.665569	0.463292	0.640959	696	495	685	5	ensembl_havana	gene	132692628	132737638	45010	KIF3A	protein_coding
ENSG00000151208	3.79024	5.06811	64.0383	1.22021e-15	2.19336e-14	0.0321258	0.0261515	0.0359518	51	29	57	0.286661	0.650516	0.433775	904	2096	1398	10	ensembl_havana	gene	77790791	77926526	135735	DLG5	protein_coding
ENSG00000113810	3.7899	5.84126	61.0987	5.42838e-15	8.5134e-14	0.201248	0.332691	0.117547	84	97	49	3.88232	1.72813	3.29844	3219	1464	2795	3	ensembl_havana	gene	160399274	160434962	35688	SMC4	protein_coding
ENSG00000158470	3.78807	7.00862	95.3028	1.63384e-22	1.6604e-20	0.285242	0.169388	0.197812	270	112	187	2.87291	3.23552	2.73201	5402	6216	5250	20	ensembl_havana	gene	49632945	49713878	80933	B4GALT5	protein_coding
ENSG00000066135	3.78602	6.54711	94.4527	2.51023e-22	2.35379e-20	0.213148	0.227749	0.22889	138	103	148	3.32085	2.39564	3.68536	4271	3148	4844	1	ensembl_havana	gene	43650158	43705515	55357	KDM4A	protein_coding
ENSG00000185728	3.78507	6.31833	82.5414	1.03477e-19	4.69416e-18	0.284149	0.268421	0.176129	147	97	91	3.9283	2.60953	3.48389	4037	2740	3659	8	ensembl_havana	gene	63168553	63212786	44233	YTHDF3	protein_coding
ENSG00000129675	3.78503	4.82808	70.0641	5.74084e-17	1.40365e-15	0.0293465	0.0367604	0.0315883	40	35	43	0.474958	0.465582	0.404751	1286	1288	1120	X	ensembl_havana	gene	136665547	136782088	116541	ARHGEF6	protein_coding
ENSG00000114573	3.78465	5.90093	66.3549	3.76625e-16	7.43885e-15	0.130152	0.1468	0.0802983	99	78	61	2.03771	0.933388	2.14023	3079	1441	3305	3	ensembl_havana	gene	113747019	113812056	65037	ATP6V1A	protein_coding
ENSG00000102195	3.78444	0.706349	24.9527	5.87528e-07	1.96285e-06	0.106611	0.025437	0	6	1	0	0.456181	0.65659	0.498882	51	75	57	X	ensembl_havana	gene	151176653	151181465	4812	GPR50	protein_coding
ENSG00000148110	3.78433	6.13963	88.0495	6.38382e-21	3.97699e-19	0.110719	0.130199	0.088096	112	92	89	1.70494	1.25322	1.56796	3426	2573	3220	9	ensembl_havana	gene	94374551	94461042	86491	HIATL1	protein_coding
ENSG00000002834	3.78235	6.92891	96.2467	1.01426e-22	1.0727e-20	0.392006	0.278236	0.286964	238	118	174	4.16814	4.56805	4.3097	5027	5629	5312	17	ensembl_havana	gene	38869859	38921770	51911	LASP1	protein_coding
ENSG00000186591	3.78149	7.2947	94.8692	2.0339e-22	1.98918e-20	0.183293	0.174264	0.158312	262	174	226	2.84172	2.12604	2.18477	8069	6168	6340	7	ensembl_havana	gene	129830732	129952949	122217	UBE2H	protein_coding
ENSG00000137145	3.78127	4.41933	54.1246	1.8817e-13	2.13804e-12	0.0238982	0.0230932	0.0125628	40	27	21	0.326928	0.187217	0.308713	1087	636	1049	9	ensembl_havana	gene	19230435	19373545	143110	DENND4C	protein_coding
ENSG00000135956	3.78034	5.15287	70.6505	4.26465e-17	1.07152e-15	0.352222	0.161075	0.333084	72	23	68	3.57329	4.2204	3.43378	1451	1751	1425	2	ensembl_havana	gene	96248516	96265994	17478	TMEM127	protein_coding
ENSG00000139977	3.77906	5.1524	76.7855	1.90575e-18	6.34936e-17	0.181969	0.188141	0.192327	54	39	57	2.87196	2.45891	2.42177	1693	1481	1459	14	ensembl_havana	gene	57390544	57415917	25373	NAA30	protein_coding
ENSG00000102218	3.77619	3.56893	48.0144	4.23104e-12	3.68615e-11	0.0451813	0.0404254	0.0207349	24	15	11	0.521228	0.422956	0.475706	550	456	513	X	ensembl_havana	gene	46836940	46882358	45418	RP2	protein_coding
ENSG00000068366	3.77494	6.0937	65.8062	4.97511e-16	9.59629e-15	0.0720616	0.130074	0.0501947	92	116	64	1.49994	0.619018	1.35501	3804	1604	3512	X	ensembl_havana	gene	109624244	109733403	109159	ACSL4	protein_coding
ENSG00000128829	3.7746	7.22035	94.0066	3.14471e-22	2.84604e-20	0.189639	0.228046	0.176381	225	189	209	3.15883	2.21421	2.80691	7445	5332	6761	15	ensembl_havana	gene	39934146	40035591	101445	EIF2AK4	protein_coding
ENSG00000279089	3.77415	1.33719	29.5462	5.46003e-08	2.21112e-07	0.212956	0.0381079	0.0533079	8	1	2	1.52764	1.31155	1.10142	114	100	84	17	havana	gene	51183191	51186403	3212	RP11-481C4.2	TEC
ENSG00000132953	3.77402	6.09921	60.494	7.38042e-15	1.12632e-13	0.0782118	0.122676	0.0360921	115	126	53	1.23081	0.755287	1.02477	3595	2254	3059	13	ensembl_havana	gene	20777329	20903048	125719	XPO4	protein_coding
ENSG00000123575	3.77397	6.37818	87.9774	6.62064e-21	4.10644e-19	0.423392	0.463995	0.283601	145	111	97	5.70327	5.15616	4.89883	3880	3584	3406	X	ensembl_havana	gene	104166620	104195902	29282	FAM199X	protein_coding
ENSG00000145730	3.77304	6.06043	88.3247	5.55442e-21	3.49621e-19	0.0262253	0.0441689	0.0293485	85	100	95	0.466727	0.399646	0.467934	3005	2629	3079	5	ensembl_havana	gene	102753981	103031105	277124	PAM	protein_coding
ENSG00000152133	3.77276	2.87363	45.6096	1.4433e-11	1.14302e-10	0.0346793	0.0744693	0.0925978	6	9	16	0.986362	0.731873	0.933827	339	257	328	2	ensembl_havana	gene	37084451	37099244	14793	GPATCH11	protein_coding
ENSG00000115355	3.77248	5.5896	79.9733	3.79496e-19	1.48142e-17	0.0381939	0.0657984	0.0460216	59	71	71	0.778204	0.567415	0.671861	2388	1779	2107	2	ensembl_havana	gene	55287842	55419921	132079	CCDC88A	protein_coding
ENSG00000095139	3.77202	7.28368	92.6366	6.28337e-22	5.17198e-20	0.909624	0.639116	0.558773	326	160	200	9.84645	9.31401	9.0835	7010	6775	6609	11	ensembl_havana	gene	118572390	118603033	30643	ARCN1	protein_coding
ENSG00000163507	3.77097	5.06592	62.138	3.2022e-15	5.29075e-14	0.12038	0.181565	0.0602677	56	59	28	1.59291	1.23283	1.80642	1472	1164	1706	3	ensembl_havana	gene	108549869	108589644	39775	KIAA1524	protein_coding
ENSG00000224668	3.77094	3.91887	52.9877	3.35647e-13	3.62575e-12	0.742777	0.787662	0.440733	27	20	16	9.80494	7.49554	9.29591	708	553	686	1	havana	gene	210859177	210862285	3108	IPO8P1	processed_pseudogene
ENSG00000099194	3.76729	9.18189	76.7338	1.95628e-18	6.44686e-17	4.16164	4.88643	3.95915	862	707	819	82.0812	43.0379	57.8996	33773	18093	24347	10	ensembl_havana	gene	100347124	100364834	17710	SCD	protein_coding
ENSG00000236372	3.76709	0.697046	28.7595	8.19453e-08	3.21126e-07	0.0330059	0.0236253	0.0495729	2	1	3	0.556614	0.626089	0.31703	67	77	39	1	havana	gene	232174932	232180113	5181	RP5-865N13.1	lincRNA
ENSG00000155886	3.76698	2.92684	29.2882	6.2374e-08	2.49647e-07	0.00703653	0	0.00612664	23	0	20	0.0457409	0.052908	0.0450584	297	351	299	9	ensembl_havana	gene	19507452	19786928	279476	SLC24A2	protein_coding
ENSG00000162409	3.76658	4.65875	68.7537	1.11564e-16	2.52421e-15	0.0488491	0.048952	0.0476895	40	28	39	0.645511	0.72565	0.616586	1050	1206	1025	1	ensembl_havana	gene	56645322	56715335	70013	PRKAA2	protein_coding
ENSG00000137815	3.76633	6.71356	94.8941	2.00843e-22	1.97488e-20	0.200231	0.185668	0.182263	176	114	160	2.89333	2.4428	2.42369	5052	4358	4325	15	ensembl_havana	gene	41408408	41483563	75155	RTF1	protein_coding
ENSG00000184226	3.766	-0.177751	18.9501	1.34181e-05	3.47607e-05	0	0	0.000276881	0	0	3	0.00116002	0.0015895	0.00136208	25	35	30	13	ensembl_havana	gene	66302834	67230445	927611	PCDH9	protein_coding
ENSG00000187902	3.7655	1.23466	27.314	1.72952e-07	6.37264e-07	0	0.0260007	0.0424334	0	3	7	0.289527	0.265474	0.271371	95	89	91	19	ensembl_havana	gene	55428740	55442863	14123	SHISA7	protein_coding
ENSG00000253555	3.76251	0.20121	21.6376	3.29324e-06	9.54395e-06	0.137832	0	0.0460035	3	0	1	1.54961	0.6791	0.588404	67	30	26	8	havana	gene	63136223	63138084	1861	RP11-16E18.1	unprocessed_pseudogene
ENSG00000162434	3.76052	4.69734	66.6988	3.1633e-16	6.37249e-15	0.028228	0.0247974	0.0250526	44	27	39	0.387548	0.287325	0.398488	1200	909	1261	1	ensembl_havana	gene	64833229	64966504	133275	JAK1	protein_coding
ENSG00000135968	3.76033	4.79334	66.585	3.3513e-16	6.69194e-15	0.0646315	0.0643653	0.0534603	46	32	38	0.976781	0.635495	0.902479	1381	918	1304	2	ensembl_havana	gene	108448561	108509415	60854	GCC2	protein_coding
ENSG00000164244	3.7599	6.09335	72.5181	1.65506e-17	4.54791e-16	0.39694	0.218809	0.169032	174	67	74	3.82302	3.09207	3.1486	3329	2751	2802	5	ensembl_havana	gene	127517609	127555089	37480	PRRC1	protein_coding
ENSG00000181234	3.7588	0.514464	27.2169	1.81862e-07	6.67524e-07	0.000388193	0.000277865	0.000388695	2	1	2	0.00381065	0.0069811	0.00449354	39	73	47	12	ensembl_havana	gene	128267403	128707915	440512	TMEM132C	protein_coding
ENSG00000102081	3.75767	5.62403	82.2021	1.2286e-19	5.49125e-18	0.161514	0.199974	0.155166	74	64	71	2.55567	2.21958	2.19321	2326	2064	2040	X	ensembl_havana	gene	147911951	147951125	39174	FMR1	protein_coding
ENSG00000092439	3.75762	5.84749	81.7145	1.57235e-19	6.79398e-18	0.075101	0.0619567	0.04206	118	68	66	0.817639	0.832239	0.721363	2552	2654	2301	15	ensembl_havana	gene	50552473	50686815	134342	TRPM7	protein_coding
ENSG00000213390	3.75721	5.43507	80.6461	2.69987e-19	1.08708e-17	0.0667036	0.083338	0.0971489	55	48	80	1.26867	0.795331	1.33457	2078	1331	2234	10	ensembl_havana	gene	97222173	97292673	70500	ARHGAP19	protein_coding
ENSG00000152952	3.75518	4.9402	65.5913	5.54839e-16	1.06355e-14	0.0326714	0.0740551	0.0327136	36	57	36	0.68072	0.429706	0.681276	1490	961	1524	3	ensembl_havana	gene	146069440	146163653	94213	PLOD2	protein_coding
ENSG00000259959	3.75305	3.10323	46.7493	8.06756e-12	6.66169e-11	0.162204	0.29026	0.385733	8	10	19	4.41954	3.20671	3.33574	433	321	334	4	havana	gene	47840122	47844339	4217	RP11-121C2.2	lincRNA
ENSG00000163291	3.75293	5.83968	56.057	7.03996e-14	8.7059e-13	0.253346	0.196552	0.0589178	155	84	36	2.13519	2.04631	1.82438	2595	2541	2266	4	ensembl_havana	gene	78887127	78939438	52311	PAQR3	protein_coding
ENSG00000169855	3.75279	6.15454	89.6884	2.78788e-21	1.89941e-19	0.00869207	0.00951553	0.00694803	119	91	95	0.119061	0.115342	0.1029	3238	3205	2860	3	ensembl_havana	gene	78597240	79767815	1170575	ROBO1	protein_coding
ENSG00000156052	3.75268	5.63231	75.3937	3.85622e-18	1.19503e-16	0.0254848	0.0263924	0.0143877	94	68	53	0.309948	0.282786	0.276171	2271	2117	2068	9	ensembl_havana	gene	77716087	78031458	315371	GNAQ	protein_coding
ENSG00000163781	3.75265	6.12426	87.9229	6.80553e-21	4.19659e-19	0.173102	0.161365	0.119582	129	84	89	2.13866	1.95038	1.97698	3166	2950	2991	3	ensembl_havana	gene	133598175	133661893	63718	TOPBP1	protein_coding
ENSG00000088812	3.75139	4.98527	67.1079	2.57053e-16	5.29012e-15	0.0256389	0.0197115	0.0251966	54	29	53	0.362823	0.234399	0.374663	1518	1002	1602	20	ensembl_havana	gene	3471040	3651122	180082	ATRN	protein_coding
ENSG00000256616	3.75085	1.59979	35.3795	2.71331e-09	1.39468e-08	0.149916	0.107308	0.0750548	6	3	3	1.53452	1.40341	1.58766	122	114	129	18	havana	gene	12073232	12076654	3422	RP11-815J4.6	transcribed_processed_pseudogene
ENSG00000077279	3.7508	3.04566	44.1326	3.06867e-11	2.26551e-10	0.00648861	0.0154816	0.00649701	9	15	9	0.152069	0.0749506	0.147377	419	211	415	X	ensembl_havana	gene	111293780	111412375	118595	DCX	protein_coding
ENSG00000141424	3.75075	5.60112	76.6436	2.04766e-18	6.71154e-17	0.455124	0.26414	0.262754	111	45	64	4.22309	4.18581	4.44731	2046	2072	2202	18	ensembl_havana	gene	36108532	36129385	20853	SLC39A6	protein_coding
ENSG00000198743	3.75064	5.42515	79.9655	3.81014e-19	1.48416e-17	NA	NA	NA	71	46	67	NA	NA	NA	1520	2260	1832	NA	NA	NA	NA	NA	NA	NA	NA
ENSG00000073711	3.75004	4.47572	60.8082	6.29157e-15	9.73215e-14	0.0197076	0.0161217	0.0136252	42	24	29	0.259124	0.176397	0.235984	1097	763	1021	3	ensembl_havana	gene	135965673	136147891	182218	PPP2R3A	protein_coding
ENSG00000166734	3.74966	5.27109	57.8454	2.8355e-14	3.8186e-13	0.0558664	0.0578148	0.0202188	83	60	30	0.613294	0.553161	0.504284	1810	1668	1521	15	ensembl_havana	gene	44288729	44415758	127029	CASC4	protein_coding
ENSG00000139116	3.74921	4.76713	66.1697	4.13733e-16	8.08401e-15	0.0153737	0.0432023	0.0193846	27	53	34	0.354857	0.208163	0.432487	1238	742	1542	12	ensembl_havana	gene	39293228	39443390	150162	KIF21A	protein_coding
ENSG00000177076	3.74897	1.47785	32.2238	1.37397e-08	6.18813e-08	0.00597066	0.00284916	0.0159424	3	1	8	0.121228	0.0882525	0.118621	121	90	121	9	ensembl_havana	gene	19409059	19452020	42961	ACER2	protein_coding
ENSG00000174705	3.74833	5.44713	68.5979	1.2073e-16	2.69473e-15	0.0687494	0.0416394	0.0330954	104	44	50	0.653907	0.538384	0.668169	1965	1653	2052	5	ensembl_havana	gene	172325181	172454523	129342	SH3PXD2B	protein_coding
ENSG00000138757	3.74811	8.41075	78.8053	6.85434e-19	2.49874e-17	0.537636	0.636399	0.48387	514	425	462	10.073	4.78973	8.35697	19130	9294	16220	4	ensembl_havana	gene	75642782	75724525	81743	G3BP2	protein_coding
ENSG00000112624	3.74781	4.72529	69.3866	8.09365e-17	1.90715e-15	0.0281251	0.0291909	0.0316817	40	29	45	0.391832	0.410868	0.395179	1107	1186	1141	6	ensembl_havana	gene	42746958	42868560	121602	GLTSCR1L	protein_coding
ENSG00000184254	3.74747	2.63428	38.3245	5.99051e-10	3.48603e-09	0.0241704	0.0346019	0.00880063	11	11	4	0.280959	0.333446	0.231622	254	308	214	15	ensembl_havana	gene	100877714	100916626	38912	ALDH1A3	protein_coding
ENSG00000104313	3.74724	0.936165	25.3637	4.74778e-07	1.61276e-06	0.0020753	0.00222822	0	4	3	0	0.021939	0.0125257	0.0222338	84	49	87	8	ensembl_havana	gene	71197433	71362232	164799	EYA1	protein_coding
ENSG00000251571	3.74697	2.46627	43.037	5.37157e-11	3.76548e-10	0.214505	0.49133	0.386609	5	8	9	6.41419	2.95924	5.32528	297	140	252	4	havana	gene	103572089	103574082	1993	DDX3YP3	processed_pseudogene
ENSG00000251593	3.74697	2.64957	27.6648	1.44266e-07	5.401e-07	0.889101	0.565697	0.0989168	18	8	2	6.14176	3.45581	9.61056	247	142	395	5	havana	gene	25909503	25911234	1731	MSNP1	processed_pseudogene
ENSG00000143322	3.7469	4.68269	66.9791	2.74398e-16	5.60221e-15	0.0334512	0.0234745	0.0242999	51	25	37	0.384336	0.364853	0.334714	1164	1129	1036	1	ensembl_havana	gene	179099327	179229684	130357	ABL2	protein_coding
ENSG00000083168	3.74401	4.92551	62.3488	2.8771e-15	4.78404e-14	0.0523434	0.0319717	0.0223621	75	32	32	0.483433	0.428108	0.451376	1376	1245	1313	8	ensembl_havana	gene	41929479	42051990	122511	KAT6A	protein_coding
ENSG00000109756	3.74342	5.3625	76.9132	1.78643e-18	5.98472e-17	0.0207082	0.0186479	0.0274237	62	39	82	0.287349	0.298189	0.302062	1709	1812	1836	4	ensembl_havana	gene	159104178	159360169	255991	RAPGEF2	protein_coding
ENSG00000151694	3.74315	4.46733	63.322	1.75533e-15	3.04397e-14	0.0597062	0.0400092	0.0368877	47	22	29	0.589617	0.602742	0.61135	922	963	977	2	ensembl_havana	gene	9488486	9555792	67306	ADAM17	protein_coding
ENSG00000152409	3.74243	5.19455	71.2565	3.13668e-17	8.04787e-16	0.0497835	0.0833714	0.0395022	53	62	42	0.649702	0.787223	0.77777	1374	1701	1681	5	ensembl_havana	gene	79236189	79327215	91026	JMY	protein_coding
ENSG00000174485	3.7419	2.04133	29.0488	7.05788e-08	2.80083e-07	0.0031845	0.00911772	0.00127545	5	10	2	0.066368	0.0502081	0.0420387	207	160	134	15	ensembl_havana	gene	65658046	65792293	134247	DENND4A	protein_coding
ENSG00000196850	3.74182	5.25821	73.7379	8.92089e-18	2.60064e-16	0.136598	0.0953311	0.0871939	80	39	51	1.32715	1.38642	1.50382	1544	1648	1788	12	ensembl_havana	gene	110533245	110583320	50075	PPTC7	protein_coding
ENSG00000110321	3.74176	9.81166	76.6294	2.06251e-18	6.74806e-17	10.0178	11.205	9.5054	1413	1104	1339	162.286	114.071	138.404	45471	32656	39632	11	ensembl_havana	gene	10797050	10809110	12060	EIF4G2	protein_coding
ENSG00000121579	3.74143	7.82663	86.7024	1.26142e-20	7.33117e-19	1.06877	1.28392	0.832025	373	313	290	16.2403	13.0489	12.9637	11259	9243	9185	3	ensembl_havana	gene	113716460	113746300	29840	NAA50	protein_coding
ENSG00000102753	3.74096	6.16265	65.1346	6.99514e-16	1.31184e-14	0.111428	0.181746	0.0530425	122	139	58	1.57705	1.18351	1.4518	3430	2630	3227	13	ensembl_havana	gene	49699307	49792921	93614	KPNA3	protein_coding
ENSG00000091409	3.74002	7.51137	94.5582	2.37993e-22	2.25486e-20	0.293571	0.404763	0.260326	271	261	240	4.26069	3.27234	5.31148	7813	6131	9954	2	ensembl_havana	gene	172427354	172506282	78928	ITGA6	protein_coding
ENSG00000173852	3.73958	4.65355	62.6379	2.4843e-15	4.17284e-14	0.0328267	0.0425184	0.0219128	42	38	28	0.428473	0.448629	0.386147	1089	1165	1003	7	ensembl_havana	gene	34928876	35038271	109395	DPY19L1	protein_coding
ENSG00000140262	3.73929	6.10513	87.9726	6.63676e-21	4.10644e-19	0.025157	0.031834	0.0191171	112	99	85	0.327685	0.302568	0.370645	2898	2734	3350	15	ensembl_havana	gene	56918623	57299281	380658	TCF12	protein_coding
ENSG00000229692	3.73806	0.918674	28.9718	7.34381e-08	2.90669e-07	0.0541837	0.232705	0.162761	1	3	3	1.99117	2.10901	1.73482	73	79	65	2	havana	gene	38992279	38993857	1578	SOS1-IT1	sense_intronic
ENSG00000171940	3.73725	6.52745	92.9203	5.44441e-22	4.56402e-20	0.285392	0.311421	0.285761	143	109	143	4.28893	3.06693	4.59874	4269	3119	4678	20	ensembl_havana	gene	53567065	53609907	42842	ZNF217	protein_coding
ENSG00000151952	3.73716	3.06062	45.5986	1.45144e-11	1.14896e-10	0.00215825	0.000882774	0.00113198	21	6	11	0.016918	0.0202547	0.0166553	327	400	329	12	ensembl_havana	gene	129071725	129903666	831941	TMEM132D	protein_coding
ENSG00000235879	3.7369	0.284529	20.9253	4.77558e-06	1.34582e-05	0.0916418	0.393578	0	1	3	0	2.90638	1.39971	1.6702	63	31	37	13	havana	gene	90170866	90171799	933	FAR1P1	processed_pseudogene
ENSG00000113163	3.73547	5.63125	82.7538	9.29361e-20	4.26919e-18	0.0369025	0.0536809	0.0536374	62	63	90	0.735585	0.566278	0.605421	2455	1931	2065	5	ensembl_havana	gene	75368486	75512138	143652	COL4A3BP	protein_coding
ENSG00000111731	3.73494	6.46984	84.5802	3.68933e-20	1.88518e-18	0.116719	0.188777	0.0936748	131	148	105	1.80129	1.58432	1.72128	4016	3609	3922	12	ensembl_havana	gene	22448583	22544546	95963	C2CD5	protein_coding
ENSG00000153561	3.73365	6.49908	94.7069	2.20773e-22	2.11165e-20	0.187647	0.20729	0.260382	127	98	176	3.11056	2.81656	2.73506	4182	3869	3758	2	ensembl_havana	gene	86720173	86778041	57868	RMND5A	protein_coding
ENSG00000150760	3.73299	5.74071	83.8658	5.29531e-20	2.58249e-18	0.0165656	0.0136473	0.0107972	106	61	69	0.163638	0.181256	0.195451	2080	2354	2539	10	ensembl_havana	gene	126905409	127452517	547108	DOCK1	protein_coding
ENSG00000237307	3.73188	1.74125	28.0071	1.20873e-07	4.59136e-07	0.0920562	0	0.0553052	10	0	6	0.801709	0.47624	0.562274	173	105	124	X	havana	gene	136976417	136985705	9288	SRRM1P3	processed_pseudogene
ENSG00000259366	3.73136	0.242759	23.2465	1.42507e-06	4.41025e-06	0.228005	0.326407	0	2	2	0	2.81208	2.07826	2.30235	49	37	41	8	havana	gene	29055935	29056685	750	CTD-2647L4.4	sense_intronic
ENSG00000069275	3.7311	9.61196	76.2243	2.53202e-18	8.13779e-17	2.21875	3.4018	3.0353	972	1041	1328	51.6098	30.5911	34.0273	44913	27200	30263	1	ensembl_havana	gene	205712819	205750276	37457	NUCKS1	protein_coding
ENSG00000047346	3.73083	3.56908	48.0586	4.13679e-12	3.61096e-11	0.0192961	0.0095255	0.00999367	29	10	15	0.186571	0.160311	0.153716	557	489	469	15	ensembl_havana	gene	52581317	52709817	128500	FAM214A	protein_coding
ENSG00000138439	3.73064	4.7626	59.5358	1.20092e-14	1.75611e-13	0.0228735	0.0472987	0.0190859	36	52	30	0.400134	0.339033	0.36555	1251	1083	1168	2	ensembl_havana	gene	202635188	202769757	134569	FAM117B	protein_coding
ENSG00000070367	3.72882	6.59211	89.6299	2.87155e-21	1.94912e-19	0.220929	0.221572	0.152475	177	124	122	2.76219	2.44763	2.59272	4396	3980	4217	14	ensembl_havana	gene	57200507	57269008	68501	EXOC5	protein_coding
ENSG00000138376	3.72873	4.05462	53.341	2.80392e-13	3.07266e-12	0.0325469	0.0203847	0.027497	32	14	27	0.441352	0.274114	0.366228	862	547	731	2	ensembl_havana	gene	214725646	214809711	84065	BARD1	protein_coding
ENSG00000227782	3.72845	0.0929335	19.1841	1.187e-05	3.10731e-05	0	0.611249	0	0	4	0	1.45086	1.99853	2.41866	27	38	46	17	havana	gene	16040472	16041273	801	CTC-529I10.2	antisense
ENSG00000230863	3.72793	0.487217	25.5983	4.20409e-07	1.44214e-06	0.346161	0.165186	0.115536	3	1	1	3.54327	2.3309	3.01236	61	41	53	1	havana	gene	75641346	75642087	741	RP4-595K12.2	processed_pseudogene
ENSG00000102531	3.7273	5.22996	72.9721	1.31499e-17	3.6915e-16	0.0277856	0.0209354	0.0186697	76	40	51	0.308827	0.278123	0.298042	1678	1544	1655	13	ensembl_havana	gene	48975912	49209779	233867	FNDC3A	protein_coding
ENSG00000108424	3.72729	8.14863	83.9541	5.06394e-20	2.48968e-18	1.07503	1.38951	0.855436	453	409	360	16.7287	11.5872	15.4208	14003	9910	13192	17	ensembl_havana	gene	47649476	47685505	36029	KPNB1	protein_coding
ENSG00000277914	3.72612	0.964798	29.5689	5.39636e-08	2.18777e-07	0.0966669	0.207579	0.096792	2	3	2	2.38447	1.04781	1.97606	98	44	83	13	havana	gene	86275493	86277262	1769	DDX6P2	processed_pseudogene
ENSG00000115020	3.72583	5.66289	81.0069	2.24929e-19	9.19479e-18	0.0785828	0.0833806	0.0666504	85	63	72	1.14023	0.933783	0.95495	2450	2050	2097	2	ensembl_havana	gene	208266267	208358751	92484	PIKFYVE	protein_coding
ENSG00000163755	3.72544	6.62031	95.2198	1.70375e-22	1.72183e-20	0.350544	0.313299	0.27149	181	113	140	3.96804	4.55258	3.83117	4070	4771	4016	3	ensembl_havana	gene	149129584	149173732	44148	HPS3	protein_coding
ENSG00000122025	3.72458	1.06974	25.5989	4.20272e-07	1.44194e-06	0.00351433	0.00503104	0	4	4	0	0.0420168	0.0255398	0.0385164	95	59	89	13	ensembl_havana	gene	28003274	28100592	97318	FLT3	protein_coding
ENSG00000187555	3.72224	7.32286	90.216	2.13523e-21	1.51727e-19	0.334121	0.28902	0.295542	283	171	250	4.54788	3.18423	4.54659	7652	5474	7818	16	ensembl_havana	gene	8892094	8964514	72420	USP7	protein_coding
ENSG00000085491	3.72098	5.71126	84.0062	4.93233e-20	2.4448e-18	0.0831817	0.128241	0.117886	65	70	92	1.70266	1.13556	1.49647	2643	1801	2374	1	ensembl_havana	gene	108134036	108200849	66813	SLC25A24	protein_coding
ENSG00000060982	3.71956	7.53028	72.281	1.86636e-17	5.05975e-16	0.152072	0.305487	0.127709	248	348	208	3.10166	1.90004	2.32937	10048	6289	7712	12	ensembl_havana	gene	24810022	24949459	139437	BCAT1	protein_coding
ENSG00000012232	3.71953	6.6449	78.7483	7.05496e-19	2.56674e-17	0.081572	0.0670678	0.130243	148	85	236	1.01244	1.37843	1.17664	3649	5076	4334	8	ensembl_havana	gene	28600469	28755599	155130	EXTL3	protein_coding
ENSG00000259924	3.7189	0.228302	21.2038	4.12936e-06	1.17738e-05	0.088787	0.381317	0	1	3	0	2.19009	1.79356	1.5307	49	41	35	15	havana	gene	65771176	65772139	963	RP11-16E23.4	processed_pseudogene
ENSG00000182957	3.71775	4.46058	61.8757	3.65843e-15	5.96866e-14	0.00862153	0.0130904	0.00706311	33	35	27	0.125206	0.114563	0.12869	952	890	1000	13	ensembl_havana	gene	23979805	24307074	327269	SPATA13	protein_coding
ENSG00000144036	3.71753	4.60257	50.8568	9.93572e-13	9.75922e-12	0.00683955	0.0041425	0.0042144	52	22	32	0.0840901	0.0412807	0.0803376	1270	637	1240	2	ensembl_havana	gene	72175984	72826041	650057	EXOC6B	protein_coding
ENSG00000183908	3.71697	1.22951	32.1531	1.42492e-08	6.39702e-08	0.0171518	0.0491084	0.025761	2	4	3	0.436033	0.316902	0.418205	101	75	99	11	ensembl_havana	gene	57181747	57191717	9970	LRRC55	protein_coding
ENSG00000172197	3.71586	2.86781	46.0916	1.12852e-11	9.09564e-11	0.00697949	0.00999169	0.0100945	9	9	13	0.128829	0.111952	0.113452	330	293	297	6	ensembl_havana	gene	20102145	20212399	110254	MBOAT1	protein_coding
ENSG00000060237	3.71479	7.24494	91.771	9.73118e-22	7.59742e-20	0.136171	0.156414	0.112635	253	203	209	1.91829	1.60993	1.76594	7080	6071	6661	12	ensembl_havana	gene	752593	911452	158859	WNK1	protein_coding
ENSG00000137414	3.71458	4.76447	65.6407	5.41088e-16	1.03938e-14	0.376196	0.366217	0.263678	50	34	35	4.9087	4.2112	4.02854	1296	1136	1087	6	ensembl_havana	gene	17600355	17611719	11364	FAM8A1	protein_coding
ENSG00000118276	3.71182	4.24049	59.5403	1.19816e-14	1.7549e-13	0.0443718	0.0288735	0.0525073	33	15	39	0.544887	0.572388	0.507998	805	864	767	18	ensembl_havana	gene	31622247	31685836	63589	B4GALT6	protein_coding
ENSG00000137760	3.71145	3.84552	51.0538	8.987e-13	8.89943e-12	0.0230646	0.0485571	0.0258114	17	25	19	0.508145	0.311506	0.421028	744	466	630	11	ensembl_havana	gene	107502726	107565746	63020	ALKBH8	protein_coding
ENSG00000169291	3.71057	0.194512	22.9481	1.66438e-06	5.08766e-06	0.00528752	0.0075695	0	2	2	0	0.0479117	0.0690369	0.0429744	36	53	33	1	ensembl_havana	gene	154469772	154502113	32341	SHE	protein_coding
ENSG00000117114	3.71033	6.46129	93.2909	4.51456e-22	3.89215e-20	0.0130818	0.0217597	0.0202094	105	122	162	0.252253	0.197045	0.261003	4022	3210	4253	1	ensembl_havana	gene	81306160	81992436	686276	LPHN2	protein_coding
ENSG00000072364	3.70978	6.41915	91.9906	8.70877e-22	6.88788e-20	0.174385	0.123436	0.117377	180	89	121	1.7567	1.88975	1.71748	3602	3959	3599	5	ensembl_havana	gene	132875379	132963634	88255	AFF4	protein_coding
ENSG00000170027	3.70901	8.15431	76.4505	2.25807e-18	7.30901e-17	1.39776	1.63269	0.828585	527	430	312	18.4388	14.947	15.5533	13810	11438	11905	7	ensembl_havana	gene	76326794	76359031	32237	YWHAG	protein_coding
ENSG00000168743	3.70881	1.00564	25.1832	5.2135e-07	1.75725e-06	0.00547828	0.00224074	0	7	2	0	0.0311236	0.0347034	0.0235152	79	90	61	4	ensembl_havana	gene	105894775	106004027	109252	NPNT	protein_coding
ENSG00000023287	3.70829	5.80745	78.0266	1.01661e-18	3.58393e-17	0.0609802	0.086306	0.0485697	88	87	70	0.929652	0.776731	0.79838	2665	2275	2339	8	ensembl_havana	gene	52622456	52745843	123387	RB1CC1	protein_coding
ENSG00000108510	3.70823	5.84378	83.9243	5.14096e-20	2.52074e-18	0.0759694	0.0688457	0.0544338	109	69	78	0.883106	0.842695	0.860677	2517	2454	2507	17	ensembl_havana	gene	61942605	62065282	122677	MED13	protein_coding
ENSG00000168172	3.70794	4.55693	53.4644	2.63324e-13	2.91017e-12	0.0300777	0.0338972	0.0134563	47	37	21	0.362423	0.317511	0.283702	1125	1007	900	8	ensembl_havana	gene	42896932	43030539	133607	HOOK3	protein_coding
ENSG00000049239	3.70753	3.3898	47.9065	4.47039e-12	3.87611e-11	0.0420938	0.0267825	0.049173	18	8	21	0.437931	0.652147	0.460764	372	566	400	1	ensembl_havana	gene	9234775	9271337	36562	H6PD	protein_coding
ENSG00000184347	3.70736	1.32963	27.6612	1.44531e-07	5.4098e-07	0.000401168	0.000191435	0.000803375	3	1	6	0.004039	0.0102781	0.0054671	60	156	83	5	ensembl_havana	gene	168661733	169301129	639396	SLIT3	protein_coding
ENSG00000164684	3.70516	2.75717	37.4239	9.50488e-10	5.33817e-09	0.00624785	0.00447215	0.00139021	18	9	4	0.049799	0.0444646	0.0512924	285	260	300	8	ensembl_havana	gene	80628451	80874781	246330	ZNF704	protein_coding
ENSG00000126821	3.70355	3.91205	51.619	6.73855e-13	6.83283e-12	0.0546275	0.0614457	0.0312561	28	22	16	0.659012	0.621929	0.588137	671	647	612	14	ensembl_havana	gene	63684214	63728039	43825	SGPP1	protein_coding
ENSG00000165392	3.70333	5.25617	73.1651	1.19246e-17	3.39469e-16	0.0397064	0.0393527	0.0354761	65	45	58	0.591656	0.430394	0.484146	1924	1430	1609	8	ensembl_havana	gene	31033801	31173769	139968	WRN	protein_coding
ENSG00000197121	3.70273	5.39485	71.6769	2.53486e-17	6.61573e-16	0.0550216	0.0852242	0.0478676	61	66	53	0.965803	0.570182	0.912594	2127	1283	2054	2	ensembl_havana	gene	196833004	196927796	94792	PGAP1	protein_coding
ENSG00000242265	3.70226	6.89931	70.5566	4.47257e-17	1.11759e-15	1.06797	1.89509	0.838836	167	207	131	21.9653	10.0386	17.4639	6823	3186	5544	7	ensembl_havana	gene	94656325	94669695	13370	PEG10	protein_coding
ENSG00000261762	3.70132	0.476213	20.3049	6.60307e-06	1.80735e-05	0.0397129	0.227409	0	1	4	0	1.4394	0.68483	0.880273	72	35	45	15	havana	gene	78589123	78591276	2153	RP11-650L12.2	antisense
ENSG00000112062	3.70006	5.70063	70.7131	4.13149e-17	1.0395e-15	0.0859531	0.128908	0.0594254	84	88	58	1.28777	1.05117	1.0887	2500	2085	2160	6	ensembl_havana	gene	36027677	36111236	83559	MAPK14	protein_coding
ENSG00000152291	3.6983	6.49146	93.6998	3.67191e-22	3.25833e-20	1.26548	1.08227	1.34117	154	92	163	17.2168	15.3406	15.3003	4162	3789	3780	2	ensembl_havana	gene	85318020	85328425	10405	TGOLN2	protein_coding
ENSG00000101695	3.6974	4.28769	58.7018	1.83472e-14	2.57328e-13	0.0608044	0.0535669	0.0374665	39	24	24	0.696948	0.642184	0.608231	888	836	792	18	ensembl_havana	gene	32018372	32073213	54841	RNF125	protein_coding
ENSG00000183530	3.69735	5.97751	85.1089	2.82375e-20	1.48889e-18	NA	NA	NA	120	57	114	NA	NA	NA	3020	2551	2627	NA	NA	NA	NA	NA	NA	NA	NA
ENSG00000175928	3.69727	8.14457	81.0821	2.16533e-19	8.95217e-18	0.988481	0.994113	0.581795	558	392	328	11.5849	9.90372	10.9736	12991	11347	12576	3	ensembl_havana	gene	3799437	3847703	48266	LRRN1	protein_coding
ENSG00000110880	3.69692	6.9415	90.0305	2.34513e-21	1.64078e-19	0.232323	0.203799	0.172241	235	144	174	2.92929	2.45103	2.49034	5886	5032	5114	12	ensembl_havana	gene	108645109	108731596	86487	CORO1C	protein_coding
ENSG00000235381	3.69649	0.919871	29.5682	5.39835e-08	2.18809e-07	0.0476998	0.102429	0.0477615	2	3	2	1.03253	0.575792	0.963327	86	49	82	6	havana	gene	155253139	155256724	3585	RP11-477D19.2	antisense
ENSG00000130508	3.69612	7.1932	86.4713	1.41778e-20	8.16164e-19	0.202846	0.158198	0.183404	268	146	242	1.7988	2.44113	2.94755	4721	6546	7906	2	ensembl_havana	gene	1631887	1744852	112965	PXDN	protein_coding
ENSG00000070214	3.69511	7.60157	81.63	1.64108e-19	7.0242e-18	0.167005	0.179311	0.094172	380	285	214	1.97921	1.79941	1.74224	8946	8310	8048	9	ensembl_havana	gene	105244622	105439171	194549	SLC44A1	protein_coding
ENSG00000111711	3.69502	6.11421	78.4434	8.2324e-19	2.96546e-17	0.534804	0.824508	0.46341	104	112	90	8.29155	7.88215	6.8163	3203	3111	2691	12	ensembl_havana	gene	21501781	21518408	16627	GOLT1B	protein_coding
ENSG00000139514	3.69476	5.89039	74.7936	5.22597e-18	1.58972e-16	0.130813	0.0695163	0.0982363	132	49	99	1.35844	1.08347	1.35119	2723	2219	2768	13	ensembl_havana	gene	29509410	29595688	86278	SLC7A1	protein_coding
ENSG00000253677	3.69326	1.72456	20.1653	7.10305e-06	1.93257e-05	0.952667	4.43241	0	4	13	0	17.7443	13.8467	14.1951	148	118	121	8	havana	gene	81254870	81255229	359	UBE2HP1	processed_pseudogene
ENSG00000141068	3.69156	4.87782	68.993	9.88157e-17	2.2774e-15	0.0246847	0.0216356	0.0272388	49	30	54	0.295444	0.330613	0.326311	1165	1332	1315	17	ensembl_havana	gene	27456714	27626438	169724	KSR1	protein_coding
ENSG00000139209	3.69027	3.00519	30.6506	3.0893e-08	1.30783e-07	0.0278067	0.0235226	0.00379673	22	13	3	0.250056	0.161914	0.219151	393	260	352	12	ensembl_havana	gene	46764761	46832408	67647	SLC38A4	protein_coding
ENSG00000204604	3.69002	4.30648	58.9874	1.58681e-14	2.25866e-13	0.182836	0.112176	0.135125	42	18	31	1.97229	1.72016	1.81622	900	802	847	19	ensembl_havana	gene	52838008	52857649	19641	ZNF468	protein_coding
ENSG00000143061	3.68959	5.65117	80.9771	2.28348e-19	9.29281e-18	0.0888393	0.0760461	0.0660279	97	58	72	0.963139	0.948977	1.05791	2089	2103	2345	1	ensembl_havana	gene	116574399	116667755	93356	IGSF3	protein_coding
ENSG00000124795	3.68911	8.45171	68.2265	1.45751e-16	3.17393e-15	1.07934	2.06221	0.788082	517	690	377	18.2562	13.4831	15.415	17371	13108	14990	6	ensembl_havana	gene	18223868	18264823	40955	DEK	protein_coding
ENSG00000134371	3.68735	5.54667	69.0612	9.54548e-17	2.22333e-15	0.0363054	0.0872422	0.0382998	56	94	59	0.736927	0.515549	0.692654	2258	1614	2169	1	ensembl_havana	gene	193122017	193253901	131884	CDC73	protein_coding
ENSG00000007062	3.68732	5.70382	81.1071	2.13806e-19	8.86496e-18	0.0620283	0.0665989	0.0550508	88	66	78	0.887794	0.719582	0.764536	2502	2072	2202	4	ensembl_havana	gene	15963076	16084378	121302	PROM1	protein_coding
ENSG00000102271	3.68641	4.74808	47.6764	5.02709e-12	4.32992e-11	0.0174034	0.0474177	0.0123668	31	59	22	0.422222	0.139131	0.40595	1494	503	1468	X	ensembl_havana	gene	87517749	87670050	152301	KLHL4	protein_coding
ENSG00000180488	3.68634	3.5101	49.2156	2.29322e-12	2.10133e-11	0.0179707	0.017151	0.0128528	21	14	15	0.229609	0.194792	0.193056	533	462	458	1	ensembl_havana	gene	77779624	77879539	99915	FAM73A	protein_coding
ENSG00000169760	3.68527	1.84272	37.0309	1.16275e-09	6.41344e-09	0.000288092	0.000687377	0.000673084	3	5	7	0.00768642	0.00567773	0.00737917	159	120	156	3	ensembl_havana	gene	173396284	174286644	890360	NLGN1	protein_coding
ENSG00000095015	3.68499	3.76508	49.1799	2.33531e-12	2.13261e-11	0.0212221	0.0349383	0.0159372	20	23	15	0.35522	0.210169	0.351238	665	402	672	5	ensembl_havana	gene	56815574	56896152	80578	MAP3K1	protein_coding
ENSG00000205060	3.68414	6.02342	86.4363	1.4431e-20	8.25515e-19	0.357813	0.344436	0.30577	116	78	99	4.54194	4.44992	3.9717	2925	2928	2614	7	ensembl_havana	gene	134289332	134317051	27719	SLC35B4	protein_coding
ENSG00000188211	3.68408	0.647913	24.9575	5.86083e-07	1.95874e-06	0.00333796	0.00477855	0.0133691	1	1	4	0.0756155	0.123346	0.0920752	45	75	56	11	ensembl_havana	gene	17351726	17377341	25615	NCR3LG1	protein_coding
ENSG00000213079	3.68387	5.53347	61.1206	5.36831e-15	8.44923e-14	0.0787926	0.0618569	0.0500514	93	51	59	1.14857	0.5364	0.852181	2693	1285	2042	6	ensembl_havana	gene	154733325	154834244	100919	SCAF8	protein_coding
ENSG00000133789	3.6823	6.10532	80.1854	3.40872e-19	1.34508e-17	0.134627	0.123898	0.0799181	140	90	83	1.50551	1.25555	1.51196	3110	2650	3192	11	ensembl_havana	gene	9664077	9752991	88914	SWAP70	protein_coding
ENSG00000260686	3.68122	0.512707	21.1767	4.18828e-06	1.1929e-05	0.196375	0	0.0393259	5	0	1	1.34445	0.793385	0.928606	68	41	48	5	havana	gene	122832356	122834533	2177	CTB-36H16.2	sense_overlapping
ENSG00000101109	3.68069	5.42884	77.001	1.7087e-18	5.74546e-17	0.046712	0.0593219	0.057334	62	55	76	0.730484	0.734997	0.626074	1926	1980	1687	20	ensembl_havana	gene	44966474	45079959	113485	STK4	protein_coding
ENSG00000277053	3.68018	2.45515	38.9402	4.36981e-10	2.61055e-09	0.0179794	0.00467981	0.0212759	11	2	13	0.264945	0.149789	0.137674	322	186	171	7	havana	gene	75185385	75237696	52311	GTF2IP1	transcribed_unprocessed_pseudogene
ENSG00000104093	3.67987	5.16048	70.266	5.1822e-17	1.27563e-15	0.0317357	0.031453	0.0244437	65	45	50	0.428892	0.359152	0.335973	1745	1493	1397	15	ensembl_havana	gene	51447711	51622833	175122	DMXL2	protein_coding
ENSG00000103489	3.67956	4.18511	57.4485	3.46946e-14	4.60342e-13	0.00602269	0.00795873	0.00695825	26	24	30	0.0764959	0.0995215	0.0932208	656	872	817	16	ensembl_havana	gene	17101769	17470881	369112	XYLT1	protein_coding
ENSG00000134602	3.67948	7.53027	74.479	6.12858e-18	1.85191e-16	0.535624	0.711022	0.320165	330	306	197	7.59311	5.36202	6.43199	9293	6705	8045	X	ensembl_havana	gene	132023265	132075943	52678	STK26	protein_coding
ENSG00000058056	3.67841	5.5001	71.0839	3.42344e-17	8.7099e-16	0.0544375	0.0537459	0.0350855	87	60	56	0.701796	0.505598	0.61766	2228	1640	2004	3	ensembl_havana	gene	179652755	179789401	136646	USP13	protein_coding
ENSG00000189398	3.67837	1.68375	35.523	2.52055e-09	1.30367e-08	0.439824	0.251857	0.616551	5	2	7	5.84521	6.28435	4.76623	132	145	110	11	havana	gene	3390780	3391752	972	OR7E12P	unprocessed_pseudogene
ENSG00000120690	3.67667	4.14698	56.5757	5.40749e-14	6.85011e-13	0.0204645	0.0141757	0.0237959	31	15	36	0.298091	0.214993	0.233473	897	661	718	13	ensembl_havana	gene	40931920	41061440	129520	ELF1	protein_coding
ENSG00000116191	3.67667	5.96307	85.6074	2.19458e-20	1.20609e-18	0.0378184	0.049784	0.0500546	87	80	115	0.623658	0.570347	0.556284	2850	2663	2598	1	ensembl_havana	gene	178725147	178921841	196694	RALGPS2	protein_coding
ENSG00000170921	3.67665	3.10131	29.0949	6.89178e-08	2.74029e-07	0.00674784	0.00322002	0.000614234	33	11	3	0.0401451	0.0328437	0.0353534	390	326	351	17	ensembl_havana	gene	63009556	63427699	418143	TANC2	protein_coding
ENSG00000166923	3.67604	0.815315	22.5125	2.08785e-06	6.25701e-06	0.00630242	0.0225561	0	2	5	0	0.123734	0.0853933	0.100894	78	55	65	15	ensembl_havana	gene	32717974	32745107	27133	GREM1	protein_coding
ENSG00000112541	3.67402	1.67122	34.6156	4.01672e-09	1.99858e-08	0.000648413	0.000928255	0.000389551	5	5	3	0.00907432	0.00760347	0.00798482	139	119	125	6	ensembl_havana	gene	165327287	165986603	659316	PDE10A	protein_coding
ENSG00000171004	3.67372	4.15116	53.3118	2.84593e-13	3.1112e-12	0.00815811	0.0102191	0.00485015	32	28	19	0.102029	0.0817719	0.104857	795	651	835	X	ensembl_havana	gene	132626016	132961395	335379	HS6ST2	protein_coding
ENSG00000146433	3.67359	5.91273	85.1374	2.78342e-20	1.47189e-18	0.100192	0.0816084	0.0812952	116	66	94	1.20875	1.16688	0.983215	2780	2742	2311	6	ensembl_havana	gene	158536436	158635428	98992	TMEM181	protein_coding
ENSG00000047315	3.67297	6.01888	56.1819	6.60653e-14	8.22021e-13	0.14558	0.174056	0.134555	91	76	84	3.54268	0.827624	2.3995	4399	1050	3045	4	ensembl_havana	gene	56977722	57031168	53446	POLR2B	protein_coding
ENSG00000100596	3.67257	5.91122	83.7313	5.66799e-20	2.74219e-18	0.0802718	0.0872916	0.0680102	104	79	88	1.08639	0.956045	0.955423	2796	2514	2513	14	ensembl_havana	gene	77505997	77616773	110776	SPTLC2	protein_coding
ENSG00000225422	3.66806	2.22965	40.6879	1.78587e-10	1.14069e-09	0.592221	0.635858	0.44474	8	6	6	6.81965	7.58648	6.85527	183	208	188	12	havana	gene	66234079	66235234	1155	RBMS1P1	processed_pseudogene
ENSG00000179387	3.66788	5.11024	69.8601	6.3664e-17	1.54415e-15	0.141483	0.219078	0.150339	49	53	52	2.38961	1.91059	2.1078	1644	1343	1482	4	ensembl_havana	gene	140524158	140553770	29612	ELMOD2	protein_coding
ENSG00000163535	3.66691	4.72951	60.4376	7.59493e-15	1.15518e-13	0.0405639	0.0696846	0.0406164	35	42	35	0.824971	0.367169	0.784961	1414	643	1375	2	ensembl_havana	gene	200510008	200583782	73774	SGOL2	protein_coding
ENSG00000089057	3.66653	4.70228	65.4828	5.86244e-16	1.11203e-14	0.0173237	0.0255753	0.0292716	32	33	54	0.318856	0.265932	0.318131	1170	997	1193	20	ensembl_havana	gene	4852356	5010293	157937	SLC23A2	protein_coding
ENSG00000134215	3.66625	3.65932	44.2573	2.8793e-11	2.13872e-10	0.0058595	0.00652427	0.00217299	27	21	10	0.059868	0.0528211	0.0603975	548	494	565	1	ensembl_havana	gene	107571160	107965144	393984	VAV3	protein_coding
ENSG00000213300	3.66618	4.23606	60.7182	6.58589e-15	1.01615e-13	2.72245	2.92305	2.38522	32	24	28	31.6926	31.9829	38.7636	740	763	925	3	havana	gene	75214631	75215636	1005	HNRNPA3P6	processed_pseudogene
ENSG00000188636	3.66594	4.82324	64.7106	8.67473e-16	1.60531e-14	NA	NA	NA	48	21	70	NA	NA	NA	1374	1215	1059	NA	NA	NA	NA	NA	NA	NA	NA
ENSG00000165434	3.66572	4.26524	57.3901	3.57408e-14	4.72844e-13	0.0326175	0.0538784	0.035172	26	30	28	0.632795	0.386933	0.521547	1002	626	844	11	ensembl_havana	gene	74330318	74398473	68155	PGM2L1	protein_coding
ENSG00000263189	3.66467	-0.159186	21.3368	3.85265e-06	1.10333e-05	0.0358048	0.0512574	0.0358511	1	1	1	0.630851	0.564514	0.423278	35	32	24	17	havana	gene	53952936	53955324	2388	RP11-618P13.1	processed_pseudogene
ENSG00000156299	3.66386	4.37466	60.238	8.40549e-15	1.26263e-13	NA	NA	NA	40	18	39	NA	NA	NA	784	1053	838	NA	NA	NA	NA	NA	NA	NA	NA
ENSG00000115540	3.66374	5.596	60.3601	7.89963e-15	1.19553e-13	0.251159	0.247194	0.0920613	112	77	41	2.52644	2.18987	2.23571	2238	1982	2024	2	ensembl_havana	gene	197515571	197553699	38128	MOB4	protein_coding
ENSG00000135108	3.66331	5.95594	83.8511	5.33468e-20	2.59474e-18	0.190227	0.204244	0.160491	108	81	91	2.45344	1.98645	2.61757	2767	2289	3017	12	ensembl_havana	gene	117141988	117190531	48543	FBXO21	protein_coding
ENSG00000047932	3.66208	5.55569	78.6356	7.46909e-19	2.71198e-17	0.019847	0.0292736	0.0234859	66	68	78	0.323499	0.276617	0.310615	2137	1867	2097	6	ensembl_havana	gene	117318211	117602542	284331	GOPC	protein_coding
ENSG00000203880	3.66202	6.13933	89.2909	3.40818e-21	2.25448e-19	0.332682	0.304807	0.317123	125	80	119	4.35029	3.82244	3.94077	3247	2915	3006	20	ensembl_havana	gene	64255695	64287821	32126	PCMTD2	protein_coding
ENSG00000065308	3.66196	5.17681	73.498	1.0074e-17	2.90884e-16	0.0591425	0.0600368	0.0785999	55	39	73	0.958679	0.803723	0.738899	1771	1517	1395	6	ensembl_havana	gene	52497402	52576915	79513	TRAM2	protein_coding
ENSG00000138688	3.66171	5.73262	62.0684	3.31727e-15	5.4561e-14	0.0463215	0.0506073	0.019529	114	87	48	0.519757	0.444241	0.422713	2541	2219	2112	4	ensembl_havana	gene	122152333	122362758	210425	KIAA1109	protein_coding
ENSG00000197594	3.66043	5.47122	70.7166	4.12413e-17	1.03909e-15	0.101065	0.0758529	0.0510891	103	54	52	0.977521	0.892438	0.927011	1979	1846	1918	6	ensembl_havana	gene	131808016	131895155	87139	ENPP1	protein_coding
ENSG00000118946	3.6591	1.28299	31.6636	1.83322e-08	8.08245e-08	0.00438466	0.0037662	0.00175614	5	3	2	0.0445867	0.0423424	0.0375802	101	98	87	13	ensembl_havana	gene	57631810	57729311	97501	PCDH17	protein_coding
ENSG00000040933	3.6578	5.47153	72.3227	1.82737e-17	4.97629e-16	0.0337351	0.0409275	0.0566796	59	50	99	0.507745	0.594986	0.528931	1764	2112	1878	2	ensembl_havana	gene	98444854	98594390	149536	INPP4A	protein_coding
ENSG00000092140	3.65686	6.08557	76.1673	2.60615e-18	8.31729e-17	0.154335	0.210901	0.120818	110	105	86	2.45299	1.45377	2.24403	3473	2103	3247	14	ensembl_havana	gene	30559123	30620063	60940	G2E3	protein_coding
ENSG00000092847	3.65647	5.47006	79.0533	6.04554e-19	2.23072e-17	0.101512	0.112574	0.108802	71	55	76	1.4618	1.25531	1.36415	2031	1782	1937	1	ensembl_havana	gene	35869808	35929610	59802	AGO1	protein_coding
ENSG00000133103	3.65549	4.6136	49.2848	2.21368e-12	2.03482e-11	0.0408534	0.035091	0.0106986	65	39	17	0.327155	0.319579	0.330643	1034	1032	1068	13	ensembl_havana	gene	39655627	39791665	136038	COG6	protein_coding
ENSG00000107282	3.65525	0.573155	24.2462	8.47736e-07	2.74203e-06	0.00139723	0	0.000699517	4	0	2	0.00474775	0.0178988	0.0060221	27	104	35	9	ensembl_havana	gene	69427530	69672306	244776	APBA1	protein_coding
ENSG00000198814	3.65392	0.86173	29.2865	6.24281e-08	2.49753e-07	0.00218963	0.00470195	0.00219247	2	3	2	0.0396818	0.0329044	0.0399067	72	61	74	X	ensembl_havana	gene	30653359	30731456	78097	GK	protein_coding
ENSG00000101596	3.65242	5.48762	62.3298	2.90496e-15	4.81715e-14	0.0418119	0.059857	0.0286753	73	73	50	0.697189	0.342593	0.616173	2418	1214	2184	18	ensembl_havana	gene	2655738	2805017	149279	SMCHD1	protein_coding
ENSG00000101849	3.6515	5.94807	80.7925	2.50712e-19	1.01575e-17	0.0473439	0.0248196	0.0360547	142	52	108	0.447627	0.460614	0.416484	2667	2804	2536	X	ensembl_havana	gene	9463295	9719743	256448	TBL1X	protein_coding
ENSG00000198561	3.65073	7.35416	78.2505	9.07669e-19	3.23753e-17	0.376552	0.359992	0.311187	292	195	241	6.07365	2.98496	4.62558	9356	4698	7282	11	ensembl_havana	gene	57753243	57819546	66303	CTNND1	protein_coding
ENSG00000135720	3.65065	6.32864	90.8135	1.57872e-21	1.16742e-19	0.334759	0.439628	0.373975	121	111	135	4.82438	4.89492	4.6293	3464	3591	3397	16	ensembl_havana	gene	66720893	66751798	30905	DYNC1LI2	protein_coding
ENSG00000188206	3.65048	3.22285	44.581	2.44047e-11	1.8463e-10	0.286598	0.273526	0.109322	21	14	8	2.35649	3.05949	2.56798	343	455	382	1	havana	gene	244840638	244846903	6265	HNRNPU-AS1	antisense
ENSG00000236739	3.64911	3.20867	39.4859	3.30443e-10	2.01107e-09	1.92139	4.81359	1.44291	12	21	9	34.0951	28.7946	29.4971	423	365	374	9	havana	gene	22747700	22748234	534	CLIC4P1	processed_pseudogene
ENSG00000106692	3.64821	4.78531	66.7941	3.01396e-16	6.11908e-15	0.0412117	0.0516231	0.0526129	40	35	51	0.675287	0.565495	0.580577	1302	1114	1144	9	ensembl_havana	gene	105558130	105641118	82988	FKTN	protein_coding
ENSG00000185920	3.64665	4.95768	63.0884	1.97631e-15	3.39481e-14	0.0323184	0.0760091	0.0855235	28	46	74	0.755358	0.621578	0.915359	1300	1093	1610	9	ensembl_havana	gene	95442980	95517057	74077	PTCH1	protein_coding
ENSG00000120685	3.64656	7.02024	92.7788	5.84774e-22	4.87964e-20	0.763788	0.63783	0.631244	252	147	208	8.28342	9.09139	8.0485	5429	6088	5391	13	ensembl_havana	gene	39009866	39038076	28210	PROSER1	protein_coding
ENSG00000115825	3.64534	6.14687	89.257	3.46714e-21	2.28517e-19	0.128875	0.138371	0.153237	112	84	133	1.84608	1.69684	1.71625	3187	2993	3028	2	ensembl_havana	gene	37250502	37324808	74306	PRKD3	protein_coding
ENSG00000232499	3.64511	4.91242	64.1771	1.13726e-15	2.06054e-14	3.9923	5.83437	3.16466	48	49	38	59.5806	41.3072	59.6919	1423	1008	1457	1	havana	gene	113449700	113450728	1028	RP11-512F24.1	processed_pseudogene
ENSG00000120278	3.64445	0.590814	22.8499	1.75161e-06	5.32836e-06	0.00210421	0.000502058	0	6	1	0	0.00794453	0.011577	0.00932836	45	67	54	6	ensembl_havana	gene	150599863	150843665	243802	PLEKHG1	protein_coding
ENSG00000185305	3.64436	4.24232	59.1597	1.45381e-14	2.08603e-13	0.00581186	0.00774633	0.00581938	29	27	29	0.0892848	0.0693166	0.0834155	885	702	845	5	ensembl_havana	gene	53883945	54310582	426637	ARL15	protein_coding
ENSG00000169641	3.6436	5.71098	77.606	1.2579e-18	4.31807e-17	0.0811395	0.0704776	0.090373	89	54	99	1.2341	0.76092	1.08496	2689	1694	2416	1	ensembl_havana	gene	23084023	23177808	93785	LUZP1	protein_coding
ENSG00000114127	3.64344	3.8206	39.273	3.68502e-10	2.23076e-09	0.0223645	0.0164409	0.0066575	37	19	11	0.227298	0.140865	0.172091	747	473	578	3	ensembl_havana	gene	142306607	142448062	141455	XRN1	protein_coding
ENSG00000102038	3.64241	6.73009	41.412	1.23299e-10	8.09136e-10	0.240963	0.275012	0.0833899	217	173	75	3.24441	1.02364	3.35676	5804	1871	6137	X	ensembl_havana	gene	129446501	129523500	76999	SMARCA1	protein_coding
ENSG00000144229	3.64162	1.36107	26.0129	3.39136e-07	1.18434e-06	0.000562406	0.000268376	0.000187711	6	2	2	0.00575673	0.00230915	0.00614078	122	50	133	2	ensembl_havana	gene	136765545	137677717	912172	THSD7B	protein_coding
ENSG00000197045	3.64127	7.27917	85.5491	2.2602e-20	1.23471e-18	1.47036	2.03006	1.24531	253	244	214	21.6614	17.8163	18.7994	7404	6222	6567	14	ensembl_havana	gene	54474484	54489196	14712	GMFB	protein_coding
ENSG00000126777	3.63984	6.81773	89.3012	3.39047e-21	2.25095e-19	0.11524	0.12545	0.108177	192	146	180	1.69384	1.28728	1.39368	5606	4353	4714	14	ensembl_havana	gene	55559072	55701526	142454	KTN1	protein_coding
ENSG00000142949	3.63953	7.07881	66.6562	3.23233e-16	6.46857e-15	0.208374	0.145423	0.225161	240	117	259	1.37327	3.5809	2.65795	3142	8371	6215	1	ensembl_havana	gene	43525187	43623666	98479	PTPRF	protein_coding
ENSG00000134318	3.63937	4.89857	60.0048	9.46266e-15	1.40864e-13	0.0233322	0.0421154	0.01676	46	58	33	0.346238	0.275149	0.344786	1356	1101	1380	2	ensembl_havana	gene	11179761	11348330	168569	ROCK2	protein_coding
ENSG00000137770	3.63831	6.02608	71.4601	2.82919e-17	7.32089e-16	0.103304	0.125043	0.0622306	123	104	74	1.35294	1.04527	1.12278	3200	2526	2714	15	ensembl_havana	gene	44427234	44529038	101804	CTDSPL2	protein_coding
ENSG00000077232	3.63829	7.37299	78.015	1.02261e-18	3.59811e-17	0.312906	0.458875	0.206327	287	294	189	4.23543	3.50453	3.90105	7717	6524	7264	2	ensembl_havana	gene	182716041	182794464	78423	DNAJC10	protein_coding
ENSG00000180673	3.63814	3.16989	44.6061	2.40941e-11	1.82623e-10	0.521353	0.497572	1.00055	12	8	23	8.59528	7.72753	8.17499	393	361	382	4	havana	gene	62816826	62818794	1968	EXOC5P1	processed_pseudogene
ENSG00000112276	3.63759	2.7971	43.8564	3.53365e-11	2.56405e-10	0.0339024	0.0212336	0.0190948	16	7	9	0.313599	0.35391	0.248405	294	339	238	6	ensembl_havana	gene	105096822	105137174	40352	BVES	protein_coding
ENSG00000175352	3.63759	3.16219	42.2412	8.0684e-11	5.45419e-10	0.0947066	0.0312877	0.0474146	26	6	13	0.707801	0.712493	0.617218	386	397	344	11	ensembl_havana	gene	8980576	9004049	23473	NRIP3	protein_coding
ENSG00000139908	3.63703	0.859522	28.7348	8.29991e-08	3.24976e-07	0.0641665	0.137789	0.0642495	2	3	2	0.823694	1.31202	1.15365	51	83	73	14	ensembl_havana	gene	24205697	24208362	2665	TSSK4	protein_coding
ENSG00000135966	3.63625	4.55228	63.5037	1.60065e-15	2.79706e-14	0.0651264	0.0484815	0.0443433	50	26	34	0.594719	0.738662	0.620422	907	1151	967	2	ensembl_havana	gene	105264391	105330034	65643	TGFBRAP1	protein_coding
ENSG00000109436	3.6362	0.369165	23.0983	1.5393e-06	4.73718e-06	0.00189506	0.00180862	0	3	2	0	0.0130377	0.0205413	0.0102681	41	66	33	4	ensembl_havana	gene	140620765	140756120	135355	TBC1D9	protein_coding
ENSG00000129534	3.63587	6.02913	69.2857	8.51853e-17	2.00207e-15	0.164721	0.279569	0.130927	97	115	77	2.97661	1.47841	2.69343	3482	1767	3220	14	ensembl_havana	gene	45203190	45253540	50350	MIS18BP1	protein_coding
ENSG00000154265	3.63581	0.856758	27.3703	1.67989e-07	6.21114e-07	0.00309292	0.00442777	0.00103231	3	3	1	0.0415198	0.02743	0.036564	80	54	72	17	ensembl_havana	gene	69244311	69327244	82933	ABCA5	protein_coding
ENSG00000170471	3.63453	5.93607	83.2474	7.2402e-20	3.41208e-18	0.0919158	0.0761806	0.0871908	114	66	108	1.14054	0.939109	1.1017	2810	2364	2774	20	ensembl_havana	gene	38472816	38578861	106045	RALGAPB	protein_coding
ENSG00000196712	3.63448	5.22644	68.779	1.10141e-16	2.49822e-15	0.0175655	0.0251464	0.0155015	59	59	52	0.27217	0.199934	0.243438	1816	1363	1660	17	ensembl_havana	gene	31094927	31382116	287189	NF1	protein_coding
ENSG00000066654	3.63396	5.84753	81.1059	2.13937e-19	8.86496e-18	1.04593	0.973988	0.986272	103	67	97	14.0219	10.4066	13.2601	2743	2080	2651	16	ensembl_havana	gene	20733664	20742084	8420	THUMPD1	protein_coding
ENSG00000077147	3.63379	7.72156	82.0936	1.29792e-19	5.771e-18	0.450055	0.598395	0.335818	365	339	272	6.16739	5.22644	5.40004	9936	8603	8891	10	ensembl_havana	gene	96518109	96587452	69343	TM9SF3	protein_coding
ENSG00000070882	3.63322	3.87858	48.5204	3.26863e-12	2.91041e-11	0.0115484	0.0171937	0.00740052	25	26	16	0.155337	0.134281	0.140619	668	590	618	7	ensembl_havana	gene	24796539	24981634	185095	OSBPL3	protein_coding
ENSG00000075429	3.6325	0.387653	12.0956	0.000505417	0.00101615	0	0	0.0118979	0	0	7	0.0205088	0.0602182	0.0367907	24	72	44	17	ensembl_havana	gene	66835117	66885486	50369	CACNG5	protein_coding
ENSG00000135932	3.63201	6.05255	84.176	4.52632e-20	2.26204e-18	0.0940102	0.0870831	0.0893857	119	77	113	1.3267	1.0124	1.04211	3336	2601	2678	2	ensembl_havana	gene	230712845	230821075	108230	CAB39	protein_coding
ENSG00000157224	3.63098	6.19268	87.1281	1.01714e-20	6.04665e-19	0.0909868	0.0821171	0.0772408	138	87	117	1.13213	0.934268	1.04315	3411	2876	3212	7	ensembl_havana	gene	90383721	90513402	129681	CLDN12	protein_coding
ENSG00000134954	3.63085	5.34455	72.2668	1.87983e-17	5.08137e-16	0.0391671	0.0608226	0.0392178	59	64	59	0.651661	0.404597	0.678191	1950	1237	2074	11	ensembl_havana	gene	128458761	128587558	128797	ETS1	protein_coding
ENSG00000257616	3.63037	2.12093	34.3218	4.67128e-09	2.29291e-08	0.350417	0.10033	0.280697	10	2	8	3.21051	2.43438	3.64201	182	141	211	12	havana	gene	52730425	52732865	2440	RP11-641A6.5	processed_pseudogene
ENSG00000115904	3.62972	5.54388	77.6855	1.20825e-18	4.17064e-17	0.0448596	0.0522324	0.0479122	75	61	80	0.634118	0.591754	0.568918	2106	2008	1931	2	ensembl_havana	gene	38981396	39124345	142949	SOS1	protein_coding
ENSG00000138018	3.62891	5.99096	83.4883	6.40949e-20	3.06829e-18	0.103764	0.117716	0.100958	106	84	103	1.5508	1.16381	1.29805	3147	2413	2692	2	ensembl_havana	gene	26308547	26395891	87344	EPT1	protein_coding
ENSG00000143641	3.62878	5.99455	81.3152	1.92438e-19	8.06599e-18	0.0419624	0.0398663	0.0423987	110	73	111	0.403086	0.656898	0.509226	2099	3495	2710	1	ensembl_havana	gene	230057990	230282124	224134	GALNT2	protein_coding
ENSG00000188738	3.62768	1.75917	21.6811	3.21946e-06	9.34502e-06	0.00361293	0.0142235	0.000904402	4	11	1	0.0736601	0.0631934	0.0431564	162	142	97	2	ensembl_havana	gene	185738628	185833290	94662	FSIP2	protein_coding
ENSG00000120451	3.62724	5.46671	76.7448	1.94537e-18	6.44686e-17	0.199844	0.131126	0.152161	96	44	73	1.90515	2.12106	1.88776	1818	2068	1841	11	ensembl_havana	gene	130875436	130916509	41073	SNX19	protein_coding
ENSG00000080371	3.62678	5.58872	71.7828	2.40236e-17	6.32437e-16	0.195816	0.167117	0.115002	104	62	61	2.16485	1.96668	1.69073	2284	2120	1823	12	ensembl_havana	gene	71754874	71800285	45411	RAB21	protein_coding
ENSG00000101413	3.62643	4.80477	57.9851	2.64114e-14	3.5801e-13	0.0526254	0.0519569	0.0290723	58	40	32	0.635349	0.506055	0.480899	1391	1132	1076	20	ensembl_havana	gene	38033546	38127780	94234	RPRD1B	protein_coding
ENSG00000101871	3.62523	5.37167	75.9921	2.84801e-18	9.05736e-17	0.0167329	0.0144988	0.0160932	76	46	73	0.194072	0.215871	0.175907	1751	1990	1622	X	ensembl_havana	gene	10445310	10833654	388344	MID1	protein_coding
ENSG00000163625	3.62507	4.9492	68.7377	1.1247e-16	2.54155e-15	0.0161335	0.0152601	0.014712	56	37	51	0.199706	0.17729	0.193707	1377	1249	1365	4	ensembl_havana	gene	84669610	84966391	296781	WDFY3	protein_coding
ENSG00000064651	3.62473	3.14825	45.0231	1.94724e-11	1.50797e-10	0.00887937	0.0173339	0.0105074	11	15	13	0.172701	0.104997	0.170974	425	264	430	5	ensembl_havana	gene	128083766	128189688	105922	SLC12A2	protein_coding
ENSG00000169756	3.62234	4.80963	50.2103	1.38121e-12	1.31421e-11	0.0279617	0.0440323	0.0145589	50	55	26	0.403138	0.286832	0.309623	1432	1041	1124	2	ensembl_havana	gene	108534355	108687246	152891	LIMS1	protein_coding
ENSG00000142875	3.62219	4.87907	64.656	8.91827e-16	1.64536e-14	0.0287784	0.0320434	0.021345	54	42	40	0.36996	0.310629	0.323676	1379	1183	1233	1	ensembl_havana	gene	84078062	84238498	160436	PRKACB	protein_coding
ENSG00000108239	3.622	2.61862	40.0029	2.53581e-10	1.57598e-09	0.00833064	0.00458691	0.00641648	13	5	10	0.099358	0.0618834	0.0827008	308	196	262	10	ensembl_havana	gene	94402504	94535930	133426	TBC1D12	protein_coding
ENSG00000181744	3.62192	4.30018	54.8212	1.32012e-13	1.55231e-12	0.052243	0.0381907	0.0255988	47	24	23	0.451007	0.417867	0.525076	806	763	959	3	ensembl_havana	gene	143971798	144048719	76921	C3orf58	protein_coding
ENSG00000091129	3.62167	2.88398	30.893	2.72651e-08	1.16345e-07	0.00359607	0.00752409	0.000830936	13	19	3	0.0487383	0.0291663	0.0479624	350	214	352	7	ensembl_havana	gene	108147623	108456717	309094	NRCAM	protein_coding
ENSG00000144560	3.62107	4.02996	53.3649	2.76999e-13	3.03914e-12	0.016681	0.00739147	0.0103397	42	13	26	0.12336	0.165353	0.122858	617	845	628	3	ensembl_havana	gene	11556070	11771350	215280	VGLL4	protein_coding
ENSG00000154380	3.61978	7.8349	80.3132	3.19533e-19	1.26913e-17	0.232897	0.257602	0.142081	453	350	276	2.70354	2.41681	2.44684	10446	9541	9662	1	ensembl_havana	gene	225486835	225653142	166307	ENAH	protein_coding
ENSG00000151233	3.61937	4.4382	60.4947	7.37766e-15	1.12632e-13	0.0420496	0.0601974	0.0516114	31	31	38	0.654159	0.622205	0.599999	958	931	898	12	ensembl_havana	gene	42081845	42144879	63034	GXYLT1	protein_coding
ENSG00000101445	3.61773	3.81696	46.3883	9.6992e-12	7.89786e-11	0.0167624	0.0114767	0.0248112	23	11	34	0.172067	0.295522	0.183443	469	823	511	20	ensembl_havana	gene	38805705	38923024	117319	PPP1R16B	protein_coding
ENSG00000163617	3.61582	0.911126	29.2938	6.21935e-08	2.49098e-07	0.00369834	0.00132362	0.00277734	4	1	3	0.0316499	0.0396323	0.0273257	68	87	60	3	ensembl_havana	gene	113964137	114056613	92476	KIAA1407	protein_coding
ENSG00000188994	3.61555	5.06232	65.088	7.16257e-16	1.3391e-14	0.0368532	0.0549566	0.0407448	48	50	53	0.717734	0.410438	0.518496	1857	1085	1371	6	ensembl_havana	gene	87152833	87264196	111363	ZNF292	protein_coding
ENSG00000005249	3.61495	5.71961	62.0134	3.4113e-15	5.59558e-14	0.0729774	0.100294	0.0379974	100	96	52	0.950024	0.656557	0.857694	2586	1826	2386	7	ensembl_havana	gene	107044649	107161811	117162	PRKAR2B	protein_coding
ENSG00000104369	3.61446	4.21991	58.0711	2.52816e-14	3.42952e-13	0.032571	0.0367372	0.0266835	33	26	27	0.356249	0.419187	0.395745	717	862	814	8	ensembl_havana	gene	74234700	74321328	86628	JPH1	protein_coding
ENSG00000168438	3.61445	4.51084	62.8582	2.22142e-15	3.76606e-14	0.0380603	0.049533	0.048503	33	30	42	0.574792	0.450624	0.655029	990	793	1153	6	ensembl_havana	gene	110180141	110254275	74134	CDC40	protein_coding
ENSG00000105810	3.61435	4.7323	64.9634	7.63009e-16	1.42067e-14	0.0199294	0.0158503	0.0155207	54	30	42	0.225546	0.208749	0.193244	1214	1148	1063	7	ensembl_havana	gene	92604921	92836594	231673	CDK6	protein_coding
ENSG00000197329	3.61434	6.09726	80.9993	2.25795e-19	9.20948e-18	0.212921	0.233927	0.1537	129	99	93	2.59655	2.299	2.37484	3125	2827	2921	2	ensembl_havana	gene	64092652	64144454	51802	PELI1	protein_coding
ENSG00000074590	3.61433	3.8745	48.5223	3.26559e-12	2.90913e-11	0.0323309	0.0175561	0.0357216	29	11	32	0.301378	0.368025	0.366834	537	670	668	12	ensembl_havana	gene	106063340	106140033	76693	NUAK1	protein_coding
ENSG00000156011	3.61405	4.55294	59.9263	9.84749e-15	1.45876e-13	0.00429481	0.00614836	0.0089079	28	28	58	0.0803811	0.0692253	0.0798609	1041	916	1057	8	ensembl_havana	gene	18527301	19084730	557429	PSD3	protein_coding
ENSG00000228818	3.61307	4.53236	61.7278	3.94378e-15	6.40547e-14	1.2264	1.35053	1.16501	39	30	37	16.1309	12.0849	18.3242	1019	780	1183	1	havana	gene	240142670	240145389	2719	RP11-567G24.1	processed_pseudogene
ENSG00000104490	3.61062	0.294627	23.7459	1.09928e-06	3.48198e-06	0.000585143	0	0.0003906	3	0	2	0.00461483	0.00442061	0.00374696	47	46	39	8	ensembl_havana	gene	101686543	102124907	438364	NCALD	protein_coding
ENSG00000079387	3.61056	4.96994	62.0687	3.31684e-15	5.4561e-14	0.0836006	0.0926562	0.0499552	62	48	37	0.974741	0.793906	0.934513	1436	1195	1407	12	ensembl_havana	gene	48042898	48106308	63410	SENP1	protein_coding
ENSG00000155016	3.61053	3.9989	48.8266	2.7962e-12	2.5181e-11	0.166451	0.0942071	0.0736435	43	17	19	1.35237	1.21109	1.3557	694	635	711	4	ensembl_havana	gene	107931369	107953457	22088	CYP2U1	protein_coding
ENSG00000004700	3.60929	4.12037	40.9189	1.58683e-10	1.02253e-09	0.0913537	0.0822046	0.0496562	35	22	19	1.34416	0.497682	1.0594	1023	387	824	12	ensembl_havana	gene	21468911	21501669	32758	RECQL	protein_coding
ENSG00000001629	3.6083	6.00974	83.6775	5.82448e-20	2.81043e-18	0.0628244	0.0552252	0.0695274	114	70	126	0.780111	0.731755	0.773102	2812	2695	2848	7	ensembl_havana	gene	92246234	92401384	155150	ANKIB1	protein_coding
ENSG00000277687	3.60827	0.780312	23.4408	1.28816e-06	4.02144e-06	0	0.417045	0.218771	0	4	3	2.30975	2.58359	2.0807	63	72	58	10	havana	gene	118692361	118693535	1174	RP11-427L15.2	sense_intronic
ENSG00000246477	3.6077	-0.183172	19.3171	1.1071e-05	2.91366e-05	0.0178687	0.0127902	0	2	1	0	0.175406	0.105647	0.114422	39	24	26	8	havana	gene	11315859	11325429	9570	AF131216.6	antisense
ENSG00000135823	3.60722	5.86519	79.7979	4.14738e-19	1.58832e-17	0.171312	0.126266	0.232675	101	52	137	2.48216	1.87615	1.99264	2907	2245	2385	1	ensembl_havana	gene	180972712	181023121	50409	STX6	protein_coding
ENSG00000090612	3.6069	4.37782	54.4538	1.59149e-13	1.84165e-12	0.107447	0.0878961	0.0768468	42	24	30	1.52737	0.935255	0.935019	1186	742	742	12	ensembl_havana	gene	133181409	133214831	33422	ZNF268	protein_coding
ENSG00000138411	3.60669	1.30484	31.4732	2.02207e-08	8.83368e-08	0.00085647	0.000919579	0.000643184	4	3	3	0.0118567	0.00685723	0.0122344	110	65	116	2	ensembl_havana	gene	196194370	196593692	399322	HECW2	protein_coding
ENSG00000106086	3.60668	6.10548	85.0937	2.84554e-20	1.49174e-18	0.0862658	0.0973721	0.1196	104	82	144	1.33286	1.21502	1.12687	3192	2973	2758	7	ensembl_havana	gene	30027404	30130483	103079	PLEKHA8	protein_coding
ENSG00000114302	3.60641	5.54942	59.1082	1.49236e-14	2.13257e-13	0.0546555	0.119736	0.0456052	66	101	55	0.982577	0.731565	0.762381	2357	1793	1869	3	ensembl_havana	gene	48744597	48847846	103249	PRKAR2A	protein_coding
ENSG00000114062	3.60632	6.20814	86.4478	1.43472e-20	8.23312e-19	0.122611	0.108106	0.0886215	151	93	109	1.30599	1.26822	1.28909	3195	3170	3223	15	ensembl_havana	gene	25333729	25439028	105299	UBE3A	protein_coding
ENSG00000196233	3.60622	3.95856	47.861	4.57523e-12	3.95759e-11	0.00976947	0.0271489	0.0132346	17	33	23	0.18023	0.188856	0.194753	623	667	688	10	ensembl_havana	gene	96832260	96981043	148783	LCOR	protein_coding
ENSG00000153936	3.60608	5.31692	67.1191	2.55585e-16	5.27137e-15	0.0271365	0.0401012	0.0254186	62	64	58	0.451462	0.332529	0.335032	2049	1542	1554	1	ensembl_havana	gene	86914648	87109998	195350	HS2ST1	protein_coding
ENSG00000096063	3.60589	6.72726	84.9016	3.13585e-20	1.62057e-18	0.171244	0.220218	0.152091	177	159	157	2.47851	1.81423	2.31416	5089	3806	4856	6	ensembl_havana	gene	35832966	35921342	88376	SRPK1	protein_coding
ENSG00000197601	3.6053	6.5771	72.6111	1.57893e-17	4.37839e-16	0.225584	0.336398	0.147895	168	175	110	3.01137	2.71381	2.50543	4455	4102	3788	11	ensembl_havana	gene	13668670	13732346	63676	FAR1	protein_coding
ENSG00000223559	3.60396	4.21675	47.6151	5.18674e-12	4.44846e-11	1.23101	0.996078	0.482324	46	26	18	11.8012	8.86048	10.9146	876	672	828	7	havana	gene	56288230	56291425	3195	RP11-700P18.1	processed_pseudogene
ENSG00000099219	3.60372	5.35802	60.2768	8.24136e-15	1.24002e-13	0.124406	0.100741	0.0553629	99	56	44	1.19117	0.874843	1.23363	1883	1413	1993	9	ensembl_havana	gene	5765076	5833117	68041	ERMP1	protein_coding
ENSG00000120756	3.60337	4.75976	58.9541	1.61396e-14	2.29192e-13	0.0349948	0.0396608	0.0270101	48	38	37	0.516018	0.28557	0.463979	1406	795	1292	3	ensembl_havana	gene	142596387	142713664	117277	PLS1	protein_coding
ENSG00000152102	3.60224	6.42945	88.5717	4.9025e-21	3.10736e-19	0.292609	0.222873	0.349331	156	83	186	3.64664	3.75393	3.00368	3862	4062	3251	2	ensembl_havana	gene	131047876	131093460	45584	FAM168B	protein_coding
ENSG00000165029	3.60217	4.6942	53.4265	2.68444e-13	2.95777e-12	0.0452959	0.0191209	0.018607	78	23	32	0.401961	0.325032	0.229982	1375	1136	804	9	ensembl_havana	gene	104781002	104928237	147235	ABCA1	protein_coding
ENSG00000111602	3.60201	6.66861	87.0844	1.03989e-20	6.14174e-19	0.509956	0.426167	0.456185	197	115	176	5.73242	4.9741	6.26833	4399	3900	4916	12	ensembl_havana	gene	56416373	56449403	33030	TIMELESS	protein_coding
ENSG00000122786	3.59871	6.31527	72.3663	1.78744e-17	4.87487e-16	0.0453038	0.0832318	0.0362899	120	154	96	0.786622	0.465583	0.678393	4139	2503	3648	7	ensembl_havana	gene	134744252	134970728	226476	CALD1	protein_coding
ENSG00000057704	3.5984	2.03145	27.9141	1.2682e-07	4.8002e-07	0.01947	0.00586796	0.00102606	19	4	1	0.0763468	0.107036	0.065114	148	212	129	12	ensembl_havana	gene	94567124	94650562	83438	TMCC3	protein_coding
ENSG00000227344	3.59793	2.87631	41.2265	1.35572e-10	8.84574e-10	0.66195	0.473817	0.938976	12	6	17	7.19218	9.07765	8.9395	259	334	329	7	havana	gene	53187388	53188938	1550	HAUS6P1	processed_pseudogene
ENSG00000138336	3.59574	6.38593	86.1334	1.682e-20	9.50228e-19	0.103502	0.110671	0.0735689	162	121	115	1.14692	1.08507	1.2047	3566	3447	3828	10	ensembl_havana	gene	68560656	68694482	133826	TET1	protein_coding
ENSG00000153250	3.59558	5.43469	63.5801	1.53975e-15	2.70102e-14	0.0401194	0.0342396	0.0177681	104	62	46	0.391304	0.341169	0.334812	2015	1795	1762	2	ensembl_havana	gene	160272151	160493794	221643	RBMS1	protein_coding
ENSG00000178764	3.59511	3.77504	49.0514	2.49343e-12	2.26563e-11	0.0115113	0.00887353	0.0106396	26	14	24	0.133505	0.0977269	0.153096	599	448	702	8	ensembl_havana	gene	122781394	122974512	193118	ZHX2	protein_coding
ENSG00000111880	3.59486	4.63271	48.3448	3.57489e-12	3.1599e-11	0.0123414	0.0145499	0.00557294	51	42	23	0.154222	0.0873941	0.14113	1266	733	1184	6	ensembl_havana	gene	88610266	88963596	353330	RNGTT	protein_coding
ENSG00000174013	3.59425	5.31095	69.7961	6.5762e-17	1.58868e-15	0.422324	0.209512	0.272145	101	35	65	3.13006	4.0318	3.46025	1487	1957	1680	3	ensembl_havana	gene	196568611	196589059	20448	FBXO45	protein_coding
ENSG00000257572	3.59334	0.402829	22.7684	1.82745e-06	5.53866e-06	0.238832	0.113969	0.0797137	3	1	1	2.92558	1.37285	1.41172	73	35	36	12	havana	gene	45071769	45072843	1074	RP11-478B9.2	processed_pseudogene
ENSG00000109458	3.59307	4.13963	54.3864	1.64701e-13	1.89625e-12	0.019234	0.0195409	0.0180164	31	22	29	0.274545	0.185864	0.235632	879	608	771	4	ensembl_havana	gene	143336762	143474568	137806	GAB1	protein_coding
ENSG00000107897	3.59238	4.554	59.6691	1.12223e-14	1.649e-13	0.0601407	0.109577	0.0638681	33	42	35	0.909171	0.864697	0.951555	991	963	1060	10	ensembl_havana	gene	27195214	27242130	46916	ACBD5	protein_coding
ENSG00000107036	3.59229	4.93322	68.1905	1.48442e-16	3.21465e-15	0.0272387	0.0331867	0.0336573	47	40	58	0.403194	0.359499	0.370256	1382	1259	1297	9	ensembl_havana	gene	5629025	5776557	147532	RIC1	protein_coding
ENSG00000165891	3.59133	4.66085	61.0986	5.42881e-15	8.5134e-14	0.104146	0.0993954	0.0598648	54	36	31	1.00583	0.980644	1.1248	1036	1032	1184	12	ensembl_havana	gene	77021247	77065580	44333	E2F7	protein_coding
ENSG00000279800	3.59018	2.22989	31.6863	1.81199e-08	7.99851e-08	0.328222	0.18795	0.197188	10	4	6	4.29594	1.58481	3.573	260	98	221	16	ensembl	gene	34266044	34268649	2605	ABBA01017803.1	pseudogene
ENSG00000230956	3.58978	1.99013	24.0899	9.19398e-07	2.95178e-06	0.411067	2.05966	0.205799	4	14	2	9.62238	7.44308	7.08685	186	147	140	X	havana	gene	88096393	88097225	832	RP3-452M16.1	processed_pseudogene
ENSG00000155966	3.58947	3.42865	47.7277	4.89724e-12	4.22207e-11	0.00290681	0.00293741	0.00359541	17	12	21	0.0426079	0.0292334	0.0442181	495	347	525	X	ensembl_havana	gene	148500619	149000663	500044	AFF2	protein_coding
ENSG00000228941	3.58907	0.982177	27.4807	1.58667e-07	5.89489e-07	NA	NA	NA	6	1	2	NA	NA	NA	83	80	63	NA	NA	NA	NA	NA	NA	NA	NA
ENSG00000260903	3.58897	2.95138	39.9756	2.57152e-10	1.59654e-09	0.0507429	0.0380509	0.0145167	21	11	6	0.357619	0.447638	0.353497	294	376	297	20	ensembl_havana	gene	31968002	32003387	35385	XKR7	protein_coding
ENSG00000138944	3.58823	0.918658	23.2684	1.40898e-06	4.36789e-06	NA	NA	NA	5	3	0	NA	NA	NA	86	58	71	NA	NA	NA	NA	NA	NA	NA	NA
ENSG00000136051	3.58674	6.39198	70.5888	4.40001e-17	1.10249e-15	0.27251	0.239617	0.128813	197	121	93	2.68168	1.99082	2.7848	3851	2921	4087	12	ensembl_havana	gene	105107324	105169134	61810	KIAA1033	protein_coding
ENSG00000166402	3.58591	5.27633	65.8043	4.97988e-16	9.59629e-15	0.0659463	0.0479082	0.0946125	67	34	96	0.763547	0.924804	0.751486	1541	1907	1550	11	ensembl_havana	gene	8019244	8106112	86868	TUB	protein_coding
ENSG00000103540	3.5855	4.5917	55.7227	8.34478e-14	1.01811e-12	0.0808883	0.223325	0.0983486	28	54	34	1.45282	1.34791	1.61367	999	947	1134	16	ensembl_havana	gene	19523811	19553408	29597	CCP110	protein_coding
ENSG00000144357	3.58278	4.07747	49.941	1.58441e-12	1.48874e-11	0.00932724	0.00858387	0.01034	28	18	31	0.155786	0.0695896	0.133237	929	424	812	2	ensembl_havana	gene	169827458	170084131	256673	UBR3	protein_coding
ENSG00000103257	3.58204	6.28956	49.0772	2.46082e-12	2.2416e-11	0.257816	0.158179	0.629105	119	51	290	2.70042	4.45126	3.6124	2476	4170	3385	16	ensembl_havana	gene	87830023	87869488	39465	SLC7A5	protein_coding
ENSG00000129003	3.58171	4.94984	61.2697	4.97681e-15	7.88591e-14	0.0234213	0.0288236	0.0164573	57	49	40	0.270766	0.317646	0.223045	1309	1569	1102	15	ensembl_havana	gene	61852389	62060473	208084	VPS13C	protein_coding
ENSG00000157600	3.58104	5.49523	74.6165	5.71645e-18	1.73603e-16	0.0351307	0.0319424	0.0489613	74	47	103	0.483946	0.444184	0.444071	2025	1899	1899	X	ensembl_havana	gene	110002631	110182734	180103	TMEM164	protein_coding
ENSG00000185591	3.58083	6.07883	64.1082	1.1777e-15	2.12535e-14	0.377179	0.347601	0.162869	160	103	69	3.64676	2.60055	3.96428	3073	2239	3414	12	ensembl_havana	gene	53380176	53416446	36270	SP1	protein_coding
ENSG00000263829	3.58077	2.85924	42.8526	5.90221e-11	4.10425e-10	1.9521	1.11783	1.82431	15	6	14	22.6675	18.2101	17.8208	346	284	278	18	havana	gene	26255698	26256355	657	FAM60BP	processed_pseudogene
ENSG00000009335	3.57954	6.44174	85.0646	2.88771e-20	1.50517e-18	0.119937	0.0750597	0.116155	183	80	177	1.20292	1.28002	1.17736	3646	3964	3647	7	ensembl_havana	gene	157138913	157269372	130459	UBE3C	protein_coding
ENSG00000103994	3.57943	5.66728	74.364	6.4962e-18	1.95004e-16	0.098278	0.12037	0.0798175	90	77	73	1.3193	0.967895	1.27424	2400	1799	2369	15	ensembl_havana	gene	42412823	42491123	78300	ZNF106	protein_coding
ENSG00000006468	3.579	5.63305	69.4077	8.00768e-17	1.89179e-15	0.073387	0.0989512	0.0563931	86	81	66	1.08382	0.709703	0.923053	2523	1688	2196	7	ensembl_havana	gene	13891228	13991425	100197	ETV1	protein_coding
ENSG00000008277	3.57871	4.5701	61.5235	4.37492e-15	7.04909e-14	0.0101808	0.0159411	0.0146539	32	35	46	0.174573	0.142959	0.164079	1090	912	1047	7	ensembl_havana	gene	87934143	88202889	268746	ADAM22	protein_coding
ENSG00000101544	3.57802	6.15227	85.4841	2.3357e-20	1.26832e-18	0.279882	0.263936	0.30471	126	83	137	3.11644	3.46168	3.57898	2787	3163	3271	18	ensembl_havana	gene	80109031	80147523	38492	ADNP2	protein_coding
ENSG00000248586	3.5778	0.13727	23.0051	1.61573e-06	4.95393e-06	0.0420984	0.120534	0.0421529	1	2	1	0.847701	0.580774	0.99536	40	28	48	5	havana	gene	57317989	57320020	2031	CTD-2516K3.3	processed_pseudogene
ENSG00000139946	3.57701	4.43243	52.9204	3.47335e-13	3.72326e-12	0.0218744	0.0226533	0.0107183	47	34	23	0.229605	0.180466	0.228563	980	787	997	14	ensembl_havana	gene	56117814	56301526	183712	PELI2	protein_coding
ENSG00000112144	3.57686	4.41766	58.2312	2.33052e-14	3.19236e-13	0.0663977	0.048538	0.04668	47	24	33	0.631517	0.597208	0.693783	888	858	997	6	ensembl_havana	gene	53001279	53061802	60523	ICK	protein_coding
ENSG00000151835	3.57613	5.88075	80.1776	3.42229e-19	1.34751e-17	0.0757988	0.103845	0.0807934	93	89	99	1.08564	0.988267	1.00849	2646	2461	2512	13	ensembl_havana	gene	23328823	23433728	104905	SACS	protein_coding
ENSG00000101115	3.57576	7.23417	83.0449	8.02124e-20	3.73183e-18	1.14292	1.01351	1.68186	247	153	363	14.279	15.5576	14.9565	6130	6824	6562	20	ensembl_havana	gene	51784042	51802520	18478	SALL4	protein_coding
ENSG00000176595	3.57535	2.818	42.2397	8.0745e-11	5.45629e-10	0.0439691	0.0259187	0.0258977	17	7	10	0.410135	0.382299	0.338886	315	300	266	8	ensembl_havana	gene	1973878	2006936	33058	KBTBD11	protein_coding
ENSG00000153956	3.57535	4.44106	60.285	8.20706e-15	1.23588e-13	0.00653271	0.00689102	0.00636903	38	28	37	0.0818688	0.0679309	0.088237	946	802	1042	7	ensembl_havana	gene	81946444	82443798	497354	CACNA2D1	protein_coding
ENSG00000152683	3.5735	5.54043	66.7012	3.15947e-16	6.37249e-15	0.148983	0.138006	0.0848256	102	66	58	1.62057	1.24283	1.49074	2204	1727	2072	2	ensembl_havana	gene	32165841	32224379	58538	SLC30A6	protein_coding
ENSG00000116711	3.57339	0.069871	21.7579	3.09316e-06	9.01028e-06	0.00106859	0	0.00106997	2	0	2	0.0121035	0.00684441	0.010264	45	26	39	1	ensembl_havana	gene	186828953	186988981	160028	PLA2G4A	protein_coding
ENSG00000196967	3.57312	2.59691	39.8899	2.68685e-10	1.66077e-09	0.0129535	0.00927195	0.0181583	10	5	14	0.140198	0.181892	0.161428	215	285	253	19	ensembl_havana	gene	37106734	37172741	66007	ZNF585A	protein_coding
ENSG00000172379	3.57275	3.19204	43.4914	4.25826e-11	3.04729e-10	0.00530006	0.00569059	0.0106138	12	9	24	0.0876018	0.0707239	0.0939845	394	325	432	15	ensembl_havana	gene	80404350	80597937	193587	ARNT2	protein_coding
ENSG00000165300	3.57271	3.0245	38.5102	5.44682e-10	3.19417e-09	0.0650561	0.087959	0.0180945	18	17	5	0.473049	0.744347	0.601736	260	418	338	13	ensembl_havana	gene	87672615	87696272	23657	SLITRK5	protein_coding
ENSG00000102387	3.57167	0.57571	25.3311	4.82857e-07	1.63813e-06	0.0103413	0.0049348	0.00690312	3	1	2	0.135352	0.0730307	0.0747102	78	43	44	X	ensembl_havana	gene	101268253	101293057	24804	TAF7L	protein_coding
ENSG00000116991	3.57141	3.94534	50.4119	1.24635e-12	1.19643e-11	0.0151568	0.010475	0.0167464	29	14	32	0.140761	0.224549	0.145199	535	872	564	1	ensembl_havana	gene	232397965	232561558	163593	SIPA1L2	protein_coding
ENSG00000159873	3.5711	3.35196	45.4274	1.58404e-11	1.24472e-10	0.102847	0.0588935	0.118427	20	8	23	1.05359	1.27949	0.960006	407	505	379	22	ensembl_havana	gene	28772674	28789301	16627	CCDC117	protein_coding
ENSG00000076108	3.57092	6.62757	86.7225	1.24871e-20	7.28053e-19	0.398262	0.362279	0.342699	192	122	165	4.18203	3.90097	5.1179	4005	3817	5009	12	ensembl_havana	gene	56595596	56636816	41220	BAZ2A	protein_coding
ENSG00000178996	3.57044	4.19214	48.4604	3.37032e-12	2.98488e-11	0.186867	0.0552014	0.0772193	63	13	26	1.093	1.27436	1.04757	732	872	717	5	ensembl_havana	gene	54517759	54546585	28826	SNX18	protein_coding
ENSG00000235008	3.57015	3.54494	28.2638	1.05859e-07	4.06161e-07	2.35191	0.911882	0.343431	48	13	7	15.0709	9.12547	11.2712	611	378	467	6	havana	gene	166701094	166702839	1745	RP3-497J21.1	processed_pseudogene
ENSG00000174233	3.56987	3.83785	51.0971	8.7907e-13	8.73834e-12	0.127263	0.0750181	0.082453	34	14	22	0.87241	1.39052	1.12283	463	754	609	12	ensembl_havana	gene	48766194	48789037	22843	ADCY6	protein_coding
ENSG00000175785	3.56981	2.25198	36.5464	1.49072e-09	8.07072e-09	0.0158375	0.0069762	0.00731908	13	4	6	0.111004	0.111645	0.13082	181	186	218	14	ensembl_havana	gene	93718298	93788481	70183	PRIMA1	protein_coding
ENSG00000125257	3.5695	4.00226	39.3056	3.62401e-10	2.19638e-09	0.0127522	0.0113012	0.00364821	42	26	12	0.114176	0.0752468	0.117403	747	503	785	13	ensembl_havana	gene	95019829	95301433	281604	ABCC4	protein_coding
ENSG00000197965	3.56879	6.84898	89.7018	2.76904e-21	1.8953e-19	0.24178	0.231905	0.282038	200	134	233	3.27834	2.88879	2.79992	5387	4850	4702	1	ensembl_havana	gene	167721192	167791919	70727	MPZL1	protein_coding
ENSG00000106415	3.56715	5.17776	60.3276	8.03115e-15	1.2114e-13	0.0708665	0.0458481	0.0252448	104	47	37	0.519682	0.570742	0.479302	1515	1700	1428	7	ensembl_havana	gene	7968794	8094272	125478	GLCCI1	protein_coding
ENSG00000116127	3.5666	5.17422	55.7418	8.26426e-14	1.01032e-12	0.0235568	0.0407945	0.0144567	62	75	38	0.335676	0.245982	0.291773	1755	1314	1559	2	ensembl_havana	gene	73385758	73610793	225035	ALMS1	protein_coding
ENSG00000242588	3.56601	1.82078	34.2051	4.95988e-09	2.42475e-08	0.00787149	0.00250415	0.00525445	9	2	6	0.0611993	0.0642072	0.059452	139	149	138	7	havana	gene	128531698	128629458	97760	RP11-274B21.1	transcribed_unprocessed_pseudogene
ENSG00000253352	3.56595	7.2901	90.2054	2.14675e-21	1.51952e-19	NA	NA	NA	249	220	289	NA	NA	NA	6665	6553	7084	NA	NA	NA	NA	NA	NA	NA	NA
ENSG00000166446	3.56587	2.89674	43.1277	5.1282e-11	3.61578e-10	0.00538469	0.00415079	0.00663589	13	7	16	0.0646393	0.0659179	0.0612085	310	323	300	16	ensembl_havana	gene	80597906	80804329	206423	CDYL2	protein_coding
ENSG00000165934	3.5644	6.71059	85.2978	2.56652e-20	1.36914e-18	0.279284	0.409569	0.281351	164	168	165	4.19379	2.94253	4.33509	4892	3507	5168	14	ensembl_havana	gene	92121937	92172145	50208	CPSF2	protein_coding
ENSG00000187098	3.56415	0.595723	25.0785	5.50418e-07	1.84906e-06	0.00037353	0.00160422	0.000748027	1	3	2	0.0135387	0.00772963	0.00975158	72	42	53	3	ensembl_havana	gene	69739435	69968337	228902	MITF	protein_coding
ENSG00000143952	3.56393	4.75272	61.4561	4.52729e-15	7.25603e-14	0.0404181	0.0356814	0.0236077	60	37	35	0.394386	0.388324	0.374621	1163	1170	1129	2	ensembl_havana	gene	63892146	64019072	126926	VPS54	protein_coding
ENSG00000174437	3.56338	7.64687	87.0855	1.0393e-20	6.14174e-19	0.45342	0.480304	0.387062	373	276	318	5.39242	4.35541	5.94765	8812	7272	9933	12	ensembl_havana	gene	110280756	110351093	70337	ATP2A2	protein_coding
ENSG00000172845	3.56311	6.35283	83.4267	6.61225e-20	3.14878e-18	0.238135	0.241735	0.166187	165	117	115	2.6395	2.22285	2.71353	3633	3126	3817	2	ensembl_havana	gene	173906459	173965702	59243	SP3	protein_coding
ENSG00000198146	3.56303	7.30558	90.0592	2.31144e-21	1.62345e-19	2.5446	2.11676	2.76308	296	172	321	30.0939	30.8899	26.5333	6954	7293	6266	15	ensembl_havana	gene	34978341	34988287	9946	ZNF770	protein_coding
ENSG00000123983	3.56232	6.50233	69.0445	9.62654e-17	2.23648e-15	0.152198	0.231045	0.117621	149	158	115	2.62042	1.32211	2.01361	5096	2627	4002	2	ensembl_havana	gene	222860934	222944639	83705	ACSL3	protein_coding
ENSG00000007202	3.5621	6.55204	76.9268	1.77409e-18	5.95434e-17	0.355637	0.402562	0.706674	129	102	256	5.41946	5.78915	5.36399	3905	4262	3950	17	ensembl_havana	gene	28614440	28645454	31014	KIAA0100	protein_coding
ENSG00000137845	3.56184	6.77426	81.6354	1.63654e-19	7.02131e-18	0.0938992	0.132146	0.0887088	177	174	167	1.48885	0.929205	1.31833	5575	3555	5045	15	ensembl_havana	gene	58588807	58749978	161171	ADAM10	protein_coding
ENSG00000131389	3.5609	6.20642	84.1542	4.57655e-20	2.28088e-18	0.124154	0.136829	0.129248	126	97	131	1.86607	1.21031	1.60314	3762	2493	3303	3	ensembl_havana	gene	14402576	14489349	86773	SLC6A6	protein_coding
ENSG00000055917	3.56013	6.77868	87.8009	7.2385e-21	4.40387e-19	0.170107	0.173775	0.150483	206	147	182	2.00904	1.83979	1.98169	4833	4522	4872	2	ensembl_havana	gene	20248691	20352234	103543	PUM2	protein_coding
ENSG00000152092	3.55911	0.752877	23.7824	1.07866e-06	3.42322e-06	0.0016674	0	0.00055652	6	0	2	0.0075544	0.00903683	0.0094452	54	66	69	1	ensembl_havana	gene	176857302	177164973	307671	ASTN1	protein_coding
ENSG00000154822	3.55848	3.75078	51.2455	8.15093e-13	8.14243e-12	0.00564186	0.00807678	0.00773043	19	19	26	0.0935752	0.0702253	0.088637	626	480	606	3	ensembl_havana	gene	16802651	17090594	287943	PLCL2	protein_coding
ENSG00000149212	3.55836	6.20273	74.1467	7.25207e-18	2.15489e-16	0.119956	0.288647	0.135445	94	158	106	2.29404	1.57942	2.13218	3571	2512	3392	11	ensembl_havana	gene	95165540	95232541	67001	SESN3	protein_coding
ENSG00000140718	3.55796	4.87657	65.9341	4.6626e-16	9.06168e-15	0.0100235	0.0108353	0.0114702	49	37	56	0.137165	0.107238	0.139555	1332	1064	1385	16	ensembl_havana	gene	53703963	54121941	417978	FTO	protein_coding
ENSG00000233588	3.55743	1.94255	32.4826	1.20267e-08	5.46263e-08	0.522947	0.37432	0.157087	10	5	3	4.58062	3.65872	3.83811	174	142	149	13	havana	gene	28722386	28724021	1635	CYP51A1P2	processed_pseudogene
ENSG00000130856	3.55546	3.69414	39.2757	3.6799e-10	2.2284e-09	0.0098132	0.00826375	0.0254317	17	10	44	0.136867	0.187995	0.143022	471	661	503	18	ensembl_havana	gene	76822607	76970727	148120	ZNF236	protein_coding
ENSG00000197555	3.55341	6.15176	82.2771	1.18285e-19	5.31291e-18	0.029667	0.0244352	0.0246188	146	84	121	0.308101	0.272015	0.347615	3012	2717	3473	14	ensembl_havana	gene	71320449	71741229	420780	SIPA1L1	protein_coding
ENSG00000163029	3.55291	6.21408	79.7563	4.23548e-19	1.61526e-17	0.094633	0.0915127	0.0683996	151	102	109	1.10515	0.830618	1.05144	3503	2690	3406	2	ensembl_havana	gene	17663812	17800242	136430	SMC6	protein_coding
ENSG00000196338	3.55278	3.76562	46.3553	9.86412e-12	8.01779e-11	0.0843022	0.0557009	0.094151	26	12	29	0.742667	0.928164	1.11639	455	581	699	X	ensembl_havana	gene	71144831	71171201	26370	NLGN3	protein_coding
ENSG00000155313	3.55267	5.8148	65.9414	4.64528e-16	9.03768e-15	NA	NA	NA	124	105	54	NA	NA	NA	2335	2198	2702	NA	NA	NA	NA	NA	NA	NA	NA
ENSG00000146072	3.55252	5.93644	81.7915	1.51225e-19	6.5812e-18	0.123279	0.129629	0.112514	113	83	103	1.47129	1.41367	1.40095	2679	2630	2607	6	ensembl_havana	gene	47231532	47309905	78373	TNFRSF21	protein_coding
ENSG00000198399	3.5525	4.27396	57.6038	3.20613e-14	4.27899e-13	0.0222083	0.0170596	0.0173557	41	22	32	0.196327	0.246596	0.222787	720	924	835	2	ensembl_havana	gene	24202864	24360714	157850	ITSN2	protein_coding
ENSG00000141385	3.55228	6.05756	70.2932	5.11146e-17	1.26164e-15	0.252776	0.293544	0.127436	143	116	72	2.57167	2.27051	2.68439	2890	2607	3083	18	ensembl_havana	gene	12328944	12377314	48370	AFG3L2	protein_coding
ENSG00000145675	3.55122	2.36195	36.8226	1.29381e-09	7.08264e-09	0.00397216	0.0085297	0.0159092	4	6	16	0.133974	0.0914939	0.0851118	268	187	174	5	ensembl_havana	gene	68215720	68301821	86101	PIK3R1	protein_coding
ENSG00000183853	3.54901	4.98055	64.1058	1.17915e-15	2.12586e-14	0.0415566	0.0366102	0.0608151	52	32	76	0.577305	0.461474	0.571185	1435	1172	1451	1	ensembl_havana	gene	157993273	158100262	106989	KIRREL	protein_coding
ENSG00000077264	3.54891	3.0192	43.9119	3.43496e-11	2.49941e-10	0.00483273	0.00389162	0.00423411	16	9	14	0.0527617	0.0498541	0.0499902	347	335	336	X	ensembl_havana	gene	110944285	111227361	283076	PAK3	protein_coding
ENSG00000248590	3.5488	3.97411	45.6466	1.41635e-11	1.12265e-10	0.830425	1.00592	0.703577	26	22	22	13.7953	5.42912	12.7277	858	345	809	4	havana	gene	56593004	56595681	2677	GLDCP1	transcribed_processed_pseudogene
ENSG00000164961	3.54875	5.54228	72.2384	1.90708e-17	5.14713e-16	0.0986852	0.146709	0.0836109	78	81	66	1.27827	1.09961	1.39224	2007	1764	2234	8	ensembl_havana	gene	125024260	125091840	67580	KIAA0196	protein_coding
ENSG00000160294	3.5487	5.48759	63.8904	1.31535e-15	2.33895e-14	NA	NA	NA	117	33	92	NA	NA	NA	1742	2047	1982	NA	NA	NA	NA	NA	NA	NA	NA
ENSG00000151413	3.54831	4.21339	49.8597	1.65138e-12	1.54687e-11	0.00990276	0.00857189	0.00507309	43	26	22	0.100745	0.0751154	0.0949482	869	662	837	14	ensembl_havana	gene	31489956	31861224	371268	NUBPL	protein_coding
ENSG00000150627	3.5477	1.5355	29.6948	5.05716e-08	2.06081e-07	0.00657796	0.00313896	0.00146366	9	3	2	0.04268	0.0414124	0.0403218	116	115	112	4	ensembl_havana	gene	176065834	176182818	116984	WDR17	protein_coding
ENSG00000124374	3.54727	5.96552	81.7375	1.55415e-19	6.73132e-18	0.183174	0.234625	0.2394	95	85	124	3.10508	2.0995	2.52731	3199	2210	2661	2	ensembl_havana	gene	71182739	71227083	44344	PAIP2B	protein_coding
ENSG00000230444	3.54684	0.357219	22.747	1.8479e-06	5.59413e-06	0.116329	0.499603	0.11648	1	3	1	2.86947	2.69382	2.40664	49	47	42	7	havana	gene	1614590	1615325	735	TFAMP1	processed_pseudogene
ENSG00000157617	3.54674	4.07278	47.2233	6.3344e-12	5.33962e-11	NA	NA	NA	41	27	16	NA	NA	NA	679	862	600	NA	NA	NA	NA	NA	NA	NA	NA
ENSG00000100433	3.54672	0.723412	26.3849	2.79712e-07	9.92827e-07	0.00232969	0.00166757	0.000583175	4	2	1	0.0175916	0.0175045	0.0183608	60	61	64	14	ensembl_havana	gene	88180103	88326907	146804	KCNK10	protein_coding
ENSG00000177034	3.54625	5.90912	73.6146	9.49612e-18	2.75578e-16	0.676671	0.87605	0.44777	115	104	76	7.54739	7.85076	7.21693	2548	2708	2490	5	ensembl_havana	gene	79976731	79991262	14531	MTX3	protein_coding
ENSG00000151962	3.54571	0.998183	25.2551	5.02268e-07	1.6986e-06	0.0107775	0.00257148	0.00359716	6	1	2	0.077765	0.052216	0.0743226	86	59	84	4	ensembl_havana	gene	154781213	154828813	47600	RBM46	protein_coding
ENSG00000128595	3.54541	8.47441	78.5292	7.88229e-19	2.84498e-17	2.27461	1.76555	1.24278	865	469	472	19.6234	21.7611	18.6935	14824	16796	14432	7	ensembl_havana	gene	128739292	128771807	32515	CALU	protein_coding
ENSG00000253667	3.54515	0.729833	25.6842	4.021e-07	1.38534e-06	0.0287015	0.082177	0.114955	1	2	4	0.852461	1.04645	0.749297	59	74	53	8	havana	gene	53971231	53974210	2979	RP11-30L15.4	processed_pseudogene
ENSG00000166233	3.54511	6.28937	75.6927	3.31428e-18	1.04083e-16	0.115634	0.112262	0.0645459	174	118	97	1.22945	1.04286	1.05766	3675	3185	3231	15	ensembl_havana	gene	72474326	72602985	128659	ARIH1	protein_coding
ENSG00000100207	3.54466	5.76574	77.2051	1.54094e-18	5.23947e-17	NA	NA	NA	113	62	97	NA	NA	NA	2453	2180	2391	NA	NA	NA	NA	NA	NA	NA	NA
ENSG00000171444	3.54464	3.97551	49.8549	1.65546e-12	1.54989e-11	0.00641175	0.00576962	0.0036686	35	22	20	0.0660297	0.0568634	0.0592854	716	630	657	5	ensembl_havana	gene	113022099	113488830	466731	MCC	protein_coding
ENSG00000069702	3.54398	2.46582	34.0652	5.3297e-09	2.59093e-08	0.00264838	0.00162487	0.00795542	7	3	21	0.0460909	0.0410099	0.0398813	242	220	214	1	ensembl_havana	gene	91680343	91906335	225992	TGFBR3	protein_coding
ENSG00000103479	3.54384	4.9666	61.5771	4.25746e-15	6.8781e-14	0.0889532	0.114609	0.0578944	60	54	39	0.982909	1.01022	0.958845	1317	1383	1313	16	ensembl_havana	gene	53433977	53491649	57672	RBL2	protein_coding
ENSG00000151617	3.54224	1.75596	25.4287	4.59038e-07	1.56315e-06	0.0173575	0.00764575	0.00133692	13	4	1	0.0994772	0.0822314	0.0841837	148	125	128	4	ensembl_havana	gene	147480917	147544954	64037	EDNRA	protein_coding
ENSG00000064393	3.54107	5.14789	64.7014	8.71517e-16	1.61116e-14	0.0245186	0.0305712	0.0217785	62	54	55	0.358139	0.271223	0.266674	1799	1392	1369	7	ensembl_havana	gene	139561570	139777778	216208	HIPK2	protein_coding
ENSG00000073921	3.54031	6.09209	60.8813	6.0623e-15	9.43364e-14	0.11812	0.140733	0.0488351	155	129	64	1.19998	1.04981	1.06381	3128	2796	2834	11	ensembl_havana	gene	85957684	86069882	112198	PICALM	protein_coding
ENSG00000185621	3.53989	2.85545	42.3925	7.46767e-11	5.07685e-10	0.00921356	0.0190521	0.0123006	9	13	12	0.155636	0.133664	0.169433	302	265	336	3	ensembl_havana	gene	197960200	198043720	83520	LMLN	protein_coding
ENSG00000268089	3.53956	4.07306	49.9829	1.55089e-12	1.46026e-11	0.154646	0.16446	0.092908	35	26	21	1.64374	1.70676	1.35374	739	784	622	X	ensembl_havana	gene	152638183	152657534	19351	GABRQ	protein_coding
ENSG00000175595	3.53945	2.62339	41.2848	1.31586e-10	8.60111e-10	0.0265633	0.0228165	0.0372367	10	6	14	0.361046	0.318032	0.329728	270	243	252	16	ensembl_havana	gene	13920157	13952345	32188	ERCC4	protein_coding
ENSG00000112406	3.5383	3.33639	46.2924	1.01861e-11	8.26104e-11	0.0411696	0.0294688	0.0299803	22	11	16	0.302396	0.476681	0.406505	321	517	441	6	ensembl_havana	gene	139135112	139180802	45690	HECA	protein_coding
ENSG00000163637	3.53659	2.22761	28.8374	7.87172e-08	3.09677e-07	0.00194538	0.00452558	0.000486975	8	13	2	0.0255846	0.0188104	0.024076	209	157	201	3	ensembl_havana	gene	64093867	64445476	351609	PRICKLE2	protein_coding
ENSG00000116698	3.53659	6.36701	79.87	3.99875e-19	1.54754e-17	0.107191	0.0767263	0.129747	158	79	191	1.19567	1.09504	1.29861	3501	3276	3886	1	ensembl_havana	gene	183472216	183598246	126030	SMG7	protein_coding
ENSG00000134755	3.53605	4.98505	63.8749	1.32578e-15	2.3506e-14	0.103995	0.132024	0.0982358	53	47	50	1.41251	0.90586	1.65565	1430	937	1713	18	ensembl_havana	gene	31058840	31102415	43575	DSC2	protein_coding
ENSG00000123411	3.536	4.12429	48.5072	3.29086e-12	2.92305e-11	0.111128	0.0517038	0.105708	40	13	38	0.826548	1.17582	1.0633	591	859	777	12	ensembl_havana	gene	56007659	56038435	30776	IKZF4	protein_coding
ENSG00000187605	3.53598	4.56155	53.9959	2.00911e-13	2.27711e-12	0.0203623	0.0422175	0.0309344	29	42	44	0.321299	0.394035	0.337214	909	1139	975	2	ensembl_havana	gene	73986404	74108176	121772	TET3	protein_coding
ENSG00000134247	3.5348	5.15464	68.1322	1.52892e-16	3.30316e-15	0.0606917	0.0655448	0.0831593	57	43	78	0.812053	0.728161	0.882173	1515	1388	1682	1	ensembl_havana	gene	116910057	116990358	80301	PTGFRN	protein_coding
ENSG00000165525	3.53455	4.55268	44.4239	2.64434e-11	1.98037e-10	0.0721332	0.04819	0.0337057	60	28	28	0.790395	0.386202	0.619425	1306	652	1046	14	ensembl_havana	gene	49782083	49853203	71120	NEMF	protein_coding
ENSG00000198478	3.53404	5.10627	68.5467	1.23907e-16	2.75212e-15	0.0697	0.0761042	0.0780704	59	45	66	0.947358	0.84107	0.810598	1593	1445	1393	6	ensembl_havana	gene	79631283	79703659	72376	SH3BGRL2	protein_coding
ENSG00000081803	3.53134	4.54322	57.3683	3.61391e-14	4.77419e-13	0.00857525	0.00624576	0.0048204	57	29	32	0.0782329	0.0753093	0.0692137	1033	1016	934	7	ensembl_havana	gene	122318425	122886759	568334	CADPS2	protein_coding
ENSG00000105849	3.53106	5.38832	68.1615	1.50642e-16	3.25842e-15	0.520855	0.449184	0.458694	83	50	73	6.85513	4.27916	5.69689	2170	1384	1843	7	ensembl_havana	gene	19695462	19709087	13625	TWISTNB	protein_coding
ENSG00000159921	3.52893	3.5336	44.7389	2.25137e-11	1.72006e-10	0.0191172	0.025413	0.0451204	14	13	33	0.347141	0.310157	0.332947	505	461	495	9	ensembl_havana	gene	36214441	36277056	62615	GNE	protein_coding
ENSG00000177189	3.52884	4.31182	43.0416	5.35885e-11	3.75946e-10	0.0357507	0.0407351	0.0109583	49	39	15	0.313296	0.341504	0.257321	853	950	716	X	ensembl_havana	gene	20149911	20267100	117189	RPS6KA3	protein_coding
ENSG00000185963	3.52883	5.08672	63.075	1.98988e-15	3.41167e-14	0.123176	0.0687025	0.110521	77	30	69	0.936554	1.39821	1.1331	1163	1774	1438	9	ensembl_havana	gene	92711363	92764812	53449	BICD2	protein_coding
ENSG00000114857	3.5288	7.2509	79.9071	3.92432e-19	1.52537e-17	0.492115	0.584965	0.426933	277	230	240	6.62171	6.01874	4.74569	7404	6876	5423	3	ensembl_havana	gene	42600614	42648741	48127	NKTR	protein_coding
ENSG00000115816	3.52829	6.92407	79.6434	4.48465e-19	1.69959e-17	0.704444	0.792948	0.455068	248	195	160	7.61862	6.33281	8.16691	5328	4525	5837	2	ensembl_havana	gene	37201612	37231713	30101	CEBPZ	protein_coding
ENSG00000058272	3.52789	5.86451	68.2715	1.42462e-16	3.11856e-15	0.0543969	0.0650205	0.0454775	103	86	86	0.801304	0.398898	0.776783	3014	1533	2986	12	ensembl_havana	gene	79773563	79935460	161897	PPP1R12A	protein_coding
ENSG00000257151	3.52787	7.60457	75.0208	4.65771e-18	1.43122e-16	7.07423	7.42316	5.28472	382	280	285	85.9722	92.648	53.2997	9222	10154	5843	15	havana	gene	25031873	25036490	4617	PWAR6	lincRNA
ENSG00000164151	3.52728	6.14612	81.648	1.62619e-19	6.99339e-18	0.178206	0.158348	0.146441	145	90	119	1.98475	1.64947	1.94629	3208	2724	3215	5	ensembl_havana	gene	5420664	5490234	69570	ICE1	protein_coding
ENSG00000065060	3.52696	5.80807	78.9899	6.24277e-19	2.29419e-17	0.0825715	0.0940288	0.117441	88	70	125	1.19127	1.07579	1.09724	2522	2327	2374	6	ensembl_havana	gene	34792015	34883138	91123	UHRF1BP1	protein_coding
ENSG00000148700	3.52662	6.59825	69.7645	6.68236e-17	1.61219e-15	0.0964373	0.149489	0.080571	157	170	131	1.68152	0.804725	1.33794	5438	2659	4422	10	ensembl_havana	gene	109996368	110135565	139197	ADD3	protein_coding
ENSG00000248131	3.52548	4.01669	52.2095	4.98844e-13	5.15888e-12	0.0141568	0.0101333	0.00895271	38	19	24	0.12359	0.152901	0.104783	659	833	571	5	havana	gene	12574857	12804363	229506	LINC01194	lincRNA
ENSG00000188419	3.5253	5.14697	67.9931	1.6407e-16	3.51128e-15	0.0201848	0.0361202	0.0353691	44	55	77	0.394205	0.274167	0.367874	1707	1213	1628	X	ensembl_havana	gene	85861180	86047562	186382	CHM	protein_coding
ENSG00000276248	3.52499	2.22277	35.9555	2.01875e-09	1.06382e-08	0.203515	0.145674	0.254723	8	4	10	1.93375	3.50952	1.79191	151	280	143	13	havana	gene	113527260	113530621	3361	RP11-230F18.5	sense_intronic
ENSG00000008405	3.52493	4.98503	63.8822	1.32084e-15	2.34413e-14	0.0692593	0.0465886	0.0342567	83	39	41	0.520041	0.67097	0.49077	1238	1632	1194	12	ensembl_havana	gene	106991364	107093829	102465	CRY1	protein_coding
ENSG00000159164	3.52462	5.87619	75.6012	3.47151e-18	1.08319e-16	0.727975	0.571504	0.61135	124	68	104	7.90266	6.20448	7.98426	2674	2145	2761	1	ensembl_havana	gene	149903318	149917882	14564	SV2A	protein_coding
ENSG00000112701	3.52426	6.69541	81.476	1.774e-19	7.52234e-18	0.142785	0.172961	0.112176	195	165	153	1.74942	1.51632	1.59961	4746	4203	4435	6	ensembl_havana	gene	75601509	75718278	116769	SENP6	protein_coding
ENSG00000131724	3.52414	4.73483	56.8259	4.76163e-14	6.10422e-13	0.0446871	0.0987015	0.0524155	35	54	41	0.860622	0.57434	0.722617	1339	913	1149	X	ensembl_havana	gene	118727572	118794539	66967	IL13RA1	protein_coding
ENSG00000225507	3.52345	0.602858	21.1087	4.33952e-06	1.23229e-05	1.14002	0.233148	0	7	1	0	3.60733	5.45643	4.33195	44	68	54	7	havana	gene	47956793	47957318	525	AC069282.6	processed_pseudogene
ENSG00000108588	3.52212	6.04341	68.9333	1.0185e-16	2.33344e-15	0.357392	0.397501	0.247745	130	101	90	4.70264	2.77541	4.14783	3398	2049	3063	17	ensembl_havana	gene	63745250	63776351	31101	CCDC47	protein_coding
ENSG00000184144	3.52195	0.18238	21.3125	3.9017e-06	1.1165e-05	0.00968804	0	0.00242515	4	0	1	0.0341391	0.0608597	0.048914	28	51	41	1	ensembl_havana	gene	205043197	205078499	35302	CNTN2	protein_coding
ENSG00000125834	3.52179	5.85982	66.8323	2.9562e-16	6.00851e-15	0.162101	0.0665347	0.15777	143	41	139	1.31077	1.53982	1.34455	2297	2757	2408	20	ensembl_havana	gene	2101611	2177038	75427	STK35	protein_coding
ENSG00000143190	3.52154	5.93935	76.4745	2.23076e-18	7.24638e-17	0.0467843	0.0515652	0.0418702	113	87	101	0.649019	0.435719	0.543899	3114	2136	2667	1	ensembl_havana	gene	167220829	167427345	206516	POU2F1	protein_coding
ENSG00000146938	3.52107	7.33968	74.8937	4.96744e-18	1.52126e-16	0.0709164	0.0753536	0.0507201	322	239	230	0.898367	0.530619	0.86494	8103	4890	7973	X	ensembl_havana	gene	5840637	6228863	388226	NLGN4X	protein_coding
ENSG00000131844	3.52028	6.38315	72.6743	1.52909e-17	4.25317e-16	0.187966	0.214242	0.143854	157	125	120	2.65547	1.4163	2.34831	4406	2401	3982	5	ensembl_havana	gene	71587288	71658704	71416	MCCC2	protein_coding
ENSG00000205339	3.51928	7.68805	66.3137	3.84575e-16	7.58765e-15	0.631462	0.71895	0.284458	469	373	211	6.1997	4.63233	6.92784	9147	6983	10446	11	ensembl_havana	gene	9384622	9448126	63504	IPO7	protein_coding
ENSG00000153147	3.51884	7.20006	49.2813	2.21769e-12	2.03747e-11	0.522454	0.870273	0.245035	269	313	126	7.89897	3.13968	7.2622	8079	3281	7591	4	ensembl_havana	gene	143513463	143557486	44023	SMARCA5	protein_coding
ENSG00000121741	3.51882	7.69151	81.3633	1.87818e-19	7.92714e-18	0.267757	0.275767	0.202524	417	300	315	3.23012	2.66094	2.6337	9993	8411	8327	13	ensembl_havana	gene	19958670	20091829	133159	ZMYM2	protein_coding
ENSG00000134775	3.51869	2.63012	33.2932	7.92605e-09	3.72854e-08	0.00354529	0.000507536	0.00230742	20	2	13	0.0210596	0.0234067	0.0226149	236	268	259	18	ensembl_havana	gene	36297714	36780055	482341	FHOD3	protein_coding
ENSG00000172954	3.51864	4.20898	55.2915	1.03915e-13	1.24445e-12	0.0160588	0.0155334	0.0126029	37	25	29	0.157093	0.156961	0.194762	719	734	911	2	ensembl_havana	gene	30447226	30644225	196999	LCLAT1	protein_coding
ENSG00000137968	3.5185	2.63797	35.5753	2.45376e-09	1.27314e-08	0.00167247	0.00448926	0.0014653	8	15	7	0.0297832	0.0242058	0.0256413	283	235	249	1	ensembl_havana	gene	75202131	75611116	408985	SLC44A5	protein_coding
ENSG00000187398	3.51822	1.88596	24.232	8.5402e-07	2.75892e-06	0.000291984	0.000417998	0.00292362	2	2	20	0.0121999	0.0128036	0.00654401	166	178	91	11	ensembl_havana	gene	24496970	25082631	585661	LUZP2	protein_coding
ENSG00000108946	3.51812	7.18026	71.8019	2.37929e-17	6.2818e-16	0.650903	0.783224	0.378922	301	253	175	7.56793	5.96972	6.5434	6952	5603	6143	17	ensembl_havana	gene	68511780	68551319	39539	PRKAR1A	protein_coding
ENSG00000051825	3.51798	5.05084	66.7396	3.09853e-16	6.27677e-15	0.0587456	0.056066	0.0569542	63	42	61	0.672664	0.647794	0.651305	1433	1410	1418	12	ensembl_havana	gene	123152320	123244014	91694	MPHOSPH9	protein_coding
ENSG00000158769	3.51677	7.26227	84.0257	4.88387e-20	2.42739e-18	1.17767	0.913208	0.763198	360	195	233	10.877	10.4862	10.8429	6605	6506	6729	1	ensembl_havana	gene	160995211	161021348	26137	F11R	protein_coding
ENSG00000198315	3.51652	5.306	68.6989	1.14704e-16	2.5792e-15	0.44304	0.28576	0.355866	91	41	73	4.17382	4.04669	4.06965	1703	1687	1697	6	ensembl_havana	gene	28141910	28159472	17562	ZKSCAN8	protein_coding
ENSG00000198160	3.51598	5.13934	68.3701	1.35519e-16	2.99541e-15	0.0764799	0.101804	0.0859833	57	53	64	1.06585	0.889817	1.06143	1578	1346	1606	1	ensembl_havana	gene	66924895	66988619	63724	MIER1	protein_coding
ENSG00000033178	3.51582	5.39895	53.806	2.21292e-13	2.4849e-12	0.0888562	0.0967861	0.0435185	92	70	45	1.01957	0.554382	1.02856	2097	1165	2162	4	ensembl_havana	gene	67612652	67701179	88527	UBA6	protein_coding
ENSG00000198826	3.51573	6.27749	86.5792	1.34251e-20	7.75289e-19	0.461893	0.508263	0.517713	134	103	150	6.06631	4.78077	6.29917	3496	2815	3710	15	ensembl_havana	gene	32615144	32639949	24805	ARHGAP11A	protein_coding
ENSG00000137142	3.51427	3.1366	42.3158	7.76614e-11	5.2616e-10	0.121727	0.102973	0.0498617	22	13	9	0.855103	1.23494	0.934825	307	453	343	9	ensembl_havana	gene	38408994	38424447	15453	IGFBPL1	protein_coding
ENSG00000203914	3.51397	4.90233	56.1579	6.6877e-14	8.31552e-13	1.63797	5.47138	2.40546	30	70	44	45.0759	17.8622	40.7177	1640	664	1514	1	havana	gene	91642516	91644082	1566	HSP90B3P	processed_pseudogene
ENSG00000110344	3.51346	4.81899	60.0701	9.15392e-15	1.36491e-13	0.120832	0.0864906	0.131791	56	28	61	1.37297	1.0865	1.41889	1264	1022	1335	11	ensembl_havana	gene	118359585	118399211	39626	UBE4A	protein_coding
ENSG00000185031	3.51244	1.50649	28.1612	1.1162e-07	4.26929e-07	0.289053	0.413802	0.115771	5	5	2	4.1034	1.709	3.87275	141	60	136	1	havana	gene	64984608	64986087	1479	SLC2A3P2	processed_pseudogene
ENSG00000186660	3.51227	5.26016	68.8984	1.03666e-16	2.36315e-15	0.157011	0.154715	0.126588	77	53	62	1.67935	1.67679	1.63117	1636	1669	1624	11	ensembl_havana	gene	58579111	58621042	41931	ZFP91	protein_coding
ENSG00000066739	3.51224	4.92469	52.2606	4.86019e-13	5.03484e-12	0.0807285	0.0592663	0.0383438	78	40	37	0.808093	0.515545	0.676514	1551	1011	1327	14	ensembl_havana	gene	96281258	96363870	82612	ATG2B	protein_coding
ENSG00000176406	3.51045	4.26099	56.4739	5.69507e-14	7.1844e-13	0.00350906	0.00437531	0.00419366	31	27	37	0.0447318	0.0448403	0.0479514	785	804	860	8	ensembl_havana	gene	103500748	104256094	755346	RIMS2	protein_coding
ENSG00000213064	3.50992	4.34873	57.1707	3.99582e-14	5.22935e-13	0.0978535	0.0994152	0.164354	31	22	52	1.64782	1.12599	1.30141	1037	724	837	1	ensembl_havana	gene	168225938	168253025	27087	SFT2D2	protein_coding
ENSG00000151458	3.50975	5.19374	68.8743	1.04943e-16	2.38927e-15	0.124705	0.11315	0.121349	71	45	69	1.29268	1.43654	1.37301	1462	1660	1587	4	ensembl_havana	gene	124664052	124712732	48680	ANKRD50	protein_coding
ENSG00000033867	3.50824	5.78408	50.5461	1.16396e-12	1.12446e-11	0.0681265	0.15232	0.0413887	89	139	54	1.12365	0.68452	0.865708	2916	1815	2296	3	ensembl_havana	gene	27372721	27484420	111699	SLC4A7	protein_coding
ENSG00000155506	3.50793	8.03355	82.2897	1.17532e-19	5.29215e-18	0.471993	0.353045	0.389203	578	302	476	4.59874	4.40923	4.72668	11187	10959	11751	5	ensembl_havana	gene	154712902	154817607	104705	LARP1	protein_coding
ENSG00000111371	3.50747	8.03797	81.1549	2.08703e-19	8.68768e-18	0.439535	0.553215	0.452903	447	393	460	6.6795	4.39223	5.53903	13494	9066	11436	12	ensembl_havana	gene	46183063	46270017	86954	SLC38A1	protein_coding
ENSG00000157741	3.50599	5.67471	71.7546	2.43696e-17	6.40617e-16	0.098808	0.133593	0.0868437	90	85	79	1.16061	1.32471	1.09617	2100	2449	2027	7	ensembl_havana	gene	139230356	139308236	77880	UBN2	protein_coding
ENSG00000140943	3.50597	6.29452	71.8227	2.35423e-17	6.22467e-16	0.223419	0.127937	0.265738	165	66	196	2.04082	2.29898	2.4498	2994	3446	3673	16	ensembl_havana	gene	84053761	84116906	63145	MBTPS1	protein_coding
ENSG00000131620	3.50571	1.62858	27.6339	1.46584e-07	5.47763e-07	0.00461233	0.00880389	0.000769716	6	8	1	0.0437285	0.0465862	0.0488464	113	123	129	11	ensembl_havana	gene	70078302	70189528	111226	ANO1	protein_coding
ENSG00000040199	3.50541	4.91742	65.0483	7.3085e-16	1.36218e-14	0.060042	0.0563639	0.0492785	61	40	50	0.56041	0.761392	0.573566	1131	1570	1183	16	ensembl_havana	gene	71637835	71724701	86866	PHLPP2	protein_coding
ENSG00000248880	3.50503	0.262714	23.0984	1.53916e-06	4.73718e-06	0.038953	0.0557643	0.11701	1	1	3	0.882411	0.902032	0.690743	45	47	36	4	havana	gene	188387471	188389666	2195	ICE2P1	processed_pseudogene
ENSG00000196935	3.50496	2.82415	41.1467	1.41219e-10	9.16815e-10	0.00430295	0.00192501	0.00430852	16	5	16	0.0416979	0.0420039	0.0339125	308	317	256	12	ensembl_havana	gene	63844293	64162221	317928	SRGAP1	protein_coding
ENSG00000154767	3.50396	4.8123	58.5812	1.9507e-14	2.71502e-13	0.149976	0.163757	0.0916295	59	45	36	1.52789	1.2374	1.7755	1194	988	1418	3	ensembl_havana	gene	14145147	14178783	33636	XPC	protein_coding
ENSG00000119397	3.50394	3.87554	48.189	3.87044e-12	3.4046e-11	0.0174753	0.0166782	0.0349959	21	14	42	0.307063	0.185322	0.276684	733	452	675	9	ensembl_havana	gene	121074863	121177610	102747	CNTRL	protein_coding
ENSG00000180398	3.5037	6.24098	83.5389	6.24759e-20	2.99868e-18	0.322891	0.321428	0.26978	151	105	126	3.65995	3.34402	3.3516	3400	3174	3182	2	ensembl_havana	gene	46901870	46941855	39985	MCFD2	protein_coding
ENSG00000157985	3.50312	4.97304	64.2912	1.07324e-15	1.95039e-14	0.00737419	0.00729375	0.00899473	55	38	67	0.0859206	0.0958522	0.0864499	1273	1451	1309	2	ensembl_havana	gene	235494089	236131800	637711	AGAP1	protein_coding
ENSG00000151240	3.502	3.63575	38.2358	6.26923e-10	3.63312e-09	0.0094647	0.00265098	0.00350235	46	9	17	0.0461957	0.0523097	0.0608098	446	516	600	10	ensembl_havana	gene	274190	689743	415553	DIP2C	protein_coding
ENSG00000054267	3.50136	4.93216	51.0575	8.96991e-13	8.89943e-12	0.026966	0.0373587	0.0135005	62	60	31	0.326234	0.209793	0.306576	1490	979	1431	1	ensembl_havana	gene	235131634	235328219	196585	ARID4B	protein_coding
ENSG00000135052	3.4999	7.3451	82.9971	8.2175e-20	3.80368e-18	0.392703	0.413372	0.272935	340	250	236	4.12646	3.98181	3.92448	7097	6997	6898	9	ensembl_havana	gene	86026146	86100173	74027	GOLM1	protein_coding
ENSG00000206560	3.49963	5.89596	68.9612	1.0042e-16	2.30648e-15	0.0617278	0.0502237	0.0382407	139	79	86	0.653673	0.46167	0.575301	2924	2110	2630	3	ensembl_havana	gene	15667236	15859771	192535	ANKRD28	protein_coding
ENSG00000259706	3.49861	5.53417	52.6789	3.92795e-13	4.15426e-12	2.47571	5.65014	1.65261	69	110	46	42.8795	18.5796	44.3784	2374	1051	2511	15	havana	gene	99257632	99260015	2383	HSP90B2P	processed_pseudogene
ENSG00000183943	3.49814	6.03018	79.2238	5.5458e-19	2.05466e-17	0.104101	0.0896411	0.0948306	133	80	121	1.2388	1.02928	1.0055	3144	2669	2608	X	ensembl_havana	gene	3604370	3713608	109238	PRKX	protein_coding
ENSG00000128881	3.49732	4.47628	56.7555	4.935e-14	6.31756e-13	0.0192535	0.0161344	0.02304	41	24	49	0.190773	0.265151	0.207487	807	1146	897	15	ensembl_havana	gene	42738734	42920809	182075	TTBK2	protein_coding
ENSG00000113282	3.49694	6.56703	81.0571	2.19289e-19	9.0251e-18	0.215408	0.250033	0.165554	185	150	142	2.53509	2.0624	2.47024	4325	3595	4307	5	ensembl_havana	gene	157785743	157859175	73432	CLINT1	protein_coding
ENSG00000259205	3.49662	0.0229717	20.7173	5.32316e-06	1.48563e-05	0.0315214	0.0451254	0	2	2	0	0.245954	0.318378	0.25619	31	41	33	15	havana	gene	100553529	100558954	5425	PRKXP1	processed_pseudogene
ENSG00000170153	3.49622	2.86003	40.4268	2.04122e-10	1.28857e-09	0.00339034	0.00208009	0.00412216	14	6	17	0.0403515	0.0301869	0.0382907	331	253	321	4	ensembl_havana	gene	140859807	141212877	353070	RNF150	protein_coding
ENSG00000036054	3.49585	5.6888	58.3679	2.17405e-14	2.99607e-13	0.176989	0.156216	0.0732858	133	82	55	1.62519	1.2274	1.51616	2426	1872	2313	3	ensembl_havana	gene	100261000	100325251	64251	TBC1D23	protein_coding
ENSG00000109686	3.49558	5.96532	76.8983	1.79995e-18	6.0189e-17	0.036444	0.0571151	0.0434053	95	104	113	0.593834	0.436236	0.501885	3075	2308	2656	4	ensembl_havana	gene	151102751	151325632	222881	SH3D19	protein_coding
ENSG00000140873	3.49538	0.344443	23.6864	1.1338e-06	3.5826e-06	0.000912989	0.00130702	0.000457085	2	2	1	0.0103411	0.0074222	0.0132666	45	33	59	16	ensembl_havana	gene	77247813	77435114	187301	ADAMTS18	protein_coding
ENSG00000064313	3.49529	5.28232	66.6234	3.28661e-16	6.56996e-15	0.0661649	0.0599496	0.0561872	79	50	67	0.70916	0.56327	0.808593	1682	1365	1960	8	ensembl_havana	gene	119730775	119832863	102088	TAF2	protein_coding
ENSG00000173674	3.4938	6.17372	78.9128	6.49137e-19	2.37595e-17	0.483619	0.854826	0.711543	98	121	144	9.22649	6.39221	7.15143	3714	2629	2942	X	ensembl_havana	gene	20124518	20141844	17326	EIF1AX	protein_coding
ENSG00000198932	3.49339	1.43504	28.6893	8.49724e-08	3.32201e-07	0.066478	0.0475843	0.033282	6	3	3	0.814324	0.393045	0.551216	146	72	101	X	ensembl_havana	gene	102651366	102659083	7717	GPRASP1	protein_coding
ENSG00000011201	3.49298	7.02629	68.3286	1.38396e-16	3.0516e-15	0.0925194	0.195663	0.0568468	220	325	135	1.13536	0.936552	1.40944	5363	4520	6804	X	ensembl_havana	gene	8528874	8732187	203313	KAL1	protein_coding
ENSG00000113318	3.49294	4.47974	46.3279	1.0003e-11	8.12338e-11	0.0223573	0.0187622	0.00887728	58	34	23	0.200063	0.133515	0.210569	1031	703	1109	5	ensembl_havana	gene	80654648	80876460	221812	MSH3	protein_coding
ENSG00000278978	3.49259	1.78909	32.349	1.28826e-08	5.82954e-08	0.476998	1.19501	0.597019	4	7	5	8.10415	8.81314	7.57739	135	150	129	4	havana	gene	151669786	151670503	717	RP11-164P12.5	TEC
ENSG00000074621	3.49197	3.81059	49.7417	1.75382e-12	1.6369e-11	0.0396249	0.0394617	0.0569266	23	16	33	0.545516	0.479592	0.496443	629	565	585	15	ensembl_havana	gene	65611366	65660995	49629	SLC24A1	protein_coding
ENSG00000163635	3.49188	4.40069	57.5824	3.24112e-14	4.31787e-13	0.0246217	0.0229111	0.0252699	40	26	41	0.25595	0.315106	0.253476	826	1039	836	3	ensembl_havana	gene	63864557	64003462	138905	ATXN7	protein_coding
ENSG00000181192	3.49178	6.57221	83.9822	4.9925e-20	2.46384e-18	0.266341	0.340678	0.250906	169	151	159	3.37256	2.88465	3.34271	4251	3715	4306	10	ensembl_havana	gene	12068972	12123225	54253	DHTKD1	protein_coding
ENSG00000093000	3.49142	6.06402	79.3181	5.28738e-19	1.97096e-17	NA	NA	NA	136	69	149	NA	NA	NA	3004	2847	2762	NA	NA	NA	NA	NA	NA	NA	NA
ENSG00000228348	3.49105	0.0274064	19.3538	1.086e-05	2.86022e-05	0	0.794823	0.185308	0	3	1	3.07443	3.37379	3.19062	33	37	35	1	havana	gene	35122022	35122484	462	EFCAB14P1	processed_pseudogene
ENSG00000174839	3.49083	3.99168	51.5308	7.04821e-13	7.123e-12	0.0442478	0.0343868	0.0341782	35	19	27	0.470311	0.412349	0.386712	739	662	621	3	ensembl_havana	gene	57625457	57693089	67632	DENND6A	protein_coding
ENSG00000084234	3.49028	8.56465	79.6276	4.52072e-19	1.7097e-17	0.825664	0.852218	0.774205	724	522	678	9.08272	8.07318	10.5709	15821	14368	18818	11	ensembl_havana	gene	130069837	130144811	74974	APLP2	protein_coding
ENSG00000113360	3.49004	6.29573	83.0468	8.01355e-20	3.73183e-18	0.102577	0.0771412	0.113111	158	83	174	1.09845	1.07093	1.09209	3361	3348	3415	5	ensembl_havana	gene	31400497	31532196	131699	DROSHA	protein_coding
ENSG00000089472	3.48967	6.79458	85.466	2.35722e-20	1.27241e-18	0.174513	0.163483	0.169908	217	142	211	1.79021	1.88964	2.04049	4422	4769	5151	X	ensembl_havana	gene	66162549	66268867	106318	HEPH	protein_coding
ENSG00000166025	3.48868	4.6735	59.5374	1.19993e-14	1.75608e-13	0.01757	0.0273089	0.0286511	35	38	57	0.303757	0.25624	0.252714	1202	1036	1022	11	ensembl_havana	gene	94706431	94876753	170322	AMOTL1	protein_coding
ENSG00000177888	3.48678	3.29551	39.8332	2.76596e-10	1.70504e-09	0.0419645	0.0470157	0.0164422	23	18	9	0.368312	0.418014	0.327137	401	465	364	1	ensembl_havana	gene	197153680	197200542	46862	ZBTB41	protein_coding
ENSG00000178385	3.48656	1.90531	34.0127	5.47537e-09	2.65182e-08	0.00173382	0.00310262	0.00390613	4	5	9	0.030112	0.0316073	0.0354425	138	148	166	2	ensembl_havana	gene	207828303	208025560	197257	PLEKHM3	protein_coding
ENSG00000155100	3.4857	5.25555	62.6354	2.4874e-15	4.1742e-14	0.445243	0.369403	0.288769	88	51	57	4.80113	3.63957	3.87541	1885	1460	1555	8	ensembl_havana	gene	91070196	91087095	16899	OTUD6B	protein_coding
ENSG00000259144	3.48489	1.78001	33.5534	6.93344e-09	3.30346e-08	0.143399	0.359253	0.179481	4	7	5	2.43634	2.19024	2.68413	135	124	152	14	havana	gene	20720742	20723127	2385	RANBP20P	processed_pseudogene
ENSG00000177885	3.48417	6.99293	82.3104	1.16311e-19	5.25015e-18	0.252701	0.173199	0.297968	259	124	305	2.91701	2.54444	2.48709	5939	5293	5175	17	ensembl_havana	gene	75318076	75405709	87633	GRB2	protein_coding
ENSG00000172164	3.48405	3.89381	48.365	3.53828e-12	3.12907e-11	0.00739401	0.0119082	0.00678661	24	27	22	0.106702	0.0745304	0.107139	688	491	706	8	ensembl_havana	gene	120535745	120813273	277528	SNTB1	protein_coding
ENSG00000171368	3.48386	0.942969	20.3755	6.3641e-06	1.74535e-05	0.00764935	0	0.0153185	3	0	6	0.0513429	0.168341	0.0577742	40	134	46	5	ensembl_havana	gene	659862	693395	33533	TPPP	protein_coding
ENSG00000064419	3.48339	7.08921	84.6761	3.51472e-20	1.81123e-18	0.2422	0.197611	0.221315	286	163	261	2.45427	2.35202	2.58085	5757	5637	6187	7	ensembl_havana	gene	128954180	129055144	100964	TNPO3	protein_coding
ENSG00000145147	3.483	1.57754	32.1329	1.4398e-08	6.46223e-08	0.000931136	0.000999747	0.0016316	4	3	7	0.0132419	0.0112399	0.0165116	113	98	144	4	ensembl_havana	gene	20253260	20620561	367301	SLIT2	protein_coding
ENSG00000173473	3.4812	7.78836	77.7147	1.19055e-18	4.1252e-17	0.183311	0.192776	0.160931	422	310	370	2.20509	1.40056	2.56569	10084	6544	11991	3	ensembl_havana	gene	47585272	47782106	196834	SMARCC1	protein_coding
ENSG00000167202	3.48058	4.28118	52.4817	4.34269e-13	4.55582e-12	0.0282913	0.0274363	0.046604	31	21	51	0.361563	0.410531	0.34884	787	913	776	15	ensembl_havana	gene	77984036	78077724	93688	TBC1D2B	protein_coding
ENSG00000135048	3.48056	5.31072	69.3884	8.08641e-17	1.90715e-15	0.0371959	0.0624297	0.0468761	58	68	73	0.578525	0.427196	0.615676	1792	1352	1949	9	ensembl_havana	gene	71683366	71816690	133324	TMEM2	protein_coding
ENSG00000168710	3.48012	7.10947	82.0302	1.34024e-19	5.91724e-18	0.702755	0.513994	0.528296	321	164	241	7.14594	6.08792	6.12197	6484	5644	5677	1	ensembl_havana	gene	109984686	110023741	39055	AHCYL1	protein_coding
ENSG00000157107	3.47982	3.31495	37.8848	7.50472e-10	4.28763e-09	0.0120746	0.0172858	0.0063633	19	19	10	0.160919	0.0848542	0.149005	503	271	476	5	ensembl_havana	gene	72955981	73090522	134541	FCHO2	protein_coding
ENSG00000169926	3.47918	5.36416	60.9775	5.77308e-15	9.01546e-14	0.0683638	0.0359975	0.0881224	87	32	112	0.611157	0.819617	0.624717	1545	2117	1614	15	ensembl_havana	gene	31326855	31435665	108810	KLF13	protein_coding
ENSG00000149948	3.47891	7.3751	79.4777	4.87705e-19	1.82925e-17	0.182234	0.239357	0.15537	303	278	258	2.47933	1.81173	2.10338	8189	6114	7100	12	ensembl_havana	gene	65824131	65966295	142164	HMGA2	protein_coding
ENSG00000166349	3.47887	1.76329	33.5234	7.04103e-09	3.35034e-08	0.00725937	0.00593849	0.00519197	7	4	5	0.0809188	0.05876	0.0699833	155	115	137	11	ensembl_havana	gene	36510709	36593156	82447	RAG1	protein_coding
ENSG00000054523	3.47678	6.52674	81.0269	2.2267e-19	9.12295e-18	0.0871048	0.101048	0.0751875	174	141	150	1.06548	0.766332	1.12344	4228	3107	4556	1	ensembl_havana	gene	10210805	10381603	170798	KIF1B	protein_coding
ENSG00000167034	3.47649	0.41548	20.7523	5.22694e-06	1.4617e-05	0.121165	0	0.0202202	6	0	1	0.50829	0.587029	0.338203	50	59	34	8	ensembl_havana	gene	23678693	23682927	4234	NKX3-1	protein_coding
ENSG00000228002	3.47622	3.46437	31.013	2.56304e-08	1.10067e-07	0.695137	0.55728	0.334097	25	14	12	8.76238	2.71256	7.87538	626	198	575	13	havana	gene	76984868	76987943	3075	DHX9P1	processed_pseudogene
ENSG00000100523	3.47566	4.62061	56.5232	5.55406e-14	7.02112e-13	0.0286138	0.047265	0.0293855	39	45	40	0.393349	0.390769	0.358868	1065	1081	993	14	ensembl_havana	gene	53036745	53153282	116537	DDHD1	protein_coding
ENSG00000168813	3.47469	5.30692	69.7255	6.81586e-17	1.63788e-15	0.125998	0.174558	0.158719	62	60	78	1.87522	1.34972	1.90295	1833	1348	1901	19	ensembl_havana	gene	32345594	32387667	42073	ZNF507	protein_coding
ENSG00000226650	3.47401	1.1497	25.3577	4.76246e-07	1.61721e-06	0.0781374	0.0838949	0.0391193	4	3	2	1.07187	0.35611	1.07768	109	37	112	5	ensembl_havana	gene	155013755	155018132	4377	KIF4B	protein_coding
ENSG00000063587	3.47388	4.41903	56.9274	4.52195e-14	5.83514e-13	0.174594	0.122615	0.10885	53	26	33	1.39632	1.67663	1.38575	842	1033	854	X	ensembl_havana	gene	153334155	153360110	25955	ZNF275	protein_coding
ENSG00000110042	3.47311	4.47756	58.5521	1.97981e-14	2.75342e-13	0.094345	0.0889435	0.108291	41	27	47	1.12595	0.988632	1.1346	972	872	1001	11	ensembl_havana	gene	59171430	59208587	37157	DTX4	protein_coding
ENSG00000214322	3.47263	2.66174	40.8821	1.61696e-10	1.04084e-09	2.05803	2.41056	2.06069	11	9	11	26.654	22.4	23.7767	283	243	258	X	havana	gene	17099782	17100239	457	CBX1P2	processed_pseudogene
ENSG00000179241	3.47173	4.48127	55.4789	9.44679e-14	1.14336e-12	0.0136492	0.00849561	0.0163408	46	20	55	0.150865	0.129383	0.138996	1010	885	951	11	ensembl_havana	gene	35943981	36232136	288155	LDLRAD3	protein_coding
ENSG00000091136	3.47171	6.08678	69.9071	6.21647e-17	1.51384e-15	0.107609	0.175618	0.110981	100	114	103	1.65709	0.75128	2.29249	3059	1417	4325	7	ensembl_havana	gene	107923799	108003255	79456	LAMB1	protein_coding
ENSG00000172071	3.47167	4.86159	61.6164	4.17335e-15	6.75422e-14	0.0869081	0.0483839	0.0688912	72	28	57	0.727343	0.804653	0.694454	1197	1353	1168	2	ensembl_havana	gene	88556741	88627576	70835	EIF2AK3	protein_coding
ENSG00000147044	3.47083	5.44438	70.3446	4.97978e-17	1.2308e-15	0.0173712	0.0197748	0.0152981	83	66	73	0.211033	0.175817	0.19402	2003	1705	1882	X	ensembl_havana	gene	41514934	41923463	408529	CASK	protein_coding
ENSG00000006831	3.47058	6.23001	79.207	5.59329e-19	2.06804e-17	0.117016	0.0978204	0.159929	137	80	187	1.41418	1.26418	1.41405	3289	3004	3361	12	ensembl_havana	gene	1688574	1788678	100104	ADIPOR2	protein_coding
ENSG00000144749	3.47056	6.26612	82.2309	1.21085e-19	5.42525e-18	0.095649	0.101947	0.109055	137	102	156	1.04138	1.01236	1.3842	2963	2943	4025	3	ensembl_havana	gene	66378797	66501263	122466	LRIG1	protein_coding
ENSG00000235651	3.47053	2.2917	30.9664	2.62537e-08	1.12531e-07	0.550835	0.788564	0.245132	9	9	4	7.36367	2.95521	7.95896	239	98	264	2	havana	gene	135510546	135511943	1397	AC064850.4	processed_pseudogene
ENSG00000154727	3.46931	4.366	54.8805	1.28087e-13	1.50908e-12	NA	NA	NA	43	30	32	NA	NA	NA	956	798	874	NA	NA	NA	NA	NA	NA	NA	NA
ENSG00000151229	3.4692	3.60434	42.7213	6.31221e-11	4.36432e-10	0.00584515	0.00871645	0.00317022	24	25	13	0.0615468	0.0589181	0.0644217	502	491	537	12	ensembl_havana	gene	39755021	40106089	351068	SLC2A13	protein_coding
ENSG00000025800	3.46794	6.21038	76.8134	1.87901e-18	6.27175e-17	0.18091	0.189329	0.156159	145	106	125	2.43254	1.57123	1.907	3873	2556	3103	1	ensembl_havana	gene	32108038	32176568	68530	KPNA6	protein_coding
ENSG00000092421	3.46763	9.34981	71.919	2.2422e-17	5.94575e-16	1.27096	0.538759	0.730833	1952	578	1121	7.98479	12.1866	6.9859	24361	37988	21782	5	ensembl_havana	gene	116443616	116574934	131318	SEMA6A	protein_coding
ENSG00000157540	3.46734	5.72407	69.9649	6.03696e-17	1.47407e-15	NA	NA	NA	127	68	83	NA	NA	NA	2454	2075	2258	NA	NA	NA	NA	NA	NA	NA	NA
ENSG00000105738	3.46658	3.92286	36.3886	1.61648e-09	8.65882e-09	0.011073	0.00284521	0.0105188	39	7	37	0.0485957	0.152479	0.0700668	340	1090	501	19	ensembl_havana	gene	37907228	38208372	301144	SIPA1L3	protein_coding
ENSG00000176619	3.46616	6.50718	54.5076	1.54847e-13	1.79874e-12	0.672761	0.229312	0.656135	231	55	225	3.23717	8.81481	4.85746	2208	6143	3386	19	ensembl_havana	gene	2427638	2456996	29358	LMNB2	protein_coding
ENSG00000143970	3.46515	5.30176	67.7655	1.84139e-16	3.9086e-15	0.0401631	0.0490412	0.043172	68	58	73	0.582167	0.370741	0.532696	1958	1274	1831	2	ensembl_havana	gene	25733753	25878516	144763	ASXL2	protein_coding
ENSG00000075151	3.46512	6.13862	75.6902	3.31858e-18	1.04083e-16	0.0346072	0.0297257	0.0286456	150	90	124	0.413933	0.275771	0.349684	3564	2426	3077	1	ensembl_havana	gene	20806292	21176888	370596	EIF4G3	protein_coding
ENSG00000058673	3.46507	6.03035	79.2299	5.52856e-19	2.05245e-17	0.191564	0.167474	0.193276	131	80	132	2.03248	2.15786	1.91313	2761	2995	2656	1	ensembl_havana	gene	203795654	203854124	58470	ZC3H11A	protein_coding
ENSG00000174799	3.46419	3.60893	41.8494	9.85817e-11	6.55686e-10	0.0303586	0.0289738	0.0131724	30	20	13	0.268465	0.219878	0.283626	527	441	569	4	ensembl_havana	gene	55948871	56033363	84492	CEP135	protein_coding
ENSG00000115827	3.46334	5.81675	74.8064	5.19212e-18	1.58208e-16	0.213607	0.19022	0.148203	127	79	88	2.13792	2.06843	1.83924	2525	2496	2220	2	ensembl_havana	gene	171434217	171485052	50835	DCAF17	protein_coding
ENSG00000087258	3.46264	4.47707	48.8621	2.746e-12	2.47903e-11	0.0180216	0.0162168	0.0335121	35	22	65	0.200884	0.288957	0.234354	775	1139	924	16	ensembl_havana	gene	56191390	56357444	166054	GNAO1	protein_coding
ENSG00000138078	3.46239	5.00669	54.1396	1.86737e-13	2.12441e-12	0.114425	0.142326	0.082643	61	53	44	1.59964	0.79298	1.44973	1694	858	1569	2	ensembl_havana	gene	44316281	44361862	45581	PREPL	protein_coding
ENSG00000163714	3.46174	7.05498	77.0837	1.63868e-18	5.54075e-17	0.2359	0.248504	0.193421	265	195	217	3.03067	1.88334	2.66994	6763	4294	6089	3	ensembl_havana	gene	142964497	143060546	96049	U2SURP	protein_coding
ENSG00000168542	3.4614	1.28942	26.9077	2.13412e-07	7.73343e-07	0.0244761	0.00318541	0.00445597	11	1	2	0.0750486	0.149098	0.0865866	67	136	79	2	ensembl_havana	gene	188974320	189012746	38426	COL3A1	protein_coding
ENSG00000048740	3.4609	5.28144	67.3432	2.28122e-16	4.74259e-15	0.0180613	0.0225318	0.0175679	70	61	68	0.230161	0.195011	0.213517	1772	1534	1680	10	ensembl_havana	gene	11005296	11336675	331379	CELF2	protein_coding
ENSG00000086712	3.46089	7.29192	82.0255	1.34342e-19	5.91724e-18	0.494537	0.490942	0.364014	336	233	247	5.25022	4.77165	4.73129	7086	6580	6526	X	ensembl_havana	gene	16786427	16844519	58092	TXLNG	protein_coding
ENSG00000186432	3.46044	6.22433	65.2415	6.62582e-16	1.24902e-14	0.185313	0.251419	0.109149	153	145	90	2.22975	1.70851	1.82621	3657	2863	3061	3	ensembl_havana	gene	160494995	160565588	70593	KPNA4	protein_coding
ENSG00000267497	3.46032	0.640453	21.7082	3.17436e-06	9.22735e-06	0.174672	0.187542	0	4	3	0	1.23103	1.67819	0.817372	56	78	38	18	havana	gene	59969438	59971396	1958	NFE2L3P1	processed_pseudogene
ENSG00000008294	3.45954	5.70854	72.0235	2.12653e-17	5.64725e-16	0.063039	0.0563069	0.0447778	117	73	83	0.623019	0.548184	0.624745	2297	2065	2354	17	ensembl_havana	gene	50962174	51120865	158691	SPAG9	protein_coding
ENSG00000120063	3.45732	6.33105	71.2756	3.10655e-17	7.98182e-16	0.385578	0.321107	0.189326	208	121	102	3.42384	2.94278	3.13926	3669	3222	3438	17	ensembl_havana	gene	65010715	65056839	46124	GNA13	protein_coding
ENSG00000135870	3.45704	4.31631	46.8577	7.63341e-12	6.32958e-11	0.0478749	0.0430035	0.0206787	51	32	22	0.440897	0.345958	0.391647	933	748	847	1	ensembl_havana	gene	173931214	174022297	91083	RC3H1	protein_coding
ENSG00000082641	3.45704	7.79979	68.9114	1.02986e-16	2.35059e-15	2.98912	1.86981	3.84534	460	201	591	26.5357	32.1474	33.7525	8112	10041	10545	17	ensembl_havana	gene	48048329	48061487	13158	NFE2L1	protein_coding
ENSG00000198900	3.45655	5.68843	51.9463	5.70408e-13	5.84909e-12	0.0849039	0.0997963	0.0626418	95	78	70	1.4127	0.46676	1.07944	3140	1060	2452	20	ensembl_havana	gene	41028818	41124487	95669	TOP1	protein_coding
ENSG00000253797	3.45533	4.88722	57.7382	2.99434e-14	4.01992e-13	0.652613	0.618265	0.393996	68	45	41	6.65753	5.3953	5.96122	1378	1141	1261	13	ensembl_havana	gene	52024691	52033600	8909	UTP14C	protein_coding
ENSG00000135074	3.45531	3.72956	48.7887	2.85081e-12	2.56348e-11	0.0118594	0.0115448	0.0123497	25	17	26	0.136356	0.118499	0.140433	571	507	601	5	ensembl_havana	gene	157395534	157575775	180241	ADAM19	protein_coding
ENSG00000001631	3.45508	5.0463	61.614	4.17829e-15	6.7562e-14	0.0996377	0.155607	0.0979527	55	60	54	1.35427	1.15588	1.28855	1485	1295	1444	7	ensembl_havana	gene	92198969	92246166	47197	KRIT1	protein_coding
ENSG00000144747	3.45436	4.48419	52.2723	4.83135e-13	5.01066e-12	0.176396	0.113071	0.0685406	67	30	26	1.11197	1.2349	1.36557	839	952	1053	3	ensembl_havana	gene	69019827	69052303	32476	TMF1	protein_coding
ENSG00000121060	3.45418	5.36934	68.0764	1.57285e-16	3.37554e-15	0.294507	0.290442	0.203145	90	62	62	2.67355	2.56027	3.37522	1623	1588	2094	17	ensembl_havana	gene	56887909	56914038	26129	TRIM25	protein_coding
ENSG00000165449	3.4539	5.6293	72.5674	1.61423e-17	4.44916e-16	0.0792417	0.0962093	0.107466	79	67	107	1.19016	0.727475	1.2525	2357	1472	2535	10	ensembl_havana	gene	59650761	59736002	85241	SLC16A9	protein_coding
ENSG00000110400	3.45349	6.07971	70.5635	4.45682e-17	1.11519e-15	0.131073	0.0706552	0.119901	162	61	148	0.905025	1.44508	1.13943	2222	3625	2859	11	ensembl_havana	gene	119623408	119729084	105676	PVRL1	protein_coding
ENSG00000146463	3.45338	6.08427	72.2309	1.91437e-17	5.1582e-16	0.078749	0.0727583	0.0654295	141	91	117	0.951704	0.592452	0.878412	3385	2153	3193	1	ensembl_havana	gene	35268967	35422058	153091	ZMYM4	protein_coding
ENSG00000132164	3.45322	0.83879	25.8464	3.69687e-07	1.28168e-06	0.00205974	0.00393157	0.000687468	3	4	1	0.0210833	0.0223264	0.0250263	61	66	74	3	ensembl_havana	gene	10816200	10940733	124533	SLC6A11	protein_coding
ENSG00000134987	3.45249	5.07569	42.8416	5.93559e-11	4.12431e-10	0.163129	0.195663	0.072841	74	62	33	2.11848	0.928645	1.67874	1909	855	1546	5	ensembl_havana	gene	111091716	111130502	38786	WDR36	protein_coding
ENSG00000102893	3.45156	6.06827	77.9528	1.0553e-18	3.69885e-17	0.0419685	0.0544804	0.0430911	118	107	121	0.561659	0.457017	0.504027	3137	2608	2877	16	ensembl_havana	gene	47461123	47701523	240400	PHKB	protein_coding
ENSG00000198554	3.45116	6.45164	72.5695	1.61255e-17	4.44916e-16	0.222108	0.148569	0.133049	229	107	137	1.9535	1.54448	1.91674	4001	3232	4012	14	ensembl_havana	gene	54938950	55027105	88155	WDHD1	protein_coding
ENSG00000142192	3.45026	8.8357	68.3105	1.39678e-16	3.07613e-15	NA	NA	NA	972	880	557	NA	NA	NA	18852	17238	22666	NA	NA	NA	NA	NA	NA	NA	NA
ENSG00000146587	3.44995	4.29188	51.0563	8.97539e-13	8.89943e-12	0.126445	0.186187	0.104904	35	36	29	1.53676	1.6091	1.31685	845	904	740	7	ensembl_havana	gene	5045821	5069488	23667	RBAK	protein_coding
ENSG00000154114	3.44884	4.39509	55.258	1.05705e-13	1.26339e-12	0.0628096	0.0550512	0.0397881	49	30	31	0.5672	0.6284	0.508276	879	995	805	11	ensembl_havana	gene	121024072	121090775	66703	TBCEL	protein_coding
ENSG00000143702	3.44833	4.51362	56.9892	4.38211e-14	5.6656e-13	0.0313342	0.0299049	0.0248383	48	32	38	0.332564	0.268885	0.342774	1012	836	1066	1	ensembl_havana	gene	243124428	243255406	130978	CEP170	protein_coding
ENSG00000156535	3.4477	2.80459	38.9727	4.29775e-10	2.57003e-09	0.00516117	0.0110829	0.00775177	8	12	12	0.11984	0.0387794	0.120758	369	122	380	6	ensembl_havana	gene	73695785	73828316	132531	CD109	protein_coding
ENSG00000213799	3.44767	4.20393	41.494	1.18232e-10	7.78695e-10	0.202419	0.19705	0.0648579	50	34	16	1.70171	1.39425	1.58135	835	699	793	19	ensembl_havana	gene	53333749	53354869	21120	ZNF845	protein_coding
ENSG00000279207	3.44692	2.65889	40.0199	2.51385e-10	1.5634e-09	0.147239	0.27402	0.117944	10	13	8	1.51948	1.74108	2.43689	205	240	336	17	havana	gene	58095672	58101479	5807	RP11-159D12.8	TEC
ENSG00000260404	3.44581	2.50921	32.8636	9.88566e-09	4.56885e-08	0.0244547	0.00875222	0.0326485	12	3	16	0.187737	0.25905	0.260993	183	258	260	4	havana	gene	118591773	118633729	41956	RP11-384K6.6	lincRNA
ENSG00000182263	3.44572	4.66897	58.8345	1.71508e-14	2.42417e-13	0.0215829	0.0360472	0.0324162	36	42	54	0.313272	0.300408	0.351421	1038	1017	1190	2	ensembl_havana	gene	163593396	163736012	142616	FIGN	protein_coding
ENSG00000046889	3.44517	5.20235	66.365	3.74699e-16	7.40886e-15	0.018306	0.0201919	0.0261424	61	47	87	0.251534	0.200645	0.250114	1665	1357	1692	8	ensembl_havana	gene	67952118	68237030	284912	PREX2	protein_coding
ENSG00000104611	3.44338	1.86082	26.7191	2.35288e-07	8.46375e-07	0.00724583	0.0118548	0.00207292	7	8	2	0.099527	0.0469204	0.077501	191	92	152	8	ensembl_havana	gene	19313617	19396218	82601	SH2D4A	protein_coding
ENSG00000100350	3.44251	4.65599	55.576	8.99134e-14	1.09114e-12	NA	NA	NA	78	19	47	NA	NA	NA	826	1469	917	NA	NA	NA	NA	NA	NA	NA	NA
ENSG00000124171	3.44225	3.21988	32.2162	1.37936e-08	6.20933e-08	0.0846519	0.106644	0.0169523	25	22	5	0.617053	0.729057	0.590437	362	437	354	20	ensembl_havana	gene	50731544	50756795	25251	PARD6B	protein_coding
ENSG00000085832	3.44217	6.50456	79.2371	5.50854e-19	2.0492e-17	0.094274	0.11049	0.0736496	182	149	142	1.07615	0.89044	1.03437	4127	3489	4054	1	ensembl_havana	gene	51354263	51519328	165065	EPS15	protein_coding
ENSG00000115419	3.44184	6.12728	51.3221	7.83876e-13	7.84782e-12	0.142293	0.223929	0.0687123	141	155	68	1.89187	1.00388	1.58423	3724	2019	3187	2	ensembl_havana	gene	190880827	190965552	84725	GLS	protein_coding
ENSG00000114346	3.44131	6.35747	65.0621	7.25745e-16	1.35405e-14	0.181168	0.280106	0.123354	150	162	102	2.51654	1.31036	2.49215	4139	2202	4189	3	ensembl_havana	gene	172750682	172821474	70792	ECT2	protein_coding
ENSG00000150893	3.44026	4.29109	32.5205	1.17943e-08	5.37049e-08	0.0265053	0.0201962	0.00599281	62	33	14	0.215638	0.11332	0.195628	1002	538	929	13	ensembl_havana	gene	38687129	38887131	200002	FREM2	protein_coding
ENSG00000148943	3.44016	5.01588	56.6804	5.12729e-14	6.54071e-13	0.525755	0.521845	0.301823	75	52	43	5.40628	4.25862	4.71334	1532	1233	1365	11	ensembl_havana	gene	27494576	27506773	12197	LIN7C	protein_coding
ENSG00000228828	3.43903	0.257226	20.5826	5.7113e-06	1.58375e-05	0.0359856	0	0.180161	1	0	5	0.941997	0.691476	0.620398	52	39	35	10	havana	gene	37818606	37820982	2376	RP11-162G10.1	processed_pseudogene
ENSG00000185989	3.43796	4.42444	48.572	3.18381e-12	2.83766e-11	0.020985	0.0158114	0.034283	38	20	62	0.211557	0.274809	0.261138	761	1010	960	13	ensembl_havana	gene	113977783	114132611	154828	RASA3	protein_coding
ENSG00000117298	3.43753	4.92883	56.6353	5.24604e-14	6.68751e-13	0.0593314	0.0276763	0.0347104	89	29	52	0.338612	0.461153	0.485664	1009	1404	1479	1	ensembl_havana	gene	21217247	21345504	128257	ECE1	protein_coding
ENSG00000164715	3.43744	5.0226	63.4973	1.60588e-15	2.80351e-14	0.0574184	0.0583732	0.0433278	69	49	52	0.520704	0.632222	0.563609	1243	1542	1375	7	ensembl_havana	gene	98106885	98209633	102748	LMTK2	protein_coding
ENSG00000108395	3.43484	6.65964	75.6319	3.41789e-18	1.0683e-16	0.156855	0.171367	0.0936837	228	174	136	1.4885	1.50057	1.44021	4298	4427	4250	17	ensembl_havana	gene	58982638	59106921	124283	TRIM37	protein_coding
ENSG00000113657	3.43428	9.13217	67.153	2.51226e-16	5.18736e-15	0.839638	0.858138	0.654774	1171	836	912	9.55736	6.28096	9.93665	26478	17779	28134	5	ensembl_havana	gene	147390811	147510056	119245	DPYSL3	protein_coding
ENSG00000186918	3.43381	4.74418	56.4224	5.84609e-14	7.34436e-13	0.100298	0.079293	0.058458	67	37	39	0.859092	0.747155	0.932785	1140	1013	1265	8	ensembl_havana	gene	28345585	28402701	57116	ZNF395	protein_coding
ENSG00000141380	3.43341	6.23907	81.9329	1.40786e-19	6.18608e-18	0.141431	0.195938	0.169023	124	120	148	2.03486	1.4375	2.02479	3544	2558	3604	18	ensembl_havana	gene	26016253	26091217	74964	SS18	protein_coding
ENSG00000100320	3.43318	6.97365	80.0103	3.72465e-19	1.4571e-17	NA	NA	NA	235	196	225	NA	NA	NA	6218	4859	5087	NA	NA	NA	NA	NA	NA	NA	NA
ENSG00000260347	3.43257	-0.0814953	19.3695	1.07716e-05	2.83856e-05	0.159221	0.0759793	0	3	1	0	0.801528	0.915232	0.810429	30	35	31	16	havana	gene	48496990	48498601	1611	MOCS1P1	processed_pseudogene
ENSG00000131791	3.43243	6.40315	81.562	1.69844e-19	7.25268e-18	0.862665	0.81396	0.765624	176	116	156	9.68964	9.08272	7.70182	3927	3761	3190	1	ensembl_havana	gene	147155106	147172550	17444	PRKAB2	protein_coding
ENSG00000165632	3.43191	3.42738	45.3464	1.65088e-11	1.29445e-10	0.00863119	0.0105028	0.00777812	20	17	18	0.0951551	0.091856	0.102674	438	432	483	10	ensembl_havana	gene	7818504	8016627	198123	TAF3	protein_coding
ENSG00000237788	3.43119	0.470632	24.2732	8.3592e-07	2.70718e-06	0.13087	0.124901	0.0436798	3	2	1	0.922329	1.05317	1.28927	42	49	60	20	havana	gene	49829125	49831085	1960	RP5-1041C10.3	processed_pseudogene
ENSG00000165115	3.43108	1.12688	27.2562	1.78203e-07	6.55283e-07	0.00403468	0.00577596	0.00201995	4	4	2	0.0497613	0.0387638	0.0372635	98	78	75	9	ensembl_havana	gene	83836698	83921465	84767	KIF27	protein_coding
ENSG00000148175	3.43102	5.41747	62.6593	2.45738e-15	4.13526e-14	0.330365	0.246244	0.139425	121	63	51	2.42726	2.87742	2.08725	1766	2139	1552	9	ensembl_havana	gene	121338988	121370304	31316	STOM	protein_coding
ENSG00000154319	3.43067	-0.246257	16.5926	4.63311e-05	0.000109927	0.00642243	0	0	4	0	0	0.021015	0.0261058	0.0189812	26	33	24	8	ensembl_havana	gene	11421463	11474715	53252	FAM167A	protein_coding
ENSG00000203499	3.42993	1.24168	18.7875	1.46119e-05	3.76334e-05	0.0210302	0.100355	0	3	10	0	0.367006	0.231409	0.331487	104	67	96	8	havana	gene	143734140	143746337	12197	FAM83H-AS1	lincRNA
ENSG00000185219	3.42969	4.86762	61.112	5.39171e-15	8.47715e-14	0.148895	0.129185	0.110686	66	40	49	1.43208	1.34606	1.39572	1261	1211	1256	3	ensembl_havana	gene	44439770	44477670	37900	ZNF445	protein_coding
ENSG00000257674	3.42946	2.67406	39.3053	3.62461e-10	2.19638e-09	0.933313	0.519599	0.46726	18	7	9	6.44717	7.97063	5.84876	247	312	229	12	havana	gene	42286911	42288560	1649	RP11-76E16.2	processed_pseudogene
ENSG00000001084	3.42928	6.02345	68.9511	1.00936e-16	2.31542e-15	0.0979173	0.11869	0.0644085	137	116	90	1.08335	0.898323	0.975196	3011	2551	2770	6	ensembl_havana	gene	53497341	53616970	119629	GCLC	protein_coding
ENSG00000185518	3.4292	0.963895	25.6278	4.14037e-07	1.42296e-06	0.000424624	0.00121577	0.00297621	1	2	7	0.0205207	0.0140172	0.0119221	96	67	57	15	ensembl_havana	gene	91099950	91301309	201359	SV2B	protein_coding
ENSG00000136925	3.42908	4.00386	48.0656	4.12199e-12	3.59976e-11	0.0663695	0.0986676	0.0715674	26	27	28	1.11155	0.64646	0.821073	865	514	653	9	ensembl_havana	gene	97600080	97633575	33495	TSTD2	protein_coding
ENSG00000160293	3.42894	5.44844	56.085	6.94054e-14	8.6005e-13	0.0403957	0.0169775	0.0397058	109	32	107	0.236749	0.477125	0.313439	1269	2613	1717	9	ensembl_havana	gene	133761894	133992604	230710	VAV2	protein_coding
ENSG00000159658	3.42863	6.45152	83.1085	7.76692e-20	3.64144e-18	0.34859	0.326184	0.333441	179	117	171	3.67923	3.79194	3.40248	3753	3952	3547	1	ensembl_havana	gene	46675159	46719064	43905	EFCAB14	protein_coding
ENSG00000113194	3.42784	5.90681	69.6913	6.9352e-17	1.66304e-15	0.210859	0.135249	0.145324	154	69	106	1.9396	1.54149	1.74613	2814	2285	2589	5	ensembl_havana	gene	176447628	176510074	62446	FAF2	protein_coding
ENSG00000113638	3.4274	3.68478	44.5116	2.52856e-11	1.90543e-10	0.0494468	0.038343	0.0639515	24	13	31	0.63474	0.397921	0.629205	612	392	620	5	ensembl_havana	gene	40714475	40755975	41500	TTC33	protein_coding
ENSG00000135250	3.42706	5.54567	58.3712	2.17046e-14	2.99339e-13	0.0337736	0.0352019	0.0160187	114	83	54	0.316174	0.246539	0.314481	2120	1689	2155	7	ensembl_havana	gene	105110704	105399308	288604	SRPK2	protein_coding
ENSG00000198838	3.42634	1.27343	28.692	8.48539e-08	3.3181e-07	0.000616074	0.000881959	0.000462653	4	4	3	0.00938157	0.00516018	0.00697966	121	68	92	15	ensembl_havana	gene	33310962	33866102	555140	RYR3	protein_coding
ENSG00000203867	3.42536	0.229374	20.8652	4.92774e-06	1.3842e-05	0.00131493	0.00125495	0	3	2	0	0.00904652	0.00777439	0.0101473	41	36	47	10	ensembl_havana	gene	110644397	110839469	195072	RBM20	protein_coding
ENSG00000249026	3.42371	2.45346	15.6783	7.50809e-05	0.000172101	0.4076	0.673282	0	13	15	0	5.16126	1.46756	3.75293	327	95	243	5	havana	gene	115389643	115392370	2727	CTNNAP1	processed_pseudogene
ENSG00000114805	3.42309	3.38518	38.6959	4.95248e-10	2.93264e-09	0.00416532	0.00596299	0.00324389	18	18	14	0.0643032	0.0261093	0.0609822	552	229	535	3	ensembl_havana	gene	155375580	155745067	369487	PLCH1	protein_coding
ENSG00000219642	3.42256	3.28841	37.6898	8.29355e-10	4.70433e-09	0.803086	1.83949	0.6433	15	24	12	10.2417	12.0287	10.0478	380	456	381	6	havana	gene	129157523	129159120	1597	BMPR1APS1	processed_pseudogene
ENSG00000163788	3.42254	3.77371	46.4821	9.2459e-12	7.56074e-11	0.0191719	0.022134	0.00990799	31	25	16	0.148193	0.18953	0.191005	476	622	627	3	ensembl_havana	gene	43286512	43424764	138252	SNRK	protein_coding
ENSG00000100731	3.42188	6.06844	69.6198	7.19101e-17	1.71444e-15	0.0612557	0.0694477	0.0374596	149	118	91	0.625213	0.565737	0.562556	3021	2793	2778	14	ensembl_havana	gene	70907405	71115382	207977	PCNX	protein_coding
ENSG00000147100	3.42159	6.69872	78.2249	9.19525e-19	3.2734e-17	0.196921	0.155648	0.124092	259	143	163	1.65193	1.60819	1.77219	4316	4293	4732	X	ensembl_havana	gene	74421461	74533917	112456	SLC16A2	protein_coding
ENSG00000119778	3.42022	4.13911	49.6385	1.84854e-12	1.71828e-11	0.0153324	0.0130325	0.0211093	32	19	44	0.196095	0.139282	0.196361	813	590	832	2	ensembl_havana	gene	23748664	23927114	178450	ATAD2B	protein_coding
ENSG00000018510	3.41917	5.8655	72.0846	2.06168e-17	5.5072e-16	0.0672967	0.0704338	0.056625	119	87	100	0.763809	0.549182	0.78777	2683	1971	2828	2	ensembl_havana	gene	177392644	177543836	151192	AGPS	protein_coding
ENSG00000105514	3.41908	3.47087	42.7441	6.23899e-11	4.31863e-10	0.0988297	0.0454766	0.088355	28	9	25	0.771146	0.90083	0.76499	434	518	440	19	ensembl_havana	gene	11322046	11346270	24224	RAB3D	protein_coding
ENSG00000177125	3.41907	4.85458	57.9644	2.66906e-14	3.60988e-13	0.284859	0.189335	0.129032	84	39	38	1.95296	2.28738	1.95271	1144	1369	1169	9	ensembl_havana	gene	126860665	126885878	25213	ZBTB34	protein_coding
ENSG00000147649	3.41798	6.05237	66.4547	3.58027e-16	7.11789e-15	0.133421	0.180874	0.094123	132	125	93	1.64859	1.25896	1.35623	3240	2528	2724	8	ensembl_havana	gene	97644179	97728770	84591	MTDH	protein_coding
ENSG00000111981	3.41795	0.854265	25.698	3.99233e-07	1.37677e-06	0.0528714	0.0252299	0.0088233	6	2	1	0.239541	0.412455	0.234389	54	95	54	6	ensembl_havana	gene	149964007	149973710	9703	ULBP1	protein_coding
ENSG00000197056	3.41784	4.42208	47.1212	6.67289e-12	5.59127e-11	0.0686174	0.0851337	0.0412237	45	39	27	0.85665	0.53191	0.673732	1116	708	897	1	ensembl_havana	gene	35059786	35115859	56073	ZMYM1	protein_coding
ENSG00000136720	3.41769	4.19217	37.9648	7.20331e-10	4.1323e-09	0.041779	0.017943	0.0554289	40	12	53	0.254484	0.544976	0.400268	484	1059	778	2	ensembl_havana	gene	128236716	128318577	81861	HS6ST1	protein_coding
ENSG00000144233	3.41761	5.2389	63.195	1.87221e-15	3.23125e-14	0.249902	0.201552	0.352431	71	40	100	2.90054	2.75389	2.76879	1637	1588	1597	2	ensembl_havana	gene	127861630	127885922	24292	AMMECR1L	protein_coding
ENSG00000162104	3.41732	2.95556	29.4752	5.66371e-08	2.28851e-07	0.00735283	0.00300747	0.0152506	14	4	29	0.0618671	0.105577	0.0820085	234	408	317	16	ensembl_havana	gene	3953387	4116185	162798	ADCY9	protein_coding
ENSG00000062650	3.41726	6.35456	76.1403	2.64211e-18	8.41728e-17	0.160021	0.214942	0.117699	162	152	119	1.80305	1.51651	1.82217	3626	3116	3745	10	ensembl_havana	gene	86435256	86521815	86559	WAPAL	protein_coding
ENSG00000123213	3.41492	7.25177	71.1483	3.31355e-17	8.44214e-16	0.17726	0.238209	0.119662	310	291	209	2.08145	1.57966	1.88796	7231	5607	6703	5	ensembl_havana	gene	65722196	65871725	149529	NLN	protein_coding
ENSG00000107581	3.41457	7.6961	65.8089	4.96835e-16	9.5944e-15	0.846804	0.757992	0.577371	467	292	318	8.21352	4.99861	10.8727	8998	5595	12173	10	ensembl_havana	gene	119033670	119080823	47153	EIF3A	protein_coding
ENSG00000125633	3.41442	4.71075	58.8637	1.68983e-14	2.39406e-13	0.037267	0.05211	0.0459932	43	42	53	0.449813	0.481669	0.503746	1031	1128	1180	2	ensembl_havana	gene	117915478	118014133	98655	CCDC93	protein_coding
ENSG00000171100	3.41412	3.57666	44.2631	2.87071e-11	2.13321e-10	0.0204153	0.0198738	0.0163534	25	17	20	0.238019	0.173411	0.197904	579	431	492	X	ensembl_havana	gene	150568619	150673322	104703	MTM1	protein_coding
ENSG00000075711	3.41391	5.84067	74.0167	7.74608e-18	2.28377e-16	0.0409626	0.0381406	0.0346798	123	80	104	0.4441	0.383463	0.386975	2649	2337	2359	3	ensembl_havana	gene	197042560	197299300	256740	DLG1	protein_coding
ENSG00000174469	3.41349	6.48519	79.4063	5.05653e-19	1.89266e-17	0.00556499	0.00807294	0.006278	150	152	169	0.0826238	0.0588772	0.0703204	4424	3221	3848	7	ensembl_havana	gene	146116361	148420998	2304637	CNTNAP2	protein_coding
ENSG00000152558	3.41336	7.0801	48.9523	2.62267e-12	2.37595e-11	0.355623	0.535549	0.141046	308	324	122	3.96697	2.87115	3.03478	6825	5047	5336	11	ensembl_havana	gene	102396332	102470384	74052	TMEM123	protein_coding
ENSG00000182504	3.41317	3.70872	37.0579	1.14672e-09	6.34623e-09	0.0696672	0.0524917	0.0238644	38	20	13	0.523293	0.355897	0.616792	567	394	683	3	ensembl_havana	gene	101723925	101770562	46637	CEP97	protein_coding
ENSG00000139921	3.41314	6.81198	81.825	1.48686e-19	6.48621e-18	1.01811	1.13362	1.12285	207	161	228	13.3949	9.37579	12.5108	5410	3869	5164	14	ensembl_havana	gene	51240162	51257546	17384	TMX1	protein_coding
ENSG00000130449	3.41278	3.8445	43.4737	4.29705e-11	3.07021e-10	0.0127915	0.00915601	0.0108068	32	16	27	0.131402	0.0817339	0.148068	653	415	752	5	ensembl_havana	gene	61332273	61546170	213897	ZSWIM6	protein_coding
ENSG00000221890	3.41269	3.60123	46.2237	1.05491e-11	8.52886e-11	NA	NA	NA	28	16	20	NA	NA	NA	425	614	492	NA	NA	NA	NA	NA	NA	NA	NA
ENSG00000144228	3.41099	3.85326	45.7869	1.31845e-11	1.05331e-10	0.044094	0.0409453	0.0202856	37	24	17	0.330557	0.372263	0.37393	551	634	637	2	ensembl_havana	gene	138501801	138573547	71746	SPOPL	protein_coding
ENSG00000219294	3.41024	0.876783	27.0828	1.94926e-07	7.1117e-07	0.206651	0.0739593	0.206918	4	1	4	1.97655	1.93453	1.39963	76	76	55	6	havana	gene	7986537	7988192	1655	PIP5K1P1	processed_pseudogene
ENSG00000138095	3.40934	7.88029	64.7345	8.57028e-16	1.5876e-14	0.359977	0.47062	0.245507	461	421	314	4.2257	2.21143	5.34101	10750	5748	13886	2	ensembl_havana	gene	43886508	43996005	109497	LRPPRC	protein_coding
ENSG00000112182	3.40917	3.15608	38.8304	4.62263e-10	2.75344e-09	0.00530954	0.00198288	0.00508526	23	6	22	0.0495058	0.0396952	0.0379795	426	349	334	6	ensembl_havana	gene	89926529	90296908	370379	BACH2	protein_coding
ENSG00000270246	3.40851	3.18293	39.5589	3.18312e-10	1.94244e-09	2.01181	2.64006	4.53243	12	11	27	30.9734	30.8104	32.3716	367	373	392	15	havana	gene	25041918	25042428	510	SNORD109A	sense_intronic
ENSG00000146247	3.40788	6.41061	68.2125	1.46789e-16	3.18264e-15	0.0912859	0.14186	0.0769718	152	165	128	1.36591	0.866984	1.01882	4518	2930	3444	6	ensembl_havana	gene	78935867	79078236	142369	PHIP	protein_coding
ENSG00000280385	3.40728	1.76645	32.6781	1.08758e-08	4.98969e-08	0.151801	0.135822	0.0759987	8	5	4	1.25133	1.27147	1.29919	131	136	139	11	havana	gene	90193614	90198120	4506	AP000648.5	TEC
ENSG00000136021	3.40713	5.53269	68.2234	1.45981e-16	3.17393e-15	0.0985889	0.132932	0.0883857	86	81	77	1.20671	0.953423	1.20955	2091	1688	2142	12	ensembl_havana	gene	100267140	100341724	74584	SCYL2	protein_coding
ENSG00000133216	3.40706	3.23244	37.6949	8.27198e-10	4.69356e-09	0.0133802	0.00419011	0.0058614	32	7	14	0.047781	0.101771	0.0939183	227	494	456	1	ensembl_havana	gene	22710839	22915325	204486	EPHB2	protein_coding
ENSG00000198604	3.40676	3.89349	41.8531	9.8397e-11	6.55176e-10	0.0229552	0.0209123	0.0153233	33	21	22	0.265082	0.136406	0.249101	757	398	727	14	ensembl_havana	gene	34752731	34875647	122916	BAZ1A	protein_coding
ENSG00000011105	3.40619	4.22965	41.3624	1.26466e-10	8.28726e-10	0.0163476	0.00760596	0.0237348	40	13	58	0.122002	0.203779	0.154808	593	1012	769	12	ensembl_havana	gene	3077355	3286564	209209	TSPAN9	protein_coding
ENSG00000139926	3.40615	3.9678	47.6469	5.1034e-12	4.3836e-11	0.00849261	0.0162105	0.00921223	24	32	26	0.111334	0.11193	0.123406	625	642	708	14	ensembl_havana	gene	51489100	51730727	241627	FRMD6	protein_coding
ENSG00000037474	3.40528	6.52456	77.5393	1.30107e-18	4.44884e-17	0.534826	0.460106	0.397239	213	128	158	5.40617	4.35099	4.96954	4277	3517	4018	5	ensembl_havana	gene	6599239	6633291	34052	NSUN2	protein_coding
ENSG00000259865	3.40489	2.53491	33.3426	7.72721e-09	3.64727e-08	0.412057	0.688208	1.30654	6	7	19	7.2601	8.59455	8.32175	210	254	246	1	havana	gene	247187281	247188526	1245	RP11-488L18.10	lincRNA
ENSG00000213906	3.40479	0.192005	20.9339	4.75409e-06	1.34038e-05	0	0.0387412	0.0406453	0	2	3	0.272461	0.226668	0.30659	40	34	46	14	ensembl_havana	gene	24305734	24312053	6319	LTB4R2	protein_coding
ENSG00000153395	3.40452	7.72353	78.1043	9.77402e-19	3.46587e-17	0.616907	0.400773	0.568238	487	221	448	4.53014	7.92519	4.65732	7104	12698	7464	5	ensembl_havana	gene	1456480	1523977	67497	LPCAT1	protein_coding
ENSG00000163909	3.40268	2.08064	35.2268	2.93452e-09	1.50202e-08	0.064971	0.0232528	0.0433701	12	3	8	0.457894	0.573535	0.341367	168	215	128	1	ensembl_havana	gene	39624153	39639945	15792	HEYL	protein_coding
ENSG00000156650	3.40154	5.31344	63.1804	1.88617e-15	3.25225e-14	0.0351027	0.0342898	0.0281185	85	58	68	0.391046	0.268583	0.383448	1881	1320	1885	10	ensembl_havana	gene	74825582	75032622	207040	KAT6B	protein_coding
ENSG00000108001	3.40133	0.877947	22.6253	1.96875e-06	5.9294e-06	0.00465559	0	0.00199783	7	0	3	0.0247757	0.0216274	0.0216219	74	66	66	10	ensembl_havana	gene	129835283	129963841	128558	EBF3	protein_coding
ENSG00000271686	3.40122	0.20445	20.3388	6.48722e-06	1.77751e-05	0.208796	0.448361	0	2	3	0	1.8394	2.3661	2.05696	35	46	40	X	havana	gene	114389135	114389954	819	CTD-2230M5.3	processed_pseudogene
ENSG00000171714	3.40115	4.07748	49.1882	2.32542e-12	2.12465e-11	0.0255991	0.0393617	0.0313282	27	29	33	0.351282	0.329798	0.324111	736	706	694	11	ensembl_havana	gene	22193176	22283357	90181	ANO5	protein_coding
ENSG00000148842	3.40084	4.72084	56.3978	5.91967e-14	7.42654e-13	0.0293414	0.0199344	0.0283835	59	28	57	0.216802	0.351857	0.261132	866	1436	1066	10	ensembl_havana	gene	102918293	103090221	171928	CNNM2	protein_coding
ENSG00000163946	3.40083	5.45711	67.0765	2.61178e-16	5.35635e-15	0.0989103	0.162935	0.103108	73	84	76	1.3437	1.1202	1.30812	1970	1678	1960	3	ensembl_havana	gene	56620133	56683237	63104	FAM208A	protein_coding
ENSG00000070614	3.39963	6.19231	54.6552	1.43641e-13	1.67821e-12	0.134643	0.109903	0.337043	114	65	285	1.62375	1.99947	1.81222	2731	3436	3115	5	ensembl_havana	gene	150485818	150558211	72393	NDST1	protein_coding
ENSG00000163694	3.39962	5.72046	72.3858	1.76982e-17	4.84132e-16	0.0473619	0.0436293	0.0395881	115	74	96	0.4756	0.495519	0.408974	2294	2442	2016	4	ensembl_havana	gene	40423267	40630875	207608	RBM47	protein_coding
ENSG00000172939	3.39923	6.23988	69.65	7.08179e-17	1.69506e-15	0.144712	0.166545	0.113646	153	123	120	1.93596	1.11982	1.50064	4066	2403	3221	3	ensembl_havana	gene	38165089	38255488	90399	OXSR1	protein_coding
ENSG00000140948	3.39801	4.88051	54.9381	1.24384e-13	1.46736e-12	0.0498268	0.0470785	0.0828196	50	33	83	0.553834	0.699176	0.600825	1104	1424	1224	16	ensembl_havana	gene	87406246	87492045	85799	ZCCHC14	protein_coding
ENSG00000054793	3.39786	3.9915	49.9307	1.59273e-12	1.49578e-11	0.0124189	0.0177787	0.0169116	25	25	34	0.195305	0.140733	0.160028	781	575	654	20	ensembl_havana	gene	51596514	51768634	172120	ATP9A	protein_coding
ENSG00000100201	3.39627	9.06487	73.0259	1.27961e-17	3.61451e-16	NA	NA	NA	972	840	1077	NA	NA	NA	21470	22885	24566	NA	NA	NA	NA	NA	NA	NA	NA
ENSG00000012963	3.39568	5.4616	67.4001	2.2164e-16	4.62369e-15	0.308685	0.281716	0.440445	80	51	114	3.93534	2.98475	3.86589	2026	1570	2034	14	ensembl_havana	gene	93207056	93229215	22159	UBR7	protein_coding
ENSG00000082898	3.3947	8.42498	59.417	1.2756e-14	1.85635e-13	1.09591	1.32116	0.602895	779	656	428	12.3467	8.34122	10.0833	17434	12034	14551	2	ensembl_havana	gene	61477849	61538626	60777	XPO1	protein_coding
ENSG00000104447	3.39414	2.50791	36.4703	1.55007e-09	8.34983e-09	0.00149189	0.00244087	0.00320105	7	8	15	0.0228526	0.0244669	0.0264553	213	233	252	8	ensembl_havana	gene	115408496	115809673	401177	TRPS1	protein_coding
ENSG00000003096	3.39409	3.933	34.5374	4.18136e-09	2.07313e-08	0.0159688	0.0161697	0.00506982	41	29	13	0.15705	0.0913435	0.123167	801	476	642	X	ensembl_havana	gene	117897813	118117340	219527	KLHL13	protein_coding
ENSG00000138081	3.39401	5.1645	60.4274	7.63412e-15	1.16017e-13	0.0668	0.0472893	0.045571	91	45	62	0.623032	0.49658	0.547799	1686	1373	1515	2	ensembl_havana	gene	47789316	47905793	116477	FBXO11	protein_coding
ENSG00000067715	3.3934	4.8939	60.2338	8.42348e-15	1.26429e-13	0.00974231	0.00874283	0.00757098	67	42	52	0.0969153	0.0858276	0.090748	1324	1198	1267	12	ensembl_havana	gene	78863993	79452008	588015	SYT1	protein_coding
ENSG00000188554	3.393	5.96335	71.4869	2.7911e-17	7.23261e-16	0.284259	0.258421	0.232688	137	87	112	2.94133	2.16216	3.13561	2816	2115	3068	17	ensembl_havana	gene	43170481	43211689	41208	NBR1	protein_coding
ENSG00000138814	3.39263	4.82345	53.4553	2.6454e-13	2.91828e-12	0.0131594	0.0210994	0.0113318	50	56	43	0.191184	0.127988	0.15142	1443	987	1168	4	ensembl_havana	gene	101023409	101348278	324869	PPP3CA	protein_coding
ENSG00000138735	3.3926	4.61791	55.7722	8.13756e-14	9.96837e-13	0.0298567	0.0363763	0.0267149	47	40	42	0.383105	0.253207	0.349518	1198	809	1117	4	ensembl_havana	gene	119494395	119628991	134596	PDE5A	protein_coding
ENSG00000255220	3.39235	1.6633	28.9013	7.61605e-08	3.00268e-07	0.262075	0.18759	0.721638	4	2	11	4.58455	2.64705	4.97003	139	82	154	11	havana	gene	130295641	130296946	1305	DDX18P5	processed_pseudogene
ENSG00000164659	3.39222	5.91221	72.775	1.45304e-17	4.0478e-16	0.0668886	0.0515611	0.052456	143	77	112	0.629879	0.543199	0.617021	2675	2357	2678	7	ensembl_havana	gene	86876906	87059699	182793	KIAA1324L	protein_coding
ENSG00000173040	3.39185	3.0088	40.7607	1.72057e-10	1.10207e-09	0.00871547	0.00660541	0.00872675	17	9	17	0.0758764	0.100533	0.0785372	294	398	311	4	ensembl_havana	gene	5542772	5709548	166776	EVC2	protein_coding
ENSG00000087299	3.39152	5.11607	64.2956	1.07084e-15	1.94992e-14	0.0809579	0.0734563	0.0833462	71	45	73	0.941948	0.793266	0.770599	1641	1412	1372	14	ensembl_havana	gene	50237563	50312548	74985	L2HGDH	protein_coding
ENSG00000111530	3.39125	6.97699	64.5132	9.58894e-16	1.75662e-14	0.388108	0.504878	0.332853	230	209	197	5.89354	2.42768	5.28883	6938	2920	6363	12	ensembl_havana	gene	67269281	67319951	50670	CAND1	protein_coding
ENSG00000116128	3.39087	5.98906	65.9309	4.67004e-16	9.06646e-15	0.112922	0.102479	0.180706	112	71	179	1.18665	1.36409	1.51224	2338	2746	3045	1	ensembl_havana	gene	147541412	147626216	84804	BCL9	protein_coding
ENSG00000114978	3.39046	7.01509	78.0635	9.978e-19	3.53132e-17	0.80087	0.979407	0.769441	247	211	237	10.0203	8.72251	7.97604	6139	5460	4994	2	ensembl_havana	gene	74152528	74178898	26370	MOB1A	protein_coding
ENSG00000177565	3.39003	5.71366	66.1974	4.0796e-16	7.97979e-15	0.0508831	0.0659712	0.038452	106	96	80	0.580441	0.523635	0.493237	2402	2214	2086	3	ensembl_havana	gene	177019355	177197473	178118	TBL1XR1	protein_coding
ENSG00000120008	3.38955	6.30509	72.9746	1.31331e-17	3.6915e-16	0.24911	0.23495	0.205415	170	112	140	2.80018	1.74791	2.83811	3796	2421	3932	10	ensembl_havana	gene	120851175	120909524	58349	WDR11	protein_coding
ENSG00000106299	3.38951	6.43014	79.7497	4.24975e-19	1.61731e-17	0.334967	0.200564	0.149208	263	110	117	1.85679	3.08741	2.02701	2896	4920	3231	7	ensembl_havana	gene	123681935	123749067	67132	WASL	protein_coding
ENSG00000173273	3.38905	6.14344	63.5146	1.59182e-15	2.78431e-14	0.0562631	0.0859509	0.0298694	149	159	79	0.574636	0.44893	0.664203	3023	2413	3571	8	ensembl_havana	gene	9555914	9782346	226432	TNKS	protein_coding
ENSG00000145012	3.38861	5.02862	59.962	9.67063e-15	1.4349e-13	0.00892834	0.00763578	0.00638564	77	46	55	0.0880235	0.0779823	0.0735075	1508	1365	1287	3	ensembl_havana	gene	188153284	188890671	737387	LPP	protein_coding
ENSG00000163539	3.38812	5.60543	66.5383	3.43163e-16	6.82984e-15	0.0454242	0.0413316	0.0281378	118	75	73	0.390673	0.352019	0.445791	2016	1856	2351	3	ensembl_havana	gene	33496245	33718356	222111	CLASP2	protein_coding
ENSG00000197971	3.38804	4.51799	53.5001	2.58584e-13	2.86473e-12	0.032024	0.0158086	0.0304069	58	20	55	0.27378	0.276119	0.245861	985	1015	904	18	ensembl_havana	gene	76978827	77133683	154856	MBP	protein_coding
ENSG00000099954	3.38681	7.29512	77.6644	1.22125e-18	4.20752e-17	0.119927	0.118574	0.180555	278	192	418	1.40462	1.36221	1.54419	6468	6409	7267	22	ensembl_havana	gene	17359949	17558149	198200	CECR2	protein_coding
ENSG00000113658	3.38513	6.26563	79.3443	5.21769e-19	1.94897e-17	0.260014	0.247424	0.209812	170	113	137	2.65173	2.51546	2.31593	3444	3338	3074	5	ensembl_havana	gene	136132845	136188747	55902	SMAD5	protein_coding
ENSG00000198677	3.38467	5.83195	59.6026	1.16079e-14	1.70428e-13	0.11918	0.166585	0.060137	127	124	64	1.17866	0.993618	1.20276	2495	2149	2602	5	ensembl_havana	gene	95463895	95555007	91112	TTC37	protein_coding
ENSG00000149474	3.38433	4.99059	58.4603	2.07438e-14	2.87615e-13	0.130968	0.0973981	0.098779	77	40	58	1.16876	0.979655	1.27348	1365	1169	1520	20	ensembl_havana	gene	18138118	18188387	50269	CSRP2BP	protein_coding
ENSG00000165322	3.38418	5.57891	69.8524	6.39134e-17	1.54813e-15	0.0713254	0.0654284	0.0637906	103	66	92	0.761337	0.637334	0.702323	2184	1868	2059	10	ensembl_havana	gene	31805404	31928876	123472	ARHGAP12	protein_coding
ENSG00000152104	3.38394	4.89171	45.7028	1.37627e-11	1.09422e-10	0.0285352	0.0360444	0.0138659	68	60	33	0.323418	0.241696	0.219724	1531	1169	1063	1	ensembl_havana	gene	214348696	214552449	203753	PTPN14	protein_coding
ENSG00000066557	3.38375	5.43699	54.6883	1.41246e-13	1.65235e-12	0.125128	0.195232	0.0675721	89	97	48	1.39923	0.916448	1.5298	1977	1323	2209	1	ensembl_havana	gene	70144805	70205620	60815	LRRC40	protein_coding
ENSG00000176018	3.38363	4.83878	60.5453	7.19047e-15	1.10103e-13	0.373264	0.359158	0.324731	61	41	53	3.33296	4.08515	3.6531	1082	1355	1212	5	ensembl_havana	gene	90515611	90529584	13973	LYSMD3	protein_coding
ENSG00000165490	3.38337	5.519	68.6815	1.15719e-16	2.59562e-15	0.10999	0.121769	0.183554	75	58	125	1.60719	1.2811	1.37108	2177	1773	1898	11	ensembl_havana	gene	82899975	82958277	58302	DDIAS	protein_coding
ENSG00000065320	3.38335	2.28722	35.37	2.72658e-09	1.40111e-08	0.00422786	0.00275114	0.00346363	11	5	9	0.0255399	0.0441232	0.044112	132	233	233	17	ensembl_havana	gene	9021542	9244000	222458	NTN1	protein_coding
ENSG00000055609	3.38325	5.02554	53.0056	3.32591e-13	3.59914e-12	0.0181748	0.0272383	0.0125113	64	67	44	0.226159	0.171259	0.186183	1582	1224	1331	7	ensembl_havana	gene	152134922	152436005	301083	KMT2C	protein_coding
ENSG00000198363	3.38323	6.13251	66.3707	3.73606e-16	7.39529e-15	0.0563132	0.0840474	0.0371908	141	147	93	0.647388	0.508472	0.618707	3220	2584	3145	8	ensembl_havana	gene	61500556	61714640	214084	ASPH	protein_coding
ENSG00000029364	3.38312	5.60284	69.7561	6.711e-17	1.61695e-15	0.147433	0.121693	0.123685	111	64	93	1.42754	1.2964	1.37197	2135	1981	2097	14	ensembl_havana	gene	69398015	69462388	64373	SLC39A9	protein_coding
ENSG00000110075	3.38272	6.47963	78.2188	9.22379e-19	3.27715e-17	0.0989944	0.107674	0.0919236	179	136	166	1.19157	0.853147	1.09783	4280	3131	4030	11	ensembl_havana	gene	68460731	68615334	154603	PPP6R3	protein_coding
ENSG00000083642	3.3815	4.26684	49.6862	1.80414e-12	1.67959e-11	0.0133881	0.0204439	0.0156397	30	32	35	0.23072	0.0980655	0.214107	1027	446	974	13	ensembl_havana	gene	32586427	32778019	191592	PDS5B	protein_coding
ENSG00000188167	3.38083	0.968647	26.2455	3.00659e-07	1.06159e-06	0.0804093	0.0191854	0.0402567	6	1	3	0.445262	0.541442	0.488495	66	82	74	3	ensembl_havana	gene	33090421	33096801	6380	TMPPE	protein_coding
ENSG00000166598	3.38038	8.97576	55.2228	1.07611e-13	1.28448e-12	3.2075	5.64743	2.2878	883	1086	629	46.6499	20.6804	49.3842	25511	11555	27600	12	ensembl_havana	gene	103930107	103953645	23538	HSP90B1	protein_coding
ENSG00000164211	3.38024	5.81311	73.8076	8.61136e-18	2.53068e-16	0.562886	0.665352	0.53776	109	90	104	6.53026	5.24391	6.66706	2512	2061	2621	5	ensembl_havana	gene	111496033	111512590	16557	STARD4	protein_coding
ENSG00000121486	3.37957	4.85572	52.7883	3.71516e-13	3.94988e-12	0.151373	0.153891	0.0856696	69	49	39	1.52735	1.08306	1.39941	1383	1002	1295	1	ensembl_havana	gene	185118098	185157072	38974	TRMT1L	protein_coding
ENSG00000112379	3.3788	4.88102	60.4687	7.47571e-15	1.1399e-13	0.0313481	0.024783	0.0271723	67	37	58	0.252022	0.340948	0.278866	1070	1479	1210	6	ensembl_havana	gene	138161921	138344663	182742	KIAA1244	protein_coding
ENSG00000064309	3.37761	4.35294	52.0593	5.38489e-13	5.53114e-12	0.0286228	0.0273172	0.0437858	36	24	55	0.335006	0.344335	0.341898	837	879	873	11	ensembl_havana	gene	125955796	126063335	107539	CDON	protein_coding
ENSG00000048028	3.3774	7.92198	80.0232	3.70031e-19	1.4507e-17	0.582147	0.496253	0.55976	529	315	508	5.69325	5.54997	5.76322	10277	10236	10632	11	ensembl_havana	gene	113797874	113875570	77696	USP28	protein_coding
ENSG00000184677	3.37665	3.73082	44.0625	3.18063e-11	2.33114e-10	0.0377344	0.0262382	0.0226699	35	17	21	0.303931	0.260285	0.329788	560	490	621	1	ensembl_havana	gene	22451851	22531157	79306	ZBTB40	protein_coding
ENSG00000164080	3.37593	4.77905	56.6858	5.11311e-14	6.5272e-13	0.0469337	0.024956	0.042295	70	26	63	0.426967	0.38122	0.352061	1265	1154	1066	3	ensembl_havana	gene	51541144	51668667	127523	RAD54L2	protein_coding
ENSG00000256464	3.37572	1.54665	24.9107	6.00492e-07	2.00028e-06	0.240174	1.54722	0.480969	2	9	4	8.82603	5.38419	6.09265	146	91	103	11	havana	gene	18490243	18490955	712	YWHABP2	processed_pseudogene
ENSG00000165185	3.37556	5.46914	68.4012	1.33395e-16	2.95205e-15	0.0543315	0.0335258	0.0403324	116	50	86	0.414741	0.484845	0.414125	1759	2101	1795	9	ensembl_havana	gene	112486847	112669397	182550	KIAA1958	protein_coding
ENSG00000197724	3.37502	3.12785	38.7928	4.71252e-10	2.80332e-09	0.0240313	0.00949042	0.0116163	29	8	14	0.139747	0.16658	0.139598	335	408	342	9	ensembl_havana	gene	93576407	93679587	103180	PHF2	protein_coding
ENSG00000169258	3.37481	2.94877	39.0727	4.08315e-10	2.45187e-09	0.0954595	0.0597878	0.119479	16	7	20	0.907033	1.15231	0.775847	302	392	264	5	ensembl_havana	gene	176595802	176610133	14331	GPRIN1	protein_coding
ENSG00000198795	3.3745	2.01904	30.8176	2.83457e-08	1.20701e-07	0.00324022	0.00253017	0.00117979	11	6	4	0.0256534	0.0187221	0.0269879	173	129	186	18	ensembl_havana	gene	25061926	25352190	290264	ZNF521	protein_coding
ENSG00000205268	3.37387	6.36258	75.9425	2.92047e-18	9.27159e-17	0.102757	0.145143	0.100146	150	148	146	1.37045	1.04902	1.1618	3974	3108	3443	8	ensembl_havana	gene	65717510	65842322	124812	PDE7A	protein_coding
ENSG00000243495	3.37336	0.559258	21.7862	3.04788e-06	8.89239e-06	0.401417	0	1.20581	2	0	6	6.1633	5.5378	4.25116	61	56	43	3	havana	gene	100665050	100665476	426	GMFBP1	processed_pseudogene
ENSG00000110841	3.37296	3.81184	47.2055	6.39211e-12	5.38079e-11	0.0139081	0.014933	0.0129314	28	21	26	0.155532	0.122367	0.158792	622	500	649	12	ensembl_havana	gene	27523431	27695564	172133	PPFIBP1	protein_coding
ENSG00000075391	3.37294	5.55548	67.5284	2.07673e-16	4.34728e-15	0.0234578	0.0229109	0.0171222	107	73	78	0.229995	0.210307	0.213061	2084	1947	1973	1	ensembl_havana	gene	178094141	178484147	390006	RASAL2	protein_coding
ENSG00000236565	3.37247	1.67809	31.4039	2.09557e-08	9.13284e-08	0.719366	0.588474	0.514498	7	4	5	7.60478	5.16459	6.63127	147	102	131	13	havana	gene	65787932	65788764	832	HNRNPA3P5	processed_pseudogene
ENSG00000169607	3.37215	4.25636	31.2312	2.29057e-08	9.92561e-08	0.143163	0.204949	0.0365996	47	47	12	1.43831	0.688857	1.5034	938	459	1002	2	ensembl_havana	gene	112736607	112764677	28070	CKAP2L	protein_coding
ENSG00000104643	3.37175	5.55312	61.1365	5.3252e-15	8.39434e-14	0.181836	0.249116	0.140958	93	89	72	2.20476	1.92186	1.68445	2240	1995	1749	8	ensembl_havana	gene	11284416	11328146	43730	MTMR9	protein_coding
ENSG00000120256	3.37089	4.90568	52.0845	5.31633e-13	5.46999e-12	0.117209	0.178619	0.0700376	62	66	37	1.23336	1.1615	1.16679	1296	1247	1253	6	ensembl_havana	gene	149818798	149864026	45228	LRP11	protein_coding
ENSG00000198380	3.3703	6.55482	55.9066	7.59964e-14	9.3472e-13	0.38136	0.270253	0.131936	301	149	104	2.81143	2.14239	2.56935	4408	3432	4117	2	ensembl_havana	gene	69319769	69387254	67485	GFPT1	protein_coding
ENSG00000148154	3.37028	5.35743	59.8534	1.02193e-14	1.50892e-13	0.197126	0.266348	0.117542	89	84	53	1.89437	1.91193	1.92126	1699	1752	1761	9	ensembl_havana	gene	111896766	111935369	38603	UGCG	protein_coding
ENSG00000112655	3.36978	6.57246	59.1594	1.45406e-14	2.08603e-13	0.209124	0.136081	0.227429	209	95	227	1.23508	2.3925	2.4402	2452	4853	4951	6	ensembl_havana	gene	43076268	43161719	85451	PTK7	protein_coding
ENSG00000112242	3.36926	5.46127	67.3821	2.23673e-16	4.65542e-15	0.0875423	0.0866601	0.0764655	94	65	82	0.982181	0.843831	0.774806	2095	1839	1689	6	ensembl_havana	gene	20401906	20493715	91809	E2F3	protein_coding
ENSG00000124151	3.36908	5.18815	60.3605	7.89829e-15	1.19553e-13	0.0402751	0.0584468	0.0287262	73	74	52	0.397717	0.431394	0.439709	1432	1587	1618	20	ensembl_havana	gene	47501902	47656877	154975	NCOA3	protein_coding
ENSG00000187122	3.36882	0.184967	19.4631	1.02561e-05	2.71372e-05	0.000910165	0.00195446	0	2	3	0	0.00710181	0.0121079	0.00762154	31	54	34	10	ensembl_havana	gene	96998038	97185920	187882	SLIT1	protein_coding
ENSG00000178691	3.36872	5.82	73.7437	8.89481e-18	2.5972e-16	0.16559	0.172056	0.128365	124	90	96	1.52668	1.6087	1.64907	2271	2445	2507	17	ensembl_havana	gene	31937018	32001045	64027	SUZ12	protein_coding
ENSG00000215895	3.36823	1.68779	21.9951	2.7335e-06	8.04222e-06	0.392811	0.187447	0.131106	9	3	3	4.89963	1.35477	2.10688	223	63	98	1	havana	gene	38708931	38710890	1959	RP11-334L9.1	processed_pseudogene
ENSG00000112893	3.36819	6.32144	67.0504	2.64653e-16	5.40932e-15	0.086802	0.089633	0.0560431	183	132	118	0.943893	0.579113	0.888542	3953	2478	3803	5	ensembl_havana	gene	109689366	109869625	180259	MAN2A1	protein_coding
ENSG00000153914	3.36658	5.53963	57.1079	4.12539e-14	5.35653e-13	0.170439	0.274848	0.125543	87	98	64	2.34717	1.39091	2.02745	2380	1441	2101	5	ensembl_havana	gene	66139971	66183615	43644	SREK1	protein_coding
ENSG00000095564	3.36633	5.97611	74.882	4.99701e-18	1.52774e-16	0.107523	0.106831	0.0956106	134	93	119	1.05064	1.19791	0.958479	2601	3030	2425	10	ensembl_havana	gene	91923769	92030325	106556	BTAF1	protein_coding
ENSG00000121005	3.36614	4.37446	44.6166	2.39646e-11	1.81717e-10	0.0717598	0.112514	0.0427695	42	46	25	0.860101	0.659981	0.699369	1000	784	831	8	ensembl_havana	gene	74984515	75034558	50043	CRISPLD1	protein_coding
ENSG00000151414	3.36497	4.49955	38.6059	5.18622e-10	3.0581e-09	0.0361733	0.0369893	0.00827889	70	50	16	0.245052	0.25359	0.227817	942	996	895	1	ensembl_havana	gene	198156963	198322420	165457	NEK7	protein_coding
ENSG00000175582	3.36473	6.57915	55.9443	7.4552e-14	9.1944e-13	0.29001	0.223334	0.108143	290	156	108	2.4129	1.82453	1.80929	4793	3703	3673	11	ensembl_havana	gene	73675638	73761137	85499	RAB6A	protein_coding
ENSG00000158258	3.3647	0.318504	18.4057	1.78526e-05	4.52876e-05	0.000133136	0.000952977	0	1	5	0	0.00294895	0.00209909	0.00360689	44	32	55	3	ensembl_havana	gene	139935185	140577397	642212	CLSTN2	protein_coding
ENSG00000099942	3.36449	7.05115	78.3352	8.69574e-19	3.10774e-17	0.774443	0.599831	0.565675	329	178	240	7.12173	6.39737	6.3285	6010	5516	5458	22	ensembl_havana	gene	20917426	20953749	36323	CRKL	protein_coding
ENSG00000185811	3.36443	-0.065764	19.1785	1.19044e-05	3.11542e-05	0	0.00242437	0.00169568	0	2	2	0.0127877	0.0133502	0.014598	30	32	35	7	ensembl_havana	gene	50304124	50405101	100977	IKZF1	protein_coding
ENSG00000254535	3.36418	1.89108	31.964	1.57058e-08	7.00084e-08	0.0947389	0.158231	0.0790512	6	7	5	1.33538	0.700169	1.45443	168	90	187	4	ensembl_havana	gene	134196333	134201748	5415	PABPC4L	protein_coding
ENSG00000267742	3.36368	3.73133	38.0189	7.00616e-10	4.02428e-09	5.02952	4.61549	1.54955	39	25	12	37.1343	34.6927	34.3663	572	546	541	18	havana	gene	60016778	60017441	663	FAM60CP	processed_pseudogene
ENSG00000172292	3.36171	4.45257	50.0599	1.49125e-12	1.41141e-11	0.0112476	0.017252	0.00858069	42	45	32	0.129959	0.121654	0.116346	964	922	882	2	ensembl_havana	gene	168455862	168775137	319275	CERS6	protein_coding
ENSG00000164114	3.36082	3.08383	39.1276	3.96985e-10	2.38966e-09	0.0323946	0.0428081	0.0499024	13	12	20	0.57202	0.432171	0.301952	456	352	246	4	ensembl_havana	gene	155342658	155376970	34312	MAP9	protein_coding
ENSG00000169018	3.35989	7.17502	81.0338	2.21894e-19	9.11168e-18	1.47221	1.28082	1.48834	311	189	314	14.3243	14.4629	14.7227	6011	6201	6314	15	ensembl_havana	gene	68277803	68295865	18062	FEM1B	protein_coding
ENSG00000172380	3.35784	5.34702	65.2688	6.53492e-16	1.23444e-14	0.0459893	0.0630554	0.0544803	71	68	84	0.608453	0.534879	0.524534	1866	1676	1644	1	ensembl_havana	gene	67701466	67833467	132001	GNG12	protein_coding
ENSG00000119711	3.35706	5.11352	57.6354	3.15501e-14	4.22005e-13	0.197957	0.314387	0.164145	64	71	53	2.53179	1.87904	2.34326	1626	1233	1538	14	ensembl_havana	gene	74056850	74084493	27643	ALDH6A1	protein_coding
ENSG00000070182	3.35667	1.35529	28.3931	9.90179e-08	3.82915e-07	0.00575985	0.00183238	0.00192244	9	2	3	0.0257737	0.0387844	0.0296326	80	123	94	14	ensembl_havana	gene	64746283	64879883	133600	SPTB	protein_coding
ENSG00000184384	3.35614	3.64549	45.2542	1.73051e-11	1.35106e-10	0.00606426	0.00534244	0.00630565	26	16	27	0.0641083	0.0621706	0.0557211	546	541	485	11	ensembl_havana	gene	95976598	96343180	366582	MAML2	protein_coding
ENSG00000223984	3.35556	1.82563	29.2137	6.48182e-08	2.5886e-07	0.45426	0.361283	0.202155	9	5	4	4.62435	2.73551	3.25692	182	110	131	10	havana	gene	21624592	21626286	1694	HNRNPRP1	processed_pseudogene
ENSG00000108443	3.354	4.85244	55.4697	9.49096e-14	1.14794e-12	0.114462	0.0893792	0.0654917	77	42	44	0.976561	0.854724	0.874278	1305	1167	1194	17	ensembl_havana	gene	59893046	59950564	57518	RPS6KB1	protein_coding
ENSG00000146648	3.35315	1.95122	26.1729	3.12177e-07	1.09778e-06	0.00467815	0.00206066	0.00144129	13	4	4	0.0338758	0.018794	0.0301337	187	106	170	7	ensembl_havana	gene	55019021	55256620	237599	EGFR	protein_coding
ENSG00000157106	3.35315	6.7156	71.9085	2.25414e-17	5.96871e-16	0.149768	0.188233	0.123912	213	187	176	1.83246	1.43112	1.42937	5177	4131	4127	16	ensembl_havana	gene	18804853	18926454	121601	SMG1	protein_coding
ENSG00000170185	3.3531	4.27376	49.1985	2.31332e-12	2.11572e-11	0.0725095	0.0912209	0.0946043	33	29	43	0.828476	1.11182	0.731646	749	1027	676	4	ensembl_havana	gene	143184917	143223830	38913	USP38	protein_coding
ENSG00000155380	3.3524	8.85777	54.716	1.39267e-13	1.6313e-12	1.95931	2.11656	1.2643	1035	781	667	24.4028	11.4304	20.2198	25607	12255	21684	1	ensembl_havana	gene	112911847	112957013	45166	SLC16A1	protein_coding
ENSG00000054690	3.35156	5.07824	61.7492	3.90112e-15	6.34752e-14	0.122989	0.115206	0.0820989	81	53	54	0.97762	1.10795	1.15255	1279	1481	1541	14	ensembl_havana	gene	67533301	67589612	56311	PLEKHH1	protein_coding
ENSG00000165650	3.35138	4.54514	56.0645	7.01335e-14	8.68103e-13	0.0417961	0.0423828	0.0409783	48	34	47	0.434834	0.434169	0.410898	992	1012	958	10	ensembl_havana	gene	117277274	117375467	98193	PDZD8	protein_coding
ENSG00000228492	3.35125	1.18263	27.3846	1.66756e-07	6.17057e-07	0.145659	0.27803	0.194463	3	4	4	2.44418	2.24868	1.60238	100	94	67	X	havana	gene	74202834	74204595	1761	RAB11FIP1P1	processed_pseudogene
ENSG00000140199	3.35118	4.07006	49.304	2.19216e-12	2.01708e-11	0.0253189	0.0237864	0.0324818	32	21	41	0.31665	0.25495	0.261121	795	654	670	15	ensembl_havana	gene	34229996	34338060	108064	SLC12A6	protein_coding
ENSG00000157227	3.35116	5.10983	58.6578	1.8762e-14	2.62337e-13	0.562241	0.343552	0.5767	82	35	84	4.38014	5.55723	5.00531	1269	1645	1482	14	ensembl_havana	gene	22836557	22849027	12470	MMP14	protein_coding
ENSG00000135090	3.35055	3.94974	47.6712	5.04029e-12	4.33923e-11	0.0103456	0.0115193	0.0145793	27	21	38	0.131743	0.127432	0.111168	683	675	589	12	ensembl_havana	gene	118149801	118372945	223144	TAOK3	protein_coding
ENSG00000055208	3.35034	6.53429	79.7097	4.33657e-19	1.6469e-17	0.0864004	0.0799222	0.0887305	195	126	200	0.94617	0.798343	0.864052	4242	3657	3959	6	ensembl_havana	gene	149218641	149411613	192972	TAB2	protein_coding
ENSG00000138468	3.34997	4.17483	46.7008	8.26939e-12	6.8098e-11	0.014926	0.0252529	0.0117751	33	39	26	0.187618	0.141733	0.181577	824	636	815	3	ensembl_havana	gene	101324205	101513241	189036	SENP7	protein_coding
ENSG00000196792	3.34901	5.03065	60.198	8.57779e-15	1.28533e-13	0.045136	0.0526157	0.0342187	70	57	53	0.420027	0.42984	0.479914	1294	1353	1511	14	ensembl_havana	gene	30893799	31026401	132602	STRN3	protein_coding
ENSG00000066933	3.34779	4.59034	55.6124	8.82671e-14	1.07402e-12	0.0118316	0.0152855	0.0158923	41	37	55	0.169241	0.139907	0.1285	1165	984	904	15	ensembl_havana	gene	71822289	72118577	296288	MYO9A	protein_coding
ENSG00000155744	3.34747	3.08442	34.6902	3.8658e-09	1.92929e-08	0.00698309	0.0324898	0.0122362	8	26	14	0.159947	0.11956	0.171125	364	278	398	2	ensembl_havana	gene	200973718	201071671	97953	FAM126B	protein_coding
ENSG00000139350	3.34723	4.73157	46.5723	8.83001e-12	7.2485e-11	0.123053	0.131463	0.0570088	67	50	31	1.18714	0.800839	1.07837	1284	885	1192	12	ensembl_havana	gene	96907223	96953777	46554	NEDD1	protein_coding
ENSG00000166860	3.34667	5.78649	67.3944	2.22283e-16	4.63179e-15	1.42653	0.916573	1.58583	127	57	141	12.7509	13.2269	13.2346	2255	2390	2392	12	ensembl_havana	gene	56998834	57006446	7612	ZBTB39	protein_coding
ENSG00000136628	3.34608	6.82608	48.2624	3.72842e-12	3.28762e-11	0.297943	0.255603	0.176584	272	163	161	3.31237	1.21809	3.41162	6007	2257	6323	1	ensembl_havana	gene	219968601	220046658	78057	EPRS	protein_coding
ENSG00000225830	3.34591	2.5901	31.6496	1.84652e-08	8.13513e-08	0.017269	0.00727116	0.0111885	17	5	11	0.143184	0.0820815	0.14811	280	164	296	10	ensembl_havana	gene	49455368	49539538	84170	ERCC6	protein_coding
ENSG00000166326	3.34508	6.29828	77.9658	1.04839e-18	3.68171e-17	0.102469	0.0835987	0.082743	186	106	150	1.01724	1.0119	0.723455	3668	3728	2666	11	ensembl_havana	gene	35662805	35818007	155202	TRIM44	protein_coding
ENSG00000163872	3.34491	5.92552	68.7194	1.13517e-16	2.56202e-15	0.0945825	0.0778297	0.108128	127	73	145	0.926772	0.80359	1.14052	2472	2190	3109	3	ensembl_havana	gene	183697818	183812625	114807	YEATS2	protein_coding
ENSG00000136231	3.34449	6.77665	63.8595	1.33614e-15	2.36421e-14	0.132848	0.116095	0.103638	249	152	194	1.65714	0.790184	1.28116	6170	3006	4875	7	ensembl_havana	gene	23310209	23470467	160258	IGF2BP3	protein_coding
ENSG00000008256	3.3439	4.04708	48.1636	3.921e-12	3.44076e-11	0.0269921	0.0209768	0.0301159	35	19	39	0.25196	0.328297	0.218429	649	864	575	7	ensembl_havana	gene	6161776	6272644	110868	CYTH3	protein_coding
ENSG00000060339	3.34342	6.16487	65.2625	6.55582e-16	1.23711e-14	0.174921	0.221256	0.131961	146	129	110	2.18331	1.17706	2.10094	3620	1994	3560	10	ensembl_havana	gene	68721012	68792377	71365	CCAR1	protein_coding
ENSG00000073712	3.34339	6.52131	70.5921	4.3927e-17	1.10217e-15	0.163516	0.227655	0.126844	182	177	141	1.97782	1.26469	1.99457	4373	2857	4507	14	ensembl_havana	gene	52857268	52952435	95167	FERMT2	protein_coding
ENSG00000121871	3.34187	1.49317	25.7304	3.92584e-07	1.35538e-06	0.0823004	0.0117819	0.0412034	10	1	5	0.451591	0.397385	0.494578	109	98	122	3	ensembl_havana	gene	165186720	165197109	10389	SLITRK3	protein_coding
ENSG00000033122	3.34179	0.383923	18.9768	1.32317e-05	3.43216e-05	0.000293042	0.000839025	0	2	4	0	0.003983	0.00288764	0.00324777	54	40	45	1	ensembl_havana	gene	69568398	70151945	583547	LRRC7	protein_coding
ENSG00000198825	3.34148	8.0524	77.1432	1.58998e-18	5.3861e-17	0.545257	0.454349	0.385825	658	383	465	4.5774	5.26356	4.14259	10973	12892	10149	10	ensembl_havana	gene	119726097	119829278	103181	INPP5F	protein_coding
ENSG00000100485	3.34101	3.97244	47.994	4.27535e-12	3.71764e-11	0.0246558	0.0278096	0.020199	33	26	27	0.253126	0.228602	0.25173	673	621	684	14	ensembl_havana	gene	50117120	50231558	114438	SOS2	protein_coding
ENSG00000032219	3.34038	3.60748	32.5732	1.14785e-08	5.24243e-08	0.0430329	0.0340449	0.012473	38	21	11	0.343757	0.214813	0.2962	603	385	531	14	ensembl_havana	gene	58298385	58373887	75502	ARID4A	protein_coding
ENSG00000168615	3.33927	4.88331	56.5805	5.39439e-14	6.84305e-13	0.0560668	0.0440887	0.0442789	71	39	56	0.575219	0.418642	0.476493	1447	1076	1225	8	ensembl_havana	gene	38996869	39105144	108275	ADAM9	protein_coding
ENSG00000137710	3.33904	5.79615	57.6492	3.1329e-14	4.19666e-13	0.0771918	0.116534	0.0512936	110	116	73	0.972174	0.513092	0.983754	2752	1484	2846	11	ensembl_havana	gene	110174880	110296722	121842	RDX	protein_coding
ENSG00000005700	3.33892	5.97265	74.2761	6.79223e-18	2.03219e-16	0.144022	0.144797	0.142007	131	92	129	1.53747	1.31574	1.52335	2778	2429	2813	6	ensembl_havana	gene	82169983	82247754	77771	IBTK	protein_coding
ENSG00000249459	3.33863	1.87709	28.1502	1.12257e-07	4.28917e-07	0.0358754	0.00513585	0.039514	10	1	11	0.240196	0.295187	0.242098	133	167	137	17	ensembl_havana	gene	18658429	18682262	23833	ZNF286B	protein_coding
ENSG00000100505	3.33819	0.902309	18.4552	1.73944e-05	4.42485e-05	0.00637022	0.00101328	0.000708718	9	1	1	0.0267233	0.0188317	0.0275431	75	54	79	14	ensembl_havana	gene	50975262	51096061	120799	TRIM9	protein_coding
ENSG00000071794	3.33752	5.99964	58.418	2.11939e-14	2.93185e-13	0.206076	0.22343	0.15324	136	103	101	2.64307	1.1863	2.33991	3465	1589	3135	3	ensembl_havana	gene	149030127	149086554	56427	HLTF	protein_coding
ENSG00000138613	3.3374	4.71089	53.0949	3.17812e-13	3.44947e-12	0.142038	0.188551	0.100848	55	51	39	1.51066	1.36784	1.37131	1162	1075	1078	15	ensembl_havana	gene	63276018	63309126	33108	APH1B	protein_coding
ENSG00000164252	3.33688	4.78958	58.2072	2.35913e-14	3.22669e-13	0.118809	0.156477	0.135617	50	46	57	1.45694	1.26323	1.41975	1218	1079	1213	5	ensembl_havana	gene	77029251	77065234	35983	AGGF1	protein_coding
ENSG00000083093	3.3365	5.17757	62.0113	3.41492e-15	5.59647e-14	0.194985	0.173257	0.141378	87	54	63	1.72281	1.64422	1.75309	1527	1489	1588	16	ensembl_havana	gene	23603160	23641310	38150	PALB2	protein_coding
ENSG00000114120	3.3365	7.15783	78.5706	7.71883e-19	2.79185e-17	0.670946	0.742068	0.58868	299	231	262	5.63682	8.08086	6.64742	4990	7309	6014	3	ensembl_havana	gene	140941830	140979933	38103	SLC25A36	protein_coding
ENSG00000163602	3.33594	6.6878	79.4992	4.82433e-19	1.81321e-17	0.240247	0.246132	0.249679	211	151	219	2.63492	2.29728	2.51935	4597	4095	4492	3	ensembl_havana	gene	72371825	72446918	75093	RYBP	protein_coding
ENSG00000117222	3.33508	4.71199	54.5188	1.53969e-13	1.78968e-12	0.159692	0.0989512	0.133646	67	29	56	1.45781	1.17786	1.29496	1215	1003	1103	1	ensembl_havana	gene	205086142	205122015	35873	RBBP5	protein_coding
ENSG00000169047	3.33485	4.15343	47.6442	5.11042e-12	4.38715e-11	0.062463	0.0286146	0.0450315	50	16	36	0.334566	0.69245	0.367367	532	1125	597	2	ensembl_havana	gene	226731317	226799759	68442	IRS1	protein_coding
ENSG00000108439	3.3346	2.77801	37.3728	9.75714e-10	5.4613e-09	0.163893	0.108289	0.265093	13	6	21	1.94838	1.70818	1.62081	307	275	261	17	ensembl_havana	gene	47941506	47948288	6782	PNPO	protein_coding
ENSG00000150907	3.33432	5.9891	72.9385	1.33754e-17	3.74326e-16	0.0786188	0.114756	0.107276	102	104	139	1.26608	0.669518	1.17316	3263	1763	3090	13	ensembl_havana	gene	40555667	40666597	110930	FOXO1	protein_coding
ENSG00000155096	3.33353	8.37308	69.8493	6.40117e-17	1.54845e-15	0.85493	1.08247	0.722875	675	597	570	10.389	7.81668	8.47976	16294	12526	13592	8	ensembl_havana	gene	102826357	102893864	67507	AZIN1	protein_coding
ENSG00000137601	3.33254	4.31728	51.6755	6.54756e-13	6.65029e-12	0.0179303	0.0150664	0.0152215	46	27	39	0.182094	0.148838	0.156865	928	775	817	4	ensembl_havana	gene	169393275	169612629	219354	NEK1	protein_coding
ENSG00000103319	3.33232	4.74644	47.1978	6.41715e-12	5.39937e-11	0.0922943	0.0608673	0.032189	89	41	31	0.62749	0.57225	0.541968	1202	1120	1061	16	ensembl_havana	gene	22206282	22288732	82450	EEF2K	protein_coding
ENSG00000116183	3.33195	1.58112	28.3908	9.9133e-08	3.83279e-07	0.000894291	0.00192037	0.00111931	4	6	5	0.0142935	0.0148709	0.0099114	127	135	90	1	ensembl_havana	gene	176463171	176845605	382434	PAPPA2	protein_coding
ENSG00000135862	3.33112	6.71018	56.5779	5.40162e-14	6.84744e-13	0.140015	0.201445	0.100942	200	201	144	1.95418	0.77264	1.94456	5545	2240	5639	1	ensembl_havana	gene	183023460	183145592	122132	LAMC1	protein_coding
ENSG00000164134	3.33035	6.15491	65.8695	4.81793e-16	9.32371e-15	0.113206	0.109419	0.0916931	157	106	127	1.46356	0.777324	1.02433	4032	2188	2884	4	ensembl_havana	gene	139301455	139420033	118578	NAA15	protein_coding
ENSG00000072803	3.33011	6.48544	72.5328	1.64279e-17	4.52102e-16	0.112964	0.0884388	0.131373	192	105	223	1.1012	0.95951	1.28211	3718	3310	4424	5	ensembl_havana	gene	171861549	172006873	145324	FBXW11	protein_coding
ENSG00000265194	3.32948	0.834585	25.548	4.3151e-07	1.47577e-06	0.113398	0.0405844	0.113544	4	1	4	0.899088	0.949809	0.963533	63	68	69	9	havana	gene	21858910	21861926	3016	RP11-70L8.4	antisense
ENSG00000119396	3.3287	5.82063	64.9375	7.73105e-16	1.43799e-14	0.245777	0.240021	0.185048	129	88	97	2.81211	1.78544	2.22607	2932	1902	2372	9	ensembl_havana	gene	121178137	121223014	44877	RAB14	protein_coding
ENSG00000198876	3.32752	5.80408	70.9522	3.65981e-17	9.27238e-16	0.298126	0.205934	0.235887	143	69	113	2.45793	2.50941	2.39889	2342	2443	2336	9	ensembl_havana	gene	34086387	34127399	41012	DCAF12	protein_coding
ENSG00000135407	3.32708	0.0231737	18.5751	1.63341e-05	4.17264e-05	0.0160356	0	0.00401409	4	0	1	0.0787059	0.0691316	0.0592407	39	35	30	12	ensembl_havana	gene	57797376	57818704	21328	AVIL	protein_coding
ENSG00000170017	3.32682	4.61884	39.5078	3.26745e-10	1.99056e-09	0.0179154	0.0367224	0.0114155	44	63	28	0.283885	0.14745	0.194745	1385	735	971	3	ensembl_havana	gene	105366909	105576900	209991	ALCAM	protein_coding
ENSG00000177873	3.32658	3.44192	36.0069	1.96616e-09	1.03791e-08	0.104247	0.0839461	0.300097	16	9	46	1.58091	1.31295	1.44741	482	409	451	3	ensembl_havana	gene	40477113	40490236	13123	ZNF619	protein_coding
ENSG00000138646	3.3264	4.1361	42.6871	6.4234e-11	4.43278e-10	0.0662454	0.104818	0.0331655	38	42	19	0.638004	0.517932	0.751369	727	603	875	4	ensembl_havana	gene	88457117	88506163	49046	HERC5	protein_coding
ENSG00000253606	3.32566	1.83606	24.4738	7.53262e-07	2.46184e-06	0.0969409	0.832671	0.291199	2	12	6	3.53804	3.39116	3.15155	145	142	132	8	havana	gene	43270198	43271962	1764	AFG3L2P1	processed_pseudogene
ENSG00000149548	3.32497	1.29024	25.0774	5.5075e-07	1.84983e-06	0.00587184	0.005604	0.00195981	6	4	2	0.0620742	0.0332702	0.0424208	126	69	88	11	ensembl_havana	gene	124954121	125041489	87368	CCDC15	protein_coding
ENSG00000213341	3.32414	4.82268	42.4036	7.42536e-11	5.0546e-10	0.134499	0.195508	0.0621566	65	66	30	1.47289	1.05111	1.14053	1414	1031	1119	10	ensembl_havana	gene	100188298	100229619	41321	CHUK	protein_coding
ENSG00000038358	3.32315	3.38885	39.601	3.11517e-10	1.90481e-09	0.215989	0.117285	0.149151	29	11	20	1.42849	1.49719	1.9077	381	408	520	16	ensembl_havana	gene	67873023	67884503	11480	EDC4	protein_coding
ENSG00000153214	3.32281	4.53576	47.6168	5.18234e-12	4.44679e-11	0.0747032	0.0859368	0.0400714	56	45	30	0.711827	0.650026	0.576268	1060	989	877	2	ensembl_havana	gene	112055223	112119318	64095	TMEM87B	protein_coding
ENSG00000166266	3.32186	5.12502	56.9004	4.58457e-14	5.90637e-13	0.0828749	0.0432549	0.067423	96	35	78	0.730093	0.567827	0.598725	1680	1335	1408	11	ensembl_havana	gene	108008733	108107776	99043	CUL5	protein_coding
ENSG00000166479	3.32185	5.25485	57.6375	3.15154e-14	4.21851e-13	0.203429	0.173558	0.12345	99	59	60	1.82264	1.44371	1.68121	1762	1426	1661	18	ensembl_havana	gene	68673688	68715298	41610	TMX3	protein_coding
ENSG00000136813	3.32134	7.02246	75.6421	3.40038e-18	1.06465e-16	0.177134	0.185499	0.193926	257	188	281	2.23549	1.3536	2.1083	6443	3986	6210	9	ensembl_havana	gene	111360692	111484745	124053	KIAA0368	protein_coding
ENSG00000028137	3.32122	0.934664	25.4875	4.45256e-07	1.51992e-06	0.0121495	0.00289882	0.00608259	6	1	3	0.0530062	0.0887931	0.0748067	52	89	75	1	ensembl_havana	gene	12167003	12209228	42225	TNFRSF1B	protein_coding
ENSG00000167323	3.32103	4.05498	47.3019	6.0853e-12	5.14873e-11	0.0132543	0.00974368	0.0143475	37	19	40	0.117215	0.130078	0.124928	650	737	708	11	ensembl_havana	gene	3854527	4093210	238683	STIM1	protein_coding
ENSG00000148204	3.32086	0.920306	22.2033	2.45246e-06	7.27659e-06	0.0141594	0.0304056	0	4	6	0	0.0730613	0.160457	0.136005	41	92	78	9	ensembl_havana	gene	123356170	123380324	24154	CRB2	protein_coding
ENSG00000102699	3.32006	4.84145	39.7395	2.90203e-10	1.78348e-09	0.0725822	0.0666072	0.0298158	78	50	32	0.691416	0.332397	0.655458	1476	725	1430	13	ensembl_havana	gene	24420926	24512810	91884	PARP4	protein_coding
ENSG00000066084	3.31988	5.20886	63.0546	2.01058e-15	3.44069e-14	0.0228069	0.0321475	0.0263497	65	64	75	0.272896	0.210909	0.335814	1545	1220	1943	12	ensembl_havana	gene	50504985	50748667	243682	DIP2B	protein_coding
ENSG00000105976	3.31801	4.59053	53.3027	2.85916e-13	3.12378e-12	0.038002	0.0301159	0.0339743	56	31	50	0.376801	0.28052	0.371035	1103	839	1110	7	ensembl_havana	gene	116672390	116798386	125996	MET	protein_coding
ENSG00000065183	3.3179	5.4597	51.4941	7.18141e-13	7.2295e-12	0.215949	0.202775	0.183678	93	61	79	2.86152	1.08801	2.55062	2448	951	2230	1	ensembl_havana	gene	117929720	117966542	36822	WDR3	protein_coding
ENSG00000074696	3.31778	7.69286	61.3083	4.88018e-15	7.76009e-14	0.767009	1.23593	0.485805	430	484	272	8.68491	7.01323	7.59311	9672	7980	8642	15	ensembl_havana	gene	65530418	65578352	47934	PTPLAD1	protein_coding
ENSG00000125351	3.31722	5.267	60.8591	6.13082e-15	9.51585e-14	0.405521	0.399924	0.297767	90	62	66	3.91271	3.33223	3.69981	1725	1501	1667	X	ensembl_havana	gene	119834022	119852998	18976	UPF3B	protein_coding
ENSG00000151623	3.31691	0.561817	23.6412	1.16073e-06	3.66196e-06	0.000700957	0.000334492	0.000701864	3	1	3	0.00482249	0.00656188	0.00736586	41	57	64	4	ensembl_havana	gene	148078762	148444698	365936	NR3C2	protein_coding
ENSG00000085433	3.31627	2.33409	32.057	1.49714e-08	6.70305e-08	0.00951355	0.023834	0.00595366	8	14	5	0.124518	0.0820283	0.152886	208	140	261	1	ensembl_havana	gene	108970214	109042113	71899	WDR47	protein_coding
ENSG00000158158	3.31479	4.27373	49.4474	2.03761e-12	1.88249e-11	0.0704285	0.0576137	0.0738777	42	24	44	0.609472	0.61882	0.806162	722	749	976	2	ensembl_havana	gene	96760902	96811891	50989	CNNM4	protein_coding
ENSG00000198133	3.3145	-0.0939809	19.2992	1.11755e-05	2.93651e-05	0.000986692	0.00141253	0.00197594	1	1	2	0.0124176	0.0189596	0.0150667	25	39	31	14	ensembl_havana	gene	67447084	67533739	86655	TMEM229B	protein_coding
ENSG00000172318	3.31447	5.26138	63.1535	1.91206e-15	3.29066e-14	1.05765	1.58621	1.46246	63	66	87	14.7305	11.332	14.5459	1743	1370	1759	2	ensembl_havana	gene	167868948	167874041	5093	B3GALT1	protein_coding
ENSG00000154124	3.31444	4.88642	59.1694	1.44667e-14	2.07871e-13	0.158576	0.129224	0.168553	65	37	69	1.62604	1.60468	1.31226	1324	1335	1092	5	ensembl_havana	gene	14664664	14699711	35047	OTULIN	protein_coding
ENSG00000089902	3.31324	5.46733	66.8728	2.89596e-16	5.89926e-15	0.0582763	0.0639016	0.0521441	94	72	84	0.602648	0.533019	0.596403	1931	1745	1953	14	ensembl_havana	gene	102592661	102730576	137915	RCOR1	protein_coding
ENSG00000082497	3.3127	2.02355	30.6498	3.09051e-08	1.30804e-07	0.0803589	0.035397	0.0371367	13	4	6	0.581901	0.453795	0.45977	187	149	151	1	ensembl_havana	gene	210232799	210246631	13832	SERTAD4	protein_coding
ENSG00000114948	3.3124	5.43717	59.598	1.16352e-14	1.7069e-13	0.0442937	0.0551391	0.0337454	92	80	70	0.529327	0.376694	0.410511	2184	1588	1731	2	ensembl_havana	gene	206443539	206621130	177591	ADAM23	protein_coding
ENSG00000168944	3.31157	4.93941	58.8576	1.69507e-14	2.39775e-13	0.0803885	0.0606516	0.0707029	74	39	65	0.708189	0.679215	0.711149	1295	1269	1329	5	ensembl_havana	gene	123344885	123423592	78707	CEP120	protein_coding
ENSG00000070413	3.31062	5.36653	36.0485	1.92466e-09	1.01896e-08	0.0823545	0.0397725	0.163929	83	28	165	0.535953	1.23635	0.784925	1073	2529	1606	22	ensembl_havana	gene	19036282	19122454	86172	DGCR2	protein_coding
ENSG00000157064	3.30859	4.89054	59.1308	1.47535e-14	2.1145e-13	0.0301125	0.0344867	0.0296489	60	48	59	0.301407	0.284612	0.351287	1193	1151	1421	1	ensembl_havana	gene	183248237	183418602	170365	NMNAT2	protein_coding
ENSG00000125885	3.30854	5.74608	68.0336	1.60734e-16	3.44395e-15	0.196547	0.162331	0.302772	104	60	160	2.45264	1.97123	1.97166	2578	2117	2118	20	ensembl_havana	gene	5950652	5995894	45242	MCM8	protein_coding
ENSG00000157450	3.30846	4.45153	50.2707	1.33934e-12	1.27828e-11	0.0161988	0.0168654	0.0162198	44	32	44	0.202382	0.110467	0.19422	1092	609	1071	15	ensembl_havana	gene	58865175	59097419	232244	RNF111	protein_coding
ENSG00000255408	3.30803	0.0836365	19.9496	7.95104e-06	2.14755e-05	0.00121385	0	0.000810279	3	0	2	0.00529583	0.00936967	0.00737426	26	47	37	5	havana	gene	140801028	141012344	211316	PCDHA3	protein_coding
ENSG00000135341	3.30793	6.52027	75.8325	3.08774e-18	9.75156e-17	0.251366	0.248231	0.187604	216	149	161	2.34039	2.29636	2.12438	3995	4005	3706	6	ensembl_havana	gene	90513573	90587045	73472	MAP3K7	protein_coding
ENSG00000178904	3.30765	6.13924	74.103	7.4144e-18	2.19667e-16	0.155357	0.181276	0.143838	146	119	135	1.61129	1.66406	1.46918	3008	3174	2803	19	ensembl_havana	gene	32405543	32485895	80352	DPY19L3	protein_coding
ENSG00000157933	3.30712	5.41399	59.3711	1.3057e-14	1.89561e-13	0.118659	0.0571245	0.111453	113	38	106	0.732133	1.30741	0.783626	1385	2527	1515	1	ensembl_havana	gene	2228695	2310119	81424	SKI	protein_coding
ENSG00000074410	3.30701	2.04417	20.7307	5.28618e-06	1.47645e-05	0.00422002	0.0402753	0.00563398	3	20	4	0.126755	0.099802	0.106706	179	144	154	15	ensembl_havana	gene	63321378	63382161	60783	CA12	protein_coding
ENSG00000133812	3.30692	5.67523	68.296	1.40706e-16	3.08802e-15	0.0170825	0.0159076	0.0210901	103	67	127	0.192359	0.155257	0.187813	2304	1900	2299	11	ensembl_havana	gene	9778667	10294207	515540	SBF2	protein_coding
ENSG00000100335	3.30653	5.54272	62.5947	2.5393e-15	4.25736e-14	NA	NA	NA	100	48	137	NA	NA	NA	2024	1993	1896	NA	NA	NA	NA	NA	NA	NA	NA
ENSG00000177425	3.30524	7.47723	68.5063	1.26472e-16	2.80568e-15	0.299689	0.356294	0.20128	407	338	273	2.96577	2.98651	2.35248	8001	8232	6486	12	ensembl_havana	gene	79574979	79691097	116118	PAWR	protein_coding
ENSG00000165323	3.30475	4.85307	53.104	3.16349e-13	3.43565e-12	0.0125652	0.00786976	0.00849246	80	35	54	0.119707	0.0838088	0.0820082	1514	1083	1060	11	ensembl_havana	gene	92352096	92896470	544374	FAT3	protein_coding
ENSG00000084444	3.30443	4.34262	52.4475	4.41907e-13	4.62528e-12	0.0365552	0.0411178	0.0339881	42	33	39	0.348763	0.343492	0.414572	796	801	967	12	ensembl_havana	gene	13044284	13142521	98237	KIAA1467	protein_coding
ENSG00000113615	3.30409	5.84009	63.1987	1.8687e-15	3.22826e-14	0.162275	0.137837	0.0985745	150	89	91	1.3468	1.04579	1.52246	2473	1962	2857	5	ensembl_havana	gene	134648789	134727823	79034	SEC24A	protein_coding
ENSG00000197563	3.30407	4.80428	57.3592	3.63054e-14	4.78921e-13	0.0279941	0.0366651	0.0417473	47	43	70	0.373598	0.297277	0.375243	1246	1013	1279	18	ensembl_havana	gene	62043567	62187118	143551	PIGN	protein_coding
ENSG00000122778	3.30395	4.86661	58.1259	2.45864e-14	3.3502e-13	0.0421986	0.0359199	0.0285495	74	44	50	0.31721	0.361881	0.366845	1105	1288	1306	7	ensembl_havana	gene	138831381	138981318	149937	KIAA1549	protein_coding
ENSG00000025796	3.3036	6.37385	68.993	9.88122e-17	2.2774e-15	0.147494	0.235512	0.131591	156	174	139	1.88193	1.4725	1.59694	3954	3161	3429	6	ensembl_havana	gene	107867756	107958189	90433	SEC63	protein_coding
ENSG00000101654	3.30235	6.22916	60.9835	5.75562e-15	9.01036e-14	0.426404	0.455401	0.23042	189	141	102	4.20449	3.13578	3.34169	3702	2821	3007	18	ensembl_havana	gene	13726660	13764558	37898	RNMT	protein_coding
ENSG00000156735	3.3021	4.92931	57.6248	3.17198e-14	4.23653e-13	0.167432	0.123175	0.160663	72	37	69	1.69743	1.30157	1.46046	1450	1136	1275	8	ensembl_havana	gene	38176533	38213301	36768	BAG4	protein_coding
ENSG00000110048	3.3019	5.92448	60.7061	6.62651e-15	1.02155e-13	0.311318	0.214042	0.2584	152	73	126	2.74052	1.87192	3.26469	2658	1855	3236	11	ensembl_havana	gene	59574398	59616144	41746	OSBP	protein_coding
ENSG00000163320	3.30137	7.06377	76.736	1.95406e-18	6.44686e-17	0.197296	0.236205	0.330418	226	189	378	2.70142	2.30117	2.38487	6147	5350	5546	3	ensembl_havana	gene	88051944	88149885	97941	CGGBP1	protein_coding
ENSG00000164938	3.30124	4.66792	54.826	1.31684e-13	1.54946e-12	0.244406	0.182776	0.164365	67	35	45	2.06221	2.20888	1.55247	1123	1229	864	8	ensembl_havana	gene	94925972	94949411	23439	TP53INP1	protein_coding
ENSG00000154310	3.3007	4.76125	56.4454	5.77803e-14	7.26387e-13	0.00707036	0.0144159	0.0165189	33	47	77	0.141399	0.0827612	0.140152	1311	784	1328	3	ensembl_havana	gene	171061339	171460408	399069	TNIK	protein_coding
ENSG00000101846	3.30069	1.70124	21.3216	3.88328e-06	1.11175e-05	0.000631691	0.00271295	0.0132827	1	3	21	0.0461094	0.0329909	0.0373387	145	106	120	X	ensembl_havana	gene	7219456	7354810	135354	STS	protein_coding
ENSG00000157214	3.30047	4.59016	54.3994	1.63615e-13	1.88614e-12	0.077567	0.0572567	0.0521828	64	33	43	0.541175	0.637154	0.653112	887	1067	1094	7	ensembl_havana	gene	90167590	90238137	70547	STEAP2	protein_coding
ENSG00000119280	3.30021	5.1296	61.1862	5.19255e-15	8.19233e-14	0.202761	0.173407	0.21357	77	46	81	1.94862	1.92276	1.93524	1470	1482	1492	1	ensembl_havana	gene	230837119	230869589	32470	C1orf198	protein_coding
ENSG00000266028	3.29944	4.7335	56.9769	4.40966e-14	5.69717e-13	0.0189933	0.018752	0.0177063	58	40	54	0.189742	0.170542	0.187274	1151	1057	1161	1	ensembl_havana	gene	206203345	206464443	261098	SRGAP2	protein_coding
ENSG00000171365	3.29938	4.59642	51.9673	5.64312e-13	5.78985e-12	0.0266255	0.0291072	0.0193891	55	42	40	0.276598	0.232554	0.22558	1135	975	946	X	ensembl_havana	gene	49922615	50099235	176620	CLCN5	protein_coding
ENSG00000214653	3.29888	0.497217	22.9506	1.66218e-06	5.08267e-06	0.301063	0.107749	0.150726	4	1	2	2.04601	1.85417	1.81663	54	50	49	X	havana	gene	140032344	140033480	1136	HNRNPA3P3	processed_pseudogene
ENSG00000140836	3.29874	1.49084	30.3552	3.59745e-08	1.50267e-07	0.00185328	0.00132656	0.00185567	6	3	6	0.0166376	0.0200884	0.0136932	107	132	90	16	ensembl_havana	gene	72782885	73059698	276813	ZFHX3	protein_coding
ENSG00000163840	3.29785	2.93913	38.2169	6.33021e-10	3.66496e-09	0.0935725	0.200935	0.0936935	12	18	12	1.10696	1.04885	1.49798	282	273	390	3	ensembl_havana	gene	122564238	122575203	10965	DTX3L	protein_coding
ENSG00000101966	3.2978	5.36682	63.0202	2.04595e-15	3.49464e-14	0.179656	0.115059	0.126237	114	51	80	1.50732	1.4116	1.17759	1900	1818	1517	X	ensembl_havana	gene	123859724	123913979	54255	XIAP	protein_coding
ENSG00000180370	3.29726	5.98986	60.5703	7.09971e-15	1.08896e-13	0.119789	0.19919	0.0802704	130	151	87	1.26682	1.20628	1.20598	2731	2657	2657	3	ensembl_havana	gene	196739857	196832647	92790	PAK2	protein_coding
ENSG00000213160	3.29645	6.02419	67.7476	1.85826e-16	3.93982e-15	0.17722	0.148365	0.113111	171	100	109	1.53489	1.33374	1.39007	2942	2612	2723	2	ensembl_havana	gene	169694488	169776989	82501	KLHL23	protein_coding
ENSG00000170264	3.29606	4.2169	47.3989	5.79151e-12	4.92766e-11	0.0875774	0.175524	0.0964598	30	42	33	1.15361	1.04278	1.18631	785	725	825	2	ensembl_havana	gene	61824854	61854143	29289	FAM161A	protein_coding
ENSG00000227051	3.2951	4.22217	50.0139	1.5266e-12	1.44063e-11	0.0546527	0.0670626	0.0641046	35	30	41	0.592697	0.643181	0.58687	754	836	763	14	ensembl_havana	gene	96039324	96094080	54756	C14orf132	lincRNA
ENSG00000067369	3.29501	5.49291	61.6757	4.04956e-15	6.57141e-14	0.0833839	0.0602538	0.0842869	105	53	106	0.905479	0.580644	0.77178	2265	1484	1973	15	ensembl_havana	gene	43403061	43510728	107667	TP53BP1	protein_coding
ENSG00000064300	3.29383	3.07898	34.657	3.93227e-09	1.95952e-08	0.156057	0.0248231	0.0607673	36	4	14	0.410257	1.29217	0.535954	188	605	251	17	ensembl_havana	gene	49495293	49515017	19724	NGFR	protein_coding
ENSG00000140598	3.29311	4.70813	44.7023	2.29393e-11	1.74598e-10	0.0509658	0.0350954	0.0239009	79	38	37	0.392316	0.259691	0.405168	1208	817	1275	15	ensembl_havana	gene	82130230	82262763	132533	EFTUD1	protein_coding
ENSG00000197930	3.29298	5.69931	52.8116	3.67135e-13	3.90787e-12	0.157307	0.268926	0.111634	103	123	73	1.8744	1.71189	1.397	2438	2275	1857	14	ensembl_havana	gene	52639916	52695900	55984	ERO1L	protein_coding
ENSG00000185345	3.29275	1.49022	24.4944	7.4526e-07	2.43832e-06	0.000991074	0	0.000248089	16	0	4	0.00236983	0.00549341	0.00201374	76	180	66	6	ensembl_havana	gene	161347420	162727771	1380351	PARK2	protein_coding
ENSG00000145241	3.29271	3.67061	39.5277	3.23435e-10	1.97106e-09	0.040548	0.0315116	0.0220403	35	19	19	0.369167	0.264852	0.281904	633	464	494	4	ensembl_havana	gene	67471803	67545606	73803	CENPC	protein_coding
ENSG00000106829	3.29223	4.52999	42.92	5.70251e-11	3.98212e-10	0.0496113	0.0276199	0.0132468	90	35	24	0.246138	0.263447	0.280215	887	970	1032	9	ensembl_havana	gene	79571773	79726882	155109	TLE4	protein_coding
ENSG00000007923	3.29144	5.64949	68.0978	1.55586e-16	3.34942e-15	0.122405	0.135489	0.146571	97	75	116	1.58686	1.08494	1.32957	2498	1745	2139	1	ensembl_havana	gene	6634168	6701924	67756	DNAJC11	protein_coding
ENSG00000186908	3.2903	5.20031	55.3981	9.8432e-14	1.18581e-12	0.0863482	0.0923712	0.0503558	91	68	53	0.790069	0.626002	0.776813	1654	1339	1662	12	ensembl_havana	gene	76763588	76853696	90108	ZDHHC17	protein_coding
ENSG00000167193	3.29027	6.43343	71.5686	2.67781e-17	6.96882e-16	0.458984	0.406347	0.278165	228	141	138	3.84686	3.64108	3.49836	3796	3671	3528	17	ensembl_havana	gene	1420689	1463162	42473	CRK	protein_coding
ENSG00000180336	3.28994	1.95644	26.4557	2.69651e-07	9.60114e-07	0.0252188	0.0361027	0.00505029	10	10	2	0.176464	0.234839	0.163973	139	189	132	17	ensembl_havana	gene	44656404	44690308	33904	C17orf104	protein_coding
ENSG00000039319	3.28953	4.7462	44.3269	2.7787e-11	2.07161e-10	0.0898922	0.108098	0.0300028	75	63	25	0.641977	0.669664	0.687796	1064	1134	1165	5	ensembl_havana	gene	80408013	80479350	71337	ZFYVE16	protein_coding
ENSG00000255529	3.28952	4.38573	51.208	8.30807e-13	8.29029e-12	0.0404301	0.0691332	0.0427315	36	43	38	0.529171	0.382352	0.557064	936	691	1007	15	ensembl_havana	gene	57706629	57782762	76133	POLR2M	protein_coding
ENSG00000089916	3.28948	6.02376	70.9484	3.66687e-17	9.27733e-16	0.133563	0.115918	0.101973	160	97	122	1.2258	1.18575	1.01933	2917	2883	2479	14	ensembl_havana	gene	76151916	76254342	102426	GPATCH2L	protein_coding
ENSG00000139154	3.28922	6.24637	67.9315	1.69279e-16	3.61427e-15	0.0626237	0.0471439	0.0278387	232	122	103	0.420832	0.49607	0.373487	3097	3730	2809	12	ensembl_havana	gene	19404045	19720801	316756	AEBP2	protein_coding
ENSG00000224035	3.28882	0.394709	15.0453	0.000104959	0.000235572	0.0426975	0.0101875	0	6	1	0	0.1827	0.101679	0.210318	51	29	60	Y	havana	gene	13083790	13095805	12015	SFPQP1	processed_pseudogene
ENSG00000110427	3.2887	2.53071	36.4892	1.53514e-09	8.28412e-09	0.00647594	0.00648958	0.0103749	10	7	16	0.0795445	0.077534	0.0695397	244	243	218	11	ensembl_havana	gene	33542072	33674102	132030	KIAA1549L	protein_coding
ENSG00000120156	3.28853	3.17862	37.8917	7.47824e-10	4.27519e-09	0.00635785	0.0232601	0.0127322	9	23	18	0.165719	0.0713519	0.155194	466	205	446	9	ensembl_havana	gene	27109141	27230175	121034	TEK	protein_coding
ENSG00000196110	3.28813	0.978042	25.2581	5.01492e-07	1.69661e-06	0.0384574	0.00786498	0.0165031	7	1	3	0.177003	0.249031	0.178607	64	92	66	19	ensembl_havana	gene	9294275	9309838	15563	ZNF699	protein_coding
ENSG00000118873	3.28759	5.86583	54.4955	1.55807e-13	1.80873e-12	0.103984	0.0837963	0.0661947	151	85	96	1.03132	0.535403	0.974878	2975	1578	2874	1	ensembl_havana	gene	220148293	220272454	124161	RAB3GAP2	protein_coding
ENSG00000155970	3.28671	2.92051	38.8403	4.59932e-10	2.74136e-09	0.0125467	0.0128297	0.0170496	14	10	19	0.151585	0.122752	0.141261	336	278	320	8	ensembl_havana	gene	17027238	17122644	95406	MICU3	protein_coding
ENSG00000143376	3.28656	5.39255	58.7629	1.77865e-14	2.50236e-13	0.110038	0.0787644	0.0777168	112	56	79	0.973844	0.70384	0.923375	1969	1454	1908	1	ensembl_havana	gene	151612065	151699091	87026	SNX27	protein_coding
ENSG00000117280	3.28645	4.00664	44.2179	2.93782e-11	2.17774e-10	0.640635	0.360297	0.229094	56	22	20	3.45534	5.01644	2.94148	600	890	522	1	ensembl_havana	gene	205767986	205775460	7474	RAB29	protein_coding
ENSG00000173744	3.28625	6.95383	59.7461	1.07919e-14	1.58703e-13	0.318729	0.346337	0.147074	332	252	153	2.74359	2.40807	2.34173	5677	5091	4952	2	ensembl_havana	gene	227472152	227561214	89062	AGFG1	protein_coding
ENSG00000064989	3.2861	2.07313	32.5992	1.1326e-08	5.18185e-08	0.00324698	0.0116208	0.00731515	4	10	9	0.0739631	0.0511932	0.0775701	181	128	194	2	ensembl_havana	gene	187343129	187448460	105331	CALCRL	protein_coding
ENSG00000248909	3.28597	1.37124	28.0095	1.20724e-07	4.5876e-07	0.589668	0.633117	0.885646	4	3	6	6.82736	4.86638	10.3838	92	67	143	5	havana	gene	78644265	78644845	580	HMGB1P21	processed_pseudogene
ENSG00000114251	3.28525	1.09605	26.525	2.6015e-07	9.28832e-07	0.0172216	0.00986164	0.0137951	5	2	4	0.164719	0.108609	0.14421	95	64	85	3	ensembl_havana	gene	55465715	55490539	24824	WNT5A	protein_coding
ENSG00000162433	3.28268	6.33138	74.0326	7.68384e-18	2.2691e-16	0.152617	0.20112	0.172043	151	139	170	2.09878	1.49991	1.54832	4125	3012	3110	1	ensembl_havana	gene	65147549	65232145	84596	AK4	protein_coding
ENSG00000119638	3.28151	6.19138	72.0514	2.09659e-17	5.59007e-16	0.277933	0.316266	0.246182	156	124	138	3.11216	2.19978	2.91972	3470	2506	3327	14	ensembl_havana	gene	75079353	75127344	47991	NEK9	protein_coding
ENSG00000166086	3.28065	5.54179	64.0887	1.18941e-15	2.14011e-14	0.0905696	0.131131	0.0927479	88	89	90	0.937769	1.06641	1.01493	1810	2103	2002	11	ensembl_havana	gene	134068925	134152001	83076	JAM3	protein_coding
ENSG00000101938	3.279	4.15709	43.8152	3.60899e-11	2.61663e-10	0.0252377	0.0401442	0.0175489	36	40	25	0.290445	0.203445	0.284888	823	589	825	X	ensembl_havana	gene	110673856	110795819	121963	CHRDL1	protein_coding
ENSG00000107863	3.27879	4.43915	52.7583	3.77225e-13	4.00356e-12	0.0231979	0.027966	0.0336193	38	32	55	0.32606	0.209944	0.293787	1061	698	977	10	ensembl_havana	gene	24583609	24723668	140059	ARHGAP21	protein_coding
ENSG00000107719	3.27852	4.50988	51.4393	7.38469e-13	7.42592e-12	0.0496061	0.0464329	0.0391631	52	34	41	0.317912	0.650506	0.398005	662	1384	847	10	ensembl_havana	gene	70478821	70568449	89628	PALD1	protein_coding
ENSG00000164323	3.27785	5.91286	59.8604	1.01828e-14	1.50475e-13	0.226454	0.321731	0.149447	132	131	87	2.39482	2.0768	2.02726	2773	2457	2399	4	ensembl_havana	gene	185159665	185209504	49839	CFAP97	protein_coding
ENSG00000166974	3.27747	5.84119	63.9733	1.26117e-15	2.25456e-14	0.0749557	0.0573273	0.0580887	146	78	113	0.701421	0.490723	0.666102	2714	1940	2634	18	ensembl_havana	gene	34976928	35143470	166542	MAPRE2	protein_coding
ENSG00000088305	3.27674	10.1983	54.2708	1.7468e-13	1.99598e-12	5.24978	3.84373	4.75534	2884	1475	2609	48.7014	33.6335	53.3645	53147	37501	59516	20	ensembl_havana	gene	32762385	32809356	46971	DNMT3B	protein_coding
ENSG00000110429	3.27668	4.49329	50.8411	1.00153e-12	9.82676e-12	0.117042	0.127488	0.114646	46	35	45	1.37308	0.801067	1.42626	1072	639	1138	11	ensembl_havana	gene	33740939	33774543	33604	FBXO3	protein_coding
ENSG00000082258	3.27619	5.95484	69.1019	9.35041e-17	2.18068e-15	0.245438	0.372208	0.233259	118	125	112	2.88992	2.25765	2.98554	2760	2203	2914	2	ensembl_havana	gene	134918235	134959342	41107	CCNT2	protein_coding
ENSG00000185052	3.27616	0.962683	18.775	1.47083e-05	3.78603e-05	0.00100533	0.000959474	0	6	4	0	0.00708523	0.0036324	0.00751056	84	44	91	20	ensembl_havana	gene	19212646	19722937	510291	SLC24A3	protein_coding
ENSG00000257307	3.27579	1.51188	25.2233	5.10607e-07	1.72424e-06	0.845357	0.691541	0.362765	7	4	3	6.74812	3.45107	9.93418	111	58	167	14	havana	gene	35881001	35881709	708	RP11-317N8.4	processed_pseudogene
ENSG00000116117	3.27543	1.49741	26.9485	2.08945e-07	7.58363e-07	0.000636666	0.000455719	0.000239059	8	4	3	0.00476745	0.0032937	0.00497851	119	84	127	2	ensembl_havana	gene	204545793	205620162	1074369	PARD3B	protein_coding
ENSG00000094916	3.27534	8.12814	72.9952	1.29969e-17	3.65985e-16	0.903807	1.17692	1.10163	520	473	633	11.7079	9.83356	9.25232	13381	11483	10807	12	ensembl_havana	gene	54230940	54280133	49193	CBX5	protein_coding
ENSG00000150712	3.27531	6.15639	72.1889	1.9555e-17	5.25444e-16	0.187872	0.132343	0.145317	189	93	146	1.45217	1.45165	1.57027	2902	2964	3207	5	ensembl_havana	gene	32226994	32313009	86015	MTMR12	protein_coding
ENSG00000175970	3.27488	6.42398	72.182	1.96238e-17	5.26514e-16	1.30147	0.852787	1.54303	201	92	238	13.1554	10.6266	11.2778	4036	3331	3536	12	ensembl_havana	gene	120710435	120723640	13205	UNC119B	protein_coding
ENSG00000131503	3.27487	2.50928	36.0331	1.93999e-09	1.02529e-08	0.00867146	0.00709365	0.00620192	14	8	10	0.0798218	0.0714107	0.0622397	256	234	204	5	ensembl_havana	gene	140401814	140539856	138042	ANKHD1	protein_coding
ENSG00000107669	3.27441	5.20864	60.3664	7.87453e-15	1.19371e-13	0.0295022	0.0454835	0.0354484	65	70	78	0.369917	0.32739	0.357489	1619	1464	1599	10	ensembl_havana	gene	121740421	121928801	188380	ATE1	protein_coding
ENSG00000198742	3.27437	4.58047	44.7032	2.29278e-11	1.74583e-10	0.0608309	0.0367223	0.0227494	83	35	31	0.387763	0.335102	0.369313	1051	928	1023	7	ensembl_havana	gene	99027438	99144100	116662	SMURF1	protein_coding
ENSG00000144619	3.27325	0.107402	13.1324	0.000290231	0.000606919	0.000624008	0	0	7	0	0	0.00130139	0.00140548	0.00210769	29	32	48	3	ensembl_havana	gene	2098813	3057956	959143	CNTN4	protein_coding
ENSG00000241634	3.27324	1.04651	24.3045	8.22475e-07	2.66696e-06	0.504932	0.24095	1.34823	3	1	8	7.03246	6.96585	5.47179	83	84	66	3	havana	gene	108543367	108543875	508	RP11-381E24.1	processed_pseudogene
ENSG00000135763	3.27225	4.58728	48.4811	3.33495e-12	2.95787e-11	0.151041	0.0900947	0.151237	60	25	60	1.41298	0.981078	1.39747	1115	791	1127	1	ensembl_havana	gene	229626234	229660199	33965	URB2	protein_coding
ENSG00000155304	3.2717	5.5846	66.4286	3.62795e-16	7.20481e-15	NA	NA	NA	100	80	96	NA	NA	NA	1950	1724	2427	NA	NA	NA	NA	NA	NA	NA	NA
ENSG00000179083	3.2711	0.507711	20.5639	5.76738e-06	1.59711e-05	0.0044694	0	0.0134255	2	0	6	0.0686225	0.0440415	0.0572395	61	40	52	X	ensembl_havana	gene	93674013	93712274	38261	FAM133A	protein_coding
ENSG00000225135	3.27109	-0.131421	16.2235	5.62915e-05	0.000131806	0.0305255	0.131099	0	1	3	0	0.5071	0.496318	0.375903	33	33	25	6	havana	gene	147387664	147390465	2801	RP11-361F15.2	lincRNA
ENSG00000017797	3.27086	5.67535	67.613	1.98951e-16	4.1743e-15	0.182908	0.124135	0.147872	135	64	109	1.40161	1.60745	1.35211	2055	2408	2026	18	ensembl_havana	gene	9475009	9538116	63107	RALBP1	protein_coding
ENSG00000116984	3.27074	4.60629	54.608	1.47134e-13	1.71681e-12	0.0346098	0.0394121	0.049619	44	35	63	0.492192	0.318567	0.390553	1243	822	1008	1	ensembl_havana	gene	236795281	236903981	108700	MTR	protein_coding
ENSG00000041802	3.27067	5.56753	64.0905	1.18834e-15	2.14011e-14	0.291401	0.227895	0.316093	108	59	117	2.92027	2.32775	2.81359	2150	1751	2117	3	ensembl_havana	gene	194640788	194672477	31689	LSG1	protein_coding
ENSG00000255455	3.27005	1.41529	26.9294	2.11027e-07	7.65004e-07	0.0642388	0.0919629	0.192966	3	3	9	1.19651	1.25547	0.833252	111	119	79	11	havana	gene	130866254	130870247	3993	RP11-890B15.3	lincRNA
ENSG00000107263	3.26996	5.93332	50.1968	1.39074e-12	1.32248e-11	0.0712062	0.038976	0.10485	136	52	200	0.470472	0.962728	0.578986	1785	3732	2245	9	ensembl_havana	gene	131576770	131740074	163304	RAPGEF1	protein_coding
ENSG00000124789	3.26983	6.28502	55.3624	1.00235e-13	1.20513e-12	0.197457	0.129338	0.137093	212	97	147	1.93551	0.931114	1.73146	4128	2029	3774	6	ensembl_havana	gene	17615035	17706834	91799	NUP153	protein_coding
ENSG00000039068	3.2697	7.61973	46.0616	1.14591e-11	9.22764e-11	0.425235	0.331144	0.285598	489	266	328	4.61882	1.6007	4.68524	10551	3736	10938	16	ensembl_havana	gene	68737225	68835548	98323	CDH1	protein_coding
ENSG00000103021	3.26946	4.0134	46.7397	8.10719e-12	6.68531e-11	0.0519383	0.0511183	0.0666321	32	22	41	0.55642	0.558183	0.518067	681	698	648	16	ensembl_havana	gene	58231157	58283836	52679	CCDC113	protein_coding
ENSG00000066422	3.26932	4.04344	37.6076	8.65069e-10	4.8947e-09	0.167381	0.102694	0.0628491	56	24	21	1.08184	0.801125	1.17488	719	544	798	3	ensembl_havana	gene	101648889	101677495	28606	ZBTB11	protein_coding
ENSG00000143515	3.26924	5.60951	54.7049	1.40056e-13	1.63948e-12	0.351914	0.218627	0.541851	106	46	163	3.10857	3.53156	3.51922	1860	2159	2152	1	ensembl_havana	gene	154325553	154351307	25754	ATP8B2	protein_coding
ENSG00000154229	3.26922	4.23303	48.7211	2.95072e-12	2.64417e-11	0.00639446	0.00794968	0.00606575	38	33	36	0.0781879	0.0559638	0.0635754	923	675	767	17	ensembl_havana	gene	66302636	66810743	508107	PRKCA	protein_coding
ENSG00000116539	3.26773	4.81432	51.844	6.00907e-13	6.13073e-12	0.0232976	0.0285109	0.0176839	62	53	47	0.244966	0.231241	0.186575	1295	1249	1008	1	ensembl_havana	gene	155335268	155562807	227539	ASH1L	protein_coding
ENSG00000047849	3.26761	6.88034	53.8558	2.15752e-13	2.43019e-12	0.113963	0.0784955	0.0760738	318	153	212	0.977269	0.520887	1.17955	5417	2950	6682	3	ensembl_havana	gene	47850690	48089272	238582	MAP4	protein_coding
ENSG00000266709	3.26722	1.70968	29.1854	6.57735e-08	2.62502e-07	0.569667	0.222416	0.259275	11	3	5	3.67591	3.39362	2.83155	141	133	111	17	havana	gene	14303854	14305505	1651	MGC12916	lincRNA
ENSG00000127022	3.26716	8.76949	59.4856	1.23193e-14	1.79712e-13	1.71994	2.11818	0.9855	1052	905	602	15.8977	11.6198	17.532	19316	14425	21770	5	ensembl_havana	gene	179678628	179730925	52297	CANX	protein_coding
ENSG00000168385	3.26706	8.71758	67.1077	2.57076e-16	5.29012e-15	1.84064	2.5627	1.73745	838	815	790	21.7803	17.7492	18.9586	19698	16401	17523	2	ensembl_havana	gene	241315100	241354027	38927	SEPT2	protein_coding
ENSG00000072501	3.26645	6.39019	47.1001	6.74528e-12	5.64933e-11	0.325611	0.347713	0.216767	185	138	123	3.97381	1.31378	4.1146	4485	1515	4746	X	ensembl_havana	gene	53374149	53422728	48579	SMC1A	protein_coding
ENSG00000136603	3.26456	6.85938	74.2892	6.74733e-18	2.02209e-16	0.454181	0.753353	0.481006	208	241	220	5.78518	4.23775	5.98018	5263	3939	5560	3	ensembl_havana	gene	170357678	170396835	39157	SKIL	protein_coding
ENSG00000132182	3.26424	6.15679	55.5657	9.03884e-14	1.09617e-12	0.169239	0.0823278	0.133263	206	70	162	0.911511	1.17143	1.61587	2204	2894	3993	3	ensembl_havana	gene	13316235	13420309	104074	NUP210	protein_coding
ENSG00000103356	3.26344	6.15514	70.1042	5.62526e-17	1.38096e-15	0.51947	0.267307	0.364339	217	78	152	3.40075	3.90992	3.42311	2822	3315	2903	16	ensembl_havana	gene	23522014	23557731	35717	EARS2	protein_coding
ENSG00000149256	3.2634	1.65541	30.1085	4.08543e-08	1.69024e-07	0.00086791	0.000621241	0.000543146	8	4	5	0.00578906	0.00614704	0.00806929	106	115	151	11	ensembl_havana	gene	78652831	79440948	788117	TENM4	protein_coding
ENSG00000126773	3.26245	5.54541	65.8935	4.75957e-16	9.23041e-15	0.108508	0.1062	0.124169	98	67	112	1.16771	1.00705	1.08151	2095	1846	1983	14	ensembl_havana	gene	60091911	60169133	77222	PCNXL4	protein_coding
ENSG00000158615	3.26239	6.65781	76.1937	2.57167e-18	8.23615e-17	3.00131	1.99538	1.84387	295	137	181	18.7656	25.7353	20.3064	3664	5134	4052	1	ensembl_havana	gene	204403387	204411791	8404	PPP1R15B	protein_coding
ENSG00000118922	3.26176	3.94969	39.0119	4.2123e-10	2.52308e-09	0.0114558	0.00382666	0.00535298	60	14	28	0.0648779	0.0596415	0.0575573	675	634	612	13	ensembl_havana	gene	73686089	74133905	447816	KLF12	protein_coding
ENSG00000185250	3.26143	-0.144307	16.2137	5.65843e-05	0.000132457	0.00167795	0.00720637	0	1	3	0	0.024496	0.0297623	0.020663	29	36	25	6	ensembl_havana	gene	109390215	109441171	50956	PPIL6	protein_coding
ENSG00000185453	3.26101	2.95557	35.1434	3.06297e-09	1.55987e-08	0.0444528	0.0590922	0.0476897	14	13	15	0.37243	0.730586	0.409776	233	467	262	19	ensembl_havana	gene	48170692	48197620	26928	C19orf68	protein_coding
ENSG00000156802	3.26095	4.46158	43.2055	4.92825e-11	3.48561e-10	0.0416434	0.0393211	0.0372614	47	31	42	0.481268	0.206923	0.542055	1079	474	1242	8	ensembl_havana	gene	123319850	123416350	96500	ATAD2	protein_coding
ENSG00000135913	3.26074	4.15531	44.8268	2.15254e-11	1.6501e-10	0.0166501	0.0455992	0.0268196	23	44	37	0.291903	0.216858	0.290973	801	608	816	2	ensembl_havana	gene	218450251	218568361	118110	USP37	protein_coding
ENSG00000118620	3.26069	3.47626	39.1247	3.9758e-10	2.39245e-09	0.0563796	0.0496689	0.0455963	26	16	21	0.603658	0.353639	0.538335	553	331	504	19	ensembl_havana	gene	21020620	21060050	39430	ZNF430	protein_coding
ENSG00000150961	3.26016	5.90125	60.9773	5.77374e-15	9.01546e-14	0.133574	0.0771223	0.084977	181	73	115	1.02943	0.795196	0.950213	2771	2187	2614	4	ensembl_havana	gene	118722823	118838683	115860	SEC24D	protein_coding
ENSG00000164574	3.2594	4.11097	46.8058	7.83801e-12	6.48097e-11	0.0155962	0.00956877	0.0171036	42	18	46	0.146742	0.142158	0.110479	785	777	604	5	ensembl_havana	gene	154190730	154420984	230254	GALNT10	protein_coding
ENSG00000183580	3.25921	4.49352	50.4919	1.19656e-12	1.15473e-11	0.0106975	0.00696104	0.0111008	55	25	57	0.0793087	0.103401	0.0912072	810	1079	952	5	ensembl_havana	gene	15500196	15939795	439599	FBXL7	protein_coding
ENSG00000121892	3.25886	6.73651	62.2203	3.07105e-15	5.08794e-14	0.168145	0.166526	0.073969	305	211	134	1.23137	1.14245	1.31867	4437	4206	4856	4	ensembl_havana	gene	39822863	39977956	155093	PDS5A	protein_coding
ENSG00000019505	3.2588	4.91205	56.0269	7.14865e-14	8.83431e-13	0.176511	0.093096	0.106044	95	35	57	1.18132	1.33105	0.988428	1263	1454	1080	11	ensembl_havana	gene	45240301	45286319	46018	SYT13	protein_coding
ENSG00000272016	3.25874	3.29415	39.865	2.72137e-10	1.68039e-09	0.356654	0.646733	0.523769	15	19	22	5.42215	4.3228	4.6028	453	369	393	5	havana	gene	10654220	10657816	3596	RP11-215G15.5	lincRNA
ENSG00000136830	3.25834	4.54838	34.8519	3.55763e-09	1.78529e-08	0.0661725	0.0282532	0.0848569	57	17	73	0.31383	0.802497	0.581563	537	1403	1017	9	ensembl_havana	gene	127505339	127578989	73650	FAM129B	protein_coding
ENSG00000151012	3.25723	5.70846	62.3404	2.88931e-15	4.79557e-14	0.0917824	0.170499	0.114876	84	109	105	1.55222	0.851667	1.19429	2822	1582	2219	4	ensembl_havana	gene	138164097	138242349	78252	SLC7A11	protein_coding
ENSG00000196730	3.25698	6.63837	68.9912	9.89031e-17	2.2774e-15	0.0926181	0.0671636	0.109342	229	116	270	0.75108	0.881773	0.908046	3689	4425	4558	9	ensembl_havana	gene	87497228	87708633	211405	DAPK1	protein_coding
ENSG00000234241	3.25678	4.1043	44.4085	2.66521e-11	1.99436e-10	1.62667	1.8193	1.98507	32	25	39	22.8773	10.5943	21.2834	894	423	850	20	havana	gene	6213699	6215381	1682	RP4-775C13.1	processed_pseudogene
ENSG00000204959	3.25654	-0.157604	17.0451	3.65023e-05	8.81004e-05	0	0.0252881	0.00589577	0	3	1	0.071139	0.0841318	0.104413	24	29	36	7	havana	gene	144272445	144286966	14521	ARHGEF34P	unprocessed_pseudogene
ENSG00000144791	3.25599	4.23409	47.4666	5.59495e-12	4.77605e-11	0.0326482	0.0168259	0.0326905	50	18	50	0.259677	0.265416	0.239618	790	825	745	3	ensembl_havana	gene	45555394	45686338	130944	LIMD1	protein_coding
ENSG00000091490	3.25584	6.50277	66.2386	3.99521e-16	7.83956e-15	0.14479	0.204122	0.101558	197	194	138	1.5473	1.12041	1.52958	4182	3094	4225	4	ensembl_havana	gene	25747427	25863760	116333	SEL1L3	protein_coding
ENSG00000121281	3.25582	1.51882	23.8051	1.06601e-06	3.3866e-06	0.00950047	0.00170008	0.00713457	8	1	6	0.0280977	0.128139	0.0427023	47	219	73	16	ensembl_havana	gene	50246137	50318135	71998	ADCY7	protein_coding
ENSG00000182158	3.25576	5.64452	67.1967	2.4572e-16	5.07943e-15	0.0740054	0.0616405	0.0869005	110	64	129	0.786751	0.696434	0.63495	2323	2101	1916	7	ensembl_havana	gene	137874979	138002067	127088	CREB3L2	protein_coding
ENSG00000102158	3.2555	5.50852	60.3286	8.02732e-15	1.2114e-13	0.11486	0.164432	0.0952225	93	93	77	1.33859	0.947457	1.24836	2153	1557	2052	X	ensembl_havana	gene	77826364	77895593	69229	MAGT1	protein_coding
ENSG00000155629	3.25396	1.48471	28.08	1.16402e-07	4.43357e-07	0.00470522	0.00288681	0.00336522	7	3	5	0.0429737	0.0268256	0.0394005	127	81	119	10	ensembl_havana	gene	96593312	96720514	127202	PIK3AP1	protein_coding
ENSG00000143514	3.25365	5.15953	54.2991	1.72183e-13	1.96957e-12	0.115171	0.1093	0.0777435	89	59	60	1.03447	0.718553	1.155	1588	1127	1812	1	ensembl_havana	gene	223779899	223845972	66073	TP53BP2	protein_coding
ENSG00000231397	3.25284	0.373249	20.1805	7.04685e-06	1.91814e-05	0.75332	1.61766	0.377147	2	3	1	11.756	6.68091	7.42135	62	36	40	7	havana	gene	149321865	149322092	227	AC004941.5	processed_pseudogene
ENSG00000237090	3.2527	1.15567	23.842	1.04577e-06	3.32524e-06	0.511987	0	0.384487	8	0	6	3.22171	2.93248	1.85992	100	93	59	1	havana	gene	42891094	42892430	1336	RP11-342M1.6	processed_pseudogene
ENSG00000138768	3.25261	7.82089	68.5591	1.23132e-16	2.73825e-15	0.426113	0.634578	0.377984	447	465	396	5.35164	3.46951	4.79796	11152	7387	10218	4	ensembl_havana	gene	75724593	75814286	89693	USO1	protein_coding
ENSG00000138802	3.25216	4.96253	50.0517	1.49747e-12	1.41656e-11	0.0526784	0.0811265	0.033566	66	71	42	0.554881	0.355107	0.64831	1381	903	1649	4	ensembl_havana	gene	109433772	109540896	107124	SEC24B	protein_coding
ENSG00000101096	3.25209	0.391892	17.2798	3.22592e-05	7.8621e-05	0.00340308	0.000695968	0	7	1	0	0.0115024	0.0124555	0.00933925	47	52	39	20	ensembl_havana	gene	51386957	51562831	175874	NFATC2	protein_coding
ENSG00000170448	3.2514	4.94097	37.501	9.13681e-10	5.14894e-09	0.119186	0.121615	0.0355481	94	67	28	0.930618	0.578483	0.914971	1458	926	1465	4	ensembl_havana	gene	47847233	47914667	67434	NFXL1	protein_coding
ENSG00000231386	3.25083	0.833159	22.5806	2.01506e-06	6.05485e-06	0.505928	0.724276	0.126646	4	4	1	4.83904	3.55211	4.04963	76	57	65	2	havana	gene	70810798	70811474	676	AC007395.4	processed_pseudogene
ENSG00000105186	3.24987	5.85421	67.4203	2.19373e-16	4.58691e-15	0.160068	0.107654	0.147367	149	70	137	1.31035	1.30419	1.29592	2423	2464	2449	19	ensembl_havana	gene	32597007	32676597	79590	ANKRD27	protein_coding
ENSG00000087253	3.24939	2.16347	27.6089	1.48496e-07	5.54223e-07	0.0121089	0.0189107	0.00330669	11	12	3	0.0997472	0.0938297	0.0981438	180	173	181	16	ensembl_havana	gene	55508998	55586670	77672	LPCAT2	protein_coding
ENSG00000066777	3.24874	6.71072	65.5888	5.55548e-16	1.06379e-14	0.10602	0.151057	0.0870388	211	210	173	1.26396	0.698627	1.36497	4997	2822	5515	8	ensembl_havana	gene	67173512	67343677	170165	ARFGEF1	protein_coding
ENSG00000163527	3.2481	7.06569	54.4566	1.58919e-13	1.84016e-12	0.268761	0.409237	0.117429	330	351	144	2.35701	1.91285	2.55062	5749	4767	6358	3	ensembl_havana	gene	31532638	31637622	104984	STT3B	protein_coding
ENSG00000108018	3.248	1.97376	30.4539	3.41893e-08	1.43237e-07	0.00144705	0.000621469	0.00144892	10	3	10	0.011291	0.0104805	0.0119034	155	147	167	10	ensembl_havana	gene	106573663	107164534	590871	SORCS1	protein_coding
ENSG00000065923	3.24785	4.63212	52.1676	5.09588e-13	5.25803e-12	0.0379604	0.030616	0.0203431	71	40	38	0.259727	0.325593	0.242816	965	1236	922	X	ensembl_havana	gene	46599252	46759172	159920	SLC9A7	protein_coding
ENSG00000251548	3.24764	2.34042	33.8424	5.97626e-09	2.87528e-08	1.24517	1.18838	1.93944	9	6	14	13.9295	11.5883	16.6284	200	170	244	5	havana	gene	10664495	10665113	618	RP11-215G15.4	processed_pseudogene
ENSG00000123094	3.24591	5.00425	56.4684	5.71074e-14	7.19419e-13	0.0523497	0.0567134	0.0417922	74	56	59	0.502489	0.469497	0.451607	1411	1347	1296	12	ensembl_havana	gene	25959029	26079892	120863	RASSF8	protein_coding
ENSG00000131370	3.24579	0.813243	23.7559	1.09362e-06	3.46526e-06	0.00691802	0.00141481	0.00197914	7	1	2	0.0213929	0.0506408	0.0233668	43	104	48	3	ensembl_havana	gene	15254853	15341368	86515	SH3BP5	protein_coding
ENSG00000133424	3.24552	5.88718	69.8725	6.32628e-17	1.53852e-15	NA	NA	NA	165	76	120	NA	NA	NA	2421	3021	2068	NA	NA	NA	NA	NA	NA	NA	NA
ENSG00000135837	3.24512	4.79812	47.1606	6.54029e-12	5.48775e-11	0.0379078	0.0389813	0.0219187	71	51	41	0.378703	0.247013	0.304282	1409	939	1157	1	ensembl_havana	gene	179954738	180114880	160142	CEP350	protein_coding
ENSG00000230987	3.24475	0.121152	20.3805	6.34721e-06	1.74151e-05	0.0484842	0.0347045	0.0485469	2	1	2	0.561365	0.298602	0.501525	46	25	42	1	havana	gene	189989570	189993097	3527	RP11-113I24.1	processed_pseudogene
ENSG00000109805	3.24453	5.33811	42.6401	6.57971e-11	4.53377e-10	0.216524	0.396475	0.10336	86	110	41	2.45502	1.25289	2.65272	1937	1010	2139	4	ensembl_havana	gene	17810902	17844862	33960	NCAPG	protein_coding
ENSG00000196227	3.2441	4.82276	55.2834	1.04345e-13	1.24878e-12	0.406988	0.279009	0.390296	71	34	68	3.21748	3.86925	3.07203	1115	1370	1088	20	ensembl_havana	gene	59933764	59948680	14916	FAM217B	protein_coding
ENSG00000084073	3.24376	5.47806	56.1913	6.57515e-14	8.18676e-13	0.263068	0.274818	0.166113	111	81	70	2.53883	1.7095	2.39083	2128	1464	2048	1	ensembl_havana	gene	40258107	40294184	36077	ZMPSTE24	protein_coding
ENSG00000236852	3.24304	3.71817	41.0674	1.47072e-10	9.51078e-10	1.82764	3.07144	1.98914	23	27	25	27.1613	17.8139	19.8056	679	455	506	X	havana	gene	62779250	62780326	1076	RP11-3D23.1	processed_pseudogene
ENSG00000164284	3.24283	5.54207	64.2934	1.07204e-15	1.95014e-14	0.962164	0.895988	1.01953	103	67	109	9.59781	8.00378	9.78247	2041	1739	2126	5	ensembl_havana	gene	149345430	149354583	9153	GRPEL2	protein_coding
ENSG00000086062	3.2426	4.77349	52.951	3.41976e-13	3.67664e-12	0.106752	0.0696415	0.0703583	79	36	52	0.879561	0.75966	0.672937	1293	1141	1011	9	ensembl_havana	gene	33104082	33167356	63274	B4GALT1	protein_coding
ENSG00000198455	3.2418	3.99316	45.4779	1.54367e-11	1.21457e-10	0.580362	0.540042	0.406779	40	26	28	4.97397	4.62516	4.75978	681	647	666	X	ensembl_havana	gene	57591652	57597545	5893	ZXDB	protein_coding
ENSG00000085224	3.24073	5.72494	54.3021	1.71915e-13	1.9681e-12	0.0367664	0.051329	0.0222101	121	118	73	0.392194	0.264686	0.351129	2564	1768	2346	X	ensembl_havana	gene	77504878	77786269	281391	ATRX	protein_coding
ENSG00000184203	3.2401	5.10537	39.5937	3.12698e-10	1.91074e-09	0.242089	0.376155	0.109377	82	89	37	2.60532	1.90699	1.81343	1753	1311	1247	3	ensembl_havana	gene	195514425	195543386	28961	PPP1R2	protein_coding
ENSG00000122299	3.23966	5.60765	62.5884	2.54746e-15	4.26712e-14	0.199647	0.159949	0.229249	109	61	125	2.27284	1.42947	1.91991	2465	1584	2128	16	ensembl_havana	gene	11750586	11797267	46681	ZC3H7A	protein_coding
ENSG00000153560	3.23965	6.86777	75.0471	4.59619e-18	1.41711e-16	0.449798	0.417741	0.389038	279	181	241	4.28107	3.7492	3.85069	5275	4720	4849	3	ensembl_havana	gene	33388336	33441371	53035	UBP1	protein_coding
ENSG00000081923	3.23952	1.81077	27.5655	1.5186e-07	5.65968e-07	0.00382009	0.0015625	0.0065572	7	2	12	0.0392852	0.0295768	0.0435476	143	110	162	18	ensembl_havana	gene	57646426	57803101	156675	ATP8B1	protein_coding
ENSG00000224072	3.23878	0.916766	18.6656	1.55765e-05	3.99312e-05	0.0275635	0.0394593	0.30359	1	1	11	1.01292	1.01854	0.801049	73	75	59	X	havana	gene	46454097	46457199	3102	RP11-75A9.3	processed_pseudogene
ENSG00000129422	3.23814	2.84507	37.3735	9.75362e-10	5.46101e-09	0.0065301	0.00701127	0.0119873	12	9	22	0.0964269	0.0667607	0.0747853	352	249	279	8	ensembl_havana	gene	17643795	17800917	157122	MTUS1	protein_coding
ENSG00000106785	3.23767	4.79032	52.0068	5.53078e-13	5.67779e-12	0.0958829	0.0784365	0.147439	56	32	86	0.977425	1.08065	0.900736	1134	1281	1068	9	ensembl_havana	gene	98069275	98119212	49937	TRIM14	protein_coding
ENSG00000139146	3.23727	7.95614	65.1583	6.9115e-16	1.29749e-14	1.03947	1.36167	0.733179	565	517	398	10.6146	9.03197	9.13843	11461	9964	10084	12	ensembl_havana	gene	31280584	31327058	46474	FAM60A	protein_coding
ENSG00000272886	3.23705	4.71287	52.666	3.95386e-13	4.17438e-12	0.0812628	0.0591207	0.0933731	61	31	70	0.702144	0.741693	0.740192	1047	1130	1128	3	ensembl_havana	gene	53283428	53347610	64182	DCP1A	protein_coding
ENSG00000138032	3.23649	7.95801	73.826	8.53159e-18	2.5113e-16	0.676943	0.568644	0.61732	605	355	551	6.45616	5.49967	5.61843	11462	9976	10194	2	ensembl_havana	gene	44167969	44244384	76415	PPM1B	protein_coding
ENSG00000196083	3.23648	1.99057	31.9678	1.56752e-08	6.98893e-08	0.00586839	0.00336043	0.00528838	10	4	9	0.0422447	0.0517553	0.0442266	143	179	153	3	ensembl_havana	gene	190514051	190659750	145699	IL1RAP	protein_coding
ENSG00000110514	3.23623	5.06963	56.5392	5.50878e-14	6.97357e-13	0.139062	0.0824464	0.0970472	99	41	69	0.910056	1.04988	0.993573	1287	1517	1436	11	ensembl_havana	gene	47269161	47330031	60870	MADD	protein_coding
ENSG00000280123	3.23589	3.34862	40.4577	2.00917e-10	1.27259e-09	0.903742	0.787517	0.904911	23	14	23	9.27698	7.35671	8.03227	469	380	415	8	havana	gene	94427712	94429888	2176	RP11-267M23.1	TEC
ENSG00000166783	3.23561	4.82634	53.0553	3.24294e-13	3.51773e-12	0.148988	0.0777877	0.11057	85	31	63	0.966196	1.12528	1.01535	1095	1303	1176	16	ensembl_havana	gene	15594386	15643166	48780	KIAA0430	protein_coding
ENSG00000103184	3.23522	2.87802	33.0579	8.9457e-09	4.16086e-08	0.0238907	0.0100592	0.0365859	17	5	26	0.200916	0.236111	0.18898	284	341	273	16	ensembl_havana	gene	4958317	5019158	60841	SEC14L5	protein_coding
ENSG00000116747	3.23489	4.36167	50.004	1.53433e-12	1.44692e-11	0.113632	0.12106	0.121718	43	32	46	1.35558	1.10672	0.930708	1019	850	715	1	ensembl_havana	gene	193059422	193091777	32355	TROVE2	protein_coding
ENSG00000227513	3.23471	0.758276	24.4185	7.75197e-07	2.52685e-06	0.49309	0.282359	0.197491	5	2	2	2.92904	3.83855	2.38027	59	79	49	2	havana	gene	106344566	106345433	867	AC114755.3	processed_pseudogene
ENSG00000175105	3.23385	2.93629	30.9254	2.68134e-08	1.1466e-07	0.353631	0.308153	0.123161	23	14	8	2.57741	1.71204	2.87793	333	226	380	3	ensembl_havana	gene	88139104	88144665	5561	ZNF654	protein_coding
ENSG00000164506	3.23384	3.09388	36.8902	1.24973e-09	6.84752e-09	0.0051875	0.0101268	0.011805	11	15	25	0.0897377	0.0738884	0.0822323	378	318	354	6	ensembl_havana	gene	147204425	147385730	181305	STXBP5	protein_coding
ENSG00000171988	3.23379	7.12292	66.688	3.18061e-16	6.39321e-15	0.09247	0.111067	0.066504	323	271	232	0.972503	0.702866	0.840039	6748	4983	5957	10	ensembl_havana	gene	63167221	63465881	298660	JMJD1C	protein_coding
ENSG00000090863	3.23348	6.73021	53.7953	2.22502e-13	2.49386e-12	0.125644	0.123069	0.110908	228	156	201	1.38484	0.577508	1.75977	4992	2127	6483	16	ensembl_havana	gene	74451958	74607114	155156	GLG1	protein_coding
ENSG00000255397	3.23287	4.69176	36.4857	1.53788e-09	8.29398e-09	1.93425	2.48648	1.5415	49	44	39	32.7684	7.9158	23.9553	1649	407	1232	8	havana	gene	60937705	60939871	2166	AC022182.2	processed_pseudogene
ENSG00000086200	3.23062	5.28697	52.3361	4.67706e-13	4.86452e-12	0.0323568	0.0425066	0.0232508	85	78	61	0.365247	0.198809	0.370141	1906	1060	1974	5	ensembl_havana	gene	62403972	62628582	224610	IPO11	protein_coding
ENSG00000085382	3.22971	5.03047	56.7381	4.97906e-14	6.36501e-13	0.0583737	0.0371407	0.0474088	90	40	73	0.454823	0.46912	0.403188	1393	1468	1262	6	ensembl_havana	gene	104728093	104859919	131826	HACE1	protein_coding
ENSG00000111897	3.22945	5.68143	56.5369	5.51531e-14	6.97698e-13	0.390447	0.335373	0.285696	130	78	95	3.78137	2.1975	3.73258	2501	1485	2523	6	ensembl_havana	gene	122443354	122471822	28468	SERINC1	protein_coding
ENSG00000214357	3.22911	3.41437	34.894	3.48144e-09	1.75237e-08	0.0374158	0.0243471	0.0596021	22	10	35	0.291947	0.471763	0.35101	341	563	419	5	ensembl_havana	gene	172641266	172691540	50274	NEURL1B	protein_coding
ENSG00000164031	3.22864	5.23378	50.9938	9.26583e-13	9.16058e-12	0.162609	0.198839	0.0848018	96	82	50	1.41376	1.2919	1.27405	1658	1548	1527	4	ensembl_havana	gene	99896248	99946726	50478	DNAJB14	protein_coding
ENSG00000173889	3.22776	4.3968	50.047	1.50103e-12	1.4192e-11	0.0485923	0.0476641	0.0315358	54	37	35	0.373719	0.395478	0.411778	825	892	929	3	ensembl_havana	gene	170086732	170181749	95017	PHC3	protein_coding
ENSG00000102974	3.2274	6.26343	69.103	9.34526e-17	2.18068e-15	0.207139	0.188125	0.17284	186	118	155	1.98179	1.37998	2.03241	3535	2515	3705	16	ensembl_havana	gene	67562407	67639183	76776	CTCF	protein_coding
ENSG00000235568	3.22698	0.485884	12.0152	0.000527681	0.00105751	NA	NA	NA	1	0	8	NA	NA	NA	26	69	54	NA	NA	NA	NA	NA	NA	NA	NA
ENSG00000116017	3.22602	5.40332	50.484	1.20142e-12	1.1588e-11	0.179006	0.0927422	0.213378	105	38	125	1.07277	2.20911	1.24535	1250	2630	1483	19	ensembl_havana	gene	925781	975934	50153	ARID3A	protein_coding
ENSG00000169330	3.22564	0.757077	21.9023	2.86886e-06	8.41189e-06	0.00859877	0	0.0129148	4	0	6	0.0660121	0.0783775	0.0540032	61	74	51	15	ensembl_havana	gene	79432516	79472290	39774	KIAA1024	protein_coding
ENSG00000128791	3.22557	5.51253	57.1914	3.95396e-14	5.1895e-13	0.126383	0.171881	0.0936444	100	95	74	1.40477	0.958319	1.25627	2208	1539	2018	18	ensembl_havana	gene	9334767	9402420	67653	TWSG1	protein_coding
ENSG00000164307	3.22543	4.16352	34.4063	4.47277e-09	2.20439e-08	0.0958257	0.0672969	0.0470697	53	26	26	0.790029	0.372362	0.859423	868	418	965	5	ensembl_havana	gene	96760810	96808100	47290	ERAP1	protein_coding
ENSG00000143398	3.22542	6.26859	74.2071	7.03383e-18	2.09758e-16	0.314912	0.251511	0.295404	190	106	178	2.72919	2.64339	2.67048	3271	3237	3271	1	ensembl_havana	gene	151197949	151249536	51587	PIP5K1A	protein_coding
ENSG00000134313	3.22532	5.09286	53.1768	3.04838e-13	3.32055e-12	0.0388119	0.10023	0.0457201	51	92	60	0.595337	0.394827	0.627514	1554	1053	1674	2	ensembl_havana	gene	8725278	8837630	112352	KIDINS220	protein_coding
ENSG00000151692	3.22466	4.21812	45.3474	1.65011e-11	1.2944e-10	0.0300317	0.026769	0.0153189	53	33	27	0.217643	0.237584	0.199564	763	851	715	2	ensembl_havana	gene	6917392	7068286	150894	RNF144A	protein_coding
ENSG00000155252	3.22433	4.93002	57.1083	4.12469e-14	5.35653e-13	0.176993	0.157506	0.153273	74	46	64	1.43883	1.53551	1.59167	1195	1303	1351	10	ensembl_havana	gene	97640686	97676434	35748	PI4K2A	protein_coding
ENSG00000035403	3.22429	8.0329	53.5109	2.57156e-13	2.85376e-12	0.44252	0.393877	0.311454	653	406	459	4.58701	2.07913	4.58748	13446	6227	13743	10	ensembl_havana	gene	73995193	74121363	126170	VCL	protein_coding
ENSG00000039123	3.22366	5.94237	34.968	3.35172e-09	1.69364e-08	0.124819	0.116355	0.049411	172	112	68	1.2534	0.408679	1.15495	3431	1143	3231	5	ensembl_havana	gene	55307760	55425581	117821	SKIV2L2	protein_coding
ENSG00000109618	3.2234	3.47665	40.338	2.13615e-10	1.34135e-09	0.0380685	0.0454151	0.0741179	18	15	35	0.550429	0.377212	0.52192	517	362	501	4	ensembl_havana	gene	25120014	25160442	40428	SEPSECS	protein_coding
ENSG00000077782	3.22327	8.73833	57.1343	4.07048e-14	5.30796e-13	1.41673	1.01833	1.92011	956	480	1294	10.4278	15.8852	13.565	13978	21756	18583	8	ensembl_havana	gene	38411138	38468834	57696	FGFR1	protein_coding
ENSG00000074054	3.22292	5.47072	62.8409	2.24102e-15	3.7887e-14	0.02605	0.0278713	0.0269074	95	71	98	0.306722	0.210086	0.247582	2222	1555	1833	2	ensembl_havana	gene	121337776	121649587	311811	CLASP1	protein_coding
ENSG00000077684	3.2229	7.56571	75.9341	2.93296e-18	9.29505e-17	0.649074	0.492589	0.531155	498	264	407	4.78573	5.70437	5.08147	7294	8883	7915	4	ensembl_havana	gene	128809623	128875224	65601	JADE1	protein_coding
ENSG00000017260	3.22211	6.88267	61.2843	4.94012e-15	7.84169e-14	0.168824	0.17758	0.0819446	328	241	159	1.34476	1.16325	1.30189	5190	4587	5135	3	ensembl_havana	gene	130850595	131016712	166117	ATP2C1	protein_coding
ENSG00000163848	3.22156	4.15777	44.0847	3.14474e-11	2.31135e-10	0.0302524	0.0138915	0.0257192	53	17	45	0.22068	0.207832	0.20328	768	739	723	3	ensembl_havana	gene	125225561	125375354	149793	ZNF148	protein_coding
ENSG00000169155	3.22106	4.14124	47.0509	6.91676e-12	5.77699e-11	0.103002	0.095846	0.103135	40	26	40	0.928144	0.914753	0.984283	716	721	776	9	ensembl_havana	gene	126805006	126838210	33204	ZBTB43	protein_coding
ENSG00000154429	3.22077	3.5442	39.8755	2.70676e-10	1.67251e-09	0.122754	0.115324	0.0652973	32	21	17	0.884439	0.948794	0.9221	458	502	488	1	ensembl_havana	gene	229321005	229343294	22289	CCSAP	protein_coding
ENSG00000230002	3.21995	1.83394	17.1449	3.46335e-05	8.39687e-05	0.502952	0.360008	0	16	8	0	2.59518	1.95146	1.90452	164	126	123	2	havana	gene	73456764	73459484	2720	ALMS1-IT1	sense_intronic
ENSG00000166224	3.21945	5.81331	66.2012	4.07164e-16	7.97279e-15	0.14947	0.20647	0.145724	114	110	111	1.68968	1.41603	1.52417	2560	2192	2360	10	ensembl_havana	gene	70815961	70881173	65212	SGPL1	protein_coding
ENSG00000166845	3.21929	5.1468	57.9792	2.64906e-14	3.58549e-13	0.234887	0.300391	0.216375	75	67	69	2.21824	2.49511	2.23531	1407	1617	1449	18	ensembl_havana	gene	54357917	54385218	27301	C18orf54	protein_coding
ENSG00000169570	3.21889	3.5415	36.9054	1.24004e-09	6.80057e-09	0.0141351	0.0226637	0.00905814	25	28	16	0.134628	0.145694	0.123934	473	523	445	5	ensembl_havana	gene	118837322	118988545	151223	DTWD2	protein_coding
ENSG00000132780	3.2182	8.22234	43.7747	3.6844e-11	2.66811e-10	1.54624	1.57813	1.25764	634	452	515	22.3006	5.86757	18.3515	18164	4883	15276	1	ensembl_havana	gene	45583846	45618904	35058	NASP	protein_coding
ENSG00000163104	3.21731	5.9338	52.6381	4.01024e-13	4.229e-12	0.153264	0.188692	0.0869619	150	129	85	1.63412	0.982176	1.30404	3177	1951	2591	4	ensembl_havana	gene	94207611	94291292	83681	SMARCAD1	protein_coding
ENSG00000158467	3.21721	5.69851	61.0108	5.67615e-15	8.89361e-14	0.0566712	0.0596539	0.0333791	136	100	80	0.459394	0.425194	0.471269	2190	2071	2296	7	ensembl_havana	gene	129225023	129430211	205188	AHCYL2	protein_coding
ENSG00000154783	3.21692	4.48492	49.5355	1.94814e-12	1.80441e-11	0.048075	0.0243528	0.0407315	65	23	55	0.312382	0.397206	0.321328	839	1090	882	3	ensembl_havana	gene	14818962	14934565	115603	FGD5	protein_coding
ENSG00000264112	3.21666	4.70369	44.7208	2.27231e-11	1.73242e-10	0.868114	1.0532	0.633512	59	50	43	9.62168	8.93863	5.42125	1299	1233	748	17	havana	gene	57989039	57994850	5811	RP11-159D12.2	lincRNA
ENSG00000225603	3.21555	1.8228	27.0958	1.93615e-07	7.07238e-07	0.565216	0.367797	0.154349	11	5	3	2.17279	6.83548	1.72109	84	270	68	1	havana	gene	147050817	147052481	1664	RP11-325P15.1	processed_pseudogene
ENSG00000152520	3.21502	5.68266	60.8251	6.23784e-15	9.65724e-14	0.076872	0.0733656	0.0436718	141	94	80	0.595012	0.586658	0.572545	2168	2184	2132	13	ensembl_havana	gene	28138506	28295335	156829	PAN3	protein_coding
ENSG00000260916	3.21479	2.38192	24.5759	7.14398e-07	2.34536e-06	0.018729	0.0285996	0.00250044	15	16	2	0.126968	0.112579	0.144533	202	183	235	15	ensembl_havana	gene	55340032	55408510	68478	CCPG1	protein_coding
ENSG00000159212	3.21453	2.31295	30.6668	3.0637e-08	1.2982e-07	NA	NA	NA	17	3	12	NA	NA	NA	243	191	162	NA	NA	NA	NA	NA	NA	NA	NA
ENSG00000145734	3.21403	4.64171	41.4916	1.18376e-10	7.79361e-10	0.0434348	0.0621804	0.025942	57	57	34	0.502518	0.346536	0.335563	1310	923	894	5	ensembl_havana	gene	71455615	71567820	112205	BDP1	protein_coding
ENSG00000124496	3.21385	5.56457	63.9245	1.29277e-15	2.30331e-14	0.0436695	0.0371864	0.0388257	116	69	103	0.314022	0.430505	0.37458	1657	2321	2020	6	ensembl_havana	gene	42224931	42452051	227120	TRERF1	protein_coding
ENSG00000151612	3.2135	4.76001	53.8959	2.11396e-13	2.38851e-12	0.0259801	0.0290778	0.0307435	55	43	65	0.29605	0.282307	0.221973	1245	1213	954	4	ensembl_havana	gene	145757627	145938635	181008	ZNF827	protein_coding
ENSG00000130396	3.21313	6.99247	70.9153	3.72886e-17	9.42108e-16	0.179134	0.190647	0.141015	304	226	239	1.73027	1.3837	1.61178	5833	4766	5553	6	ensembl_havana	gene	167826922	167972023	145101	MLLT4	protein_coding
ENSG00000104067	3.21302	6.23371	55.1962	1.09078e-13	1.30029e-12	0.0634527	0.0644947	0.0346265	200	142	109	0.59844	0.34452	0.558375	3747	2204	3573	15	ensembl_havana	gene	29699367	29968865	269498	TJP1	protein_coding
ENSG00000100796	3.21267	6.79325	73.7892	8.69199e-18	2.55026e-16	0.452194	0.358355	0.409118	280	155	253	3.81454	3.68808	3.77385	4692	4635	4744	14	ensembl_havana	gene	91457611	91510554	52943	SMEK1	protein_coding
ENSG00000101577	3.21079	4.2393	48.5089	3.28786e-12	2.92181e-11	0.0452715	0.0304987	0.0373306	51	24	42	0.327549	0.37088	0.344114	733	848	787	18	ensembl_havana	gene	2916994	3013315	96321	LPIN2	protein_coding
ENSG00000137265	3.21078	0.729066	20.272	6.71769e-06	1.83513e-05	0.0173537	0.0310541	0	4	5	0	0.120119	0.117565	0.151728	55	55	71	6	ensembl_havana	gene	391739	411447	19708	IRF4	protein_coding
ENSG00000198042	3.21001	5.07724	49.6301	1.8564e-12	1.72383e-11	0.455734	0.511556	0.248904	88	69	48	4.06436	3.14612	3.70398	1559	1233	1452	8	ensembl_havana	gene	33484750	33501260	16510	MAK16	protein_coding
ENSG00000167548	3.20999	5.2497	56.927	4.52287e-14	5.83514e-13	0.255674	0.126006	0.172069	122	42	82	1.4833	1.91021	1.58869	1406	1850	1539	12	ensembl_havana	gene	49018975	49059774	40799	KMT2D	protein_coding
ENSG00000131873	3.20982	6.22561	72.1663	1.97806e-17	5.29939e-16	0.240095	0.155796	0.180866	214	97	161	1.70397	1.90875	1.66068	3017	3453	3005	15	ensembl_havana	gene	101175723	101251932	76209	CHSY1	protein_coding
ENSG00000106688	3.20918	1.95604	26.7629	2.30011e-07	8.29361e-07	0.0132185	0.00630779	0.0035295	15	5	4	0.0709789	0.0599176	0.0698861	160	138	161	9	ensembl_havana	gene	4490444	4587469	97025	SLC1A1	protein_coding
ENSG00000147118	3.20895	3.84352	43.7112	3.80589e-11	2.74843e-10	0.114484	0.0966547	0.0734821	39	23	25	0.817188	0.957461	0.832867	553	662	576	X	ensembl_havana	gene	47974851	48003978	29127	ZNF182	protein_coding
ENSG00000166833	3.20894	5.69018	62.104	3.25794e-15	5.3731e-14	0.0106479	0.0115913	0.0165478	96	73	149	0.121498	0.0925739	0.145546	2176	1694	2664	11	ensembl_havana	gene	19350724	20121598	770874	NAV2	protein_coding
ENSG00000135111	3.20715	1.43972	28.2818	1.0488e-07	4.031e-07	0.0307339	0.0263989	0.0430832	5	3	7	0.402262	0.221083	0.339109	130	73	112	12	ensembl_havana	gene	114670254	114684164	13910	TBX3	protein_coding
ENSG00000184575	3.20684	7.72545	68.6621	1.16866e-16	2.61811e-15	0.89748	1.07024	0.693656	491	409	379	9.16013	7.1867	8.01321	9955	7980	8900	12	ensembl_havana	gene	64404350	64451127	46777	XPOT	protein_coding
ENSG00000158321	3.20678	6.55394	65.886	4.77784e-16	9.25599e-15	0.0104537	0.0159903	0.0208627	146	156	291	0.133363	0.139065	0.149399	3700	3942	4236	7	ensembl_havana	gene	69598919	70793068	1194149	AUTS2	protein_coding
ENSG00000100393	3.20634	6.5348	68.7548	1.11497e-16	2.52421e-15	NA	NA	NA	258	134	185	NA	NA	NA	4271	3479	3992	NA	NA	NA	NA	NA	NA	NA	NA
ENSG00000125398	3.20626	1.06874	25.4858	4.45662e-07	1.52102e-06	0.047501	0.113336	0.0475625	3	5	3	0.693455	0.468076	0.701936	87	60	90	17	ensembl_havana	gene	72121020	72126420	5400	SOX9	protein_coding
ENSG00000112200	3.20593	5.27625	56.6202	5.28662e-14	6.7296e-13	0.0870764	0.0835934	0.0923178	85	57	90	0.946313	0.582466	0.965317	1835	1154	1913	6	ensembl_havana	gene	57086844	57170307	83463	ZNF451	protein_coding
ENSG00000205730	3.20576	2.00875	28.3481	1.01346e-07	3.91086e-07	0.0888677	0.0477079	0.15572	8	3	14	0.771703	1.06179	0.804349	138	194	147	16	ensembl_havana	gene	19113932	19121629	7697	ITPRIPL2	protein_coding
ENSG00000232712	3.20547	-0.193953	15.9707	6.43319e-05	0.000149287	0.00133044	0.00571388	0	1	3	0	0.0194227	0.0196652	0.0176942	29	30	27	20	havana	gene	21154023	21218289	64266	KIZ-AS1	antisense
ENSG00000116688	3.2049	6.00622	55.3399	1.01392e-13	1.21664e-12	0.438629	0.220327	0.508543	171	60	198	3.18945	3.30362	3.82082	2470	2614	3024	1	ensembl_havana	gene	11980181	12013514	33333	MFN2	protein_coding
ENSG00000177469	3.20484	5.00088	50.9554	9.44867e-13	9.32269e-12	0.454603	0.145268	0.333265	112	25	82	2.38248	3.48974	2.20528	1166	1745	1103	17	ensembl_havana	gene	42402452	42423517	21065	PTRF	protein_coding
ENSG00000197077	3.20415	4.01644	43.2999	4.69599e-11	3.3304e-10	0.0150237	0.0150054	0.00874603	43	30	25	0.115732	0.108967	0.125461	658	633	729	22	ensembl_havana	gene	24952730	25197448	244718	KIAA1671	protein_coding
ENSG00000004897	3.20396	5.40224	60.8988	6.00848e-15	9.36591e-14	0.0989508	0.131416	0.107435	83	77	90	1.2201	0.754793	1.19092	2033	1285	2028	17	ensembl_havana	gene	47117703	47189422	71719	CDC27	protein_coding
ENSG00000117620	3.20351	4.61003	50.4818	1.20274e-12	1.15947e-11	0.0882079	0.0963126	0.0643703	59	45	43	0.819597	0.677683	0.779138	1089	920	1058	1	ensembl_havana	gene	99969789	100026979	57190	SLC35A3	protein_coding
ENSG00000101265	3.20279	3.93294	41.4074	1.23587e-10	8.10738e-10	0.0764424	0.0392838	0.0922421	39	14	47	0.599916	0.685664	0.562875	608	710	583	20	ensembl_havana	gene	4780023	4823645	43622	RASSF2	protein_coding
ENSG00000108852	3.20278	4.74489	43.555	4.12202e-11	2.95911e-10	0.233952	0.0676967	0.176937	94	19	71	1.02487	1.82344	1.29215	818	1487	1054	17	ensembl_havana	gene	43875357	43909711	34354	MPP2	protein_coding
ENSG00000164251	3.20238	6.08408	68.2686	1.42676e-16	3.11948e-15	0.678503	0.642573	1.15495	130	86	221	8.63363	6.84285	6.71	3286	2661	2610	5	ensembl_havana	gene	76818933	76835315	16382	F2RL1	protein_coding
ENSG00000101935	3.20201	5.78181	64.8284	8.17118e-16	1.51521e-14	0.0291902	0.0497477	0.0532366	84	100	153	0.504335	0.32839	0.365622	2883	1918	2136	X	ensembl_havana	gene	110194186	110440233	246047	AMMECR1	protein_coding
ENSG00000205269	3.20138	3.68446	37.7231	8.15324e-10	4.62908e-09	0.0812575	0.0541054	0.0340588	43	20	18	0.543186	0.492532	0.458897	571	529	493	6	ensembl_havana	gene	11538278	11583524	45246	TMEM170B	protein_coding
ENSG00000111615	3.20072	4.96141	56.5951	5.3546e-14	6.79912e-13	0.238705	0.271024	0.362643	58	46	88	3.23204	2.18796	2.59691	1560	1079	1281	12	ensembl_havana	gene	75490861	75511636	20775	KRR1	protein_coding
ENSG00000198231	3.20023	6.89883	72.4186	1.74065e-17	4.76871e-16	0.475073	0.479286	0.554344	254	179	296	5.24349	3.58014	5.24218	5569	3885	5690	17	ensembl_havana	gene	63773603	63819317	45714	DDX42	protein_coding
ENSG00000129315	3.19979	5.37491	60.5553	7.15397e-15	1.09636e-13	0.272623	0.278773	0.284975	91	65	95	3.09317	2.06058	2.64739	2051	1396	1794	12	ensembl_havana	gene	48688458	48716998	28540	CCNT1	protein_coding
ENSG00000181704	3.19851	6.30571	68.8193	1.07912e-16	2.45378e-15	0.449871	0.468097	0.290048	205	149	132	3.64888	3.9054	3.33691	3303	3612	3087	X	ensembl_havana	gene	68498323	68537285	38962	YIPF6	protein_coding
ENSG00000149782	3.19743	5.29838	44.2887	2.8335e-11	2.10901e-10	0.460809	0.277762	0.543972	95	40	112	2.39299	5.06421	4.51577	980	2119	1890	11	ensembl_havana	gene	64251523	64269150	17627	PLCB3	protein_coding
ENSG00000110911	3.19739	6.3306	72.8235	1.41777e-17	3.96171e-16	0.342599	0.298756	0.315181	197	120	181	3.03085	2.64508	3.12327	3462	3087	3646	12	ensembl_havana	gene	50979401	51028566	49165	SLC11A2	protein_coding
ENSG00000145808	3.19734	5.06873	52.9843	3.36225e-13	3.62983e-12	0.0236466	0.0250593	0.0199873	77	57	65	0.242869	0.148736	0.254738	1571	983	1684	5	ensembl_havana	gene	129460265	129738683	278418	ADAMTS19	protein_coding
ENSG00000167601	3.19704	5.334	58.3096	2.23952e-14	3.07829e-13	0.299316	0.140914	0.138789	149	49	69	1.48553	2.0666	1.49712	1469	2088	1513	19	ensembl_havana	gene	41219203	41261766	42563	AXL	protein_coding
ENSG00000167972	3.19666	4.29631	42.9991	5.47657e-11	3.83465e-10	0.0751346	0.0396278	0.0435553	57	21	33	0.237556	0.949502	0.440218	358	1462	678	16	ensembl_havana	gene	2275881	2340746	64865	ABCA3	protein_coding
ENSG00000170144	3.19654	7.50402	65.4211	6.04872e-16	1.14617e-14	3.49661	3.73814	2.25395	466	348	300	32.443	25.7493	27.4393	8589	6965	7424	2	ensembl_havana	gene	177212563	177223958	11395	HNRNPA3	protein_coding
ENSG00000156970	3.1965	6.41453	54.3301	1.69489e-13	1.94486e-12	0.261713	0.309504	0.21078	184	152	148	3.5314	1.33291	2.81298	4932	1902	4015	15	ensembl_havana	gene	40161023	40221136	60113	BUB1B	protein_coding
ENSG00000139163	3.1956	6.02074	57.5418	3.30878e-14	4.40307e-13	0.187716	0.29299	0.126611	144	157	97	1.92406	1.62239	1.74141	2932	2526	2712	12	ensembl_havana	gene	22625075	22690665	65590	ETNK1	protein_coding
ENSG00000136010	3.19472	4.38154	49.5304	1.95317e-12	1.80815e-11	0.0448669	0.0793436	0.0634235	34	42	48	0.658322	0.414812	0.638311	991	638	982	12	ensembl_havana	gene	105019784	105084577	64793	ALDH1L2	protein_coding
ENSG00000101384	3.19468	4.68162	50.8472	9.98459e-13	9.80193e-12	0.131458	0.161308	0.108123	56	48	46	1.17227	0.883642	1.71249	992	764	1481	20	ensembl_havana	gene	10637684	10674107	36423	JAG1	protein_coding
ENSG00000136014	3.19426	8.49926	67.9066	1.71424e-16	3.64723e-15	2.49921	2.00091	1.66666	1021	571	680	18.2741	19.0457	18.4151	14830	15792	15273	12	ensembl_havana	gene	95516560	95551490	34930	USP44	protein_coding
ENSG00000103353	3.19405	6.84347	69.2663	8.60273e-17	2.01925e-15	1.28552	1.76124	1.00561	256	245	200	12.2905	11.6482	12.2463	4862	4708	4951	16	ensembl_havana	gene	23557362	23574389	17027	UBFD1	protein_coding
ENSG00000156869	3.1936	1.52955	24.5287	7.32112e-07	2.39832e-06	0.010332	0.0147911	0.00295582	7	7	2	0.0943643	0.0596326	0.0916075	127	82	126	1	ensembl_havana	gene	99708703	99766631	57928	FRRS1	protein_coding
ENSG00000102024	3.19331	8.73151	55.5921	8.9181e-14	1.08297e-12	0.828449	1.40708	0.59947	869	1031	628	9.71298	5.36032	10.4179	20239	11412	22185	X	ensembl_havana	gene	115561174	115650861	89687	PLS3	protein_coding
ENSG00000167595	3.19324	2.15681	27.9101	1.27084e-07	4.80922e-07	0.086265	0.0189993	0.0930209	13	2	14	0.464326	0.755242	0.532785	139	231	163	19	ensembl_havana	gene	35758143	35771028	12885	PROSER3	protein_coding
ENSG00000279519	3.19318	0.402555	19.4917	1.01036e-05	2.67767e-05	0	0.140316	0.130856	0	3	4	0.888143	0.692187	0.692012	54	43	43	2	havana	gene	36839922	36842539	2617	RP11-288C18.1	TEC
ENSG00000244234	3.19316	1.20684	26.1899	3.09431e-07	1.08939e-06	0.324691	0.15494	0.270926	6	2	5	2.479	2.10634	2.50565	91	79	94	5	havana	gene	178185719	178187299	1580	GMCL1P1	processed_pseudogene
ENSG00000153187	3.19306	8.02716	48.9313	2.65084e-12	2.39908e-11	3.4326	4.23687	2.829	537	463	442	50.604	15.6432	39.7673	15726	4967	12630	1	ensembl_havana	gene	244851166	244864542	13376	HNRNPU	protein_coding
ENSG00000184675	3.19289	3.87763	44.0822	3.14873e-11	2.31148e-10	0.128499	0.160221	0.124515	31	27	30	1.19776	1.21314	1.35984	574	594	666	X	ensembl_havana	gene	64185117	64205744	20627	AMER1	protein_coding
ENSG00000135018	3.19191	7.29829	62.8509	2.22967e-15	3.77653e-14	0.762143	0.751061	0.441905	430	296	249	6.75699	5.22918	5.53691	7573	5988	6342	9	ensembl_havana	gene	83659963	83708203	48240	UBQLN1	protein_coding
ENSG00000158195	3.1917	6.35079	68.9833	9.93005e-17	2.28366e-15	0.208949	0.138168	0.218186	210	97	219	1.56026	1.81828	1.71637	3115	3709	3502	1	ensembl_havana	gene	27404226	27490158	85932	WASF2	protein_coding
ENSG00000155974	3.19085	2.95877	27.6977	1.41829e-07	5.32292e-07	0.00411827	0.00535966	0.00112462	22	20	6	0.0336417	0.0237955	0.0304284	357	258	330	12	ensembl_havana	gene	66347431	66804186	456755	GRIP1	protein_coding
ENSG00000171488	3.19051	2.81005	34.8559	3.55036e-09	1.78214e-08	0.0137472	0.00984009	0.0062568	22	11	10	0.0849321	0.0858971	0.0944937	270	279	307	1	ensembl_havana	gene	89633072	89769903	136831	LRRC8C	protein_coding
ENSG00000204843	3.18996	5.78368	58.8318	1.71744e-14	2.42562e-13	0.381446	0.288863	0.354262	138	73	128	2.72865	2.64476	4.19895	1961	1942	3084	2	ensembl_havana	gene	74361154	74392087	30933	DCTN1	protein_coding
ENSG00000144893	3.18913	2.86497	36.6993	1.37828e-09	7.50219e-09	0.0048667	0.00383189	0.00316745	20	11	13	0.0350339	0.0395642	0.0330816	286	330	276	3	ensembl_havana	gene	151085697	151437072	351375	MED12L	protein_coding
ENSG00000121644	3.18908	7.2565	73.1155	1.2228e-17	3.47019e-16	0.594419	0.488755	0.524987	390	224	344	5.23812	4.52748	4.89646	6827	6029	6522	1	ensembl_havana	gene	244652935	244709033	56098	DESI2	protein_coding
ENSG00000069869	3.18867	3.26749	36.5139	1.51578e-09	8.19181e-09	0.0102505	0.0124733	0.00923743	20	17	18	0.132358	0.0636357	0.1078	513	252	427	15	ensembl_havana	gene	55826922	55993746	166824	NEDD4	protein_coding
ENSG00000229211	3.18837	-0.211017	17.088	3.56865e-05	8.62688e-05	0	0.224592	0.157087	0	2	2	1.14515	0.966212	1.1978	29	25	31	8	havana	gene	31219894	31220984	1090	KCTD9P6	processed_pseudogene
ENSG00000132718	3.18828	3.71139	38.1016	6.71535e-10	3.87437e-09	0.143113	0.0714691	0.0866456	43	15	26	0.983483	0.775632	0.926261	587	473	565	1	ensembl_havana	gene	155859509	155885199	25690	SYT11	protein_coding
ENSG00000170325	3.18817	3.55607	40.9004	1.60191e-10	1.03188e-09	0.0190688	0.0225509	0.0240743	23	19	29	0.195742	0.183819	0.221344	469	450	542	11	ensembl_havana	gene	129899706	130002835	103129	PRDM10	protein_coding
ENSG00000116962	3.18796	5.29709	49.9967	1.54003e-12	1.45078e-11	0.0947553	0.089063	0.063252	99	65	66	0.723695	0.484309	1.15884	1502	1027	2458	1	ensembl_havana	gene	235975830	236065162	89332	NID1	protein_coding
ENSG00000121406	3.18774	3.87519	43.4668	4.3121e-11	3.07976e-10	0.0679103	0.105321	0.110497	24	26	39	1.03414	0.701254	0.832093	726	503	597	19	ensembl_havana	gene	57527325	57557542	30217	ZNF549	protein_coding
ENSG00000079482	3.1865	2.68299	32.1845	1.40202e-08	6.30197e-08	0.00196521	0.00312595	0.00437279	9	10	20	0.0251721	0.0329209	0.0265667	229	306	247	X	ensembl_havana	gene	68042344	68433913	391569	OPHN1	protein_coding
ENSG00000106278	3.18636	8.02391	59.8789	1.00875e-14	1.49189e-13	0.285086	0.314838	0.203443	630	486	449	2.96435	1.67797	2.78379	13013	7526	12489	7	ensembl_havana	gene	121873089	122062036	188947	PTPRZ1	protein_coding
ENSG00000259768	3.18625	1.73827	29.7259	4.97655e-08	2.02979e-07	0.00608535	0.00290389	0.0054162	9	3	8	0.0520777	0.0446407	0.0349708	153	134	105	16	havana	gene	72665170	72791624	126454	RP5-991G20.1	antisense
ENSG00000136738	3.18619	4.73998	51.6976	6.47402e-13	6.57927e-12	0.0666969	0.0937769	0.0596279	56	55	50	0.729668	0.561582	0.692266	1217	957	1180	10	ensembl_havana	gene	17644125	17715914	71789	STAM	protein_coding
ENSG00000011426	3.18587	5.93559	50.5502	1.16153e-12	1.12271e-11	0.159017	0.248689	0.125773	119	130	94	2.17413	0.794672	2.19319	3232	1207	3332	7	ensembl_havana	gene	36389806	36453791	63985	ANLN	protein_coding
ENSG00000008513	3.18572	3.16255	38.2393	6.25805e-10	3.62779e-09	0.013874	0.0125443	0.0175477	19	12	24	0.14189	0.135635	0.122293	386	377	340	8	ensembl_havana	gene	133454848	133571940	117092	ST3GAL1	protein_coding
ENSG00000175455	3.18532	6.15577	63.3599	1.7219e-15	2.9917e-14	0.221414	0.294058	0.157594	166	154	118	2.09627	2.01555	1.84094	3122	3067	2802	3	ensembl_havana	gene	123897305	123961408	64103	CCDC14	protein_coding
ENSG00000164292	3.18431	4.16376	45.1205	1.85272e-11	1.43784e-10	0.0293076	0.0353315	0.0293455	38	32	38	0.318755	0.303997	0.235538	821	800	620	5	ensembl_havana	gene	95713522	95824383	110861	RHOBTB3	protein_coding
ENSG00000071189	3.1836	5.23984	58.3196	2.22818e-14	3.06603e-13	0.0468222	0.056403	0.0457393	82	69	80	0.466811	0.446476	0.435956	1624	1587	1550	7	ensembl_havana	gene	17790761	17940501	149740	SNX13	protein_coding
ENSG00000155846	3.18348	3.76228	41.5353	1.15762e-10	7.63255e-10	0.0205659	0.017665	0.024711	30	18	36	0.171514	0.189821	0.213411	497	562	632	5	ensembl_havana	gene	149730298	149855022	124724	PPARGC1B	protein_coding
ENSG00000196376	3.18208	2.87207	36.7669	1.33133e-09	7.2733e-09	0.00291851	0.00328277	0.00396596	14	11	19	0.0305382	0.0281428	0.0340913	291	274	332	6	ensembl_havana	gene	117907526	118317676	410150	SLC35F1	protein_coding
ENSG00000128052	3.18176	5.41618	43.7654	3.70199e-11	2.67978e-10	0.275859	0.150691	0.121753	152	58	67	2.14424	1.20715	1.48576	2347	1350	1662	4	ensembl_havana	gene	55078477	55125589	47112	KDR	protein_coding
ENSG00000276043	3.18171	1.73112	29.6132	5.27454e-08	2.14364e-07	0.0115789	0.00828809	0.0101447	8	4	7	0.0735898	0.101976	0.105515	101	143	148	19	ensembl_havana	gene	4903080	4962154	59074	UHRF1	protein_coding
ENSG00000169871	3.1803	2.20191	30.1321	4.03603e-08	1.67166e-07	0.108625	0.136068	0.149553	8	7	11	0.991122	1.79292	0.949737	145	268	142	7	ensembl_havana	gene	101085439	101091736	6297	TRIM56	protein_coding
ENSG00000130477	3.18011	6.24654	71.03	3.51832e-17	8.92632e-16	0.168966	0.151884	0.196727	172	108	200	1.47764	1.66838	1.53393	2988	3447	3170	19	ensembl_havana	gene	17601328	17688365	87037	UNC13A	protein_coding
ENSG00000164118	3.17993	4.60996	51.5129	7.11287e-13	7.16843e-12	0.108376	0.0985073	0.0826791	63	40	48	0.898026	0.85859	0.85922	1037	1013	1014	4	ensembl_havana	gene	174283677	174333380	49703	CEP44	protein_coding
ENSG00000176225	3.17973	4.00542	38.7655	4.77907e-10	2.83641e-09	0.0186102	0.0205869	0.00889362	44	34	21	0.153728	0.118992	0.146462	722	571	703	18	ensembl_havana	gene	70003793	70205945	202152	RTTN	protein_coding
ENSG00000147041	3.17967	2.45243	30.5761	3.21016e-08	1.35364e-07	0.00419686	0.0150203	0.00700381	6	15	10	0.108453	0.0392881	0.0816572	308	114	237	X	ensembl_havana	gene	38006582	38128819	122237	SYTL5	protein_coding
ENSG00000065883	3.17958	5.3679	58.7563	1.78457e-14	2.5068e-13	0.0616137	0.0540879	0.0494712	106	65	85	0.55157	0.429582	0.521381	1885	1500	1821	7	ensembl_havana	gene	39950037	40097134	147097	CDK13	protein_coding
ENSG00000197081	3.17909	5.90706	63.3374	1.7417e-15	3.02321e-14	0.0734186	0.0949331	0.0681779	124	112	115	0.690303	0.481339	1.06568	2316	1650	3654	6	ensembl_havana	gene	159969099	160113507	144408	IGF2R	protein_coding
ENSG00000132561	3.17883	4.55014	47.3504	5.9366e-12	5.03462e-11	0.0310682	0.0393728	0.0158092	61	54	31	0.217677	0.260476	0.260661	849	1038	1039	8	ensembl_havana	gene	97868840	98036716	167876	MATN2	protein_coding
ENSG00000237682	3.17817	3.39712	37.4845	9.21421e-10	5.18934e-09	0.859315	1.57189	1.05163	18	23	22	11.4875	10.2083	9.12399	478	434	388	X	havana	gene	101537485	101539276	1791	RP3-514P16.1	processed_pseudogene
ENSG00000128641	3.17766	5.52643	54.8581	1.29552e-13	1.52536e-12	0.0474472	0.0475472	0.0489339	100	70	103	0.583992	0.266267	0.526324	2445	1139	2252	2	ensembl_havana	gene	191245185	191425389	180204	MYO1B	protein_coding
ENSG00000072422	3.17757	3.49996	39.114	3.99764e-10	2.4048e-09	0.0181365	0.0148365	0.0162142	28	16	25	0.167274	0.122549	0.161443	513	384	506	10	ensembl_havana	gene	60869438	61001440	132002	RHOBTB1	protein_coding
ENSG00000165379	3.17728	1.07224	22.0088	2.71409e-06	7.9932e-06	0.00143953	0	0.0025945	5	0	9	0.0123193	0.0154618	0.00581443	85	109	41	14	ensembl_havana	gene	41607570	41904549	296979	LRFN5	protein_coding
ENSG00000173281	3.17666	5.45123	57.6729	3.09533e-14	4.14939e-13	0.870702	0.3276	0.581219	156	41	104	5.20359	5.78594	4.20089	1852	2104	1528	8	ensembl_havana	gene	9136255	9151574	15319	PPP1R3B	protein_coding
ENSG00000238018	3.17649	0.0167644	19.6341	9.37782e-06	2.49878e-05	0.0960155	0.0687269	0.0961398	2	1	2	0.966694	0.875178	0.614835	40	37	26	2	havana	gene	54661011	54662792	1781	AC093110.3	antisense
ENSG00000152413	3.17642	5.50911	60.4002	7.74067e-15	1.17538e-13	0.0670337	0.0518725	0.071958	111	60	119	0.55573	0.542723	0.622606	1828	1824	2093	5	ensembl_havana	gene	79372636	79514217	141581	HOMER1	protein_coding
ENSG00000088756	3.17624	3.36279	34.3931	4.50327e-09	2.21762e-08	0.0101132	0.015136	0.00690431	22	23	15	0.122417	0.0659088	0.101895	529	291	450	18	ensembl_havana	gene	6729718	6915716	185998	ARHGAP28	protein_coding
ENSG00000056097	3.17583	5.83148	49.3306	2.16261e-12	1.9919e-11	0.146584	0.154339	0.0738602	155	114	78	1.25111	0.709639	1.41333	2628	1523	3034	5	ensembl_havana	gene	32354350	32444761	90411	ZFR	protein_coding
ENSG00000138780	3.17575	4.8773	53.4603	2.63868e-13	2.9144e-12	0.0344592	0.050212	0.0394329	56	57	64	0.454737	0.286202	0.388275	1468	944	1281	4	ensembl_havana	gene	105708778	105847728	138950	GSTCD	protein_coding
ENSG00000095261	3.17573	5.81101	60.8598	6.12863e-15	9.51585e-14	0.441693	0.449748	0.317683	142	101	102	4.23092	2.9563	3.7584	2702	1929	2453	9	ensembl_havana	gene	120815496	120842984	27488	PSMD5	protein_coding
ENSG00000134324	3.1754	4.22993	44.7949	2.18794e-11	1.67512e-10	0.0348139	0.0171577	0.0234298	61	21	41	0.213179	0.226924	0.222649	742	807	792	2	ensembl_havana	gene	11677595	11827409	149814	LPIN1	protein_coding
ENSG00000078687	3.17539	3.98887	35.2748	2.86315e-09	1.46673e-08	0.0187886	0.0198806	0.0621643	23	17	76	0.269766	0.276104	0.245051	656	686	609	17	ensembl_havana	gene	78004168	78108835	104667	TNRC6C	protein_coding
ENSG00000050344	3.17537	6.5752	70.5526	4.48162e-17	1.11832e-15	0.627446	0.575435	0.434382	256	164	177	4.96738	5.18057	4.51283	4026	4290	3738	7	ensembl_havana	gene	26152240	26187125	34885	NFE2L3	protein_coding
ENSG00000173517	3.17535	5.45103	61.6385	4.12669e-15	6.68465e-14	0.0224802	0.0256691	0.033496	84	67	125	0.255029	0.216378	0.260616	1893	1641	1977	15	ensembl_havana	gene	77100656	77420144	319488	PEAK1	protein_coding
ENSG00000013016	3.17427	4.15964	37.7395	8.08504e-10	4.59322e-09	0.185079	0.0348626	0.114605	76	10	47	0.762522	1.17106	0.729326	622	976	608	2	ensembl_havana	gene	31234337	31269447	35110	EHD3	protein_coding
ENSG00000108061	3.17377	5.14494	57.5333	3.32302e-14	4.41879e-13	0.0635904	0.0871332	0.0718592	70	67	79	0.742672	0.561721	0.703875	1624	1255	1573	10	ensembl_havana	gene	110919547	111013667	94120	SHOC2	protein_coding
ENSG00000056277	3.17349	4.64057	52.3914	4.54715e-13	4.74841e-12	0.0658819	0.0795207	0.076315	51	43	59	0.755648	0.585555	0.666218	1162	920	1047	X	ensembl_havana	gene	130202711	130268899	66188	ZNF280C	protein_coding
ENSG00000233830	3.17242	4.41053	46.3755	9.76268e-12	7.94599e-11	7.60293	6.60189	4.36798	61	37	35	59.0416	52.8121	52.6145	941	860	857	7	havana	gene	27458163	27458849	686	EIF4HP1	processed_pseudogene
ENSG00000135541	3.17208	3.39585	38.199	6.38862e-10	3.69642e-09	0.0087799	0.0131404	0.00719285	22	23	18	0.0940221	0.0739329	0.0894441	468	376	455	6	ensembl_havana	gene	135283532	135497776	214244	AHI1	protein_coding
ENSG00000137642	3.1717	6.15873	59.7797	1.06092e-14	1.56269e-13	0.0800888	0.0930716	0.055663	170	138	118	0.732585	0.441021	0.942851	3089	1900	4063	11	ensembl_havana	gene	121452203	121633693	181490	SORL1	protein_coding
ENSG00000148606	3.17129	5.35691	44.7885	2.19513e-11	1.67921e-10	0.180096	0.0893243	0.133472	127	44	94	1.30067	0.820961	1.51298	1822	1175	2166	10	ensembl_havana	gene	77969251	78029545	60294	POLR3A	protein_coding
ENSG00000114790	3.17128	3.83221	43.3334	4.6164e-11	3.28035e-10	0.019372	0.0214704	0.0200228	31	24	32	0.194096	0.170264	0.185611	617	553	603	3	ensembl_havana	gene	154121003	154257827	136824	ARHGEF26	protein_coding
ENSG00000111266	3.17056	6.02552	60.1514	8.78332e-15	1.31396e-13	0.162911	0.102728	0.180599	168	74	186	1.12861	1.42759	1.39666	2312	2988	2924	12	ensembl_havana	gene	12474210	12562383	88173	DUSP16	protein_coding
ENSG00000143344	3.16888	1.77652	28.5604	9.08188e-08	3.53236e-07	0.00321605	0.00125564	0.00204922	11	3	7	0.0200164	0.0188705	0.0195858	136	131	136	1	ensembl_havana	gene	183636085	183928531	292446	RGL1	protein_coding
ENSG00000149480	3.16866	6.24695	68.6272	1.18949e-16	2.66151e-15	1.71479	1.46157	2.09416	173	103	211	15.5382	14.363	17.2888	3114	2941	3541	11	ensembl_havana	gene	62593214	62601840	8626	MTA2	protein_coding
ENSG00000089250	3.16864	1.79482	30.3055	3.69077e-08	1.53918e-07	0.00175189	0.00300956	0.00315748	5	6	9	0.024517	0.0191621	0.0274414	139	111	159	12	ensembl_havana	gene	117208142	117452170	244028	NOS1	protein_coding
ENSG00000038382	3.16769	5.2474	58.1428	2.43765e-14	3.32409e-13	0.0202514	0.0207982	0.0171919	92	66	78	0.178296	0.172118	0.171966	1609	1587	1586	5	ensembl_havana	gene	14143702	14532128	388426	TRIO	protein_coding
ENSG00000103995	3.16767	4.31552	48.4683	3.35667e-12	2.97424e-11	0.0348212	0.0461107	0.0392246	40	37	45	0.35146	0.344845	0.379491	802	804	885	15	ensembl_havana	gene	48712928	48811146	98218	CEP152	protein_coding
ENSG00000198586	3.16724	6.15773	68.2218	1.46101e-16	3.17393e-15	0.0711061	0.0590405	0.0484147	200	116	136	0.558762	0.539174	0.491928	3122	3078	2809	2	ensembl_havana	gene	170990823	171231314	240491	TLK1	protein_coding
ENSG00000213639	3.16564	6.69361	60.6474	6.82709e-15	1.05069e-13	0.378341	0.555942	0.29205	227	233	175	4.36713	2.9341	3.50722	5205	3573	4272	2	ensembl_havana	gene	28751640	28802940	51300	PPP1CB	protein_coding
ENSG00000166908	3.16531	5.1825	57.2571	3.82416e-14	5.03366e-13	0.705299	0.529838	0.538399	101	53	77	5.50153	5.38111	4.94634	1565	1564	1438	12	ensembl_havana	gene	57591174	57603418	12244	PIP4K2C	protein_coding
ENSG00000250391	3.16495	-0.0112736	17.9635	2.25185e-05	5.62529e-05	0	0.190066	0.199408	0	2	3	1.43696	0.915801	0.948268	43	28	29	5	havana	gene	99948295	99949583	1288	CTD-2160D9.1	processed_pseudogene
ENSG00000116260	3.16495	6.10495	52.9551	3.41268e-13	3.67325e-12	0.281553	0.206509	0.330644	162	83	190	1.59933	2.89003	3.02456	1828	3375	3533	1	ensembl_havana	gene	180154834	180204030	49196	QSOX1	protein_coding
ENSG00000113361	3.16477	3.2693	38.2798	6.12934e-10	3.55645e-09	0.0119984	0.0171767	0.0113816	19	19	18	0.121755	0.083385	0.168594	383	268	542	5	ensembl_havana	gene	31193750	31329146	135396	CDH6	protein_coding
ENSG00000174010	3.16467	5.17594	55.4618	9.5292e-14	1.1518e-12	0.188841	0.177412	0.131966	96	63	67	1.57152	1.35493	1.51155	1587	1398	1560	X	ensembl_havana	gene	23983720	24027186	43466	KLHL15	protein_coding
ENSG00000141446	3.16409	5.34999	60.1994	8.57176e-15	1.28533e-13	0.106276	0.0974394	0.1375	89	57	115	1.10486	1.02724	0.90993	1838	1746	1547	18	ensembl_havana	gene	21529281	21600884	71603	ESCO1	protein_coding
ENSG00000148200	3.1639	6.95212	68.6003	1.20586e-16	2.69473e-15	0.0999628	0.0780571	0.116269	297	162	345	0.811417	0.874757	0.927754	4789	5275	5596	9	ensembl_havana	gene	124517275	124771310	254035	NR6A1	protein_coding
ENSG00000131747	3.16359	7.89559	53.8369	2.17839e-13	2.45217e-12	1.33043	1.9961	1.14309	458	480	393	16.166	6.22728	21.4687	11055	4351	15004	17	ensembl_havana	gene	40388516	40417950	29434	TOP2A	protein_coding
ENSG00000135503	3.16354	4.99298	50.3364	1.29524e-12	1.23944e-11	0.210879	0.0997313	0.122543	112	37	65	1.17626	1.27092	1.27709	1241	1370	1377	12	ensembl_havana	gene	51951667	51997078	45411	ACVR1B	protein_coding
ENSG00000164347	3.163	5.37746	57.1393	4.06016e-14	5.30211e-13	0.212981	0.177637	0.148353	115	67	80	1.80216	1.44447	1.56361	1933	1583	1714	5	ensembl_havana	gene	74721204	74767371	46167	GFM2	protein_coding
ENSG00000181690	3.16158	4.74393	52.0646	5.37049e-13	5.51947e-12	0.108531	0.1141	0.0933893	64	47	55	1.03209	0.947478	0.850342	1209	1134	1018	8	ensembl_havana	gene	56160904	56211324	50420	PLAG1	protein_coding
ENSG00000175166	3.1609	7.21726	71.3995	2.91749e-17	7.52796e-16	2.7192	2.79237	3.02892	329	236	366	25.7087	21.0125	30.5988	6179	5160	7516	3	ensembl_havana	gene	184298709	184309054	10345	PSMD2	protein_coding
ENSG00000059728	3.16069	2.01327	28.3262	1.02501e-07	3.94957e-07	0.0245603	0.0243415	0.00567509	13	9	3	0.122686	0.170343	0.153549	129	183	165	2	ensembl_havana	gene	69897688	69942945	45257	MXD1	protein_coding
ENSG00000119737	3.16036	0.0462761	17.1029	3.54082e-05	8.56529e-05	0.0241667	0.0518949	0	2	3	0	0.249396	0.184558	0.196415	41	31	33	2	ensembl_havana	gene	53852913	53859989	7076	GPR75	protein_coding
ENSG00000101333	3.16032	4.26535	44.5748	2.44825e-11	1.85104e-10	0.0126446	0.00801222	0.00747202	61	27	36	0.0879667	0.0771088	0.081684	843	755	800	20	ensembl_havana	gene	9068763	9481242	412479	PLCB4	protein_coding
ENSG00000141646	3.15974	6.50138	63.9813	1.25604e-15	2.24887e-14	0.369772	0.371631	0.231218	245	172	153	3.1827	2.51864	2.86073	4189	3387	3848	18	ensembl_havana	gene	51028394	51085045	56651	SMAD4	protein_coding
ENSG00000277103	3.15951	0.659867	22.9372	1.67382e-06	5.11138e-06	0.320632	0.153003	0.535078	3	1	5	4.03519	2.84356	2.26374	75	54	43	9	havana	gene	97151894	97152694	800	RP11-520B13.8	processed_pseudogene
ENSG00000103449	3.1589	6.13904	66.2365	3.99929e-16	7.83956e-15	0.977672	0.723664	1.06237	176	91	191	7.97251	7.74551	8.79153	2851	2830	3213	16	ensembl_havana	gene	51135975	51151367	15392	SALL1	protein_coding
ENSG00000114796	3.1588	4.76587	51.653	6.62309e-13	6.72325e-12	0.101395	0.100106	0.129533	58	40	74	0.933726	1.14385	0.884363	1061	1328	1027	3	ensembl_havana	gene	183635568	183684477	48909	KLHL24	protein_coding
ENSG00000188517	3.15863	2.30028	28.9228	7.53213e-08	2.97301e-07	0.00156426	0.000746455	0.0038287	9	3	22	0.0215238	0.012417	0.0166946	246	145	195	4	ensembl_havana	gene	108810721	109302657	491936	COL25A1	protein_coding
ENSG00000116062	3.1586	7.21501	39.3059	3.62343e-10	2.19638e-09	0.332094	0.252132	0.163646	445	236	219	3.05052	1.0755	2.86727	8120	2925	7800	2	ensembl_havana	gene	47695530	47810101	114571	MSH6	protein_coding
ENSG00000147050	3.1581	6.26786	62.3466	2.88035e-15	4.78507e-14	0.0889212	0.0587921	0.049703	249	115	139	0.641069	0.516061	0.563249	3566	2933	3202	X	ensembl_havana	gene	44873177	45112602	239425	KDM6A	protein_coding
ENSG00000141441	3.15784	3.2289	37.2361	1.04657e-09	5.82383e-09	0.00494792	0.00425001	0.00668834	20	12	27	0.0462045	0.0440031	0.0515474	371	361	423	18	ensembl_havana	gene	32124877	32470484	345607	GAREM	protein_coding
ENSG00000261799	3.15769	1.71085	23.8824	1.02403e-06	3.26235e-06	0.215846	0.270375	0.0810468	8	7	3	2.41763	1.11665	1.62139	178	84	122	12	havana	gene	273954	277123	3169	RP11-283I3.6	sense_overlapping
ENSG00000082438	3.15721	2.29988	33.138	8.5843e-09	4.00711e-08	0.00539855	0.00386423	0.00540554	12	6	12	0.0491443	0.0401197	0.0429904	217	181	194	2	ensembl_havana	gene	164653624	164843679	190055	COBLL1	protein_coding
ENSG00000130779	3.15655	4.1557	42.9178	5.70877e-11	3.98497e-10	0.0305364	0.0202385	0.0198177	54	25	35	0.230867	0.186394	0.206403	811	669	741	12	ensembl_havana	gene	122271432	122422632	151200	CLIP1	protein_coding
ENSG00000108389	3.15638	5.00963	50.6163	1.12311e-12	1.08789e-11	0.219962	0.16823	0.301707	73	39	100	1.85359	2.03686	2.15063	1222	1372	1449	17	ensembl_havana	gene	58489529	58517905	28376	MTMR4	protein_coding
ENSG00000067955	3.15614	5.27562	53.5744	2.4898e-13	2.76846e-12	0.0986441	0.137814	0.0892516	83	81	75	1.08829	0.941005	0.842417	1819	1607	1439	16	ensembl_havana	gene	67029116	67101058	71942	CBFB	protein_coding
ENSG00000107186	3.15591	5.43948	52.5739	4.14365e-13	4.36463e-12	0.0521215	0.0584258	0.0369261	106	83	75	0.53318	0.302349	0.500155	2154	1248	2065	9	ensembl_havana	gene	13105704	13279590	173886	MPDZ	protein_coding
ENSG00000181450	3.15572	4.91705	52.9589	3.40596e-13	3.66931e-12	0.0615553	0.0494339	0.0473537	82	46	63	0.542655	0.430885	0.44002	1436	1165	1190	1	ensembl_havana	gene	227563543	227677443	113900	ZNF678	protein_coding
ENSG00000205726	3.1553	6.68351	71.3952	2.92378e-17	7.5335e-16	NA	NA	NA	255	170	224	NA	NA	NA	4525	4034	4429	NA	NA	NA	NA	NA	NA	NA	NA
ENSG00000153815	3.15529	5.52489	60.3387	7.98631e-15	1.20664e-13	0.0413731	0.0257118	0.0359673	129	56	112	0.255741	0.402477	0.265248	1584	2547	1679	16	ensembl_havana	gene	81445170	81711762	266592	CMIP	protein_coding
ENSG00000172943	3.15524	4.96286	55.1802	1.09971e-13	1.31008e-12	0.0517815	0.0545068	0.0594732	68	50	78	0.49374	0.457729	0.529256	1288	1220	1411	X	ensembl_havana	gene	53936676	54048958	112282	PHF8	protein_coding
ENSG00000127947	3.15469	7.35186	67.8585	1.75659e-16	3.73295e-15	0.378452	0.342931	0.24652	455	288	296	3.10769	2.76909	2.6422	7422	6757	6449	7	ensembl_havana	gene	77537275	77640071	102796	PTPN12	protein_coding
ENSG00000118707	3.15431	6.70938	69.0324	9.68603e-17	2.24457e-15	1.27446	0.825509	1.01671	305	138	243	9.25965	9.06894	9.05635	4402	4405	4400	20	ensembl_havana	gene	36573488	36593950	20462	TGIF2	protein_coding
ENSG00000197410	3.15361	0.263187	21.0204	4.5443e-06	1.28662e-05	0.000658519	0.000942723	0.000659372	2	2	2	0.00712729	0.00584016	0.00762272	43	36	47	4	ensembl_havana	gene	154232037	154491716	259679	DCHS2	protein_coding
ENSG00000184613	3.15297	6.52004	62.6484	2.47103e-15	4.1544e-14	0.0537522	0.0517937	0.030637	260	175	148	0.420874	0.332779	0.433308	4044	3267	4255	12	ensembl_havana	gene	44508275	44921848	413573	NELL2	protein_coding
ENSG00000137941	3.15284	2.52221	34.3256	4.66211e-09	2.28903e-08	0.00573744	0.0118641	0.00765982	9	13	12	0.0789456	0.0577932	0.0828997	246	184	264	1	ensembl_havana	gene	83865028	83999150	134122	TTLL7	protein_coding
ENSG00000070159	3.15284	2.99326	33.3891	7.54452e-09	3.5703e-08	0.0160081	0.0059783	0.0174226	23	6	25	0.112119	0.121394	0.101822	320	354	297	9	ensembl_havana	gene	109375466	109498313	122847	PTPN3	protein_coding
ENSG00000127080	3.15244	2.17604	28.9227	7.53264e-08	2.97301e-07	0.0239665	0.00428874	0.0194979	16	2	13	0.125927	0.165316	0.107723	167	224	146	9	ensembl_havana	gene	92613184	92670265	57081	IPPK	protein_coding
ENSG00000133059	3.15219	4.30021	47.6538	5.08532e-12	4.37179e-11	0.0557128	0.0513992	0.0607436	45	29	49	0.636335	0.460546	0.41774	1021	755	685	1	ensembl_havana	gene	205142505	205211566	69061	DSTYK	protein_coding
ENSG00000145685	3.15175	5.80563	54.6109	1.46918e-13	1.7154e-12	0.0474333	0.021059	0.0571139	158	49	190	0.344873	0.367862	0.330209	2282	2487	2233	5	ensembl_havana	gene	78485215	78770021	284806	LHFPL2	protein_coding
ENSG00000162512	3.15169	5.15153	48.6074	3.12685e-12	2.78963e-11	0.221947	0.105912	0.228771	102	34	105	1.27393	1.96944	1.567	1163	1837	1462	1	ensembl_havana	gene	30869467	30908761	39294	SDC3	protein_coding
ENSG00000175893	3.15095	4.20334	43.0392	5.36539e-11	3.7626e-10	0.043581	0.0609042	0.0322086	42	41	31	0.413183	0.396217	0.371583	791	775	727	9	ensembl_havana	gene	14611071	14693471	82400	ZDHHC21	protein_coding
ENSG00000169635	3.15094	4.63715	40.2033	2.28856e-10	1.43161e-09	0.133051	0.104221	0.180983	53	29	72	0.810063	1.98766	1.10425	641	1607	893	22	ensembl_havana	gene	21417404	21451463	34059	HIC2	protein_coding
ENSG00000152527	3.1507	3.36811	38.335	5.9583e-10	3.46951e-09	0.0124282	0.0196647	0.0150641	19	21	23	0.141263	0.137937	0.134036	429	428	416	2	ensembl_havana	gene	43637273	43767987	130714	PLEKHH2	protein_coding
ENSG00000116704	3.15063	2.90513	34.0106	5.48122e-09	2.65395e-08	0.0202955	0.0424645	0.0203218	13	19	13	0.265638	0.193069	0.248389	338	251	323	1	ensembl_havana	gene	66999332	67054099	54767	SLC35D1	protein_coding
ENSG00000189308	3.15034	3.83286	42.0427	8.93004e-11	5.99433e-10	0.0215928	0.0321008	0.0291049	26	27	35	0.228269	0.241419	0.259767	546	590	635	4	ensembl_havana	gene	82909973	83012926	102953	LIN54	protein_coding
ENSG00000135749	3.14989	6.24638	70.0888	5.66926e-17	1.38989e-15	0.0583195	0.036061	0.0537343	213	92	196	0.423146	0.501699	0.375471	3070	3719	2784	1	ensembl_havana	gene	232983435	233295713	312278	PCNXL2	protein_coding
ENSG00000102241	3.14957	6.63429	67.6391	1.96332e-16	4.12411e-15	1.35531	1.47521	1.08228	242	184	193	12.777	9.22171	12.8939	4532	3342	4674	X	ensembl_havana	gene	136497079	136512346	15267	HTATSF1	protein_coding
ENSG00000122591	3.14952	7.27824	71.1865	3.25009e-17	8.29207e-16	0.187097	0.248222	0.330759	273	253	482	2.54301	2.05064	2.06734	7371	6073	6124	7	ensembl_havana	gene	22889371	23014130	124759	FAM126A	protein_coding
ENSG00000151726	3.14885	3.19156	25.5597	4.28894e-07	1.46765e-06	0.0516207	0.0292159	0.00721221	43	17	6	0.240522	0.234817	0.182129	398	397	308	4	ensembl_havana	gene	184755595	184826818	71223	ACSL1	protein_coding
ENSG00000123643	3.1485	3.92078	31.4194	2.07896e-08	9.06697e-08	0.0695325	0.0176962	0.0974715	45	8	63	0.466707	0.499416	0.456668	600	656	600	5	ensembl_havana	gene	151437046	151492381	55335	SLC36A1	protein_coding
ENSG00000143469	3.14833	3.83901	42.4645	7.19752e-11	4.92033e-10	0.0113689	0.0141754	0.0110164	31	27	30	0.0972937	0.116185	0.110195	527	643	610	1	ensembl_havana	gene	209938174	210171315	233141	SYT14	protein_coding
ENSG00000082397	3.14831	4.02897	44.0872	3.14075e-11	2.30935e-10	0.0132745	0.0138674	0.0132917	37	27	37	0.122632	0.102171	0.137666	679	578	779	18	ensembl_havana	gene	5392381	5630700	238319	EPB41L3	protein_coding
ENSG00000156671	3.14762	5.17042	55.3097	1.02962e-13	1.23466e-12	0.109808	0.0904632	0.0663848	106	61	64	0.754071	0.795713	0.773059	1446	1559	1515	10	ensembl_havana	gene	75099586	75182123	82537	SAMD8	protein_coding
ENSG00000139651	3.1472	5.1919	56.8714	4.65262e-14	5.98913e-13	0.562473	0.406851	0.563201	95	48	95	4.6258	4.56829	4.2959	1552	1566	1473	12	ensembl_havana	gene	53180700	53195141	14441	ZNF740	protein_coding
ENSG00000196549	3.14657	4.04183	36.0449	1.92818e-09	1.02052e-08	0.016607	0.0383455	0.0112644	31	50	21	0.20981	0.119831	0.21163	778	454	802	3	ensembl_havana	gene	155024124	155183729	159605	MME	protein_coding
ENSG00000224470	3.14514	5.83297	53.4923	2.59607e-13	2.87433e-12	0.298234	0.174518	0.455559	137	56	209	2.4339	2.71464	2.55955	2221	2531	2387	16	ensembl_havana	gene	71845991	71885268	39277	ATXN1L	protein_coding
ENSG00000164985	3.14369	8.53413	43.6587	3.90926e-11	2.81749e-10	1.47684	3.01881	0.827808	811	1158	454	16.6565	11.2753	13.9275	18170	12567	15527	9	ensembl_havana	gene	15464066	15511019	46953	PSIP1	protein_coding
ENSG00000163935	3.14338	3.98774	43.1601	5.04378e-11	3.55902e-10	0.0214982	0.0196627	0.0239178	36	23	40	0.233581	0.147702	0.205024	777	502	697	3	ensembl_havana	gene	52903572	53046750	143178	SFMBT1	protein_coding
ENSG00000132359	3.14294	5.76704	59.0269	1.5553e-14	2.21554e-13	0.0462468	0.0314596	0.0456498	141	67	139	0.276233	0.527145	0.316013	1673	3262	1956	17	ensembl_havana	gene	2777056	3037739	260683	RAP1GAP2	protein_coding
ENSG00000167004	3.14248	8.09848	66.1113	4.26161e-16	8.30899e-15	2.05113	2.53573	1.63666	645	557	514	19.3335	14.8643	20.4809	12077	9487	13075	15	ensembl_havana	gene	43746392	43773279	26887	PDIA3	protein_coding
ENSG00000130227	3.14219	6.99716	69.9503	6.08184e-17	1.48304e-15	0.283321	0.298564	0.298463	288	212	303	2.89955	2.02845	2.96268	5855	4185	6114	8	ensembl_havana	gene	21919671	22006585	86914	XPO7	protein_coding
ENSG00000166889	3.14209	5.89645	60.661	6.78019e-15	1.04436e-13	0.522064	0.307297	0.315766	197	81	119	3.51791	3.19764	3.12895	2637	2449	2397	11	ensembl_havana	gene	59636716	59668980	32264	PATL1	protein_coding
ENSG00000101126	3.14209	7.34711	67.6927	1.9107e-16	4.03221e-15	0.846513	0.844535	0.645315	419	292	319	7.999	6.29001	6.34215	7865	6319	6373	20	ensembl_havana	gene	50888919	50931240	42321	ADNP	protein_coding
ENSG00000184014	3.14123	6.72011	64.4291	1.00068e-15	1.83132e-14	0.217529	0.110251	0.194136	322	114	287	1.48648	1.51512	1.44452	4371	4552	4341	11	ensembl_havana	gene	9138825	9265390	126565	DENND5A	protein_coding
ENSG00000163624	3.14123	4.11917	41.3581	1.26748e-10	8.30273e-10	0.0637896	0.0626705	0.0313099	51	35	25	0.443901	0.451718	0.443594	705	733	720	4	ensembl_havana	gene	84582979	84651338	68359	CDS1	protein_coding
ENSG00000150938	3.14116	4.37383	46.836	7.71809e-12	6.39052e-11	0.0223381	0.0169299	0.0245598	51	27	56	0.192931	0.167895	0.202157	875	778	937	2	ensembl_havana	gene	36355926	36551135	195209	CRIM1	protein_coding
ENSG00000148498	3.14042	5.91784	62.3757	2.838e-15	4.73157e-14	0.0195048	0.020465	0.012737	161	118	105	0.155576	0.139077	0.162613	2551	2330	2725	10	ensembl_havana	gene	34109560	34815325	705765	PARD3	protein_coding
ENSG00000103249	3.14	4.31321	21.4021	3.72356e-06	1.06922e-05	0.181349	0.0239645	0.203932	65	6	73	0.421347	2.26814	0.72562	300	1650	528	16	ensembl_havana	gene	1444934	1475580	30646	CLCN7	protein_coding
ENSG00000111860	3.13992	3.34817	36.4671	1.55266e-09	8.36018e-09	0.0109748	0.00785567	0.00583792	32	16	17	0.0740666	0.0674224	0.0717977	429	399	425	6	ensembl_havana	gene	118460772	118710075	249303	CEP85L	protein_coding
ENSG00000136868	3.13955	6.34198	69.6203	7.18936e-17	1.71444e-15	0.352523	0.407724	0.37691	177	143	189	4.11571	2.96644	3.04221	4105	3023	3101	9	ensembl_havana	gene	113221562	113264492	42930	SLC31A1	protein_coding
ENSG00000109472	3.13955	5.19954	54.3268	1.69769e-13	1.94597e-12	0.0561175	0.0687325	0.0399574	90	77	64	0.49343	0.431019	0.501551	1572	1403	1633	4	ensembl_havana	gene	165361194	165498320	137126	CPE	protein_coding
ENSG00000173157	3.13902	2.5835	31.9974	1.54381e-08	6.88827e-08	0.00647561	0.00741628	0.0038904	15	12	9	0.0625892	0.0463692	0.0465701	288	218	219	12	ensembl_havana	gene	43353866	43551921	198055	ADAMTS20	protein_coding
ENSG00000091009	3.1378	5.00767	48.8045	2.82784e-12	2.54533e-11	0.0669764	0.121641	0.0490461	67	85	49	0.701499	0.506318	0.785382	1394	1028	1595	5	ensembl_havana	gene	146203600	146289132	85532	RBM27	protein_coding
ENSG00000182013	3.13624	5.30088	58.6364	1.89678e-14	2.64807e-13	2.14092	1.39972	1.21532	127	58	72	11.9061	17.6165	11.8742	1403	2121	1430	19	ensembl_havana	gene	46466491	46471563	5072	PNMAL1	protein_coding
ENSG00000255734	3.13591	3.29277	35.7293	2.26723e-09	1.18074e-08	3.49939	1.33591	3.38712	30	8	29	27.9509	21.9542	19.6504	476	382	342	12	havana	gene	10111738	10112471	733	HNRNPABP1	processed_pseudogene
ENSG00000120802	3.13576	7.10899	67.6994	1.9042e-16	4.02315e-15	0.81414	0.789876	0.768541	332	225	313	8.80172	5.49013	6.9648	7130	4544	5766	12	ensembl_havana	gene	98515512	98550379	34867	TMPO	protein_coding
ENSG00000124459	3.13526	4.28269	44.458	2.59873e-11	1.94943e-10	0.158553	0.129704	0.238138	42	24	63	1.54122	1.37825	1.6215	811	741	872	19	ensembl_havana	gene	43912629	43935278	22649	ZNF45	protein_coding
ENSG00000117000	3.1351	4.96299	39.2938	3.64596e-10	2.20858e-09	0.0924367	0.113866	0.0398208	86	74	37	0.813247	0.465499	0.799989	1503	879	1511	1	ensembl_havana	gene	40161373	40240921	79548	RLF	protein_coding
ENSG00000182606	3.13489	5.81814	56.7259	5.00983e-14	6.39984e-13	0.0544246	0.0375137	0.0734674	135	65	182	0.404267	0.540869	0.472421	1992	2723	2379	3	ensembl_havana	gene	42013802	42225889	212087	TRAK1	protein_coding
ENSG00000123064	3.13483	4.80346	41.8804	9.70295e-11	6.47017e-10	0.226555	0.125408	0.21475	75	29	71	0.962572	2.70576	1.60549	633	1818	1079	12	ensembl_havana	gene	113157174	113185479	28305	DDX54	protein_coding
ENSG00000134250	3.13477	4.88079	37.7433	8.06954e-10	4.58728e-09	0.0346177	0.0619474	0.0200392	64	80	37	0.437029	0.209737	0.341303	1605	787	1281	1	ensembl_havana	gene	119911553	120069626	158073	NOTCH2	protein_coding
ENSG00000166398	3.13474	5.04715	50.6242	1.11855e-12	1.08463e-11	0.0803835	0.0436075	0.0762514	95	36	90	0.472381	0.724147	0.543494	1109	1737	1304	19	ensembl_havana	gene	34254537	34355586	101049	KIAA0355	protein_coding
ENSG00000196247	3.13418	4.15343	41.9345	9.43826e-11	6.30755e-10	0.0657721	0.110299	0.0639756	35	41	34	0.807884	0.59627	0.659989	854	644	713	7	ensembl_havana	gene	64666083	64711582	45499	ZNF107	protein_coding
ENSG00000197969	3.13368	5.44096	53.7977	2.22238e-13	2.49244e-12	0.030813	0.0511289	0.0283987	88	102	81	0.376504	0.267748	0.302692	2136	1552	1755	9	ensembl_havana	gene	77177353	77421541	244188	VPS13A	protein_coding
ENSG00000164597	3.13355	4.69557	49.0692	2.47093e-12	2.24856e-11	0.0129563	0.0118032	0.0188699	55	35	80	0.126176	0.11444	0.138198	1064	986	1191	7	ensembl_havana	gene	107201555	107564514	362959	COG5	protein_coding
ENSG00000118058	3.13309	6.01291	64.3399	1.04704e-15	1.9104e-14	0.141964	0.149037	0.139304	150	110	147	1.57033	1.09581	1.15987	3296	2350	2488	11	ensembl_havana	gene	118436490	118526832	90342	KMT2A	protein_coding
ENSG00000147548	3.13248	6.19338	69.6469	7.09289e-17	1.69549e-15	0.13899	0.134825	0.122439	183	124	161	1.21355	1.17203	1.09092	3174	3132	2916	8	ensembl_havana	gene	38269697	38382272	112575	WHSC1L1	protein_coding
ENSG00000179242	3.13174	2.73397	30.2554	3.78745e-08	1.57624e-07	0.00260907	0.000889307	0.00199044	21	5	16	0.00938156	0.0260159	0.0146264	150	425	239	20	ensembl_havana	gene	61252426	61940617	688191	CDH4	protein_coding
ENSG00000091428	3.13136	0.390006	20.8703	4.91455e-06	1.38113e-05	0.000269196	0.000770752	0.00107818	1	2	4	0.00664022	0.00464216	0.00729298	49	35	55	2	ensembl_havana	gene	172735274	173052893	317619	RAPGEF4	protein_coding
ENSG00000122545	3.13079	6.45804	66.7244	3.1225e-16	6.31126e-15	0.155424	0.205209	0.141917	193	178	176	1.68563	1.10026	1.64818	4158	2773	4155	7	ensembl_havana	gene	35800932	35907105	106173	SEPT7	protein_coding
ENSG00000215817	3.13032	0.867384	24.543	7.26686e-07	2.38269e-06	0.140455	0.150804	0.105477	4	3	3	0.936849	1.41864	1.17614	53	82	68	1	havana	gene	219609627	219612062	2435	ZC3H11B	processed_pseudogene
ENSG00000168137	3.12975	7.67651	71.2151	3.20321e-17	8.18394e-16	0.477658	0.439375	0.63036	456	293	601	4.83178	4.41525	4.17266	9163	8555	8087	3	ensembl_havana	gene	9397615	9479240	81625	SETD5	protein_coding
ENSG00000177463	3.12961	5.77223	64.5421	9.44909e-16	1.73625e-14	0.116942	0.0981383	0.0985202	145	85	122	0.900498	1.04785	0.805251	2218	2637	2027	3	ensembl_havana	gene	14947584	15053600	106016	NR2C2	protein_coding
ENSG00000147324	3.12875	5.90862	59.2033	1.42195e-14	2.04804e-13	0.136442	0.0710282	0.13429	176	64	173	0.87457	1.07789	0.947787	2241	2822	2482	8	ensembl_havana	gene	8783354	8893645	110291	MFHAS1	protein_coding
ENSG00000109184	3.12732	5.42633	56.8702	4.65539e-14	5.98913e-13	0.13201	0.124331	0.0985557	114	75	85	1.18569	0.895745	1.02443	2034	1570	1796	4	ensembl_havana	gene	51843000	51916837	73837	DCUN1D4	protein_coding
ENSG00000038427	3.12712	8.13835	55.7172	8.36831e-14	1.02029e-12	0.484447	0.803958	0.324413	628	728	420	5.05842	3.15995	5.35771	13026	8314	14100	5	ensembl_havana	gene	83471465	83582303	110838	VCAN	protein_coding
ENSG00000068878	3.12648	6.37262	59.8423	1.02768e-14	1.51618e-13	0.176172	0.163933	0.126687	220	143	158	1.59997	0.947699	1.61131	3969	2402	4085	2	ensembl_havana	gene	53864067	53970840	106773	PSME4	protein_coding
ENSG00000244161	3.12603	1.04652	16.6075	4.59683e-05	0.000109194	0.0634208	0.0907919	0	6	6	0	0.532106	0.369762	0.307189	100	71	59	3	havana	gene	58162547	58170636	8089	FLNB-AS1	antisense
ENSG00000198113	3.12513	2.72083	14.5625	0.000135588	0.000298894	0.227213	0.050042	0.420012	13	2	24	0.615892	5.27877	1.13641	70	613	132	9	ensembl_havana	gene	137277749	137282641	4892	TOR4A	protein_coding
ENSG00000146021	3.12483	3.94901	40.4098	2.0591e-10	1.29879e-09	0.0245136	0.0371574	0.0187699	34	36	26	0.248257	0.187562	0.249309	684	528	702	5	ensembl_havana	gene	137617500	137736090	118590	KLHL3	protein_coding
ENSG00000164830	3.12448	3.91174	34.6567	3.93283e-09	1.95952e-08	0.0077968	0.00887866	0.00319373	44	35	18	0.0613719	0.0479313	0.0541164	688	549	620	8	ensembl_havana	gene	106270178	106752694	482516	OXR1	protein_coding
ENSG00000139218	3.12409	5.8963	62.9115	2.16205e-15	3.67226e-14	0.155801	0.135837	0.204093	133	81	174	1.78327	1.08392	1.49448	3024	1878	2590	12	ensembl_havana	gene	45919131	45992120	72989	SCAF11	protein_coding
ENSG00000163297	3.12343	2.85122	35.3868	2.70316e-09	1.39104e-08	0.00686134	0.00491128	0.0072519	18	9	19	0.0627482	0.0512723	0.0523859	327	273	279	4	ensembl_havana	gene	79901149	80125454	224305	ANTXR2	protein_coding
ENSG00000224664	3.12299	1.4105	21.1713	4.2e-06	1.19584e-05	2.17148	1.9429	0.543571	8	5	2	19.4031	14.3097	7.62102	142	107	57	X	havana	gene	114589620	114589935	315	RPL36AP53	processed_pseudogene
ENSG00000084090	3.12256	7.86588	66.5676	3.38103e-16	6.7365e-15	2.31896	1.54753	2.17907	650	303	610	18.6475	15.6846	17.7596	10383	8923	10106	2	ensembl_havana	gene	96184859	96208825	23966	STARD7	protein_coding
ENSG00000238045	3.12232	1.74672	26.7567	2.30749e-07	8.31527e-07	0.081327	0.0485109	0.0271441	12	5	4	0.457168	0.434091	0.427304	134	130	128	16	havana	gene	29808636	29821252	12616	AC009133.12	antisense
ENSG00000145495	3.12215	6.38172	68.2222	1.46072e-16	3.17393e-15	0.184448	0.237223	0.17086	187	168	173	1.89974	1.48223	1.75927	3826	3050	3621	5	ensembl_havana	gene	10353703	10440388	86685	MARCH6	protein_coding
ENSG00000142892	3.12133	5.10464	49.6971	1.79413e-12	1.67112e-11	0.0458842	0.0844545	0.0367548	70	90	56	0.515752	0.34589	0.536623	1563	1071	1662	1	ensembl_havana	gene	77088990	77219430	130440	PIGK	protein_coding
ENSG00000169180	3.12132	6.71833	69.0058	9.81741e-17	2.27212e-15	0.225872	0.164362	0.18033	301	153	240	1.4963	1.7207	1.72433	3961	4654	4665	16	ensembl_havana	gene	28097979	28211920	113941	XPO6	protein_coding
ENSG00000154359	3.12127	6.21464	55.7678	8.15574e-14	9.98392e-13	0.552851	0.565833	0.268016	221	158	107	4.20484	3.97493	3.37999	3339	3225	2743	8	ensembl_havana	gene	12721894	12756073	34179	LONRF1	protein_coding
ENSG00000197619	3.12071	3.5974	37.8251	7.73805e-10	4.41401e-09	0.146736	0.108654	0.172259	29	15	34	1.3933	0.96978	1.39822	547	389	561	19	ensembl_havana	gene	51991332	52008230	16898	ZNF615	protein_coding
ENSG00000152926	3.12031	3.99628	42.7591	6.19143e-11	4.29224e-10	0.100423	0.115712	0.066218	41	33	27	0.737342	0.844757	0.824033	598	700	683	7	ensembl_havana	gene	64971776	65006684	34908	ZNF117	protein_coding
ENSG00000107679	3.11994	5.77477	63.9653	1.26633e-15	2.25841e-14	0.195164	0.158623	0.142465	155	88	113	1.38052	1.61917	1.30121	2178	2610	2098	10	ensembl_havana	gene	122374696	122442602	67906	PLEKHA1	protein_coding
ENSG00000058262	3.11955	6.92557	65.0777	7.20023e-16	1.34476e-14	1.81311	0.855023	1.20033	425	140	281	9.81664	12.0041	10.4986	4571	5711	4996	3	ensembl_havana	gene	128051641	128071683	20042	SEC61A1	protein_coding
ENSG00000243302	3.1194	1.0118	18.093	2.10371e-05	5.2777e-05	0.223242	0.10653	0.596083	3	1	8	1.6108	3.92304	2.82241	43	107	77	7	havana	gene	128651185	128652334	1149	RP11-274B21.2	processed_pseudogene
ENSG00000072415	3.11902	4.87077	52.941	3.43722e-13	3.69105e-12	0.0514582	0.0736665	0.0650839	57	57	72	0.581256	0.504401	0.554523	1279	1134	1247	14	ensembl_havana	gene	67241109	67335819	94710	MPP5	protein_coding
ENSG00000145555	3.11891	7.14801	68.5933	1.21014e-16	2.69774e-15	0.110943	0.110642	0.0933006	356	248	299	0.876334	0.753751	1.14055	5586	4909	7430	5	ensembl_havana	gene	16661914	16936276	274362	MYO10	protein_coding
ENSG00000138778	3.11797	4.99919	47.5605	5.3333e-12	4.56341e-11	0.0581689	0.11764	0.0471501	63	89	51	0.666061	0.469476	0.689937	1433	1032	1517	4	ensembl_havana	gene	103105806	103198409	92603	CENPE	protein_coding
ENSG00000100281	3.11682	5.79674	64.0159	1.23422e-15	2.21618e-14	NA	NA	NA	146	80	140	NA	NA	NA	2367	2258	2363	NA	NA	NA	NA	NA	NA	NA	NA
ENSG00000115170	3.11659	4.36749	47.3033	6.08096e-12	5.14745e-11	0.0312771	0.0333623	0.025791	51	38	42	0.271371	0.238406	0.27369	879	789	906	2	ensembl_havana	gene	157736444	157875862	139418	ACVR1	protein_coding
ENSG00000125510	3.11657	0.542345	14.4102	0.000147003	0.000322067	0.0584771	0	0	14	0	0	0.0483618	0.187276	0.0699536	23	91	34	20	ensembl_havana	gene	64080173	64100643	20470	OPRL1	protein_coding
ENSG00000010292	3.11644	6.72332	57.6867	3.07375e-14	4.1235e-13	0.562643	0.523237	0.521229	254	165	235	5.50863	2.84855	6.36451	4940	2610	5833	12	ensembl_havana	gene	6493356	6531955	38599	NCAPD2	protein_coding
ENSG00000101346	3.11638	5.50719	58.7799	1.7633e-14	2.4846e-13	0.266612	0.290233	0.353162	96	73	127	2.42284	2.83108	2.61696	1733	2069	1913	20	ensembl_havana	gene	32207880	32238667	30787	POFUT1	protein_coding
ENSG00000152779	3.11632	0.997919	20.2641	6.74532e-06	1.84185e-05	0.0013535	0.00096882	0.00745387	2	1	11	0.028617	0.0203395	0.0250013	84	61	75	10	ensembl_havana	gene	89430299	89556641	126342	SLC16A12	protein_coding
ENSG00000155660	3.11488	8.00297	67.916	1.70609e-16	3.63413e-15	2.25629	1.86626	2.05505	675	390	614	15.2571	19.2658	19.2066	9067	11698	11665	7	ensembl_havana	gene	149003062	149028641	25579	PDIA4	protein_coding
[truncated: 10,467 more rows]

## Sheet: D1_ratio
Row.names	logFC	logCPM	LR	PValue	FDR	RPKM.1D1L.3_S3_L001_R1_001	RPKM.2D1L.13_S13_L003_R1_001	RPKM.3D1L.23_S23_L007_R1_001	1D1L.3_S3_L001_R1_001	2D1L.13_S13_L003_R1_001	3D1L.23_S23_L007_R1_001	RPKM.2D1P.14_S14_L003_R1_001	RPKM.1D1P.4_S4_L001_R1_001	RPKM.3D1P.24_S24_L007_R1_001	2D1P.14_S14_L003_R1_001	1D1P.4_S4_L001_R1_001	3D1P.24_S24_L007_R1_001	chr	source	type	start	end	length	hgnc	biotype
[truncated: 14,230 more rows]

[truncated: 3 more sheets: D4_ratio, D9_ratio, D15_ratio]
