# Supplementary material for: Cardiomyogenic differentiation is fine-tuned by differential mRNA association with polysomes
Source: BMC Genomics. 2019 Mar 15;20:219. doi: 10.1186/s12864-019-5550-3 (PMC6420765; doi:10.1186/s12864-019-5550-3)
Supplement: Supplementary file 7 — Polysome-bound and ribosome-free RNA-seq data of D0 vs. D15 comparison (FDR < 0.05). (XLSX 3849 kb) [file 12864_2019_5550_MOESM7_ESM.xlsx]

## Sheet: Poly D0 vs D15
Row.names	logFC	logCPM	LR	PValue	FDR	gene.id.x	biotype.x	Description	length	X1_D0_RPKM	X2_D0_RPKM	X3_D0_RPKM	X1_D15_RPKM	X2_D15_RPKM	X3_D15_RPKM
ENSG00000237125	14.8169	6.17169	522.381	1.28359e-115	1.03926e-112	HAND2-AS1	antisense	HAND2 antisense RNA 1 (head to head) [Source:HGNC Symbol;Acc:HGNC:48872]	64054	0	0	0	1.51552	3.00124	2.22501
ENSG00000197616	14.7904	11.7572	419.718	2.81084e-93	8.30847e-91	MYH6	protein_coding	myosin, heavy chain 6, cardiac muscle, alpha [Source:HGNC Symbol;Acc:HGNC:7576]	26287	0.0193028	0.00803223	0.00164299	300.347	168.492	321.221
ENSG00000205678	14.7316	8.04989	692.529	1.25962e-152	2.34567e-148	TECRL	protein_coding	trans-2,3-enoyl-CoA reductase-like [Source:HGNC Symbol;Acc:HGNC:27365]	134211	0.000315059	0	0	2.70185	6.56856	2.57039
ENSG00000198523	14.2582	8.86574	688.054	1.18434e-151	7.58047e-148	PLN	protein_coding	phospholamban [Source:HGNC Symbol;Acc:HGNC:9080]	12432	0.00340125	0.00339677	0.00347403	65.3744	83.9091	75.8026
ENSG00000241135	14.0232	5.3805	382.374	3.78629e-85	8.81353e-83	LINC00881	lincRNA	long intergenic non-protein coding RNA 881 [Source:HGNC Symbol;Acc:HGNC:48567]	11254	0	0	0	8.82313	4.74433	8.60366
ENSG00000174429	13.6004	4.96251	325.476	9.29483e-73	1.74837e-70	ABRA	protein_coding	actin-binding Rho activating protein [Source:HGNC Symbol;Acc:HGNC:30655]	10762	0	0	0	6.75099	2.6665	7.93326
ENSG00000198812	13.4073	4.76593	301.828	1.31654e-67	2.07768e-65	LRRC10	protein_coding	leucine rich repeat containing 10 [Source:HGNC Symbol;Acc:HGNC:20264]	2598	0	0	0	16.7725	31.799	13.9598
ENSG00000169271	13.2482	4.60404	290.117	4.68899e-65	6.93003e-63	HSPB3	protein_coding	heat shock 27kDa protein 3 [Source:HGNC Symbol;Acc:HGNC:5248]	783	0	0	0	73.8313	65.0535	46.6872
ENSG00000175206	13.0686	7.68607	684.764	6.1498e-151	2.86304e-147	NPPA	protein_coding	natriuretic peptide A [Source:HGNC Symbol;Acc:HGNC:7939]	2636	0.0320822	0.01602	0	157.348	117.375	193.806
ENSG00000239474	12.8299	4.1924	250.962	1.60198e-56	1.78635e-54	KLHL41	protein_coding	kelch-like family member 41 [Source:HGNC Symbol;Acc:HGNC:16905]	16560	0	0	0	2.01097	1.65792	2.92783
ENSG00000173641	12.8199	9.80924	402.584	1.50789e-89	3.89999e-87	HSPB7	protein_coding	heat shock 27kDa protein family, member 7 (cardiovascular) [Source:HGNC Symbol;Acc:HGNC:5249]	5566	0.106357	0.0303476	0.00775946	290.698	293.01	383.185
ENSG00000135346	12.7621	4.13387	221.489	4.28245e-50	3.69203e-48	CGA	protein_coding	glycoprotein hormones, alpha polypeptide [Source:HGNC Symbol;Acc:HGNC:1885]	9649	0	0	0	5.39576	0.437532	5.05976
ENSG00000129170	12.722	6.81866	614.305	1.29552e-135	3.01564e-132	CSRP3	protein_coding	cysteine and glycine-rich protein 3 (cardiac LIM protein) [Source:HGNC Symbol;Acc:HGNC:2472]	28543	0.00148143	0	0.00151313	8.28294	8.38244	7.039
ENSG00000164107	12.6679	6.76132	599.639	2.00571e-132	3.11253e-129	HAND2	protein_coding	heart and neural crest derivatives expressed 2 [Source:HGNC Symbol;Acc:HGNC:4808]	5260	0.0160777	0	0	39.3274	42.6644	41.6258
ENSG00000147573	12.6455	6.74088	608.445	2.43724e-134	5.04292e-131	TRIM55	protein_coding	tripartite motif containing 55 [Source:HGNC Symbol;Acc:HGNC:14215]	48591	0	0.000869063	0.000888831	4.51164	4.55257	4.12886
ENSG00000121068	12.6291	5.92875	479.233	3.13855e-106	1.5821e-103	TBX2	protein_coding	T-box 2 [Source:HGNC Symbol;Acc:HGNC:11597]	9570	0	0.0044126	0	13.6826	11.6716	12.7764
ENSG00000105989	12.59	5.8782	470.222	2.86725e-104	1.27128e-101	WNT2	protein_coding	wingless-type MMTV integration site family member 2 [Source:HGNC Symbol;Acc:HGNC:12780]	46658	0.000906262	0	0	2.83816	2.59029	2.12161
ENSG00000177354	12.5823	3.94553	227.497	2.09477e-51	1.92162e-49	C10orf71	protein_coding	chromosome 10 open reading frame 71 [Source:HGNC Symbol;Acc:HGNC:26973]	28294	0	0	0	1.1016	0.74605	1.40421
ENSG00000104879	12.4559	8.77529	569.718	6.4653e-126	7.08217e-123	CKM	protein_coding	creatine kinase, muscle [Source:HGNC Symbol;Acc:HGNC:1994]	16563	0.0204235	0.00254958	0.00521514	50.2125	52.6607	55.7872
ENSG00000172399	12.3542	5.6501	419.61	2.96757e-93	8.6347e-91	MYOZ2	protein_coding	myozenin 2 [Source:HGNC Symbol;Acc:HGNC:1330]	52005	0.000813083	0	0	1.90349	1.93239	1.94602
ENSG00000183072	12.2301	7.49865	640.571	2.51074e-141	9.35101e-138	NKX2-5	protein_coding	NK2 homeobox 5 [Source:HGNC Symbol;Acc:HGNC:2488]	3248	0.0520743	0.0130014	0	138.837	60.4449	134.615
ENSG00000089225	12.1112	6.2269	518.76	7.87714e-115	6.112e-112	TBX5	protein_coding	T-box 5 [Source:HGNC Symbol;Acc:HGNC:11604]	54511	0.000775703	0	0.000792302	2.05875	3.66332	2.50776
ENSG00000168334	12.1033	6.19963	516.855	2.04593e-114	1.41108e-111	XIRP1	protein_coding	xin actin-binding repeat containing 1 [Source:HGNC Symbol;Acc:HGNC:14301]	9386	0.00450505	0.00449911	0	18.2781	12.991	15.6507
ENSG00000124253	12.0693	3.46743	179.086	7.67195e-41	4.71509e-39	PCK1	protein_coding	phosphoenolpyruvate carboxykinase 1 (soluble) [Source:HGNC Symbol;Acc:HGNC:8724]	7032	0	0	0	1.18857	1.13009	7.08642
ENSG00000134571	12.0504	7.794	687.993	1.22121e-151	7.58047e-148	MYBPC3	protein_coding	myosin binding protein C, cardiac [Source:HGNC Symbol;Acc:HGNC:7551]	21305	0.00595415	0.0039642	0.00405437	21.7116	16.6802	24.0738
ENSG00000160808	11.895	9.11309	600.401	1.36955e-132	2.31853e-129	MYL3	protein_coding	myosin, light chain 3, alkali; ventricular, skeletal, slow [Source:HGNC Symbol;Acc:HGNC:7584]	24297	0.0156628	0.0173802	0.0035551	50.1015	49.7975	36.7843
ENSG00000154415	11.8669	3.23285	181.489	2.29209e-41	1.44689e-39	PPP1R3A	protein_coding	protein phosphatase 1, regulatory subunit 3A [Source:HGNC Symbol;Acc:HGNC:9291]	199143	0	0	0	0.11826	0.0624903	0.100237
ENSG00000263761	11.8614	3.22739	181.753	2.00749e-41	1.27589e-39	GDF2	protein_coding	growth differentiation factor 2 [Source:HGNC Symbol;Acc:HGNC:4217]	3780	0	0	0	5.66601	5.39453	3.63932
ENSG00000091482	11.8324	6.8181	555.966	6.34118e-123	5.90427e-120	SMPX	protein_coding	small muscle protein, X-linked [Source:HGNC Symbol;Acc:HGNC:11122]	52191	0	0	0.00331009	5.43988	3.70034	3.81826
ENSG00000108244	11.7105	3.08708	158.053	3.01375e-36	1.52506e-34	KRT23	protein_coding	keratin 23 (histone deacetylase inducible) [Source:HGNC Symbol;Acc:HGNC:6438]	14938	0	0	0	1.87963	0.201342	1.31375
ENSG00000184601	11.6265	2.99451	165.36	7.63066e-38	4.15492e-36	C14orf180	protein_coding	chromosome 14 open reading frame 180 [Source:HGNC Symbol;Acc:HGNC:33795]	10831	0	0	0	1.9292	1.00376	1.43887
ENSG00000260244	11.6132	2.98107	166.502	4.29778e-38	2.36785e-36	RP11-588K22.2	sense_overlapping		2614	0	0	0	6.46145	5.51018	5.94351
ENSG00000106631	11.545	11.2283	499.712	1.09782e-110	7.04953e-108	MYL7	protein_coding	myosin, light chain 7, regulatory [Source:HGNC Symbol;Acc:HGNC:21719]	2468	0.719588	0.71864	0.50749	2275	2000.49	1554.78
ENSG00000179776	11.4594	4.77579	293.145	1.02647e-65	1.55406e-63	CDH5	protein_coding	cadherin 5, type 2 (vascular endothelium) [Source:HGNC Symbol;Acc:HGNC:1764]	38164	0.00110796	0	0	1.23988	2.16037	0.884768
ENSG00000092054	11.4484	6.99861	579.011	6.15361e-128	7.63951e-125	MYH7	protein_coding	myosin, heavy chain 7, cardiac muscle, beta [Source:HGNC Symbol;Acc:HGNC:7577]	22980	0.0073602	0.00367525	0	14.0672	5.28688	14.0072
ENSG00000138347	11.4096	2.78071	157.572	3.83869e-36	1.92162e-34	MYPN	protein_coding	myopalladin [Source:HGNC Symbol;Acc:HGNC:23246]	105900	0	0	0	0.124141	0.113603	0.146708
ENSG00000143839	11.2177	4.52512	230.304	5.11739e-52	4.86204e-50	REN	protein_coding	renin [Source:HGNC Symbol;Acc:HGNC:9958]	11503	0	0.0036711	0	0.828776	10.2164	0.857213
ENSG00000250742	11.1986	4.55996	264.443	1.84567e-59	2.29133e-57	RP11-834C11.4	lincRNA		6745	0.00626899	0	0	3.98206	12.555	4.30726
ENSG00000180053	11.1879	4.56404	262.333	5.32015e-59	6.47528e-57	NKX2-6	protein_coding	NK2 homeobox 6 [Source:HGNC Symbol;Acc:HGNC:32940]	4147	0	0.0101829	0	14.8429	3.85918	15.438
ENSG00000152207	11.1528	2.52973	143.509	4.55033e-33	2.01274e-31	CYSLTR2	protein_coding	cysteinyl leukotriene receptor 2 [Source:HGNC Symbol;Acc:HGNC:18274]	57515	0	0	0	0.196787	0.232202	0.162243
ENSG00000158022	11.1328	5.73142	423.711	3.80008e-94	1.16008e-91	TRIM63	protein_coding	tripartite motif containing 63, E3 ubiquitin protein ligase [Source:HGNC Symbol;Acc:HGNC:16007]	17132	0.0049363	0	0.00252097	6.26598	4.5355	7.77149
ENSG00000164035	10.9847	2.36525	136.907	1.26344e-31	5.18234e-30	EMCN	protein_coding	endomucin [Source:HGNC Symbol;Acc:HGNC:16041]	484785	0	0	0	0.0192163	0.0248733	0.0183556
ENSG00000198336	10.9739	9.41418	558.864	1.48507e-123	1.45552e-120	MYL4	protein_coding	myosin, light chain 4, alkali; atrial, embryonic [Source:HGNC Symbol;Acc:HGNC:7585]	23233	0.0400403	0.0363523	0.0130127	80.6195	53.4142	42.0485
ENSG00000237732	10.9669	2.34453	133.658	6.49158e-31	2.49765e-29	AC010980.2	transcribed_unprocessed_pseudogene		34714	0	0	0	0.373694	0.135923	0.357488
ENSG00000069122	10.9385	2.35648	125.792	3.41452e-29	1.19521e-27	GPR116	protein_coding	G protein-coupled receptor 116 [Source:HGNC Symbol;Acc:HGNC:19030]	102431	0	0	0	0.0373986	0.203384	0.0497761
ENSG00000168427	10.9383	2.3156	136.063	1.93284e-31	7.84168e-30	KLHL30	protein_coding	kelch-like family member 30 [Source:HGNC Symbol;Acc:HGNC:24770]	14225	0	0	0	0.731391	0.611025	0.720234
ENSG00000255399	10.868	4.27371	230.089	5.69958e-52	5.36048e-50	TBX5-AS1	antisense	TBX5 antisense RNA 1 [Source:HGNC Symbol;Acc:HGNC:27402]	4640	0	0	0.00930801	3.47127	17.3349	3.9807
ENSG00000043039	10.8214	2.20012	128.192	1.019e-29	3.69178e-28	BARX2	protein_coding	BARX homeobox 2 [Source:HGNC Symbol;Acc:HGNC:956]	76339	0	0	0	0.154535	0.0675921	0.133578
ENSG00000115593	10.7627	7.81997	446.343	4.50819e-99	1.64611e-96	SMYD1	protein_coding	SET and MYND domain containing 1 [Source:HGNC Symbol;Acc:HGNC:20986]	45607	0.00370859	0.0111111	0.00189397	12.5201	6.86334	10.3178
ENSG00000145244	10.6188	5.57093	382.733	3.16117e-85	7.45155e-83	CORIN	protein_coding	corin, serine peptidase [Source:HGNC Symbol;Acc:HGNC:19012]	244108	0.00051966	0	0.000176926	0.452064	0.269253	0.444532
ENSG00000159173	10.5813	10.063	486.127	9.92021e-108	5.77294e-105	TNNI1	protein_coding	troponin I type 1 (skeletal, slow) [Source:HGNC Symbol;Acc:HGNC:11945]	26098	0.0858714	0.0453062	0.0347526	100.541	61.6801	83.5292
ENSG00000163631	10.578	4.77742	271.406	5.60337e-61	7.34831e-59	ALB	protein_coding	albumin [Source:HGNC Symbol;Acc:HGNC:399]	24298	0.00348048	0	0	0.988946	3.14792	2.60316
ENSG00000164532	10.5407	5.4923	369.978	1.89251e-82	4.19551e-80	TBX20	protein_coding	T-box 20 [Source:HGNC Symbol;Acc:HGNC:11598]	51717	0.000817611	0.0024496	0	1.32235	2.23554	1.64807
ENSG00000254202	10.5151	1.89961	115.105	7.46437e-27	2.26019e-25	RP11-120I21.2	lincRNA		227570	0	0	0	0.0426574	0.0151564	0.038891
ENSG00000198729	10.5008	7.21211	628.55	1.03312e-138	3.20645e-135	PPP1R14C	protein_coding	protein phosphatase 1, regulatory (inhibitor) subunit 14C [Source:HGNC Symbol;Acc:HGNC:14952]	107281	0.00197073	0.00196813	0.00161032	2.56569	2.59442	3.12191
ENSG00000143171	10.4265	6.32492	476.12	1.49299e-105	7.12883e-103	RXRG	protein_coding	retinoid X receptor, gamma [Source:HGNC Symbol;Acc:HGNC:10479]	44438	0.000951536	0.000950282	0.00583138	4.54241	2.20742	4.05687
ENSG00000267280	10.4208	4.50658	268.86	2.01082e-60	2.56476e-58	TBX2-AS1	antisense	TBX2 antisense RNA 1 [Source:HGNC Symbol;Acc:HGNC:50355]	18099	0.00233628	0	0.00238627	3.00408	1.79289	2.70811
ENSG00000175946	10.3973	1.78833	113.228	1.92335e-26	5.67616e-25	KLHL38	protein_coding	kelch-like family member 38 [Source:HGNC Symbol;Acc:HGNC:34435]	7423	0	0	0	0.774103	0.869836	1.07566
ENSG00000109205	10.3955	1.78759	109.464	1.28443e-25	3.60079e-24	ODAM	protein_coding	odontogenic, ameloblast asssociated [Source:HGNC Symbol;Acc:HGNC:26043]	8080	0	0	0	1.43309	0.450779	0.625063
ENSG00000166035	10.2684	1.67544	108.475	2.1153e-25	5.80134e-24	LIPC	protein_coding	lipase, hepatic [Source:HGNC Symbol;Acc:HGNC:6619]	159274	0	0	0	0.0265113	0.0543983	0.0350315
ENSG00000081051	10.2683	10.3675	482.989	4.77973e-107	2.61789e-104	AFP	protein_coding	alpha-fetoprotein [Source:HGNC Symbol;Acc:HGNC:317]	25036	0.0388457	0.106263	0.120756	59.3873	138.388	118.527
ENSG00000197249	10.229	7.71413	616.151	5.14024e-136	1.36745e-132	SERPINA1	protein_coding	serpin peptidase inhibitor, clade A (alpha-1 antiproteinase, antitrypsin), member 1 [Source:HGNC Symbol;Acc:HGNC:8941]	13946	0.01516	0.0484482	0.0123875	15.0079	48.2533	26.9472
ENSG00000115221	10.223	4.84202	295.45	3.22967e-66	4.92974e-64	ITGB6	protein_coding	integrin, beta 6 [Source:HGNC Symbol;Acc:HGNC:6161]	172222	0	0.000490398	0.000250776	0.399367	0.314829	0.280967
ENSG00000170893	10.2021	7.43064	545.522	1.18588e-120	1.05159e-117	TRH	protein_coding	thyrotropin-releasing hormone [Source:HGNC Symbol;Acc:HGNC:12298]	3633	0.0814728	0.116236	0.023776	41.5425	181.022	61.8827
ENSG00000078814	10.1508	7.37418	275.763	6.29522e-62	8.49489e-60	MYH7B	protein_coding	myosin, heavy chain 7B, cardiac muscle, beta [Source:HGNC Symbol;Acc:HGNC:15906]	27034	0.02659	0.00937234	0	9.06894	13.3852	14.3087
ENSG00000170807	10.1415	6.63882	573.328	1.06036e-126	1.23413e-123	LMOD2	protein_coding	leiomodin 2 (cardiac) [Source:HGNC Symbol;Acc:HGNC:6648]	8483	0.0149538	0.0199121	0.0254563	23.2155	17.9454	29.2071
ENSG00000110245	10.1268	5.18785	322.435	4.27155e-72	7.7228e-70	APOC3	protein_coding	apolipoprotein C-III [Source:HGNC Symbol;Acc:HGNC:610]	3366	0.0251244	0.0125456	0.012831	11.6912	35.7251	17.2623
ENSG00000240583	10.102	5.97658	437.566	3.66663e-97	1.2883e-94	AQP1	protein_coding	aquaporin 1 (Colton blood group) [Source:HGNC Symbol;Acc:HGNC:633]	13661	0.00309526	0.00309118	0.018969	4.49623	9.31553	13.7811
ENSG00000152910	10.0259	1.47824	95.8885	1.21538e-22	2.7601e-21	CNTNAP4	protein_coding	contactin associated protein-like 4 [Source:HGNC Symbol;Acc:HGNC:18747]	281960	0	0	0	0.00771946	0.038264	0.0100649
ENSG00000148053	9.98053	5.79626	408.707	7.00661e-91	1.94742e-88	NTRK2	protein_coding	neurotrophic tyrosine kinase, receptor, type 2 [Source:HGNC Symbol;Acc:HGNC:8032]	358519	0.000353825	0.000235573	0.000240931	0.211636	0.51997	0.195208
ENSG00000164283	9.97215	3.32707	173.537	1.24946e-39	7.43367e-38	ESM1	protein_coding	endothelial cell-specific molecule 1 [Source:HGNC Symbol;Acc:HGNC:3466]	44807	0	0	0.000963893	0.211795	0.748839	0.363915
ENSG00000166592	9.94185	6.23385	383.462	2.19375e-85	5.23743e-83	RRAD	protein_coding	Ras-related associated with diabetes [Source:HGNC Symbol;Acc:HGNC:10446]	3965	0.0746508	0.031951	0	26.7557	32.8125	54.0929
ENSG00000133561	9.91748	1.39999	86.2497	1.58595e-20	2.98319e-19	GIMAP6	protein_coding	GTPase, IMAP family member 6 [Source:HGNC Symbol;Acc:HGNC:21918]	7273	0	0	0	0.257371	1.60103	0.178565
ENSG00000153820	9.87741	3.15179	165.842	5.9893e-38	3.27075e-36	SPHKAP	protein_coding	SPHK1 interactor, AKAP domain containing [Source:HGNC Symbol;Acc:HGNC:30619]	201695	0	0.000209369	0	0.0612953	0.14091	0.0579505
ENSG00000164440	9.84102	3.17474	167.749	2.29504e-38	1.27959e-36	TXLNB	protein_coding	taxilin beta [Source:HGNC Symbol;Acc:HGNC:21617]	52078	0	0.000810873	0	0.386182	0.250085	0.394384
ENSG00000141161	9.82368	6.51311	539.437	2.50027e-119	2.11636e-116	UNC45B	protein_coding	unc-45 homolog B (C. elegans) [Source:HGNC Symbol;Acc:HGNC:14304]	41528	0.00712749	0.00305061	0.00416001	5.3209	3.71226	4.13614
ENSG00000182809	9.78881	8.60783	156.297	7.28965e-36	3.59121e-34	CRIP2	protein_coding	cysteine-rich protein 2 [Source:HGNC Symbol;Acc:HGNC:2361]	7208	0.510369	0.0703029	0.035951	89.8472	89.2336	144.988
ENSG00000125810	9.78791	4.06089	204.043	2.73852e-46	2.03987e-44	CD93	protein_coding	CD93 molecule [Source:HGNC Symbol;Acc:HGNC:15855]	6991	0.0060484	0	0.00617782	2.44091	9.59109	2.13977
ENSG00000233101	9.67524	1.13161	88.9881	3.97204e-21	7.85215e-20	HOXB-AS3	antisense	HOXB cluster antisense RNA 3 [Source:HGNC Symbol;Acc:HGNC:40283]	56784	0	0	0	0.045997	0.132659	0.0381182
ENSG00000158955	9.63747	1.06013	92.3126	7.40109e-22	1.57153e-20	WNT9B	protein_coding	wingless-type MMTV integration site family, member 9B [Source:HGNC Symbol;Acc:HGNC:12779]	53529	0	0	0	0.0853895	0.0845387	0.0521177
ENSG00000247809	9.63445	1.0806	89.4875	3.0859e-21	6.18575e-20	NR2F2-AS1	antisense	NR2F2 antisense RNA 1 [Source:HGNC Symbol;Acc:HGNC:44222]	217321	0	0	0	0.0160248	0.0297108	0.00907462
ENSG00000122367	9.62551	8.05187	605.25	1.20726e-133	2.24816e-130	LDB3	protein_coding	LIM domain binding 3 [Source:HGNC Symbol;Acc:HGNC:15710]	67619	0.011256	0.0074941	0.0108581	7.83798	8.40986	7.26065
ENSG00000168497	9.61943	1.10666	81.9168	1.41937e-19	2.49825e-18	SDPR	protein_coding	serum deprivation response [Source:HGNC Symbol;Acc:HGNC:10690]	12953	0	0	0	0.13779	0.675289	0.111403
ENSG00000107807	9.6188	1.02468	89.764	2.68328e-21	5.4078e-20	TLX1	protein_coding	T-cell leukemia homeobox 1 [Source:HGNC Symbol;Acc:HGNC:5056]	7284	0	0	0	0.705206	0.238655	0.680164
ENSG00000164116	9.61284	5.14553	324.057	1.89371e-72	3.49156e-70	GUCY1A3	protein_coding	guanylate cyclase 1, soluble, alpha 3 [Source:HGNC Symbol;Acc:HGNC:4685]	65638	0.00193262	0.000643356	0.00131598	1.17122	1.18548	0.865447
ENSG00000099869	9.61214	3.0482	147.089	7.50475e-34	3.41695e-32	IGF2-AS	antisense	IGF2 antisense RNA [Source:HGNC Symbol;Acc:HGNC:14062]	8165	0.00517873	0	0	0.975661	4.04857	0.93078
ENSG00000225413	9.54454	0.982839	89.3734	3.26895e-21	6.52458e-20	AP000345.4	lincRNA		1108	0	0	0	2.3573	4.73167	2.9954
ENSG00000153531	9.503	7.22139	585.284	2.65888e-129	3.80874e-126	ADPRHL1	protein_coding	ADP-ribosylhydrolase like 1 [Source:HGNC Symbol;Acc:HGNC:21303]	31584	0.00937153	0.0187184	0.0109395	8.7121	10.0775	9.50154
ENSG00000172689	9.49251	0.956315	85.0902	2.85066e-20	5.29791e-19	MS4A10	protein_coding	membrane-spanning 4-domains, subfamily A, member 10 [Source:HGNC Symbol;Acc:HGNC:13368]	15957	0	0	0	0.100938	0.401178	0.177847
ENSG00000130300	9.48279	5.38839	302.742	8.32583e-68	1.32516e-65	PLVAP	protein_coding	plasmalemma vesicle associated protein [Source:HGNC Symbol;Acc:HGNC:13635]	25902	0.00979485	0.00326065	0	2.67051	4.73308	2.25626
ENSG00000169903	9.47965	0.914439	89.5695	2.96053e-21	5.94726e-20	TM4SF4	protein_coding	transmembrane 4 L six family member 4 [Source:HGNC Symbol;Acc:HGNC:11856]	29307	0	0	0	0.081695	0.151585	0.1313
ENSG00000170689	9.4791	3.5212	171.554	3.38675e-39	1.97088e-37	HOXB9	protein_coding	homeobox B9 [Source:HGNC Symbol;Acc:HGNC:5120]	5197	0	0.0162512	0	1.71714	9.48265	1.84182
ENSG00000120093	9.44317	4.77416	276.204	5.04494e-62	6.85743e-60	HOXB3	protein_coding	homeobox B3 [Source:HGNC Symbol;Acc:HGNC:5114]	56042	0.000754512	0.00150703	0.00154131	0.77832	1.55686	0.575911
ENSG00000134258	9.43886	5.00596	298.203	8.11592e-67	1.24905e-64	VTCN1	protein_coding	V-set domain containing T cell activation inhibitor 1 [Source:HGNC Symbol;Acc:HGNC:28873]	67373	0.000627616	0.00188037	0.00128209	1.017	1.38226	0.446925
ENSG00000105697	9.4375	4.63225	221.526	4.20243e-50	3.63989e-48	HAMP	protein_coding	hepcidin antimicrobial peptide [Source:HGNC Symbol;Acc:HGNC:15598]	4427	0.0286544	0.00953888	0	3.55962	21.7092	8.09455
ENSG00000145192	9.42634	5.91857	352.132	1.45472e-78	3.0438e-76	AHSG	protein_coding	alpha-2-HS-glycoprotein [Source:HGNC Symbol;Acc:HGNC:349]	8395	0.0302211	0.00503021	0.0205785	7.41514	21.496	14.1751
ENSG00000139914	9.39713	4.03005	219.562	1.12725e-49	9.58523e-48	FITM1	protein_coding	fat storage-inducing transmembrane protein 1 [Source:HGNC Symbol;Acc:HGNC:33714]	1574	0.0268643	0.0268289	0.0274391	19.7468	27.8385	14.1489
ENSG00000237463	9.37601	0.814605	87.6033	7.99928e-21	1.55008e-19	RP11-280O1.2	antisense		105314	0	0	0	0.0314146	0.0385152	0.0242067
ENSG00000163395	9.29154	3.42444	181.69	2.07228e-41	1.31259e-39	IGFN1	protein_coding	immunoglobulin-like and fibronectin type III domain containing 1 [Source:HGNC Symbol;Acc:HGNC:24607]	38127	0.00110904	0.00110758	0	0.356226	0.652792	0.662328
ENSG00000255090	9.26314	0.697866	83.7653	5.57144e-20	1.0132e-18	RP11-820L6.1	lincRNA	mir-100-let-7a-2 cluster host gene (non-protein coding) [Source:HGNC Symbol;Acc:HGNC:39522]	267449	0	0	0	0.00748723	0.0103172	0.0167258
ENSG00000159387	9.21504	0.704216	78.7709	6.97453e-19	1.16693e-17	IRX6	protein_coding	iroquois homeobox 6 [Source:HGNC Symbol;Acc:HGNC:14675]	7000	0	0	0	0.211439	0.8002	0.267986
ENSG00000021852	9.18869	0.640278	82.6056	1.00172e-19	1.77996e-18	C8B	protein_coding	complement component 8, beta polypeptide [Source:HGNC Symbol;Acc:HGNC:1353]	36930	0	0	0	0.0518654	0.0986269	0.0859628
ENSG00000227136	9.18809	0.622451	83.1717	7.52274e-20	1.36008e-18	LINC00595	lincRNA	long intergenic non-protein coding RNA 595 [Source:HGNC Symbol;Acc:HGNC:31430]	63267	0	0	0	0.0495404	0.0409969	0.0471369
ENSG00000091513	9.11768	6.29726	248.401	5.7961e-56	6.27529e-54	TF	protein_coding	transferrin [Source:HGNC Symbol;Acc:HGNC:11740]	33050	0.0166323	0.00383316	0.00392035	2.4815	6.61984	5.13019
ENSG00000205683	9.09836	5.01871	279.726	8.61403e-63	1.19709e-60	DPF3	protein_coding	D4, zinc and double PHD fingers, family 3 [Source:HGNC Symbol;Acc:HGNC:17427]	274820	0.000615448	0.000614637	0	0.213207	0.222697	0.268662
ENSG00000261788	9.08341	5.47229	308.466	4.71525e-69	7.91057e-67	RP11-480G7.1	lincRNA		656	0.0644579	0.128746	0.592534	136.899	109.237	158.378
ENSG00000124701	9.0703	6.36108	485.599	1.29255e-107	7.29391e-105	APOBEC2	protein_coding	apolipoprotein B mRNA editing enzyme, catalytic polypeptide-like 2 [Source:HGNC Symbol;Acc:HGNC:605]	11207	0.0301843	0.0301445	0.0192688	17.3396	11.5277	15.0176
ENSG00000231213	9.05291	0.513617	79.1524	5.74994e-19	9.67258e-18	PLSCR5	protein_coding	phospholipid scramblase family, member 5 [Source:HGNC Symbol;Acc:HGNC:19952]	29661	0	0	0	0.0880582	0.112564	0.0664881
ENSG00000008196	9.04802	2.38796	127.054	1.80825e-29	6.4508e-28	TFAP2B	protein_coding	transcription factor AP-2 beta (activating enhancer binding protein 2 beta) [Source:HGNC Symbol;Acc:HGNC:11743]	28890	0.00146363	0	0	0.313415	0.495702	0.251406
ENSG00000274444	9.04026	0.470219	77.2694	1.4916e-18	2.42591e-17	RP11-128A17.2	lincRNA		397	0	0	0	7.23698	3.26669	9.4504
ENSG00000186628	9.03307	4.55945	259.267	2.47855e-58	2.95869e-56	FSD2	protein_coding	fibronectin type III and SPRY domain containing 2 [Source:HGNC Symbol;Acc:HGNC:18024]	50708	0.00083388	0.00249834	0.00170345	0.922861	0.993631	0.856559
ENSG00000165655	9.02977	5.75446	400.985	3.36147e-89	8.57497e-87	ZNF503	protein_coding	zinc finger protein 503 [Source:HGNC Symbol;Acc:HGNC:23589]	4076	0.0518699	0.0518016	0.0423839	31.3457	19.8419	28.0151
ENSG00000205786	9.02365	0.467432	79.1815	5.66591e-19	9.55712e-18	LINC01531	lincRNA	long intergenic non-protein coding RNA 1531 [Source:HGNC Symbol;Acc:HGNC:51270]	19874	0	0	0	0.127042	0.116626	0.147635
ENSG00000236719	8.99222	0.444679	78.3125	8.79629e-19	1.45604e-17	OVAAL	lincRNA	ovarian adenocarcinoma amplified long non-coding RNA [Source:HGNC Symbol;Acc:HGNC:49422]	7542	0	0	0	0.392488	0.340249	0.274238
ENSG00000198125	8.9646	10.1872	420.352	2.04599e-93	6.14522e-91	MB	protein_coding	myoglobin [Source:HGNC Symbol;Acc:HGNC:6915]	31187	0.180326	0.148945	0.121866	73.2891	69.1372	81.4048
ENSG00000226063	8.95702	0.463562	73.0397	1.27067e-17	1.90826e-16	AC009531.2	lincRNA		1348	0	0	0	0.904216	3.39797	1.24889
ENSG00000146147	8.91723	2.98098	150.316	1.47883e-34	6.90194e-33	MLIP	protein_coding	muscular LMNA-interacting protein [Source:HGNC Symbol;Acc:HGNC:21355]	336298	0.00025147	0	0	0.0516479	0.047999	0.0391897
ENSG00000140795	8.88874	7.01612	565.394	5.64032e-125	5.83522e-122	MYLK3	protein_coding	myosin light chain kinase 3 [Source:HGNC Symbol;Acc:HGNC:29826]	83428	0.00608204	0.00708636	0.00621218	3.32952	2.93632	3.01707
ENSG00000173988	8.8625	0.343329	74.8186	5.16022e-18	8.02788e-17	LRRC63	protein_coding	leucine rich repeat containing 63 [Source:HGNC Symbol;Acc:HGNC:34296]	65423	0	0	0	0.0319385	0.048503	0.0257326
ENSG00000117152	8.84947	5.64506	269.696	1.32206e-60	1.69789e-58	RGS4	protein_coding	regulator of G-protein signaling 4 [Source:HGNC Symbol;Acc:HGNC:10000]	8027	0.0316066	0.0105216	0.021522	8.0859	24.9015	4.23056
ENSG00000113196	8.84251	6.44342	449.468	9.41635e-100	3.50703e-97	HAND1	protein_coding	heart and neural crest derivatives expressed 1 [Source:HGNC Symbol;Acc:HGNC:4807]	3292	0.0899121	0.128277	0.091836	34.976	96.1568	26.8992
ENSG00000154330	8.8098	5.40924	347.143	1.77558e-77	3.59401e-75	PGM5	protein_coding	phosphoglucomutase 5 [Source:HGNC Symbol;Acc:HGNC:8908]	202753	0.000625653	0.00104138	0.00106507	0.380667	0.445158	0.426074
ENSG00000109193	8.80949	2.2234	116.794	3.1842e-27	9.91575e-26	SULT1E1	protein_coding	sulfotransferase family 1E, estrogen-preferring, member 1 [Source:HGNC Symbol;Acc:HGNC:11377]	49372	0.000856444	0	0	0.0916973	0.29006	0.169518
ENSG00000077522	8.80399	9.50242	437.517	3.75712e-97	1.29565e-94	ACTN2	protein_coding	actinin, alpha 2 [Source:HGNC Symbol;Acc:HGNC:164]	78177	0.0465157	0.0345707	0.0386718	18.4479	12.1258	24.9665
ENSG00000198771	8.80383	6.49592	513.617	1.03568e-113	6.88804e-111	RCSD1	protein_coding	RCSD domain containing 1 [Source:HGNC Symbol;Acc:HGNC:28310]	76156	0.00555234	0.00499051	0.00510403	2.5248	2.13662	2.42661
ENSG00000198099	8.80327	2.35695	107.052	4.33543e-25	1.15831e-23	ADH4	protein_coding	alcohol dehydrogenase 4 (class II), pi polypeptide [Source:HGNC Symbol;Acc:HGNC:252]	34135	0.00123874	0	0	0.0841682	0.675783	0.108502
ENSG00000110665	8.79415	2.093	117.973	1.75803e-27	5.53008e-26	C11orf21	protein_coding	chromosome 11 open reading frame 21 [Source:HGNC Symbol;Acc:HGNC:13231]	7404	0	0	0.00583322	1.0877	0.93915	1.35777
ENSG00000156413	8.75733	0.237116	74.4649	6.17272e-18	9.51559e-17	FUT6	protein_coding	fucosyltransferase 6 (alpha (1,3) fucosyltransferase) [Source:HGNC Symbol;Acc:HGNC:4017]	9121	0	0	0	0.190907	0.290422	0.226763
ENSG00000149972	8.73876	2.1189	109.36	1.35365e-25	3.76234e-24	CNTN5	protein_coding	contactin 5 [Source:HGNC Symbol;Acc:HGNC:2175]	1337932	3.16043e-05	0	0	0.00605178	0.0109512	0.00179755
ENSG00000185028	8.70842	0.160355	72.9661	1.31893e-17	1.97437e-16	LRRC14B	protein_coding	leucine rich repeat containing 14B [Source:HGNC Symbol;Acc:HGNC:37268]	3842	0	0	0	0.600513	0.33037	0.701095
ENSG00000232903	8.70137	0.204951	71.9922	2.16054e-17	3.1755e-16	LINC01166	lincRNA	long intergenic non-protein coding RNA 1166 [Source:HGNC Symbol;Acc:HGNC:49535]	21322	0	0	0	0.0632904	0.147529	0.0812121
ENSG00000182168	8.70019	4.81225	278.622	1.499e-62	2.06773e-60	UNC5C	protein_coding	unc-5 homolog C (C. elegans) [Source:HGNC Symbol;Acc:HGNC:12569]	386702	0.000328038	0.000327606	0.000335058	0.14229	0.183382	0.107469
ENSG00000135744	8.6998	4.53069	241.545	1.81065e-54	1.86287e-52	AGT	protein_coding	angiotensinogen (serpin peptidase inhibitor, clade A, member 8) [Source:HGNC Symbol;Acc:HGNC:333]	11774	0.010774	0.0071732	0.00733636	2.2886	6.19873	3.19878
ENSG00000182742	8.69237	2.8223	143.614	4.31579e-33	1.91811e-31	HOXB4	protein_coding	homeobox B4 [Source:HGNC Symbol;Acc:HGNC:5115]	4598	0	0.00918413	0.00939303	2.07338	4.8609	2.10268
ENSG00000205488	8.6657	0.119619	71.8159	2.3624e-17	3.4531e-16	CALML3-AS1	antisense	CALML3 antisense RNA 1 [Source:HGNC Symbol;Acc:HGNC:44682]	12002	0	0	0	0.195859	0.0988589	0.212407
ENSG00000183023	8.64702	7.18364	456.17	3.276e-101	1.29799e-98	SLC8A1	protein_coding	solute carrier family 8 (sodium/calcium exchanger), member 1 [Source:HGNC Symbol;Acc:HGNC:11068]	513783	0.0006584	0.00189041	0.00176528	0.600633	0.561279	0.530355
ENSG00000166317	8.62569	5.40276	322.491	4.15271e-72	7.58154e-70	SYNPO2L	protein_coding	synaptopodin 2-like [Source:HGNC Symbol;Acc:HGNC:23532]	18922	0.0178773	0.00446344	0.0114124	4.33429	3.78855	5.23148
ENSG00000130595	8.61561	2.72433	136.042	1.95377e-31	7.90936e-30	TNNT3	protein_coding	troponin T type 3 (skeletal, fast) [Source:HGNC Symbol;Acc:HGNC:11950]	19144	0.00441751	0	0	0.591214	0.694729	0.75125
ENSG00000145721	8.60799	5.8399	400.197	4.98911e-89	1.2555e-86	LIX1	protein_coding	Lix1 homolog (chicken) [Source:HGNC Symbol;Acc:HGNC:18581]	51005	0.00414512	0.00662345	0.00592734	2.41619	2.69899	1.59281
ENSG00000230148	8.60432	1.92149	109.667	1.15906e-25	3.2555e-24	HOXB-AS1	antisense	HOXB cluster antisense RNA 1 [Source:HGNC Symbol;Acc:HGNC:43744]	7699	0.00549219	0	0	1.01775	0.641534	1.23077
ENSG00000172482	8.60416	0.0871679	70.2594	5.19971e-17	7.39153e-16	AGXT	protein_coding	alanine-glyoxylate aminotransferase [Source:HGNC Symbol;Acc:HGNC:341]	12023	0	0	0	0.0977586	0.167537	0.220037
ENSG00000121577	8.59651	6.45314	477.14	8.95418e-106	4.38802e-103	POPDC2	protein_coding	popeye domain containing 2 [Source:HGNC Symbol;Acc:HGNC:17648]	28867	0.0175776	0.0146287	0.0134653	5.48461	7.84292	4.81384
ENSG00000119535	8.59139	3.8804	204.486	2.19232e-46	1.64619e-44	CSF3R	protein_coding	colony stimulating factor 3 receptor (granulocyte) [Source:HGNC Symbol;Acc:HGNC:2439]	17235	0.0049068	0.00490033	0.0025059	1.59628	1.85875	1.62427
ENSG00000138722	8.58669	1.89019	109.675	1.15433e-25	3.24711e-24	MMRN1	protein_coding	multimerin 1 [Source:HGNC Symbol;Acc:HGNC:7178]	75097	0	0.000562321	0	0.0927474	0.12456	0.0691747
ENSG00000100628	8.57675	5.88161	365.571	1.72444e-81	3.64914e-79	ASB2	protein_coding	ankyrin repeat and SOCS box containing 2 [Source:HGNC Symbol;Acc:HGNC:16012]	42638	0.0138839	0.00792319	0.00101293	3.80613	2.30708	2.14791
ENSG00000163993	8.54177	3.15023	148.395	3.88921e-34	1.78827e-32	S100P	protein_coding	S100 calcium binding protein P [Source:HGNC Symbol;Acc:HGNC:10504]	4101	0.0103107	0	0.0210628	6.37953	0.847777	5.66505
ENSG00000173917	8.54086	4.70288	247.755	8.01574e-56	8.57868e-54	HOXB2	protein_coding	homeobox B2 [Source:HGNC Symbol;Acc:HGNC:5113]	4095	0.072281	0.0103122	0.0210936	15.1271	8.10611	14.7178
ENSG00000265096	8.51771	-0.0164838	69.1155	9.28624e-17	1.28859e-15	C1QTNF1-AS1	antisense	C1QTNF1 antisense RNA 1 [Source:HGNC Symbol;Acc:HGNC:44351]	8446	0	0	0	0.28863	0.127413	0.233496
ENSG00000259280	8.5119	-0.0191926	69.5132	7.59034e-17	1.06276e-15	RP11-122D10.1	processed_transcript		10656	0	0	0	0.204258	0.113936	0.194098
ENSG00000180999	8.49451	3.17878	152.663	4.53927e-35	2.14544e-33	C1orf105	protein_coding	chromosome 1 open reading frame 105 [Source:HGNC Symbol;Acc:HGNC:29591]	48143	0	0.00087715	0.0017942	0.563325	0.201175	0.352686
ENSG00000185739	8.48242	6.02917	375.72	1.06376e-83	2.41578e-81	SRL	protein_coding	sarcalumenin [Source:HGNC Symbol;Acc:HGNC:11295]	52706	0.00401134	0.00961453	0.00655548	2.91223	1.90198	2.5909
ENSG00000118194	8.46028	10.9715	270.066	1.09779e-60	1.41966e-58	TNNT2	protein_coding	troponin T type 2 (cardiac) [Source:HGNC Symbol;Acc:HGNC:11949]	18754	0.586218	0.362526	1.02711	200.358	230.345	209.708
ENSG00000115596	8.45791	2.50986	123.699	9.8061e-29	3.34449e-27	WNT6	protein_coding	wingless-type MMTV integration site family, member 6 [Source:HGNC Symbol;Acc:HGNC:12785]	14412	0.00586794	0	0	1.10853	0.266128	0.967876
ENSG00000156885	8.44599	5.16598	183.998	6.49508e-42	4.15641e-40	COX6A2	protein_coding	cytochrome c oxidase subunit VIa polypeptide 2 [Source:HGNC Symbol;Acc:HGNC:2279]	697	1.03133	0.0605863	0.0619644	116.355	70.0715	120.837
ENSG00000237149	8.40783	2.46997	126.236	2.73044e-29	9.685e-28	ZNF503-AS2	antisense	ZNF503 antisense RNA 2 [Source:HGNC Symbol;Acc:HGNC:23525]	7463	0.0113317	0	0	1.65657	1.44565	1.26325
ENSG00000122194	8.40503	3.74906	185.65	2.83038e-42	1.86245e-40	PLG	protein_coding	plasminogen [Source:HGNC Symbol;Acc:HGNC:9071]	51077	0.000827855	0.000826764	0.00253671	0.306818	0.799534	0.453908
ENSG00000213145	8.40361	-0.116605	67.7512	1.85479e-16	2.51017e-15	CRIP1	protein_coding	cysteine-rich protein 1 (intestinal) [Source:HGNC Symbol;Acc:HGNC:2360]	2630	0	0	0	0.695181	0.461634	0.768139
ENSG00000134138	8.35712	7.24889	435.218	1.18929e-96	3.88542e-94	MEIS2	protein_coding	Meis homeobox 2 [Source:HGNC Symbol;Acc:HGNC:7001]	212095	0.00318984	0.00318564	0.00692346	1.79097	1.1606	1.33554
ENSG00000163581	8.33237	-0.141381	65.803	4.98315e-16	6.45315e-15	SLC2A2	protein_coding	solute carrier family 2 (facilitated glucose transporter), member 2 [Source:HGNC Symbol;Acc:HGNC:11006]	30402	0	0	0	0.0501153	0.0698859	0.0379713
ENSG00000215386	8.31882	1.63517	100.197	1.37963e-23	3.31502e-22	MIR99AHG	lincRNA	mir-99a-let-7c cluster host gene (non-protein coding) [Source:HGNC Symbol;Acc:HGNC:1274]	556875	0	0	7.75563e-05	0.0136799	0.00634239	0.0126108
ENSG00000070808	8.29246	5.34791	305.202	2.42399e-68	3.99464e-66	CAMK2A	protein_coding	calcium/calmodulin-dependent protein kinase II alpha [Source:HGNC Symbol;Acc:HGNC:1460]	70800	0.00537513	0.00178935	0.0036601	0.992987	1.17388	1.26569
ENSG00000110244	8.28531	7.07072	350.241	3.75578e-78	7.77113e-76	APOA4	protein_coding	apolipoprotein A-IV [Source:HGNC Symbol;Acc:HGNC:602]	2606	0.30829	0.356496	0.198876	39.155	168.058	101.128
ENSG00000112175	8.28505	7.59135	232.84	1.43186e-52	1.38875e-50	BMP5	protein_coding	bone morphogenetic protein 5 [Source:HGNC Symbol;Acc:HGNC:1072]	121919	0.00312141	0.0100446	0.0184207	1.95487	5.63885	1.85821
ENSG00000181072	8.2768	4.2033	186.633	1.72742e-42	1.14886e-40	CHRM2	protein_coding	cholinergic receptor, muscarinic 2 [Source:HGNC Symbol;Acc:HGNC:1951]	151586	0.000557893	0.000278579	0.00113966	0.159094	0.42959	0.132637
ENSG00000267034	8.26238	2.81434	133.269	7.89479e-31	3.01883e-29	RP11-384O8.1	lincRNA		1411	0	0	0.0918267	10.9215	8.17429	10.3632
ENSG00000251216	8.24199	-0.224316	63.9613	1.26889e-15	1.58798e-14	RP11-161D15.3	lincRNA		66654	0	0	0	0.0235115	0.0289783	0.0151544
ENSG00000133454	8.23925	6.68957	475.525	2.01096e-105	9.36203e-103	MYO18B	protein_coding	myosin XVIIIB [Source:HGNC Symbol;Acc:HGNC:18150]	288897	0.00322003	0.00219258	0.00164446	0.736835	0.603731	0.794351
ENSG00000120075	8.226	1.55822	90.9824	1.44953e-21	2.97281e-20	HOXB5	protein_coding	homeobox B5 [Source:HGNC Symbol;Acc:HGNC:5116]	2704	0	0.0156171	0	0.998135	4.28591	0.889425
ENSG00000278309	8.21182	2.87438	138.83	4.798e-32	2.00783e-30	RP11-102K13.5	lincRNA		5962	0.00709231	0	0.0144881	2.75997	2.81855	1.67003
ENSG00000274642	8.20997	-0.289329	63.8183	1.36443e-15	1.70184e-14	CH17-472G23.1	unprocessed_pseudogene		122595	0	0	0	0.0152686	0.00900302	0.0117705
ENSG00000163082	8.19737	5.99323	407.898	1.05139e-90	2.87925e-88	SGPP2	protein_coding	sphingosine-1-phosphate phosphatase 2 [Source:HGNC Symbol;Acc:HGNC:19953]	136431	0.00278939	0.00154762	0.00538159	0.946692	0.572164	1.26992
ENSG00000170099	8.17944	1.52139	87.5392	8.2627e-21	1.59614e-19	SERPINA6	protein_coding	serpin peptidase inhibitor, clade A (alpha-1 antiproteinase, antitrypsin), member 6 [Source:HGNC Symbol;Acc:HGNC:1540]	19146	0	0.00220561	0	0.0682099	0.595214	0.185909
ENSG00000157005	8.17451	2.81004	139.322	3.74544e-32	1.59241e-30	SST	protein_coding	somatostatin [Source:HGNC Symbol;Acc:HGNC:11329]	1493	0	0.0565688	0.0289278	11.3713	9.05601	7.28106
ENSG00000169550	8.1359	2.98236	126.37	2.55146e-29	9.06742e-28	MUC15	protein_coding	mucin 15, cell surface associated [Source:HGNC Symbol;Acc:HGNC:14956]	13200	0	0.00639828	0.00327191	2.08424	0.357456	1.11505
ENSG00000163833	8.12197	4.54246	218.062	2.39443e-49	1.99058e-47	FBXO40	protein_coding	F-box protein 40 [Source:HGNC Symbol;Acc:HGNC:29816]	37176	0.00113741	0.00340773	0.00929399	1.08431	1.385	1.2615
ENSG00000181541	8.09606	2.64473	114.077	1.25346e-26	3.7347e-25	MAB21L2	protein_coding	mab-21-like 2 (C. elegans) [Source:HGNC Symbol;Acc:HGNC:6758]	2771	0	0.0457185	0	1.57097	10.5055	1.02415
ENSG00000121742	8.09088	-0.363648	61.2497	5.02767e-15	5.92565e-14	GJB6	protein_coding	gap junction protein, beta 6, 30kDa [Source:HGNC Symbol;Acc:HGNC:4288]	10424	0	0	0	0.112754	0.161472	0.115359
ENSG00000163220	8.04586	1.47783	91.6279	1.04606e-21	2.18138e-20	S100A9	protein_coding	S100 calcium binding protein A9 [Source:HGNC Symbol;Acc:HGNC:10499]	3173	0	0.0133087	0	2.41461	0.678305	2.04649
ENSG00000139329	8.02586	6.01298	94.7265	2.18598e-22	4.88097e-21	LUM	protein_coding	lumican [Source:HGNC Symbol;Acc:HGNC:6724]	9202	0.0229756	0.00917814	0.0797887	5.00504	32.6667	4.20262
ENSG00000113924	8.01571	2.20645	114.468	1.02929e-26	3.09151e-25	HGD	protein_coding	homogentisate 1,2-dioxygenase [Source:HGNC Symbol;Acc:HGNC:4892]	54398	0.000777315	0	0.000793948	0.119236	0.240434	0.134402
ENSG00000141052	8.01242	7.13621	482.031	7.72196e-107	4.10852e-104	MYOCD	protein_coding	myocardin [Source:HGNC Symbol;Acc:HGNC:16067]	103059	0.00861615	0.00860479	0.0142485	3.28792	2.06268	2.80314
ENSG00000230461	7.98638	3.51921	159.462	1.48355e-36	7.65284e-35	PROX1-AS1	processed_transcript	PROX1 antisense RNA 1 [Source:HGNC Symbol;Acc:HGNC:43656]	169879	0.000497817	0.000994322	0	0.125819	0.115811	0.158843
ENSG00000170276	7.97251	3.88114	184.688	4.59139e-42	2.96878e-40	HSPB2	protein_coding	heat shock 27kDa protein 2 [Source:HGNC Symbol;Acc:HGNC:5247]	1851	0.11422	0.022814	0.0466658	14.6046	14.3705	18.3201
ENSG00000127074	7.9683	1.34575	92.3984	7.08706e-22	1.50829e-20	RGS13	protein_coding	regulator of G-protein signaling 13 [Source:HGNC Symbol;Acc:HGNC:9995]	24168	0	0	0.00178704	0.235958	0.216927	0.151258
ENSG00000064218	7.95899	1.27702	86.8316	1.18164e-20	2.25918e-19	DMRT3	protein_coding	doublesex and mab-3 related transcription factor 3 [Source:HGNC Symbol;Acc:HGNC:13909]	14767	0	0	0.00292471	0.418601	0.0952969	0.446246
ENSG00000159251	7.95123	11.1896	255.238	1.87281e-57	2.1396e-55	ACTC1	protein_coding	actin, alpha, cardiac muscle 1 [Source:HGNC Symbol;Acc:HGNC:143]	8043	4.32675	1.81662	1.55187	609.404	679.934	445.257
ENSG00000162692	7.90505	5.22794	273.619	1.84606e-61	2.45552e-59	VCAM1	protein_coding	vascular cell adhesion molecule 1 [Source:HGNC Symbol;Acc:HGNC:12663]	19303	0.0131434	0.00875069	0.0246118	5.87472	2.15993	3.5459
ENSG00000058404	7.87317	3.80814	190.555	2.4053e-43	1.65894e-41	CAMK2B	protein_coding	calcium/calmodulin-dependent protein kinase II beta [Source:HGNC Symbol;Acc:HGNC:1461]	117427	0.000720181	0.00143846	0.000735592	0.225763	0.219942	0.262565
ENSG00000143995	7.85865	5.93118	395.418	5.47516e-88	1.34156e-85	MEIS1	protein_coding	Meis homeobox 1 [Source:HGNC Symbol;Acc:HGNC:7000]	140417	0.00271021	0.00330811	0.00522883	0.805422	0.81158	0.975245
ENSG00000155622	7.84711	2.4805	122.926	1.44714e-28	4.89084e-27	XAGE2B	protein_coding	X antigen family, member 2B [Source:HGNC Symbol;Acc:HGNC:30680]	6650	0.00635855	0	0.0129892	2.07511	1.51866	1.33812
ENSG00000152689	7.80663	4.83045	244.771	3.5855e-55	3.7094e-53	RASGRP3	protein_coding	RAS guanyl releasing protein 3 (calcium and DAG-regulated) [Source:HGNC Symbol;Acc:HGNC:14545]	128426	0.00296326	0.000657634	0.00235407	0.437939	0.4252	0.45581
ENSG00000231170	7.79172	-0.649297	55.3806	9.93099e-14	1.05376e-12	AC002451.3	antisense		17037	0	0	0	0.0715433	0.0599252	0.062112
ENSG00000233429	7.78846	1.19112	86.3319	1.52134e-20	2.86745e-19	HOTAIRM1	antisense	HOXA transcript antisense RNA, myeloid-specific 1 [Source:HGNC Symbol;Acc:HGNC:37117]	4618	0.00915642	0	0	0.612722	0.842492	1.39572
ENSG00000109846	7.77725	7.50499	468.667	6.24892e-104	2.70622e-101	CRYAB	protein_coding	crystallin, alpha B [Source:HGNC Symbol;Acc:HGNC:2389]	15157	0.106011	0.0947267	0.108279	24.0993	14.2362	33.2356
ENSG00000125872	7.76845	4.71142	226.532	3.40173e-51	3.06024e-49	LRRN4	protein_coding	leucine rich repeat neuronal 4 [Source:HGNC Symbol;Acc:HGNC:16208]	13271	0.0159311	0.0190921	0.0130176	6.71129	2.13118	2.92131
ENSG00000167941	7.75135	1.80272	99.8315	1.65931e-23	3.9615e-22	SOST	protein_coding	sclerostin [Source:HGNC Symbol;Acc:HGNC:13771]	5057	0.0167231	0	0	1.70442	1.23315	1.07481
ENSG00000075223	7.74913	4.87737	249.136	4.0062e-56	4.44068e-54	SEMA3C	protein_coding	sema domain, immunoglobulin domain (Ig), short basic domain, secreted, (semaphorin) 3C [Source:HGNC Symbol;Acc:HGNC:10725]	179821	0.000940588	0.00117419	0.00240179	0.376681	0.276973	0.319649
ENSG00000143595	7.74786	1.09623	86.0577	1.74764e-20	3.28071e-19	AQP10	protein_coding	aquaporin 10 [Source:HGNC Symbol;Acc:HGNC:16029]	4235	0	0.00997134	0	1.04846	1.00339	0.829117
ENSG00000121075	7.73606	2.94795	119.002	1.04625e-27	3.31912e-26	TBX4	protein_coding	T-box 4 [Source:HGNC Symbol;Acc:HGNC:11603]	32706	0.00387859	0	0.00132053	0.283502	0.878262	0.220602
ENSG00000188730	7.7314	4.54758	227.093	2.56676e-51	2.34305e-49	VWC2	protein_coding	von Willebrand factor C domain containing 2 [Source:HGNC Symbol;Acc:HGNC:30200]	148289	0.00256634	0.000284772	0.0017475	0.381627	0.185518	0.371725
ENSG00000119919	7.73042	1.05929	85.545	2.26491e-20	4.22616e-19	NKX2-3	protein_coding	NK2 homeobox 3 [Source:HGNC Symbol;Acc:HGNC:7836]	3591	0.0117751	0	0	1.34559	1.04502	0.924229
ENSG00000185551	7.72206	6.16568	265.577	1.0445e-59	1.30541e-57	NR2F2	protein_coding	nuclear receptor subfamily 2, group F, member 2 [Source:HGNC Symbol;Acc:HGNC:7976]	14325	0.0442768	0.0206353	0.0814037	9.66963	12.2777	7.92771
ENSG00000196329	7.70308	1.32356	74.2041	7.04429e-18	1.08233e-16	GIMAP5	protein_coding	GTPase, IMAP family member 5 [Source:HGNC Symbol;Acc:HGNC:18005]	33476	0	0	0.00129015	0.054616	0.323936	0.0387951
ENSG00000174403	7.67436	4.16963	211.416	6.74454e-48	5.27717e-46	C20orf166-AS1	antisense	C20orf166 antisense RNA 1 [Source:HGNC Symbol;Acc:HGNC:26393]	7183	0.0235469	0.0176369	0.0300635	4.89071	4.79029	5.20309
ENSG00000099937	7.66778	1.89762	95.0818	1.82679e-22	4.08877e-21	SERPIND1	protein_coding	serpin peptidase inhibitor, clade D (heparin cofactor), member 1 [Source:HGNC Symbol;Acc:HGNC:4838]	13841	0.00611002	0	0	0.286206	0.727656	0.545605
ENSG00000081189	7.66506	5.86017	366.466	1.10083e-81	2.35628e-79	MEF2C	protein_coding	myocyte enhancer factor 2C [Source:HGNC Symbol;Acc:HGNC:6996]	185947	0.0047754	0.0020439	0.00255493	0.695533	0.566117	0.600388
ENSG00000105991	7.64511	2.28524	120.861	4.09835e-28	1.32499e-26	HOXA1	protein_coding	homeobox A1 [Source:HGNC Symbol;Acc:HGNC:5099]	3003	0.0140807	0.0140621	0.014382	3.36308	3.17923	2.96321
ENSG00000100652	7.64444	1.84991	96.7301	7.94528e-23	1.82663e-21	SLC10A1	protein_coding	solute carrier family 10 (sodium/bile acid cotransporter), member 1 [Source:HGNC Symbol;Acc:HGNC:10905]	21872	0	0.00193072	0.00197463	0.13932	0.615647	0.189128
ENSG00000167244	7.64239	9.26077	210.032	1.35178e-47	1.04451e-45	IGF2	protein_coding	insulin-like growth factor 2 [Source:HGNC Symbol;Acc:HGNC:5466]	20491	0.354932	0.199901	0.236064	34.422	105.758	38.6073
ENSG00000215478	7.60467	0.960631	83.2207	7.33841e-20	1.32805e-18	CES5AP1	transcribed_unprocessed_pseudogene	carboxylesterase 5A pseudogene 1 [Source:HGNC Symbol;Acc:HGNC:38516]	28128	0	0.0015013	0	0.120715	0.134395	0.138514
ENSG00000102243	7.60114	3.21198	138.247	6.43466e-32	2.68068e-30	VGLL1	protein_coding	vestigial-like family member 1 [Source:HGNC Symbol;Acc:HGNC:20985]	24655	0	0.00513834	0.00525522	1.04702	0.490196	0.688677
ENSG00000113389	7.59199	4.1777	172.852	1.76329e-39	1.04241e-37	NPR3	protein_coding	natriuretic peptide receptor 3 [Source:HGNC Symbol;Acc:HGNC:7945]	102654	0.00164765	0.00329095	0.000420726	0.354939	0.279012	0.413743
ENSG00000092529	7.59005	2.98112	131.509	1.91581e-30	7.14955e-29	CAPN3	protein_coding	calpain 3, (p94) [Source:HGNC Symbol;Acc:HGNC:1480]	52818	0.000800567	0.00239854	0.000817698	0.316485	0.160383	0.408894
ENSG00000198796	7.58977	7.61139	474.395	3.54367e-105	1.60952e-102	ALPK2	protein_coding	alpha-kinase 2 [Source:HGNC Symbol;Acc:HGNC:20565]	147710	0.0137408	0.0122932	0.01345	3.33641	1.68611	2.87832
ENSG00000169594	7.588	4.69852	171.668	3.19772e-39	1.86671e-37	BNC1	protein_coding	basonuclin 1 [Source:HGNC Symbol;Acc:HGNC:1081]	28813	0.00293509	0.00732805	0.0149895	1.16334	3.23402	0.953221
ENSG00000269936	7.58444	2.84294	125.052	4.9567e-29	1.71888e-27	MIR145	lincRNA		2548	0.0663805	0.0165732	0	5.09121	4.949	6.5694
ENSG00000171557	7.5491	5.5806	247.525	8.99635e-56	9.51875e-54	FGG	protein_coding	fibrinogen gamma chain [Source:HGNC Symbol;Acc:HGNC:3694]	8833	0.0143613	0.0573694	0.112459	5.84002	16.3441	10.0524
ENSG00000213759	7.54335	0.912118	82.5356	1.03783e-19	1.84062e-18	UGT2B11	protein_coding	UDP glucuronosyltransferase 2 family, polypeptide B11 [Source:HGNC Symbol;Acc:HGNC:12545]	210113	0.000201246	0	0	0.0167817	0.0198301	0.0139644
ENSG00000170442	7.53345	1.67682	97.0754	6.67377e-23	1.54576e-21	KRT86	protein_coding	keratin 86 [Source:HGNC Symbol;Acc:HGNC:6463]	59863	0	0.000705421	0.000721467	0.0850808	0.0709844	0.15588
ENSG00000091704	7.52731	0.961536	79.7591	4.22949e-19	7.18627e-18	CPA1	protein_coding	carboxypeptidase A1 (pancreatic) [Source:HGNC Symbol;Acc:HGNC:2296]	7775	0	0	0.00555488	0.442314	0.667203	0.296952
ENSG00000036448	7.5269	5.11705	286.818	2.45376e-64	3.54216e-62	MYOM2	protein_coding	myomesin 2 [Source:HGNC Symbol;Acc:HGNC:7614]	120512	0.00245611	0.0035041	0.00322543	0.566396	0.536696	0.61107
ENSG00000205436	7.52392	1.64031	93.1266	4.90536e-22	1.06095e-20	EXOC3L4	protein_coding	exocyst complex component 3-like 4 [Source:HGNC Symbol;Acc:HGNC:20120]	10415	0.0081199	0	0	0.526642	0.54047	0.669661
ENSG00000175899	7.48409	4.76379	247.949	7.27088e-56	7.8265e-54	A2M	protein_coding	alpha-2-macroglobulin [Source:HGNC Symbol;Acc:HGNC:7]	48565	0.00609473	0.00434764	0.00800376	1.08011	1.11304	1.13305
ENSG00000154188	7.48235	5.95652	230.701	4.19318e-52	4.00438e-50	ANGPT1	protein_coding	angiopoietin 1 [Source:HGNC Symbol;Acc:HGNC:484]	248573	0.000850542	0.00305792	0.00503871	0.586847	0.449131	0.451834
ENSG00000165071	7.47358	1.67746	95.295	1.64029e-22	3.68907e-21	TMEM71	protein_coding	transmembrane protein 71 [Source:HGNC Symbol;Acc:HGNC:26572]	75705	0.000558541	0	0.000570493	0.0701519	0.115541	0.0571826
ENSG00000077943	7.45743	3.41305	103.604	2.47058e-24	6.24249e-23	ITGA8	protein_coding	integrin, alpha 8 [Source:HGNC Symbol;Acc:HGNC:6144]	206176	0.000205089	0.000204818	0.000628432	0.0310373	0.253881	0.0184304
ENSG00000136698	7.4268	2.89604	134.317	4.65761e-31	1.81073e-29	CFC1	protein_coding	cripto, FRL-1, cryptic family 1 [Source:HGNC Symbol;Acc:HGNC:18292]	7407	0.0228348	0.0114024	0	2.62118	1.69128	1.61048
ENSG00000235904	7.41597	0.764971	79.9602	3.82024e-19	6.52665e-18	RBMS3-AS3	antisense	RBMS3 antisense RNA 3 [Source:HGNC Symbol;Acc:HGNC:39989]	26532	0.00159371	0	0	0.13782	0.107119	0.117839
ENSG00000198842	7.37279	3.61346	160.267	9.89352e-37	5.14629e-35	DUSP27	protein_coding	dual specificity phosphatase 27 (putative) [Source:HGNC Symbol;Acc:HGNC:25034]	35120	0.00240799	0.00240482	0.00737856	0.834189	0.641116	0.587556
ENSG00000139219	7.36235	7.6377	214.705	1.29249e-48	1.04193e-46	COL2A1	protein_coding	collagen, type II, alpha 1 [Source:HGNC Symbol;Acc:HGNC:2200]	31521	0.060366	0.104496	0.0534367	16.2934	5.94476	15.4398
ENSG00000205426	7.36014	0.754763	78.1887	9.36527e-19	1.54473e-17	KRT81	protein_coding	keratin 81 [Source:HGNC Symbol;Acc:HGNC:6458]	5621	0	0.00751265	0	0.542111	0.431986	0.735921
ENSG00000170214	7.35652	0.703231	77.8561	1.10828e-18	1.81997e-17	ADRA1B	protein_coding	adrenoceptor alpha 1B [Source:HGNC Symbol;Acc:HGNC:278]	55761	0.000758314	0	0	0.0647965	0.0445362	0.0560698
ENSG00000178055	7.35244	2.8596	131.432	1.99212e-30	7.41944e-29	PRSS42	protein_coding	protease, serine, 42 [Source:HGNC Symbol;Acc:HGNC:30716]	4553	0.0278614	0.0278247	0	2.71534	4.26048	2.37701
ENSG00000168542	7.35124	9.07927	113.994	1.30694e-26	3.88785e-25	COL3A1	protein_coding	collagen, type III, alpha 1 [Source:HGNC Symbol;Acc:HGNC:2201]	38426	0.149656	0.0868178	0.0753051	7.76127	66.9097	9.44953
ENSG00000244586	7.34604	1.56231	88.9398	4.07003e-21	8.02883e-20	WNT5A-AS1	antisense	WNT5A antisense RNA 1 [Source:HGNC Symbol;Acc:HGNC:40616]	609	0	0.0693409	0.0709182	12.3661	3.39817	12.6371
ENSG00000002933	7.34255	2.64472	129.981	4.1371e-30	1.51656e-28	TMEM176A	protein_coding	transmembrane protein 176A [Source:HGNC Symbol;Acc:HGNC:24930]	4717	0.0179285	0.00895243	0.0183121	2.77782	2.41593	2.60028
ENSG00000175745	7.3285	3.20865	121.228	3.40597e-28	1.11862e-26	NR2F1	protein_coding	nuclear receptor subfamily 2, group F, member 1 [Source:HGNC Symbol;Acc:HGNC:7975]	11278	0.0112478	0.00374434	0.00765901	0.717935	3.35678	0.733572
ENSG00000010282	7.32425	2.89155	135.54	2.51495e-31	1.00501e-29	HHATL	protein_coding	hedgehog acyltransferase-like [Source:HGNC Symbol;Acc:HGNC:13242]	10164	0.0124806	0.00830945	0.00424923	1.75171	0.89588	1.6658
ENSG00000162849	7.3208	7.0703	493.458	2.52004e-109	1.51381e-106	KIF26B	protein_coding	kinesin family member 26B [Source:HGNC Symbol;Acc:HGNC:25484]	554446	0.00327936	0.00258956	0.00311584	0.534442	0.397638	0.512366
ENSG00000185559	7.3018	8.2284	126.072	2.96492e-29	1.04372e-27	DLK1	protein_coding	delta-like 1 homolog (Drosophila) [Source:HGNC Symbol;Acc:HGNC:2907]	12519	0.729565	0.175404	0.144895	27.8214	85.259	29.5386
ENSG00000171476	7.29637	1.95737	105.192	1.10871e-24	2.86357e-23	HOPX	protein_coding	HOP homeobox [Source:HGNC Symbol;Acc:HGNC:24961]	33911	0.00124692	0.00124528	0.0012736	0.278563	0.148906	0.24255
ENSG00000270028	7.26876	0.675931	75.5556	3.5526e-18	5.597e-17	RP11-380L11.4	antisense		622	0.0679813	0	0	3.63929	5.0129	5.79985
ENSG00000273771	7.26734	0.649987	71.0507	3.48163e-17	5.02597e-16	RP11-236L14.2	lincRNA		3871	0	0.010909	0	0.393594	1.40425	0.41005
ENSG00000141338	7.25791	1.5572	80.5115	2.89016e-19	4.97877e-18	ABCA8	protein_coding	ATP-binding cassette, sub-family A (ABC1), member 8 [Source:HGNC Symbol;Acc:HGNC:38]	88100	0.000479959	0.000479326	0	0.0271763	0.141881	0.019109
ENSG00000198959	7.25566	6.47661	413.302	7.00364e-92	1.97609e-89	TGM2	protein_coding	transglutaminase 2 [Source:HGNC Symbol;Acc:HGNC:11778]	39191	0.0366836	0.0366353	0.0165303	4.36637	5.80433	3.35551
ENSG00000171124	7.24304	3.88148	106.119	6.94246e-25	1.82861e-23	FUT3	protein_coding	fucosyltransferase 3 (galactoside 3(4)-L-fucosyltransferase, Lewis blood group) [Source:HGNC Symbol;Acc:HGNC:4014]	8586	0.0689473	0	0.0150906	2.82402	3.35514	3.97193
ENSG00000197506	7.24146	0.660474	73.6785	9.19332e-18	1.39982e-16	SLC28A3	protein_coding	solute carrier family 28 (concentrative nucleoside transporter), member 3 [Source:HGNC Symbol;Acc:HGNC:16484]	65226	0.000648275	0	0	0.0427133	0.065994	0.0250729
ENSG00000073282	7.23272	2.43342	111.358	4.9391e-26	1.42378e-24	TP63	protein_coding	tumor protein p63 [Source:HGNC Symbol;Acc:HGNC:15979]	265863	0.000636183	0	0.000162449	0.0505947	0.0184741	0.0506578
ENSG00000149596	7.22408	6.53032	407.029	1.62517e-90	4.32341e-88	JPH2	protein_coding	junctophilin 2 [Source:HGNC Symbol;Acc:HGNC:14202]	75883	0.0195031	0.0166949	0.0119523	2.72549	1.88904	2.63944
ENSG00000255583	7.22078	0.602535	74.4941	6.08194e-18	9.38342e-17	RP11-415I12.2	transcribed_unprocessed_pseudogene		42412	0.000996991	0	0	0.0677422	0.0741681	0.0578399
ENSG00000168702	7.2124	2.98392	140.866	1.72137e-32	7.47213e-31	LRP1B	protein_coding	low density lipoprotein receptor-related protein 1B [Source:HGNC Symbol;Acc:HGNC:6693]	1900278	6.6755e-05	4.44447e-05	4.54556e-05	0.0106293	0.0057211	0.00822645
ENSG00000114854	7.212	8.66766	431.55	7.47525e-96	2.35939e-93	TNNC1	protein_coding	troponin C type 1 (slow) [Source:HGNC Symbol;Acc:HGNC:11943]	2968	1.78084	1.96346	1.67343	304.516	309.511	202.416
ENSG00000112183	7.20726	7.40791	454.755	6.6562e-101	2.58233e-98	RBM24	protein_coding	RNA binding motif protein 24 [Source:HGNC Symbol;Acc:HGNC:21539]	12529	0.22612	0.121337	0.203381	25.0266	21.79	33.9223
ENSG00000178772	7.18472	2.14458	105.619	8.93617e-25	2.33393e-23	CPN2	protein_coding	carboxypeptidase N, polypeptide 2 [Source:HGNC Symbol;Acc:HGNC:2313]	11563	0.00365687	0.0109561	0	0.48565	1.04283	0.690532
ENSG00000112782	7.17766	4.53358	215.11	1.05477e-48	8.53995e-47	CLIC5	protein_coding	chloride intracellular channel 5 [Source:HGNC Symbol;Acc:HGNC:13517]	181944	0.00162682	0.00116048	0.00237376	0.283521	0.255846	0.215988
ENSG00000214097	7.17148	1.34918	88.9471	4.05505e-21	8.00776e-20	SMCO1	protein_coding	single-pass membrane protein with coiled-coil domains 1 [Source:HGNC Symbol;Acc:HGNC:27407]	8489	0.00498108	0	0.00508766	0.517928	0.698848	0.498623
ENSG00000265489	7.16986	0.507925	71.9281	2.23179e-17	3.27506e-16	RP11-1090M7.1	antisense		30102	0	0	0.00143476	0.0621838	0.068749	0.135822
ENSG00000120457	7.16552	4.4946	223.487	1.56936e-50	1.38505e-48	KCNJ5	protein_coding	potassium channel, inwardly rectifying subfamily J, member 5 [Source:HGNC Symbol;Acc:HGNC:6266]	29679	0.0128225	0.0128056	0.00582084	1.63689	1.59633	1.27223
ENSG00000148516	7.15374	5.19192	255.668	1.50944e-57	1.7568e-55	ZEB1	protein_coding	zinc finger E-box binding homeobox 1 [Source:HGNC Symbol;Acc:HGNC:11642]	211319	0.00240117	0.00139883	0.00347444	0.284691	0.377494	0.365555
ENSG00000085741	7.14607	4.19567	147.673	5.59122e-34	2.55823e-32	WNT11	protein_coding	wingless-type MMTV integration site family, member 11 [Source:HGNC Symbol;Acc:HGNC:12776]	24411	0.027715	0.0051897	0.0035385	1.57642	1.20383	1.66698
ENSG00000171303	7.13017	2.88667	134.507	4.23161e-31	1.66598e-29	KCNK3	protein_coding	potassium channel, two pore domain subfamily K, member 3 [Source:HGNC Symbol;Acc:HGNC:6278]	40730	0.00311449	0.00311038	0.00106038	0.31636	0.390897	0.36019
ENSG00000164683	7.12013	5.69946	325.603	8.71799e-73	1.6566e-70	HEY1	protein_coding	hes-related family bHLH transcription factor with YRPW motif 1 [Source:HGNC Symbol;Acc:HGNC:4880]	3853	0.17559	0.241119	0.156929	22.2798	28.8893	29.0249
ENSG00000136842	7.10251	7.17797	460.464	3.80916e-102	1.57632e-99	TMOD1	protein_coding	tropomodulin 1 [Source:HGNC Symbol;Acc:HGNC:11871]	100568	0.0227046	0.0155363	0.0244788	2.62874	2.61944	3.32312
ENSG00000255248	7.09505	5.6044	302.822	7.99782e-68	1.28393e-65	RP11-166D19.1	sense_overlapping		87968	0.0091329	0.00624059	0.0083464	0.881835	1.14647	1.25981
ENSG00000111245	7.09086	2.56338	117.948	1.78017e-27	5.58086e-26	MYL2	protein_coding	myosin, light chain 2, regulatory, cardiac, slow [Source:HGNC Symbol;Acc:HGNC:7583]	9903	0.0170794	0	0.00872244	1.71436	0.858193	0.932568
ENSG00000099834	7.07923	0.616495	67.2024	2.45021e-16	3.27315e-15	CDHR5	protein_coding	cadherin-related family member 5 [Source:HGNC Symbol;Acc:HGNC:7521]	9513	0.0044449	0	0	0.1144	0.5105	0.257869
ENSG00000125787	7.0589	2.12384	101.859	5.96146e-24	1.47039e-22	GNRH2	protein_coding	gonadotropin-releasing hormone 2 [Source:HGNC Symbol;Acc:HGNC:4420]	2125	0.039797	0	0.0406486	3.13427	5.28489	3.48584
ENSG00000174502	7.05111	1.21105	85.4901	2.32863e-20	4.34071e-19	SLC26A9	protein_coding	solute carrier family 26 (anion exchanger), member 9 [Source:HGNC Symbol;Acc:HGNC:14469]	30412	0	0.00138855	0.00142014	0.146002	0.161501	0.126529
ENSG00000105880	7.04707	1.15634	80.2966	3.2223e-19	5.5203e-18	DLX5	protein_coding	distal-less homeobox 5 [Source:HGNC Symbol;Acc:HGNC:2918]	4705	0	0.0179505	0	1.064	1.01458	0.613392
ENSG00000122176	7.04209	6.71276	114.756	8.89798e-27	2.68555e-25	FMOD	protein_coding	fibromodulin [Source:HGNC Symbol;Acc:HGNC:3774]	10861	0.0622917	0.0660977	0.123273	5.78363	46.5839	5.22144
ENSG00000037965	7.03969	1.71001	67.4496	2.16144e-16	2.90198e-15	HOXC8	protein_coding	homeobox C8 [Source:HGNC Symbol;Acc:HGNC:5129]	3256	0.0129866	0	0.0132645	0.454568	4.77117	0.443183
ENSG00000170290	7.03069	2.44697	63.995	1.24735e-15	1.56313e-14	SLN	protein_coding	sarcolipin [Source:HGNC Symbol;Acc:HGNC:11089]	12315	0	0	0.0210422	1.11347	1.0374	0.42964
ENSG00000171564	7.01923	6.47992	255.321	1.79705e-57	2.06572e-55	FGB	protein_coding	fibrinogen beta chain [Source:HGNC Symbol;Acc:HGNC:3662]	8130	0.0312062	0.259709	0.313427	13.7555	27.7968	23.6359
ENSG00000130037	7.01493	5.32586	228.959	1.00567e-51	9.41083e-50	KCNA5	protein_coding	potassium channel, voltage gated shaker related subfamily A, member 5 [Source:HGNC Symbol;Acc:HGNC:6224]	2799	0.34746	0.15087	0.138872	28.8811	15.0535	41.2778
ENSG00000173991	7.01346	5.9881	312.611	5.89317e-70	1.01613e-67	TCAP	protein_coding	titin-cap [Source:HGNC Symbol;Acc:HGNC:11610]	2368	0.660693	0.320995	0.291819	53.5688	47.0644	58.7033
ENSG00000266010	7.00229	5.44671	291.497	2.34635e-65	3.52369e-63	GATA6-AS1	lincRNA	GATA6 antisense RNA 1 (head to head) [Source:HGNC Symbol;Acc:HGNC:48840]	2070	0.36769	0.285604	0.312965	36.7179	45.0154	43.4295
ENSG00000078399	6.98658	1.58195	64.3908	1.02035e-15	1.28733e-14	HOXA9	protein_coding	homeobox A9 [Source:HGNC Symbol;Acc:HGNC:5109]	12745	0.00663544	0	0	0.136623	1.08467	0.098125
ENSG00000052850	6.98523	2.4664	81.6959	1.58719e-19	2.78574e-18	ALX4	protein_coding	ALX homeobox 4 [Source:HGNC Symbol;Acc:HGNC:450]	49722	0.00255125	0	0.000868613	0.0884254	0.488354	0.0657819
ENSG00000171115	6.9734	2.43106	102.078	5.33891e-24	1.32562e-22	GIMAP8	protein_coding	GTPase, IMAP family member 8 [Source:HGNC Symbol;Acc:HGNC:21792]	28762	0.00147015	0.00146821	0.00450482	0.34508	0.570819	0.173924
ENSG00000092969	6.9682	5.96029	369.607	2.27925e-82	4.99343e-80	TGFB2	protein_coding	transforming growth factor, beta 2 [Source:HGNC Symbol;Acc:HGNC:11768]	98384	0.0103149	0.00987212	0.00965769	1.27696	1.34062	1.14354
ENSG00000259207	6.95801	2.04357	101.255	8.08643e-24	1.9736e-22	ITGB3	protein_coding	integrin, beta 3 (platelet glycoprotein IIIa, antigen CD61) [Source:HGNC Symbol;Acc:HGNC:6156]	57970	0.00145884	0.000728457	0.000745026	0.0953684	0.201344	0.114504
ENSG00000230676	6.95434	0.417618	67.6693	1.93355e-16	2.60918e-15	RP11-65J3.3	lincRNA		20770	0.00203584	0	0	0.0775478	0.163407	0.111161
ENSG00000138315	6.94775	2.85126	120.899	4.02089e-28	1.30221e-26	OIT3	protein_coding	oncoprotein induced transcript 3 [Source:HGNC Symbol;Acc:HGNC:29953]	39452	0.00321538	0.00214076	0.00218945	0.174338	0.588204	0.30724
ENSG00000171631	6.94754	3.2049	149.797	1.92015e-34	8.91696e-33	P2RY6	protein_coding	pyrimidinergic receptor P2Y, G-protein coupled, 6 [Source:HGNC Symbol;Acc:HGNC:8543]	34112	0.0049583	0.00371382	0.0037983	0.60106	0.537108	0.454041
ENSG00000143867	6.93573	2.75261	117.811	1.90712e-27	5.96881e-26	OSR1	protein_coding	odd-skipped related transciption factor 1 [Source:HGNC Symbol;Acc:HGNC:8111]	7168	0.0235962	0.0117825	0.00602528	1.25105	2.70234	1.54339
ENSG00000106991	6.92473	7.3866	226.044	4.34706e-51	3.85481e-49	ENG	protein_coding	endoglin [Source:HGNC Symbol;Acc:HGNC:3349]	39744	0.115967	0.0669385	0.0358606	5.66817	11.0181	8.33982
ENSG00000197776	6.91879	1.11583	79.301	5.33337e-19	9.02891e-18	KLHDC1	protein_coding	kelch domain containing 1 [Source:HGNC Symbol;Acc:HGNC:19836]	60047	0	0.00070326	0.000719256	0.0529219	0.105691	0.0440573
ENSG00000169946	6.91822	4.07959	187.973	8.80774e-43	5.98605e-41	ZFPM2	protein_coding	zinc finger protein, FOG family member 2 [Source:HGNC Symbol;Acc:HGNC:16700]	1213799	0.000139346	0.000278324	0.000249073	0.0211238	0.0378957	0.0233011
ENSG00000101605	6.90823	6.73692	426.931	7.56425e-95	2.34769e-92	MYOM1	protein_coding	myomesin 1 [Source:HGNC Symbol;Acc:HGNC:7613]	153301	0.0148946	0.0104676	0.00929702	1.52288	1.18705	1.42668
ENSG00000006788	6.8946	1.74659	83.0702	7.91926e-20	1.42761e-18	MYH13	protein_coding	myosin, heavy chain 13, skeletal muscle [Source:HGNC Symbol;Acc:HGNC:7571]	75046	0.00225378	0	0	0.102091	0.0507402	0.107678
ENSG00000145681	6.86352	6.96319	256.188	1.16284e-57	1.37926e-55	HAPLN1	protein_coding	hyaluronan and proteoglycan link protein 1 [Source:HGNC Symbol;Acc:HGNC:2380]	83808	0.013118	0.0302324	0.0345274	3.61049	3.04088	2.19644
ENSG00000151655	6.84674	1.39093	81.4611	1.78741e-19	3.13126e-18	ITIH2	protein_coding	inter-alpha-trypsin inhibitor heavy chain 2 [Source:HGNC Symbol;Acc:HGNC:6167]	46251	0	0	0.0028014	0.0715314	0.119319	0.134157
ENSG00000113722	6.8448	0.228409	67.0621	2.63092e-16	3.50451e-15	CDX1	protein_coding	caudal type homeobox 1 [Source:HGNC Symbol;Acc:HGNC:1805]	17763	0.00238047	0	0	0.156844	0.118059	0.0866522
ENSG00000184986	6.82386	1.9409	81.1004	2.14537e-19	3.74424e-18	TMEM121	protein_coding	transmembrane protein 121 [Source:HGNC Symbol;Acc:HGNC:20511]	3599	0.0587446	0	0	2.32233	1.00436	2.91354
ENSG00000123999	6.80359	5.08865	234.066	7.73646e-53	7.54285e-51	INHA	protein_coding	inhibin, alpha [Source:HGNC Symbol;Acc:HGNC:6065]	6551	0.103274	0.0644613	0.0857059	10.0273	4.83543	15.9991
ENSG00000126785	6.80144	1.67442	69.5377	7.49666e-17	1.05123e-15	RHOJ	protein_coding	ras homolog family member J [Source:HGNC Symbol;Acc:HGNC:688]	89105	0.00142364	0	0	0.0327323	0.135016	0.0356277
ENSG00000138207	6.79781	6.01044	246.225	1.72739e-55	1.80716e-53	RBP4	protein_coding	retinol binding protein 4, plasma [Source:HGNC Symbol;Acc:HGNC:9922]	10057	0.126134	0.104973	0.0858888	6.46675	16.6212	14.9891
ENSG00000132938	6.78522	5.70687	304.838	2.90871e-68	4.7514e-66	MTUS2	protein_coding	microtubule associated tumor suppressor candidate 2 [Source:HGNC Symbol;Acc:HGNC:20595]	685599	0.00141853	0.00117028	0.00144888	0.142163	0.181352	0.128599
ENSG00000120068	6.73257	1.91714	84.7813	3.33265e-20	6.16291e-19	HOXB8	protein_coding	homeobox B8 [Source:HGNC Symbol;Acc:HGNC:5119]	3562	0	0.0237106	0.02425	0.989909	4.2451	0.810221
ENSG00000237330	6.71704	0.79343	72.2251	1.91995e-17	2.83756e-16	RNF223	protein_coding	ring finger protein 223 [Source:HGNC Symbol;Acc:HGNC:40020]	3341	0.0253124	0	0	1.47233	0.379911	1.12296
ENSG00000135374	6.71142	0.940456	73.2274	1.15539e-17	1.74075e-16	ELF5	protein_coding	E74-like factor 5 (ets domain transcription factor) [Source:HGNC Symbol;Acc:HGNC:3320]	35012	0.00120771	0.00120612	0	0.154173	0.0370409	0.125017
ENSG00000251628	6.70468	1.3702	84.6427	3.57469e-20	6.60396e-19	RP11-371M22.1	lincRNA		1168	0	0.0723093	0.036977	4.39788	3.44914	4.90061
ENSG00000267391	6.69749	1.32701	84.8819	3.1673e-20	5.86298e-19	MIR3591	lincRNA		7491	0.00564469	0	0.0115309	0.476517	0.563576	0.886105
ENSG00000204219	6.67793	5.42476	267.507	3.96559e-60	4.98967e-58	TCEA3	protein_coding	transcription elongation factor A (SII), 3 [Source:HGNC Symbol;Acc:HGNC:11615]	43679	0.0242018	0.0125683	0.0207645	1.84375	1.79789	2.18922
ENSG00000164106	6.67239	2.25427	105.709	8.53811e-25	2.2331e-23	SCRG1	protein_coding	stimulator of chondrogenesis 1 [Source:HGNC Symbol;Acc:HGNC:17036]	21679	0.00195048	0.00389581	0.00597664	0.419673	0.519304	0.339468
ENSG00000183160	6.66539	2.75993	112.408	2.90853e-26	8.50278e-25	TMEM119	protein_coding	transmembrane protein 119 [Source:HGNC Symbol;Acc:HGNC:27884]	8474	0.0199596	0.00996663	0.0101933	1.18153	2.71242	0.760611
ENSG00000137033	6.64946	0.105967	62.5883	2.54765e-15	3.09473e-14	IL33	protein_coding	interleukin 33 [Source:HGNC Symbol;Acc:HGNC:16028]	42197	0	0.00100075	0	0.0649925	0.029426	0.0467357
ENSG00000105997	6.64348	0.886737	69.9776	5.99806e-17	8.46823e-16	HOXA3	protein_coding	homeobox A3 [Source:HGNC Symbol;Acc:HGNC:5104]	46397	0	0	0.00186172	0.046912	0.118349	0.0559822
ENSG00000151632	6.6331	3.85653	157.863	3.31566e-36	1.67329e-34	AKR1C2	protein_coding	aldo-keto reductase family 1, member C2 [Source:HGNC Symbol;Acc:HGNC:385]	212662	0.000397667	0.00178714	0.00203088	0.111356	0.157388	0.132768
ENSG00000197580	6.63234	4.54294	208.599	2.77721e-47	2.1109e-45	BCO2	protein_coding	beta-carotene oxygenase 2 [Source:HGNC Symbol;Acc:HGNC:18503]	49232	0.0103066	0.010293	0.00701807	0.762191	1.21846	0.818734
ENSG00000174992	6.63072	0.865025	73.7435	8.89574e-18	1.35562e-16	ZG16	protein_coding	zymogen granule protein 16 [Source:HGNC Symbol;Acc:HGNC:30961]	4733	0.00893395	0.00892217	0	0.358701	1.05522	0.731715
ENSG00000069011	6.6255	3.53576	54.9745	1.22106e-13	1.28684e-12	PITX1	protein_coding	paired-like homeodomain 1 [Source:HGNC Symbol;Acc:HGNC:9004]	7078	0.0597406	0.0178985	0	0.774933	7.87484	0.944605
ENSG00000113249	6.62386	2.74993	119.619	7.66583e-28	2.4444e-26	HAVCR1	protein_coding	hepatitis A virus cellular receptor 1 [Source:HGNC Symbol;Acc:HGNC:17866]	29706	0.00142343	0.00568621	0.00581555	0.271101	0.68458	0.364321
ENSG00000164220	6.61538	3.85172	159.821	1.23807e-36	6.42209e-35	F2RL2	protein_coding	coagulation factor II (thrombin) receptor-like 2 [Source:HGNC Symbol;Acc:HGNC:3539]	7952	0.0212698	0.0371731	0.0488811	4.26447	3.4075	3.04255
ENSG00000182255	6.60067	1.31733	82.8204	8.98563e-20	1.60278e-18	KCNA4	protein_coding	potassium channel, voltage gated shaker related subfamily A, member 4 [Source:HGNC Symbol;Acc:HGNC:6222]	7282	0.0058067	0.00579904	0.00593095	0.67551	0.306927	1.00401
ENSG00000198353	6.59639	1.6706	59.2203	1.40974e-14	1.60858e-13	HOXC4	protein_coding	homeobox C4 [Source:HGNC Symbol;Acc:HGNC:5126]	39099	0.00324441	0	0	0.0534416	0.354274	0.051669
ENSG00000142583	6.58678	2.75444	97.2652	6.06352e-23	1.41675e-21	SLC2A5	protein_coding	solute carrier family 2 (facilitated glucose/fructose transporter), member 5 [Source:HGNC Symbol;Acc:HGNC:11010]	53371	0.00475363	0.000791228	0.00161845	0.148447	0.338639	0.251446
ENSG00000188483	6.58269	3.44163	121.001	3.81855e-28	1.23883e-26	IER5L	protein_coding	immediate early response 5-like [Source:HGNC Symbol;Acc:HGNC:23679]	2710	0.218443	0.0155825	0.0478109	9.60586	3.33968	10.7027
ENSG00000184584	6.58029	3.26134	133.004	9.02357e-31	3.42933e-29	TMEM173	protein_coding	transmembrane protein 173 [Source:HGNC Symbol;Acc:HGNC:27962]	7401	0.01714	0.0228232	0.0350135	2.38803	3.51578	1.69627
ENSG00000218416	6.57815	0.0374129	61.856	3.69511e-15	4.41658e-14	PP14571	processed_transcript	uncharacterized LOC100130449 [Source:EntrezGene;Acc:100130449]	7399	0	0	0.00583716	0.311822	0.249863	0.188526
ENSG00000122223	6.5767	0.800068	74.1297	7.31501e-18	1.12208e-16	CD244	protein_coding	CD244 molecule, natural killer cell receptor 2B4 [Source:HGNC Symbol;Acc:HGNC:18171]	32695	0.0012933	0	0.00132097	0.0825495	0.129125	0.0853282
ENSG00000156466	6.57407	2.64922	115.987	4.78345e-27	1.47235e-25	GDF6	protein_coding	growth differentiation factor 6 [Source:HGNC Symbol;Acc:HGNC:4221]	18462	0.00687104	0.00228733	0.0116968	0.818191	0.496204	0.677393
ENSG00000271474	6.5675	0.760367	74.5926	5.78582e-18	8.96369e-17	RP11-710C12.1	antisense		3328	0.0127056	0.0126889	0	0.745582	1.23539	0.852736
ENSG00000261371	6.55048	4.71171	119.201	9.46584e-28	3.00807e-26	PECAM1	protein_coding	platelet/endothelial cell adhesion molecule 1 [Source:HGNC Symbol;Acc:HGNC:8823]	94361	0.00179245	0.00492274	0.0105271	0.340923	1.00534	0.293104
ENSG00000085276	6.54589	3.77977	158.418	2.5082e-36	1.28318e-34	MECOM	protein_coding	MDS1 and EVI1 complex locus [Source:HGNC Symbol;Acc:HGNC:3498]	580119	0.000364446	0.00072793	0.000372244	0.0602563	0.0441875	0.0351556
ENSG00000125089	6.54418	2.97971	104.748	1.38707e-24	3.56277e-23	SH3TC1	protein_coding	SH3 domain and tetratricopeptide repeats 1 [Source:HGNC Symbol;Acc:HGNC:26009]	59731	0.00495539	0.00212094	0.000723061	0.16908	0.431005	0.170719
ENSG00000197558	6.54006	2.6064	81.6644	1.61272e-19	2.82787e-18	SSPO	polymorphic_pseudogene	SCO-spondin [Source:HGNC Symbol;Acc:HGNC:21998]	57937	0.00802817	0	0.000745451	0.235927	0.195267	0.180987
ENSG00000119938	6.53364	8.07524	256.01	1.27162e-57	1.49874e-55	PPP1R3C	protein_coding	protein phosphatase 1, regulatory subunit 3C [Source:HGNC Symbol;Acc:HGNC:9293]	4612	0.797645	1.56572	1.22675	92.4809	72.1238	182.597
ENSG00000134020	6.5317	1.84381	94.326	2.67608e-22	5.91149e-21	PEBP4	protein_coding	phosphatidylethanolamine-binding protein 4 [Source:HGNC Symbol;Acc:HGNC:28319]	286749	0.000147461	0.000441801	0.000150617	0.0248969	0.0233833	0.024155
ENSG00000267107	6.52332	0.844175	65.3782	6.18175e-16	7.95004e-15	PCAT19	lincRNA	prostate cancer associated transcript 19 (non-protein coding) [Source:HGNC Symbol;Acc:HGNC:49593]	46480	0.00181946	0	0	0.0440186	0.130011	0.0382897
ENSG00000189056	6.51236	4.05662	157.106	4.85315e-36	2.41645e-34	RELN	protein_coding	reelin [Source:HGNC Symbol;Acc:HGNC:9957]	517732	0.000408362	0.000815646	0.00058394	0.0415361	0.11965	0.0280574
ENSG00000280065	6.51221	2.30061	109.216	1.45498e-25	4.03195e-24	CTA-796E4.5	lincRNA		31716	0.00266644	0.00266292	0.00408524	0.333528	0.309722	0.260853
ENSG00000177133	6.51077	1.51513	86.7145	1.25374e-20	2.38967e-19	LINC00982	antisense	long intergenic non-protein coding RNA 982 [Source:HGNC Symbol;Acc:HGNC:48664]	8822	0.00958612	0.00957348	0	0.685886	0.613041	0.561586
ENSG00000130700	6.50449	5.40997	191.579	1.4378e-43	1.0028e-41	GATA5	protein_coding	GATA binding protein 5 [Source:HGNC Symbol;Acc:HGNC:15802]	12473	0.145773	0.0609409	0.0380887	6.27513	7.12116	6.76402
ENSG00000258498	6.50409	0.714235	72.1448	1.99976e-17	2.9485e-16	DIO3OS	lincRNA	DIO3 opposite strand/antisense RNA (head to head) [Source:HGNC Symbol;Acc:HGNC:20348]	8210	0	0.00514356	0.00526056	0.312833	0.527664	0.263643
ENSG00000138615	6.48991	-0.107168	60.6877	6.68855e-15	7.81884e-14	CILP	protein_coding	cartilage intermediate layer protein, nucleotide pyrophosphohydrolase [Source:HGNC Symbol;Acc:HGNC:1980]	16730	0	0	0.00258154	0.101478	0.0742194	0.126504
ENSG00000115896	6.48944	2.53933	101.975	5.62299e-24	1.39244e-22	PLCL1	protein_coding	phospholipase C-like 1 [Source:HGNC Symbol;Acc:HGNC:9063]	767879	0.000220266	5.49939e-05	0.000168734	0.0115082	0.0222073	0.010273
ENSG00000198400	6.4836	0.658247	73.0161	1.28599e-17	1.9266e-16	NTRK1	protein_coding	neurotrophic tyrosine kinase, receptor, type 1 [Source:HGNC Symbol;Acc:HGNC:8031]	66210	0.00063864	0	0.000652306	0.0506257	0.0408416	0.0421357
ENSG00000133816	6.48311	6.50728	369.392	2.53787e-82	5.49537e-80	MICAL2	protein_coding	microtubule associated monooxygenase, calponin and LIM domain containing 2 [Source:HGNC Symbol;Acc:HGNC:24693]	169781	0.00896589	0.0119388	0.0150085	1.07944	1.01024	1.08592
ENSG00000182463	6.45715	3.99668	156.663	6.06335e-36	3.01098e-34	TSHZ2	protein_coding	teashirt zinc finger homeobox 2 [Source:HGNC Symbol;Acc:HGNC:13010]	522923	0.000323446	0.00064604	0.00107369	0.0655151	0.0377285	0.0770819
ENSG00000170549	6.43356	2.92318	104.879	1.29858e-24	3.34007e-23	IRX1	protein_coding	iroquois homeobox 1 [Source:HGNC Symbol;Acc:HGNC:14358]	5349	0.0237153	0.0473681	0.0161485	3.75174	1.43924	3.15632
ENSG00000118514	6.43325	1.08886	77.3523	1.43029e-18	2.33027e-17	ALDH8A1	protein_coding	aldehyde dehydrogenase 8 family, member A1 [Source:HGNC Symbol;Acc:HGNC:15471]	32732	0.00129184	0.00258027	0	0.0917658	0.167757	0.105805
ENSG00000263155	6.42742	4.41148	187.063	1.39108e-42	9.35186e-41	MYZAP	protein_coding	myocardial zonula adherens protein [Source:HGNC Symbol;Acc:HGNC:43444]	93423	0.00271567	0.00632821	0.00693446	0.401659	0.492655	0.449991
ENSG00000177989	6.41406	1.79235	70.6291	4.311e-17	6.1706e-16	ODF3B	protein_coding	outer dense fiber of sperm tails 3B [Source:HGNC Symbol;Acc:HGNC:34388]	2870	0.103133	0	0	2.91222	1.75942	2.29607
ENSG00000088726	6.40865	3.39387	147.851	5.11439e-34	2.34582e-32	TMEM40	protein_coding	transmembrane protein 40 [Source:HGNC Symbol;Acc:HGNC:25620]	35932	0.00588394	0.00470095	0.00961576	0.59	0.501456	0.629162
ENSG00000249087	6.38139	3.76854	162.59	3.07426e-37	1.62639e-35	ZNF436-AS1	antisense	ZNF436 antisense RNA 1 [Source:HGNC Symbol;Acc:HGNC:25122]	2842	0.133905	0.0891526	0.106377	8.94526	7.11673	12.2197
ENSG00000164270	6.37118	1.49905	83.1342	7.66679e-20	1.38478e-18	HTR4	protein_coding	5-hydroxytryptamine (serotonin) receptor 4, G protein-coupled [Source:HGNC Symbol;Acc:HGNC:5299]	226203	0.000373862	0.000186685	0.000190931	0.0167427	0.0373271	0.0167987
ENSG00000203883	6.36664	1.62269	80.5809	2.79039e-19	4.82475e-18	SOX18	protein_coding	SRY (sex determining region Y)-box 18 [Source:HGNC Symbol;Acc:HGNC:11194]	2059	0.0821454	0	0.0209758	3.40388	3.3101	1.84551
ENSG00000174099	6.3541	5.34316	248.568	5.3299e-56	5.83844e-54	MSRB3	protein_coding	methionine sulfoxide reductase B3 [Source:HGNC Symbol;Acc:HGNC:27375]	209601	0.00363127	0.00523826	0.00473925	0.3647	0.512234	0.268038
ENSG00000164309	6.34599	7.46887	386.746	4.23037e-86	1.02309e-83	CMYA5	protein_coding	cardiomyopathy associated 5 [Source:HGNC Symbol;Acc:HGNC:14305]	110363	0.0314174	0.0413245	0.0438298	3.33223	2.58322	3.59477
ENSG00000137273	6.33676	1.41375	83.9278	5.1319e-20	9.34176e-19	FOXF2	protein_coding	forkhead box F2 [Source:HGNC Symbol;Acc:HGNC:3810]	5763	0.00733721	0.00732754	0.0149884	0.710041	1.15869	0.759519
ENSG00000268756	6.32654	0.535197	67.9935	1.64035e-16	2.23131e-15	AC104534.2	antisense		3057	0.013832	0.0138137	0	0.697758	1.1373	0.770987
ENSG00000174407	6.31242	-0.211129	57.1102	4.12062e-14	4.52442e-13	MIR1-1HG	protein_coding	MIR1-1 host gene [Source:HGNC Symbol;Acc:HGNC:16159]	20311	0	0.0020791	0	0.0985895	0.0529827	0.07815
ENSG00000156804	6.30084	5.37126	260.793	1.15234e-58	1.38444e-56	FBXO32	protein_coding	F-box protein 32 [Source:HGNC Symbol;Acc:HGNC:16731]	43317	0.0195232	0.0243719	0.0259233	1.25016	2.09893	2.30079
ENSG00000086696	6.29045	0.982858	72.0087	2.14246e-17	3.15141e-16	HSD17B2	protein_coding	hydroxysteroid (17-beta) dehydrogenase 2 [Source:HGNC Symbol;Acc:HGNC:5211]	63530	0	0.00132941	0.000679823	0.0383719	0.0990277	0.0348277
ENSG00000110243	6.2856	1.1189	67.4828	2.12531e-16	2.85552e-15	APOA5	protein_coding	apolipoprotein A-V [Source:HGNC Symbol;Acc:HGNC:17288]	3053	0.0277002	0.0138318	0	0.598862	2.45835	0.898037
ENSG00000203867	6.28467	6.15227	320.132	1.35561e-71	2.40421e-69	RBM20	protein_coding	RNA binding motif protein 20 [Source:HGNC Symbol;Acc:HGNC:27424]	195072	0.00780346	0.0101744	0.00907745	0.598728	0.605127	0.95425
ENSG00000163132	6.28441	4.15548	111.522	4.54636e-26	1.31259e-24	MSX1	protein_coding	msh homeobox 1 [Source:HGNC Symbol;Acc:HGNC:7391]	4270	0.247567	0.0593377	0.0505728	6.64697	11.2117	6.65742
ENSG00000162654	6.27014	2.87467	121.192	3.46832e-28	1.13311e-26	GBP4	protein_coding	guanylate binding protein 4 [Source:HGNC Symbol;Acc:HGNC:20480]	17784	0.00475533	0.0166217	0.00971416	0.663352	1.12023	0.619373
ENSG00000277969	6.26826	1.83676	92.7394	5.9655e-22	1.27689e-20	CTB-58E17.1	lincRNA		2295	0.0552737	0.0368005	0.0188188	3.18662	2.60902	3.20667
ENSG00000101197	6.26354	1.30178	75.3574	3.92773e-18	6.15676e-17	BIRC7	protein_coding	baculoviral IAP repeat containing 7 [Source:HGNC Symbol;Acc:HGNC:13702]	4624	0.0274336	0.00913249	0	1.07323	0.596737	1.40431
ENSG00000163586	6.25929	3.20706	124.919	5.30249e-29	1.83196e-27	FABP1	protein_coding	fatty acid binding protein 1, liver [Source:HGNC Symbol;Acc:HGNC:3555]	5134	0.0164723	0.057577	0.0588867	2.45893	5.60032	2.44529
ENSG00000197882	6.25801	0.425261	65.2301	6.66437e-16	8.54122e-15	OR7E13P	unprocessed_pseudogene	olfactory receptor, family 7, subfamily E, member 13 pseudogene [Source:HGNC Symbol;Acc:HGNC:8384]	909	0.0465175	0	0.0475128	2.7297	1.33564	4.28615
ENSG00000157388	6.2473	5.17271	222.772	2.24835e-50	1.97494e-48	CACNA1D	protein_coding	calcium channel, voltage-dependent, L type, alpha 1D subunit [Source:HGNC Symbol;Acc:HGNC:1391]	319077	0.00212033	0.00264692	0.0040607	0.188819	0.276383	0.202153
ENSG00000183273	6.24057	3.99819	171.028	4.41148e-39	2.55921e-37	CCDC60	protein_coding	coiled-coil domain containing 60 [Source:HGNC Symbol;Acc:HGNC:28610]	206335	0.00225424	0.00143262	0.00230247	0.163295	0.117548	0.175537
ENSG00000115844	6.23818	1.83661	93.3321	4.42167e-22	9.61919e-21	DLX2	protein_coding	distal-less homeobox 2 [Source:HGNC Symbol;Acc:HGNC:2915]	3461	0.0244348	0.0244026	0.0249576	2.57844	1.54668	1.8484
ENSG00000112769	6.23638	5.79027	215.972	6.83883e-49	5.58564e-47	LAMA4	protein_coding	laminin, alpha 4 [Source:HGNC Symbol;Acc:HGNC:6484]	146179	0.00607455	0.0106887	0.0121136	0.975878	0.47436	0.78939
ENSG00000141579	6.23133	1.79449	90.8289	1.56645e-21	3.19852e-20	ZNF750	protein_coding	zinc finger protein 750 [Source:HGNC Symbol;Acc:HGNC:25843]	11143	0.0113841	0.0037897	0.0077518	0.824298	0.364012	0.617277
ENSG00000131634	6.22437	1.64096	84.1491	4.58826e-20	8.40971e-19	TMEM204	protein_coding	transmembrane protein 204 [Source:HGNC Symbol;Acc:HGNC:14158]	26892	0.00314475	0.00314061	0.00160602	0.134357	0.360151	0.164555
ENSG00000215475	6.21702	3.01112	93.9419	3.24921e-22	7.11844e-21	SIAH3	protein_coding	siah E3 ubiquitin protein ligase family member 3 [Source:HGNC Symbol;Acc:HGNC:30553]	74493	0.00170289	0.0028344	0.0023191	0.316145	0.0563027	0.266028
ENSG00000120708	6.21121	8.05897	226.866	2.87565e-51	2.61221e-49	TGFBI	protein_coding	transforming growth factor, beta-induced, 68kDa [Source:HGNC Symbol;Acc:HGNC:11771]	34923	0.186461	0.261186	0.150877	16.5348	9.34862	19.3238
ENSG00000267257	6.20613	0.355084	62.0208	3.39851e-15	4.07777e-14	RP11-1151B14.4	antisense		3137	0.0269585	0	0	0.818732	0.466189	0.996655
ENSG00000117601	6.20098	1.62307	82.9452	8.43617e-20	1.51493e-18	SERPINC1	protein_coding	serpin peptidase inhibitor, clade C (antithrombin), member 1 [Source:HGNC Symbol;Acc:HGNC:775]	13574	0.0062302	0.00622199	0.00318176	0.218075	0.646428	0.428769
ENSG00000124743	6.19714	4.7331	213.019	3.01473e-48	2.40946e-46	KLHL31	protein_coding	kelch-like family member 31 [Source:HGNC Symbol;Acc:HGNC:21353]	17807	0.0451173	0.030829	0.0436573	3.15113	2.37548	3.28735
ENSG00000013588	6.17411	4.36095	137.223	1.07762e-31	4.4397e-30	GPRC5A	protein_coding	G protein-coupled receptor, class C, group 5, member A [Source:HGNC Symbol;Acc:HGNC:9836]	27155	0.0218001	0.0248815	0.0111333	1.77461	0.777343	1.91657
ENSG00000156427	6.17198	3.82393	134.659	3.92086e-31	1.5502e-29	FGF18	protein_coding	fibroblast growth factor 18 [Source:HGNC Symbol;Acc:HGNC:3674]	37967	0.0222743	0.00556123	0.00455018	1.01815	0.327771	0.850085
ENSG00000258667	6.16477	0.89588	72.575	1.60803e-17	2.39366e-16	HIF1A-AS2	lincRNA	HIF1A antisense RNA 2 [Source:HGNC Symbol;Acc:HGNC:43015]	35539	0.0011898	0.00118823	0.00121526	0.109016	0.0450322	0.146172
ENSG00000130598	6.16313	0.760335	64.3102	1.06292e-15	1.33922e-14	TNNI2	protein_coding	troponin I type 2 (skeletal, fast) [Source:HGNC Symbol;Acc:HGNC:11946]	2691	0.0471398	0	0	1.34267	0.5332	1.71595
ENSG00000276289	6.15347	-0.361771	54.0634	1.94122e-13	2.00052e-12	CH507-396I9.6	protein_coding	Protein LOC102723475 {ECO:0000313|Ensembl:ENSP00000477875} [Source:UniProtKB/TrEMBL;Acc:A0A087WTH5]	13251	0	0	0.00325931	0.11498	0.102035	0.0907481
ENSG00000272692	6.15303	-0.399053	53.7287	2.30171e-13	2.35897e-12	RP11-399K21.14	lincRNA		2685	0.0157484	0	0	0.56745	0.390517	0.537431
ENSG00000249669	6.14899	0.335911	61.3946	4.67099e-15	5.52976e-14	MIR143HG	lincRNA	MIR143 host gene (non-protein coding) [Source:HGNC Symbol;Acc:HGNC:42872]	21989	0.00384596	0	0	0.100965	0.120467	0.0918734
ENSG00000142611	6.1308	3.59339	132.32	1.27377e-30	4.80165e-29	PRDM16	protein_coding	PR domain containing 16 [Source:HGNC Symbol;Acc:HGNC:14000]	369453	0.00171677	0.000571502	0.000584502	0.064687	0.0562389	0.0708249
ENSG00000173597	6.12609	0.832377	69.4968	7.65394e-17	1.07086e-15	SULT1B1	protein_coding	sulfotransferase family, cytosolic, 1B, member 1 [Source:HGNC Symbol;Acc:HGNC:17845]	66799	0	0.000632175	0.00129311	0.0247638	0.07518	0.0475248
ENSG00000185760	6.12023	4.02278	126.819	2.03557e-29	7.24787e-28	KCNQ5	protein_coding	potassium channel, voltage gated KQT-like subfamily Q, member 5 [Source:HGNC Symbol;Acc:HGNC:6299]	577059	0.000293103	0.00080497	0.00134718	0.0700809	0.0403096	0.055347
ENSG00000108823	6.11237	4.65336	97.8048	4.61733e-23	1.08565e-21	SGCA	protein_coding	sarcoglycan, alpha (50kDa dystrophin-associated glycoprotein) [Source:HGNC Symbol;Acc:HGNC:10805]	11717	0.198484	0.0288324	0.0294882	3.88243	3.69965	5.00419
ENSG00000224057	6.11091	0.300176	63.8527	1.34076e-15	1.67343e-14	EGFR-AS1	antisense	EGFR antisense RNA 1 [Source:HGNC Symbol;Acc:HGNC:40207]	9184	0.00460413	0	0.00470265	0.241737	0.2013	0.298531
ENSG00000162511	6.11027	2.7034	101.171	8.43925e-24	2.05701e-22	LAPTM5	protein_coding	lysosomal protein transmembrane 5 [Source:HGNC Symbol;Acc:HGNC:29612]	25351	0.0100077	0.00333152	0.00681459	0.355451	0.716195	0.421215
ENSG00000168874	6.10895	3.22513	116.54	3.6203e-27	1.12362e-25	ATOH8	protein_coding	atonal homolog 8 (Drosophila) [Source:HGNC Symbol;Acc:HGNC:24126]	36722	0.0126662	0.00574977	0.00352834	0.425571	0.60939	0.453206
ENSG00000133110	6.1085	5.75031	87.556	8.19284e-21	1.58594e-19	POSTN	protein_coding	periostin, osteoblast specific factor [Source:HGNC Symbol;Acc:HGNC:16953]	36261	0.00466445	0.0489121	0.0571711	0.87757	7.06626	0.821102
ENSG00000060709	6.10582	3.19625	135.157	3.0513e-31	1.21413e-29	RIMBP2	protein_coding	RIMS binding protein 2 [Source:HGNC Symbol;Acc:HGNC:30339]	320144	0.000924554	0.000659526	0.000809433	0.0586052	0.04818	0.0609996
ENSG00000122180	6.10524	-0.384695	52.803	3.68744e-13	3.71778e-12	MYOG	protein_coding	myogenin (myogenic factor 4) [Source:HGNC Symbol;Acc:HGNC:7612]	2904	0	0	0.0148723	0.479687	0.522597	0.364395
ENSG00000140465	6.09707	6.48812	313.684	3.44111e-70	5.98881e-68	CYP1A1	protein_coding	cytochrome P450, family 1, subfamily A, polypeptide 1 [Source:HGNC Symbol;Acc:HGNC:2595]	6068	0.334484	0.584576	0.377229	32.8208	28.4708	26.0793
ENSG00000232284	6.06441	-0.458773	51.9475	5.70032e-13	5.64335e-12	GNG12-AS1	antisense	GNG12 antisense RNA 1 [Source:HGNC Symbol;Acc:HGNC:43938]	370684	0	0	0.000116512	0.00293589	0.0034986	0.00376305
ENSG00000099998	6.05983	1.07605	56.8351	4.73931e-14	5.17324e-13	GGT5	protein_coding	gamma-glutamyltransferase 5 [Source:HGNC Symbol;Acc:HGNC:4260]	25488	0.00331798	0.0016568	0	0.044406	0.348595	0.0603894
ENSG00000172578	6.02293	1.24004	64.2209	1.11224e-15	1.39947e-14	KLHL6	protein_coding	kelch-like family member 6 [Source:HGNC Symbol;Acc:HGNC:18653]	68158	0.00186116	0	0.000633663	0.042792	0.113355	0.0374029
ENSG00000006283	6.0209	7.1019	332.017	3.49599e-74	6.71159e-72	CACNA1G	protein_coding	calcium channel, voltage-dependent, T type, alpha 1G subunit [Source:HGNC Symbol;Acc:HGNC:1394]	66406	0.0776841	0.0667712	0.046177	3.79621	4.01892	4.39743
ENSG00000108557	5.98412	5.09967	121.354	3.19733e-28	1.05569e-26	RAI1	protein_coding	retinoic acid induced 1 [Source:HGNC Symbol;Acc:HGNC:9834]	129980	0.0243986	0.00584794	0.00299048	0.547242	0.517557	0.480335
ENSG00000164850	5.97679	1.06075	67.3977	2.21912e-16	2.97727e-15	GPER1	protein_coding	G protein-coupled estrogen receptor 1 [Source:HGNC Symbol;Acc:HGNC:4485]	11607	0.010929	0	0.00372096	0.32629	0.465947	0.211347
ENSG00000170426	5.97509	-0.522333	50.129	1.43966e-12	1.36418e-11	SDR9C7	protein_coding	short chain dehydrogenase/reductase family 9C, member 7 [Source:HGNC Symbol;Acc:HGNC:29958]	11251	0	0	0.0038387	0.0928591	0.11772	0.10688
ENSG00000168907	5.97477	0.146641	59.4238	1.27125e-14	1.45861e-13	PLA2G4F	protein_coding	phospholipase A2, group IVF [Source:HGNC Symbol;Acc:HGNC:27396]	17602	0.0048045	0	0	0.126128	0.111301	0.103841
ENSG00000137869	5.9742	2.34373	94.3703	2.61692e-22	5.79044e-21	CYP19A1	protein_coding	cytochrome P450, family 19, subfamily A, polypeptide 1 [Source:HGNC Symbol;Acc:HGNC:2594]	130553	0.00097166	0.000646919	0.00165409	0.112703	0.0224037	0.0924768
ENSG00000165966	5.96622	1.6854	51.6534	6.62169e-13	6.50708e-12	PDZRN4	protein_coding	PDZ domain containing ring finger 4 [Source:HGNC Symbol;Acc:HGNC:30552]	386142	0	0.00010936	0.000447392	0.00710228	0.0350147	0.0047335
ENSG00000143217	5.96372	4.00866	164.065	1.46377e-37	7.85541e-36	PVRL4	protein_coding	poliovirus receptor-related 4 [Source:HGNC Symbol;Acc:HGNC:19688]	18604	0.0272744	0.0249685	0.027858	1.86958	1.36898	1.84603
ENSG00000122477	5.95953	3.99051	153.338	3.232e-35	1.54324e-33	LRRC39	protein_coding	leucine rich repeat containing 39 [Source:HGNC Symbol;Acc:HGNC:28228]	29824	0.0212669	0.0113274	0.0173776	0.884527	0.966832	1.27895
ENSG00000112818	5.94521	2.68227	111.144	5.50292e-26	1.57897e-24	MEP1A	protein_coding	meprin A, alpha (PABA peptide hydrolase) [Source:HGNC Symbol;Acc:HGNC:7015]	46392	0.00546875	0.00273077	0.00465481	0.244907	0.256946	0.303788
ENSG00000105376	5.94354	5.31745	66.1707	4.13523e-16	5.40774e-15	ICAM5	protein_coding	intercellular adhesion molecule 5, telencephalin [Source:HGNC Symbol;Acc:HGNC:5348]	6797	0.553672	0.0994053	0.0381249	10.0999	4.24228	20.126
ENSG00000154133	5.94174	1.39849	69.8267	6.4749e-17	9.12069e-16	ROBO4	protein_coding	roundabout, axon guidance receptor, homolog 4 (Drosophila) [Source:HGNC Symbol;Acc:HGNC:17985]	14809	0.00571063	0.00855465	0	0.158735	0.708041	0.123425
ENSG00000259663	5.94003	3.11482	122.844	1.50851e-28	5.08903e-27	CTD-2314G24.2	antisense		10596	0.0319248	0.0159413	0.0285319	1.96377	1.58851	1.22111
ENSG00000198691	5.93522	1.9667	79.886	3.96644e-19	6.75165e-18	ABCA4	protein_coding	ATP-binding cassette, sub-family A (ABC1), member 4 [Source:HGNC Symbol;Acc:HGNC:34]	128297	0.00197749	0	0.0010099	0.0658248	0.0606504	0.0487386
ENSG00000169554	5.92873	4.03251	158.126	2.90435e-36	1.4737e-34	ZEB2	protein_coding	zinc finger E-box binding homeobox 2 [Source:HGNC Symbol;Acc:HGNC:14881]	136579	0.00402475	0.00340107	0.00379465	0.209086	0.300621	0.192994
ENSG00000146678	5.92573	1.46947	67.7886	1.82002e-16	2.46849e-15	IGFBP1	protein_coding	insulin-like growth factor binding protein 1 [Source:HGNC Symbol;Acc:HGNC:5469]	5311	0.023885	0.00795116	0.00813202	0.385235	0.89362	1.72077
ENSG00000118526	5.92523	2.23318	35.4196	2.65801e-09	1.70446e-08	TCF21	protein_coding	transcription factor 21 [Source:HGNC Symbol;Acc:HGNC:11632]	6415	0	0.00658279	0.0336626	0.359653	3.61743	0.202448
ENSG00000099260	5.91821	0.193001	59.86	1.01849e-14	1.17804e-13	PALMD	protein_coding	palmdelphin [Source:HGNC Symbol;Acc:HGNC:15846]	48598	0	0.000868938	0.000888703	0.0627023	0.0334992	0.0326619
ENSG00000139055	5.90677	2.07475	78.63	7.49016e-19	1.25096e-17	ERP27	protein_coding	endoplasmic reticulum protein 27 [Source:HGNC Symbol;Acc:HGNC:26495]	25047	0	0.0118018	0.00517298	0.359765	0.369054	0.238129
ENSG00000152784	5.90554	0.152777	59.6204	1.15039e-14	1.32483e-13	PRDM8	protein_coding	PR domain containing 8 [Source:HGNC Symbol;Acc:HGNC:13993]	20450	0.0020677	0.00206497	0	0.121335	0.0553212	0.12466
ENSG00000182351	5.8975	-0.593479	48.7145	2.96069e-12	2.70132e-11	CRIP1P4	processed_pseudogene	cysteine-rich protein 1 (intestinal) pseudogene 4 [Source:HGNC Symbol;Acc:HGNC:44519]	228	0	0.185213	0	4.58227	5.20397	5.06317
ENSG00000144644	5.89071	2.40226	102.008	5.53037e-24	1.37133e-22	GADL1	protein_coding	glutamate decarboxylase-like 1 [Source:HGNC Symbol;Acc:HGNC:27949]	168565	0.000752547	0.00150311	0.00076865	0.0612047	0.0661325	0.0542166
ENSG00000178597	5.88952	2.05268	91.5982	1.0619e-21	2.20947e-20	PSAPL1	protein_coding	prosaposin-like 1 (gene/pseudogene) [Source:HGNC Symbol;Acc:HGNC:33131]	2687	0.0629466	0.0471477	0.0321468	3.69378	1.84844	3.4191
ENSG00000272761	5.88471	2.02805	54.1612	1.84699e-13	1.90764e-12	LINC01279	lincRNA		5108	0	0.0165343	0.0591864	1.1505	2.70097	0.69683
ENSG00000181444	5.88277	3.88317	134.298	4.70283e-31	1.8245e-29	ZNF467	protein_coding	zinc finger protein 467 [Source:HGNC Symbol;Acc:HGNC:23154]	9297	0.0864153	0.0454218	0.027873	3.52579	2.08054	3.70956
ENSG00000132821	5.87802	5.66124	184.145	6.03324e-42	3.87417e-40	VSTM2L	protein_coding	V-set and transmembrane domain containing 2 like [Source:HGNC Symbol;Acc:HGNC:16096]	42246	0.0600545	0.0409831	0.0204465	2.79968	1.47351	2.78267
ENSG00000172478	5.87007	1.78414	62.6218	2.50461e-15	3.04444e-14	C2orf54	protein_coding	chromosome 2 open reading frame 54 [Source:HGNC Symbol;Acc:HGNC:26216]	10841	0.0351037	0.00389527	0	0.670581	0.506506	0.643346
ENSG00000234456	5.86301	5.44755	220.271	7.89395e-50	6.74317e-48	MAGI2-AS3	processed_transcript	MAGI2 antisense RNA 3 [Source:HGNC Symbol;Acc:HGNC:40862]	18331	0.0830417	0.0829322	0.0612579	3.51701	7.20874	3.28784
ENSG00000112837	5.86133	3.07889	57.3982	3.55936e-14	3.93368e-13	TBX18	protein_coding	T-box 18 [Source:HGNC Symbol;Acc:HGNC:11595]	77168	0.00164386	0.00109446	0.00279839	0.059232	0.537431	0.0398923
ENSG00000101400	5.85377	7.42893	213.79	2.047e-48	1.64307e-46	SNTA1	protein_coding	syntrophin, alpha 1 [Source:HGNC Symbol;Acc:HGNC:11167]	35937	0.254151	0.184487	0.0829244	9.97651	7.5039	10.7545
ENSG00000215861	5.85027	1.43684	80.7911	2.50889e-19	4.35015e-18	WI2-1896O14.1	unprocessed_pseudogene		123740	0.00102516	0.000682538	0.000349032	0.0425676	0.0376858	0.0447027
ENSG00000175920	5.8474	2.21973	77.3985	1.39721e-18	2.28036e-17	DOK7	protein_coding	docking protein 7 [Source:HGNC Symbol;Acc:HGNC:26594]	38162	0.00997221	0.00221312	0.00113173	0.223578	0.202455	0.279813
ENSG00000184313	5.84243	2.33946	80.2829	3.24461e-19	5.55342e-18	MROH7	protein_coding	maestro heat-like repeat family member 7 [Source:HGNC Symbol;Acc:HGNC:24802]	68512	0.00493746	0.00123274	0.00126078	0.102932	0.180834	0.14252
ENSG00000172159	5.8159	4.74524	181.476	2.30749e-41	1.45169e-39	FRMD3	protein_coding	FERM domain containing 3 [Source:HGNC Symbol;Acc:HGNC:24125]	295556	0.00257521	0.00314333	0.00350709	0.230357	0.138173	0.165023
ENSG00000106689	5.81261	1.29984	64.2083	1.11939e-15	1.40751e-14	LHX2	protein_coding	LIM homeobox 2 [Source:HGNC Symbol;Acc:HGNC:6594]	31631	0.0026736	0	0.00409622	0.155514	0.210235	0.0714712
ENSG00000179862	5.81251	6.83421	104.468	1.5975e-24	4.08074e-23	CITED4	protein_coding	Cbp/p300-interacting transactivator, with Glu/Asp-rich carboxy-terminal domain, 4 [Source:HGNC Symbol;Acc:HGNC:18696]	1315	8.39256	1.7341	0.952461	208.19	62.3416	238.781
ENSG00000103241	5.80388	1.80256	86.7757	1.21557e-20	2.31929e-19	FOXF1	protein_coding	forkhead box F1 [Source:HGNC Symbol;Acc:HGNC:3809]	4891	0.0172907	0.0259018	0.026491	1.05024	1.73762	1.28831
ENSG00000127951	5.79614	1.13359	61.2661	4.98602e-15	5.88028e-14	FGL2	protein_coding	fibrinogen-like 2 [Source:HGNC Symbol;Acc:HGNC:3696]	6455	0.00655064	0	0.0267632	1.01158	0.448842	0.469451
ENSG00000011465	5.78536	6.90063	46.7072	8.24272e-12	7.19287e-11	DCN	protein_coding	decorin [Source:HGNC Symbol;Acc:HGNC:2705]	42639	0.0297505	0.0188171	0.0384903	0.738134	15.2652	0.69264
ENSG00000265142	5.78388	1.36642	68.1758	1.4955e-16	2.04473e-15	MIR133A1HG	antisense	MIR133A1 host gene (non-protein coding) [Source:HGNC Symbol;Acc:HGNC:49594]	5923	0.014278	0.0071296	0.0145835	0.404227	1.53269	0.495375
ENSG00000146151	5.77315	3.64603	126.225	2.74557e-29	9.72016e-28	HMGCLL1	protein_coding	3-hydroxymethyl-3-methylglutaryl-CoA lyase-like 1 [Source:HGNC Symbol;Acc:HGNC:21359]	144845	0.00321121	0.00174926	0.00417445	0.140352	0.212409	0.152093
ENSG00000197361	5.76321	1.90303	89.126	3.70444e-21	7.35438e-20	FBXL22	protein_coding	F-box and leucine-rich repeat protein 22 [Source:HGNC Symbol;Acc:HGNC:27537]	5075	0.0333276	0.0249627	0.0170204	1.76699	1.42995	1.03309
ENSG00000266094	5.73793	5.80579	248.911	4.486e-56	4.9431e-54	RASSF5	protein_coding	Ras association (RalGDS/AF-6) domain family member 5 [Source:HGNC Symbol;Acc:HGNC:17609]	81753	0.0294816	0.0175623	0.0290559	1.14642	1.37572	1.50032
ENSG00000127329	5.73353	4.61591	168.189	1.8398e-38	1.03507e-36	PTPRB	protein_coding	protein tyrosine phosphatase, receptor type, B [Source:HGNC Symbol;Acc:HGNC:9665]	121574	0.00521711	0.00833638	0.008526	0.47587	0.342264	0.365576
ENSG00000133808	5.72867	-0.0360143	57.5953	3.22001e-14	3.57562e-13	MICALCL	protein_coding	MICAL C-terminal like [Source:HGNC Symbol;Acc:HGNC:25933]	83064	0.000509058	0	0.000519951	0.022011	0.0195993	0.0214257
ENSG00000183691	5.72477	3.90387	138.2	6.58804e-32	2.73845e-30	NOG	protein_coding	noggin [Source:HGNC Symbol;Acc:HGNC:7866]	1891	0.223608	0.290308	0.319751	17.6106	9.14907	19.6877
ENSG00000276141	5.72233	0.455201	60.7908	6.34752e-15	7.43419e-14	WHAMMP3	transcribed_unprocessed_pseudogene		21854	0	0.00386461	0.00197626	0.131467	0.137625	0.0726322
ENSG00000040731	5.72118	3.51054	123.623	1.01859e-28	3.46135e-27	CDH10	protein_coding	cadherin 10, type 2 (T2-cadherin) [Source:HGNC Symbol;Acc:HGNC:1749]	157878	0.00187481	0.00213981	0.00382985	0.188874	0.100845	0.13253
ENSG00000228835	5.72046	2.24945	91.7353	9.90809e-22	2.0778e-20	AC012123.1	antisense		4618	0.064095	0.0182887	0.0280571	2.72426	0.818592	2.44771
ENSG00000168830	5.71956	0.833562	62.2219	3.0685e-15	3.69849e-14	HTR1E	protein_coding	5-hydroxytryptamine (serotonin) receptor 1E, G protein-coupled [Source:HGNC Symbol;Acc:HGNC:5291]	79377	0.00159811	0	0.000544102	0.0433248	0.0590956	0.021209
ENSG00000133878	5.71306	4.93796	116.139	4.43176e-27	1.36863e-25	DUSP26	protein_coding	dual specificity phosphatase 26 (putative) [Source:HGNC Symbol;Acc:HGNC:28161]	8774	0.163856	0.168452	0.0541464	6.67312	4.19212	9.66498
ENSG00000181408	5.70487	-0.0531687	56.1307	6.78112e-14	7.30353e-13	UTS2R	protein_coding	urotensin 2 receptor [Source:HGNC Symbol;Acc:HGNC:4468]	1356	0.0311832	0.0311421	0	1.89407	0.976748	0.957746
ENSG00000119242	5.70016	4.2262	153.288	3.31301e-35	1.57385e-33	CCDC92	protein_coding	coiled-coil domain containing 92 [Source:HGNC Symbol;Acc:HGNC:29563]	54171	0.021856	0.0101341	0.00877002	0.742522	0.670841	0.608233
ENSG00000197815	5.69712	0.0321047	54.93	1.249e-13	1.31555e-12	RP1-253P7.4	antisense		1814	0.02331	0	0.0238088	0.743924	1.47549	0.742449
ENSG00000137203	5.69524	6.10245	187.254	1.26405e-42	8.52871e-41	TFAP2A	protein_coding	transcription factor AP-2 alpha (activating enhancer binding protein 2 alpha) [Source:HGNC Symbol;Acc:HGNC:11742]	26473	0.0862522	0.122827	0.0750463	6.53146	2.96746	5.77427
ENSG00000163092	5.6877	3.31106	107.35	3.7304e-25	1.00097e-23	XIRP2	protein_coding	xin actin-binding repeat containing 2 [Source:HGNC Symbol;Acc:HGNC:14303]	371266	0.000569462	0.00125116	0.00104697	0.0617916	0.0298773	0.0647785
ENSG00000159713	5.68219	3.30792	125.15	4.71789e-29	1.63911e-27	TPPP3	protein_coding	tubulin polymerization-promoting protein family member 3 [Source:HGNC Symbol;Acc:HGNC:24162]	3726	0.204272	0.0566675	0.0579565	8.24833	3.35472	3.89861
ENSG00000139793	5.68014	5.35533	237.317	1.51267e-53	1.51445e-51	MBNL2	protein_coding	muscleblind-like splicing regulator 2 [Source:HGNC Symbol;Acc:HGNC:16746]	172686	0.0085702	0.00782528	0.0107544	0.425772	0.434623	0.531735
ENSG00000161281	5.67963	4.73896	187.982	8.76671e-43	5.97999e-41	COX7A1	protein_coding	cytochrome c oxidase subunit VIIa polypeptide 1 (muscle) [Source:HGNC Symbol;Acc:HGNC:2287]	1947	0.629813	0.412092	0.532378	27.0982	27.749	25.5694
ENSG00000278934	5.67808	1.61628	69.6479	7.08954e-17	9.96389e-16	CTD-2006M22.2	TEC		3216	0	0.0393924	0.0671473	2.16575	1.57871	1.70504
ENSG00000136872	5.67375	0.851103	61.7579	3.88388e-15	4.63923e-14	ALDOB	protein_coding	aldolase B, fructose-bisphosphate [Source:HGNC Symbol;Acc:HGNC:417]	15245	0.00554731	0.00554	0	0.0913749	0.305886	0.258722
ENSG00000184347	5.66605	6.69214	290.609	3.66256e-65	5.45634e-63	SLIT3	protein_coding	slit homolog 3 (Drosophila) [Source:HGNC Symbol;Acc:HGNC:11087]	639396	0.0103166	0.0054817	0.00405281	0.350692	0.338767	0.260061
ENSG00000185924	5.65475	4.58613	132.955	9.24858e-31	3.50768e-29	RTN4RL1	protein_coding	reticulon 4 receptor-like 1 [Source:HGNC Symbol;Acc:HGNC:21329]	90668	0.0219191	0.0065205	0.00619247	0.532453	0.402326	0.614859
ENSG00000157680	5.65374	6.14827	210.183	1.25299e-47	9.72215e-46	DGKI	protein_coding	diacylglycerol kinase, iota [Source:HGNC Symbol;Acc:HGNC:2855]	466055	0.00444569	0.00598017	0.00639421	0.441242	0.202839	0.251206
ENSG00000197757	5.65248	2.07198	59.7441	1.08026e-14	1.24561e-13	HOXC6	protein_coding	homeobox C6 [Source:HGNC Symbol;Acc:HGNC:5128]	40199	0.00315563	0.00210098	0.00214877	0.0476477	0.479116	0.0670068
ENSG00000127743	5.64797	0.730809	68.4011	1.334e-16	1.8347e-15	IL17B	protein_coding	interleukin 17B [Source:HGNC Symbol;Acc:HGNC:5982]	32878	0.0025722	0.0012844	0.00131362	0.0900342	0.0889613	0.102409
ENSG00000151320	5.63764	3.53357	120.263	5.54033e-28	1.77577e-26	AKAP6	protein_coding	A kinase (PRKA) anchor protein 6 [Source:HGNC Symbol;Acc:HGNC:376]	508408	0.000914872	0.000498363	0.00127425	0.0393867	0.0517227	0.0416281
ENSG00000114113	5.63754	2.10565	66.9438	2.79364e-16	3.71063e-15	RBP2	protein_coding	retinol binding protein 2, cellular [Source:HGNC Symbol;Acc:HGNC:9920]	27863	0.00303516	0.00454674	0.00465016	0.0953029	0.690249	0.0914943
ENSG00000189377	5.63309	0.798946	64.9569	7.6554e-16	9.71771e-15	CXCL17	protein_coding	chemokine (C-X-C motif) ligand 17 [Source:HGNC Symbol;Acc:HGNC:19232]	14760	0.00286479	0.00286102	0.00585219	0.112073	0.336501	0.198788
ENSG00000258461	5.63215	0.573947	53.8663	2.14602e-13	2.20426e-12	RP11-164J13.1	processed_transcript		64214	0	0.00263049	0	0.0413527	0.0416814	0.0449436
ENSG00000271327	5.62068	1.04542	65.5382	5.69989e-16	7.35574e-15	RP11-1109F11.3	lincRNA		1494	0.0283028	0.0282655	0.0867252	3.90444	2.08703	1.80295
ENSG00000004799	5.61862	3.42738	125.38	4.2033e-29	1.46306e-27	PDK4	protein_coding	pyruvate dehydrogenase kinase, isozyme 4 [Source:HGNC Symbol;Acc:HGNC:8812]	12992	0.0195279	0.0422546	0.0365672	1.5815	1.36564	1.88446
ENSG00000104760	5.61694	1.45875	78.4653	8.14146e-19	1.35366e-17	FGL1	protein_coding	fibrinogen-like 1 [Source:HGNC Symbol;Acc:HGNC:3695]	45985	0.00183905	0.00275494	0.0018784	0.077625	0.110408	0.152715
ENSG00000243449	5.61061	3.14579	38.6254	5.13464e-10	3.60684e-09	C4orf48	protein_coding	chromosome 4 open reading frame 48 [Source:HGNC Symbol;Acc:HGNC:34437]	1977	1.66828	0	0.0436916	12.3967	1.75859	10.8511
ENSG00000166407	5.60422	0.523497	53.8988	2.11083e-13	2.17051e-12	LMO1	protein_coding	LIM domain only 1 (rhombotin 1) [Source:HGNC Symbol;Acc:HGNC:6641]	44412	0.00380837	0	0	0.0627312	0.054053	0.0617335
ENSG00000229557	5.60418	1.57631	65.4224	6.04476e-16	7.78462e-15	LINC00379	lincRNA	long intergenic non-protein coding RNA 379 [Source:HGNC Symbol;Acc:HGNC:42705]	3794	0	0.0333911	0.0569177	1.52601	1.92003	1.00156
ENSG00000173208	5.60023	0.733146	65.0468	7.31395e-16	9.32241e-15	ABCD2	protein_coding	ATP-binding cassette, sub-family D (ALD), member 2 [Source:HGNC Symbol;Acc:HGNC:66]	69718	0.000606506	0.000605706	0.00123897	0.0674346	0.0328499	0.0331163
ENSG00000087495	5.59148	3.10313	120.331	5.35442e-28	1.71914e-26	PHACTR3	protein_coding	phosphatase and actin regulator 3 [Source:HGNC Symbol;Acc:HGNC:15833]	270202	0.00140843	0.00125028	0.00111888	0.0705651	0.0555535	0.0589231
ENSG00000103175	5.57655	2.95344	110.619	7.17257e-26	2.04858e-24	WFDC1	protein_coding	WAP four-disulfide core domain 1 [Source:HGNC Symbol;Acc:HGNC:15466]	35205	0.00480436	0.0107956	0.0110411	0.347461	0.556487	0.370264
ENSG00000165556	5.57629	2.94272	111.945	3.67272e-26	1.06532e-24	CDX2	protein_coding	caudal type homeobox 2 [Source:HGNC Symbol;Acc:HGNC:1806]	9002	0.0234861	0.0375282	0.0383818	0.971989	2.32957	1.64573
ENSG00000128918	5.57188	2.39121	95.5975	1.40784e-22	3.18164e-21	ALDH1A2	protein_coding	aldehyde dehydrogenase 1 family, member A2 [Source:HGNC Symbol;Acc:HGNC:15472]	544442	0.000232997	0.000620505	0.00031731	0.0179102	0.0228573	0.0146657
ENSG00000132702	5.57099	1.35969	31.9934	1.54695e-08	8.97425e-08	HAPLN2	protein_coding	hyaluronan and proteoglycan link protein 2 [Source:HGNC Symbol;Acc:HGNC:17410]	6431	0.0986263	0	0	0.663364	0.635015	0.919968
ENSG00000103546	5.56761	1.50581	63.8628	1.33396e-15	1.66718e-14	SLC6A2	protein_coding	solute carrier family 6 (neurotransmitter transporter), member 2 [Source:HGNC Symbol;Acc:HGNC:11048]	50588	0.00501515	0.00166951	0	0.127356	0.0490903	0.146426
ENSG00000168453	5.56593	1.79282	57.4282	3.50548e-14	3.88104e-13	HR	protein_coding	hair growth associated [Source:HGNC Symbol;Acc:HGNC:5172]	18969	0.00445826	0.011131	0.00227683	0.270796	0.139646	0.651681
ENSG00000235314	5.56078	0.892855	65.8843	4.78181e-16	6.21401e-15	LINC00957	lincRNA	long intergenic non-protein coding RNA 957 [Source:HGNC Symbol;Acc:HGNC:22332]	3135	0.0404635	0	0.0275529	0.958111	0.91537	1.45758
ENSG00000241684	5.55314	1.17745	74.0554	7.59568e-18	1.16417e-16	ADAMTS9-AS2	antisense	ADAMTS9 antisense RNA 2 [Source:HGNC Symbol;Acc:HGNC:42435]	326559	0.000258969	0.000258628	0.000264511	0.0131971	0.0145334	0.0111943
ENSG00000144642	5.54814	4.96323	198.486	4.46949e-45	3.226e-43	RBMS3	protein_coding	RNA binding motif, single stranded interacting protein 3 [Source:HGNC Symbol;Acc:HGNC:13427]	729409	0.00168115	0.00133157	0.00242766	0.0847464	0.0731243	0.0925853
ENSG00000101892	5.54566	0.547626	60.8556	6.14194e-15	7.19794e-14	ATP1B4	protein_coding	ATPase, Na+/K+ transporting, beta 4 polypeptide [Source:HGNC Symbol;Acc:HGNC:808]	21164	0.00599381	0	0.00204069	0.152208	0.0769228	0.156819
ENSG00000111186	5.5404	4.31532	143.564	4.42561e-33	1.96223e-31	WNT5B	protein_coding	wingless-type MMTV integration site family, member 5B [Source:HGNC Symbol;Acc:HGNC:16265]	117352	0.0144128	0.00431815	0.0047844	0.401737	0.258879	0.329543
ENSG00000136574	5.53976	7.51883	339.163	9.71041e-76	1.90344e-73	GATA4	protein_coding	GATA binding protein 4 [Source:HGNC Symbol;Acc:HGNC:4173]	83043	0.105911	0.0772943	0.0972553	4.20832	4.4578	4.29723
ENSG00000107821	5.53319	4.27146	127.276	1.61666e-29	5.78952e-28	KAZALD1	protein_coding	Kazal-type serine peptidase inhibitor domain 1 [Source:HGNC Symbol;Acc:HGNC:25460]	6290	0.255454	0.0939906	0.0686632	6.76158	4.02272	7.15002
ENSG00000237512	5.53129	2.486	31.8762	1.64319e-08	9.47942e-08	UNC5B-AS1	antisense	UNC5B antisense RNA 1 [Source:HGNC Symbol;Acc:HGNC:45096]	1004	0.92655	0.0841208	0	6.37364	4.67214	21.1276
ENSG00000231764	5.5179	1.31443	73.8811	8.29677e-18	1.26849e-16	DLX6-AS1	antisense	DLX6 antisense RNA 1 [Source:HGNC Symbol;Acc:HGNC:37151]	58924	0.00143522	0.00286665	0.000732964	0.0879142	0.103022	0.0457132
ENSG00000104848	5.514	2.66343	89.279	3.42875e-21	6.8289e-20	KCNA7	protein_coding	potassium channel, voltage gated shaker related subfamily A, member 7 [Source:HGNC Symbol;Acc:HGNC:6226]	5523	0.0382803	0.0152919	0.109478	2.50643	1.60373	2.52563
ENSG00000197859	5.50876	2.59103	79.1931	5.63254e-19	9.51807e-18	ADAMTSL2	protein_coding	ADAMTS-like 2 [Source:HGNC Symbol;Acc:HGNC:14631]	43355	0.0136543	0.0048701	0.000996175	0.339376	0.165476	0.299551
ENSG00000139567	5.50864	2.81766	91.0048	1.43324e-21	2.94265e-20	ACVRL1	protein_coding	activin A receptor type II-like 1 [Source:HGNC Symbol;Acc:HGNC:175]	16453	0.0205601	0.0179664	0.00787501	0.518579	1.62174	0.32743
ENSG00000167549	5.50712	5.07412	158.142	2.88131e-36	1.466e-34	CORO6	protein_coding	coronin 6 [Source:HGNC Symbol;Acc:HGNC:21356]	8151	0.295695	0.170966	0.0953754	8.59309	6.54706	9.03463
ENSG00000104154	5.50158	2.43042	82.2911	1.17447e-19	2.07505e-18	SLC30A4	protein_coding	solute carrier family 30 (zinc transporter), member 4 [Source:HGNC Symbol;Acc:HGNC:11015]	43196	0.00293669	0.00293282	0.0109983	0.204577	0.282345	0.230501
ENSG00000243955	5.49351	4.02132	136.286	1.72722e-31	7.05357e-30	GSTA1	protein_coding	glutathione S-transferase alpha 1 [Source:HGNC Symbol;Acc:HGNC:4626]	12246	0.0207175	0.0689672	0.0846432	1.25838	3.95217	2.50988
ENSG00000114251	5.47867	6.34591	239.972	3.98891e-54	4.03703e-52	WNT5A	protein_coding	wingless-type MMTV integration site family, member 5A [Source:HGNC Symbol;Acc:HGNC:12784]	24824	0.109015	0.144595	0.165282	7.4879	4.08272	7.6537
ENSG00000025708	5.47325	2.23628	67.6122	1.99032e-16	2.67802e-15	TYMP	protein_coding	thymidine phosphorylase [Source:HGNC Symbol;Acc:HGNC:3148]	4333	0.136622	0.0389833	0	2.61209	1.7194	1.89825
ENSG00000166091	5.47061	1.1046	59.4011	1.28595e-14	1.47366e-13	CMTM5	protein_coding	CKLF-like MARVEL transmembrane domain containing 5 [Source:HGNC Symbol;Acc:HGNC:19176]	2964	0.0855959	0	0.0145712	1.74772	1.47089	0.827634
ENSG00000132170	5.46423	1.82411	76.9231	1.77742e-18	2.86077e-17	PPARG	protein_coding	peroxisome proliferator-activated receptor gamma [Source:HGNC Symbol;Acc:HGNC:9236]	146988	0.000575344	0.000574586	0.0020568	0.0544929	0.0307867	0.0530126
ENSG00000135604	5.46321	0.525224	58.1423	2.43823e-14	2.73687e-13	STX11	protein_coding	syntaxin 11 [Source:HGNC Symbol;Acc:HGNC:11429]	37844	0	0.00334758	0.00114124	0.0701677	0.0634341	0.0762606
ENSG00000122691	5.45633	4.06253	108.574	2.0123e-25	5.53517e-24	TWIST1	protein_coding	twist family bHLH transcription factor 1 [Source:HGNC Symbol;Acc:HGNC:12428]	96681	0.0144329	0.00436783	0.00580734	0.287266	0.408413	0.309951
ENSG00000167874	5.45244	4.0877	76.9945	1.71437e-18	2.76407e-17	TMEM88	protein_coding	transmembrane protein 88 [Source:HGNC Symbol;Acc:HGNC:32371]	1034	1.79933	0.571761	0.167076	23.1551	58.2818	13.816
ENSG00000124772	5.44973	4.8514	186.916	1.49795e-42	9.99816e-41	CPNE5	protein_coding	copine V [Source:HGNC Symbol;Acc:HGNC:2318]	99227	0.0157671	0.0119161	0.0113167	0.539609	0.595371	0.565701
ENSG00000182327	5.44947	0.818213	39.1062	4.01363e-10	2.85492e-09	GLTPD2	protein_coding	glycolipid transfer protein domain containing 2 [Source:HGNC Symbol;Acc:HGNC:33756]	1431	0.177293	0	0	1.42976	2.4103	2.99155
ENSG00000090539	5.44412	3.56598	90.8515	1.54869e-21	3.16572e-20	CHRD	protein_coding	chordin [Source:HGNC Symbol;Acc:HGNC:1949]	10663	0.103104	0.0554441	0.0121511	1.98409	2.40401	2.04797
ENSG00000128917	5.43294	2.55041	92.6914	6.11181e-22	1.30371e-20	DLL4	protein_coding	delta-like 4 (Drosophila) [Source:HGNC Symbol;Acc:HGNC:2910]	9732	0.0304142	0.0260349	0.0177514	0.863295	1.85145	0.74137
ENSG00000175084	5.43271	6.71367	318.053	3.8464e-71	6.75733e-69	DES	protein_coding	desmin [Source:HGNC Symbol;Acc:HGNC:2770]	8362	0.667488	0.570657	0.475174	23.895	25.0028	24.631
ENSG00000176692	5.43154	1.49305	73.8339	8.49746e-18	1.29598e-16	FOXC2	protein_coding	forkhead box C2 [Source:HGNC Symbol;Acc:HGNC:3801]	2477	0.102425	0.0170483	0.0348722	2.75917	1.30335	2.42734
ENSG00000047648	5.42732	3.96584	143.929	3.68167e-33	1.64413e-31	ARHGAP6	protein_coding	Rho GTPase activating protein 6 [Source:HGNC Symbol;Acc:HGNC:676]	528158	0.0016012	0.000959454	0.00147192	0.0616512	0.050729	0.0601072
ENSG00000118004	5.41601	3.02182	86.3869	1.47964e-20	2.7945e-19	COLEC11	protein_coding	collectin sub-family member 11 [Source:HGNC Symbol;Acc:HGNC:17213]	49812	0.0110354	0.00508656	0.00433522	0.217605	0.529572	0.194092
ENSG00000127528	5.40304	2.88559	90.6415	1.72211e-21	3.50101e-20	KLF2	protein_coding	Kruppel-like factor 2 [Source:HGNC Symbol;Acc:HGNC:6347]	3057	0.235144	0.0690687	0.0423839	6.76398	2.04895	5.22383
ENSG00000147166	5.39984	4.60646	114.453	1.03711e-26	3.11e-25	ITGB1BP2	protein_coding	integrin beta 1 binding protein (melusin) 2 [Source:HGNC Symbol;Acc:HGNC:6154]	3637	0.267402	0.197384	0.451248	14.5783	16.5923	7.90868
ENSG00000182580	5.39816	5.77284	255.464	1.67181e-57	1.93369e-55	EPHB3	protein_coding	EPH receptor B3 [Source:HGNC Symbol;Acc:HGNC:3394]	20625	0.143511	0.118752	0.106795	5.43696	5.10255	4.96976
ENSG00000110876	5.37576	1.65568	70.9353	3.69136e-17	5.31225e-16	SELPLG	protein_coding	selectin P ligand [Source:HGNC Symbol;Acc:HGNC:10722]	11682	0.0217177	0.00722969	0.00739414	0.421081	0.524368	0.588796
ENSG00000115461	5.36816	7.50055	221.875	3.52687e-50	3.06904e-48	IGFBP5	protein_coding	insulin-like growth factor binding protein 5 [Source:HGNC Symbol;Acc:HGNC:5474]	23420	0.393595	0.292102	0.357758	10.6989	22.21	12.4091
ENSG00000166126	5.35954	2.67916	41.1776	1.39003e-10	1.05482e-09	AMN	protein_coding	amnion associated transmembrane protein [Source:HGNC Symbol;Acc:HGNC:14604]	10940	0.115953	0.0154401	0.00394782	0.835615	1.09464	1.39816
ENSG00000261888	5.35056	-0.396788	47.2614	6.21223e-12	5.48786e-11	AC144831.1	lincRNA		2655	0	0.0318106	0	0.426298	0.644359	0.380453
ENSG00000102678	5.34852	1.95779	76.3478	2.37856e-18	3.79226e-17	FGF9	protein_coding	fibroblast growth factor 9 [Source:HGNC Symbol;Acc:HGNC:3687]	33115	0.00766137	0.00382563	0.00391265	0.165634	0.322468	0.17866
ENSG00000180509	5.3452	-0.349895	49.7687	1.72985e-12	1.61957e-11	KCNE1	protein_coding	potassium channel, voltage gated subfamily E regulatory beta subunit 1 [Source:HGNC Symbol;Acc:HGNC:6240]	65587	0	0.000643857	0.000658502	0.023894	0.0206148	0.0176011
ENSG00000116783	5.34291	0.102208	54.2127	1.79916e-13	1.86444e-12	TNNI3K	protein_coding	TNNI3 interacting kinase [Source:HGNC Symbol;Acc:HGNC:19661]	309027	0.000136831	0.000273301	0	0.00718419	0.00482168	0.00684861
ENSG00000121743	5.33573	4.99284	196.471	1.2304e-44	8.84653e-43	GJA3	protein_coding	gap junction protein, alpha 3, 46kDa [Source:HGNC Symbol;Acc:HGNC:4277]	22794	0.0723476	0.0574312	0.0720009	2.7921	2.44409	2.92053
ENSG00000170989	5.32748	5.52529	227.857	1.74869e-51	1.6282e-49	S1PR1	protein_coding	sphingosine-1-phosphate receptor 1 [Source:HGNC Symbol;Acc:HGNC:3165]	4630	0.447502	0.483395	0.513046	18.7101	20.8349	18.5648
ENSG00000188747	5.32244	2.77141	30.8697	2.75953e-08	1.5381e-07	NOXA1	protein_coding	NADPH oxidase activator 1 [Source:HGNC Symbol;Acc:HGNC:10668]	11056	0.283018	0.00763904	0.0039064	1.31508	0.78866	1.26602
ENSG00000113430	5.32069	2.7727	76.3719	2.34966e-18	3.74939e-17	IRX4	protein_coding	iroquois homeobox 4 [Source:HGNC Symbol;Acc:HGNC:6129]	9823	0.0817879	0.0257937	0.00879348	1.47572	1.0253	1.50818
ENSG00000178623	5.31662	0.00118924	49.8355	1.67193e-12	1.5685e-11	GPR35	protein_coding	G protein-coupled receptor 35 [Source:HGNC Symbol;Acc:HGNC:4492]	25828	0.00491146	0	0	0.0691031	0.0747839	0.0614567
ENSG00000077157	5.31513	9.72115	177.693	1.54572e-40	9.34559e-39	PPP1R12B	protein_coding	protein phosphatase 1, regulatory subunit 12B [Source:HGNC Symbol;Acc:HGNC:7619]	244007	0.166533	0.146411	0.15399	9.48176	3.29197	7.51208
ENSG00000178726	5.31331	2.47835	78.4742	8.10486e-19	1.34878e-17	THBD	protein_coding	thrombomodulin [Source:HGNC Symbol;Acc:HGNC:11784]	4108	0.0720522	0.051398	0.0420537	1.44116	4.8429	1.47532
ENSG00000123689	5.31193	4.28698	89.4458	3.15161e-21	6.31067e-20	G0S2	protein_coding	G0/G1 switch 2 [Source:HGNC Symbol;Acc:HGNC:30229]	968	2.66461	0.654369	0.401552	36.786	53.3619	26.3855
ENSG00000161677	5.30975	2.10436	71.3185	3.03976e-17	4.41892e-16	JOSD2	protein_coding	Josephin domain containing 2 [Source:HGNC Symbol;Acc:HGNC:28853]	5355	0.0868586	0.0315433	0.00806521	1.77215	1.13361	1.69765
ENSG00000184611	5.30615	3.19921	115.443	6.29322e-27	1.91804e-25	KCNH7	protein_coding	potassium channel, voltage gated eag related subfamily H, member 7 [Source:HGNC Symbol;Acc:HGNC:18863]	467323	0.00108579	0.000813265	0.000924182	0.0355836	0.0312348	0.0472435
ENSG00000233695	5.30559	0.0802497	55.7381	8.27973e-14	8.83077e-13	GAS6-AS1	antisense	GAS6 antisense RNA 1 [Source:HGNC Symbol;Acc:HGNC:39826]	30114	0.00140414	0.00140229	0.00143419	0.0477034	0.0531447	0.089447
ENSG00000232434	5.29178	2.7037	53.573	2.49154e-13	2.54651e-12	C9orf172	protein_coding	chromosome 9 open reading frame 172 [Source:HGNC Symbol;Acc:HGNC:37284]	4386	0.25066	0.0577683	0	3.46386	1.80557	3.23519
ENSG00000111859	5.28567	5.25886	209.682	1.61143e-47	1.2349e-45	NEDD9	protein_coding	neural precursor cell expressed, developmentally down-regulated 9 [Source:HGNC Symbol;Acc:HGNC:7733]	199050	0.012321	0.00721313	0.00932999	0.465386	0.295408	0.361989
ENSG00000120937	5.28035	3.52517	109.893	1.03443e-25	2.93645e-24	NPPB	protein_coding	natriuretic peptide B [Source:HGNC Symbol;Acc:HGNC:7940]	1467	0.345884	0.6045	0.235524	11.7212	15.4424	18.3613
ENSG00000224940	5.27471	3.52982	117.478	2.25578e-27	7.03637e-26	PRRT4	protein_coding	proline-rich transmembrane protein 4 [Source:HGNC Symbol;Acc:HGNC:37280]	11360	0.0781665	0.0520423	0.026613	2.01563	2.41683	1.45232
ENSG00000152093	5.26566	0.671898	57.7794	2.93221e-14	3.26284e-13	CFC1B	protein_coding	cripto, FRL-1, cryptic family 1B [Source:HGNC Symbol;Acc:HGNC:33983]	7407	0.0114174	0.0171035	0	0.276223	0.406055	0.506522
ENSG00000120094	5.26429	2.92508	92.9354	5.40293e-22	1.16182e-20	HOXB1	protein_coding	homeobox B1 [Source:HGNC Symbol;Acc:HGNC:5111]	2471	0.359357	0.136718	0.0349568	8.79087	5.02505	3.8737
ENSG00000172346	5.2567	4.9872	116.558	3.58698e-27	1.11514e-25	CSDC2	protein_coding	cold shock domain containing C2, RNA binding [Source:HGNC Symbol;Acc:HGNC:30359]	16978	0.154413	0.0696432	0.0508766	3.88189	1.63823	5.39419
ENSG00000163431	5.25546	4.89778	159.107	1.77324e-36	9.09676e-35	LMOD1	protein_coding	leiomodin 1 (smooth muscle) [Source:HGNC Symbol;Acc:HGNC:6647]	50136	0.0286754	0.0437986	0.0206746	1.26941	1.03744	1.15703
ENSG00000176723	5.25154	2.66702	96.5934	8.51332e-23	1.95481e-21	ZNF843	protein_coding	zinc finger protein 843 [Source:HGNC Symbol;Acc:HGNC:28710]	10567	0.044017	0.0319702	0.0163487	1.27295	1.14895	1.03784
ENSG00000173114	5.24579	4.51565	50.3432	1.29074e-12	1.23262e-11	LRRN3	protein_coding	leucine rich repeat neuronal 3 [Source:HGNC Symbol;Acc:HGNC:17200]	34448	0.0110474	0.036776	0.0338512	2.21398	0.273945	1.40609
ENSG00000155657	5.24371	8.83387	279.785	8.36553e-63	1.1713e-60	TTN	protein_coding	titin [Source:HGNC Symbol;Acc:HGNC:12403]	304813	0.0722743	0.063174	0.0940826	2.99838	2.18527	3.56743
ENSG00000259065	5.24324	0.862666	65.8276	4.9213e-16	6.38192e-15	RP5-1021I20.1	antisense		15910	0.00797317	0.00530844	0.00271459	0.216153	0.20465	0.214652
ENSG00000198848	5.23782	2.00145	71.5932	2.64471e-17	3.85686e-16	CES1	protein_coding	carboxylesterase 1 [Source:HGNC Symbol;Acc:HGNC:1863]	30486	0.00416103	0.00554072	0.00708344	0.10995	0.46432	0.168822
ENSG00000267709	5.23575	1.18982	66.9281	2.81597e-16	3.73763e-15	AC024592.9	antisense		10772	0.0039254	0.0196011	0.00801878	0.311171	0.440588	0.433133
ENSG00000144355	5.19954	-0.0497887	52.2089	4.98989e-13	4.9744e-12	DLX1	protein_coding	distal-less homeobox 1 [Source:HGNC Symbol;Acc:HGNC:2914]	4937	0.00856479	0.017107	0	0.405601	0.396822	0.224084
ENSG00000173918	5.19697	4.75417	157.115	4.83129e-36	2.41202e-34	C1QTNF1	protein_coding	C1q and tumor necrosis factor related protein 1 [Source:HGNC Symbol;Acc:HGNC:14324]	26974	0.0627039	0.050097	0.0432308	1.8204	1.53034	2.47865
ENSG00000149294	5.1948	6.34832	178.416	1.07442e-40	6.54781e-39	NCAM1	protein_coding	neural cell adhesion molecule 1 [Source:HGNC Symbol;Acc:HGNC:7656]	317189	0.00599894	0.0205026	0.0186542	0.468406	0.470195	0.555779
ENSG00000187134	5.19202	4.09463	133.216	8.10971e-31	3.09465e-29	AKR1C1	protein_coding	aldo-keto reductase family 1, member C1 [Source:HGNC Symbol;Acc:HGNC:384]	144269	0.0046895	0.00673227	0.00718477	0.262814	0.176726	0.249054
ENSG00000260027	5.19086	0.865974	47.7639	4.80776e-12	4.29401e-11	HOXB7	protein_coding	homeobox B7 [Source:HGNC Symbol;Acc:HGNC:5118]	26345	0.00481507	0.00320582	0	0.0462662	0.279649	0.0456444
ENSG00000107831	5.18881	1.16407	54.3365	1.68937e-13	1.75653e-12	FGF8	protein_coding	fibroblast growth factor 8 (androgen-induced) [Source:HGNC Symbol;Acc:HGNC:3686]	10239	0.0247784	0.00824858	0	0.548449	0.14822	0.549635
ENSG00000165617	5.1839	6.85611	312.21	7.20873e-70	1.23157e-67	DACT1	protein_coding	dishevelled-binding antagonist of beta-catenin 1 [Source:HGNC Symbol;Acc:HGNC:17748]	14354	0.462494	0.40893	0.418232	16.592	13.4851	17.023
ENSG00000166823	5.18338	1.22145	47.6898	4.99281e-12	4.45288e-11	MESP1	protein_coding	mesoderm posterior basic helix-loop-helix transcription factor 1 [Source:HGNC Symbol;Acc:HGNC:29658]	2649	0.143661	0.0159413	0	1.95555	0.656235	2.37868
ENSG00000125170	5.1809	9.06527	232.581	1.63097e-52	1.57367e-50	DOK4	protein_coding	docking protein 4 [Source:HGNC Symbol;Acc:HGNC:19868]	15405	2.54722	2.04496	1.22797	70.1959	71.3695	61.2203
ENSG00000262877	5.17759	1.39855	69.1104	9.31028e-17	1.29096e-15	RP11-1055B8.4	lincRNA		2130	0.0794073	0.0594769	0.0405532	3.29041	1.19182	2.57437
ENSG00000230778	5.17687	1.0301	35.9543	2.01996e-09	1.31892e-08	ANKRD63	protein_coding	ankyrin repeat domain 63 [Source:HGNC Symbol;Acc:HGNC:40027]	1142	0.481346	0	0	3.96434	1.83632	4.08556
ENSG00000227471	5.17343	2.91368	40.9769	1.54036e-10	1.16179e-09	AKR1B15	protein_coding	aldo-keto reductase family 1, member B15 [Source:HGNC Symbol;Acc:HGNC:37281]	30739	0.0123803	0.00137378	0.0140503	0.25491	1.00089	0.154914
ENSG00000054598	5.16413	3.37776	107.353	3.72573e-25	1.00097e-23	FOXC1	protein_coding	forkhead box C1 [Source:HGNC Symbol;Acc:HGNC:3800]	3925	0.129277	0.0860711	0.176058	7.07596	1.85594	6.48279
ENSG00000187634	5.16061	4.44171	73.6488	9.33306e-18	1.41762e-16	SAMD11	protein_coding	sterile alpha motif domain containing 11 [Source:HGNC Symbol;Acc:HGNC:28706]	19701	0.184582	0.0493	0.0175379	2.07703	2.03787	2.22421
ENSG00000131730	5.1588	4.84841	174.51	7.6583e-40	4.58562e-38	CKMT2	protein_coding	creatine kinase, mitochondrial 2 (sarcomeric) [Source:HGNC Symbol;Acc:HGNC:1996]	33112	0.0485264	0.0484624	0.0430431	1.93652	1.37082	1.75771
ENSG00000168743	5.1575	6.76999	68.3417	1.37485e-16	1.88808e-15	NPNT	protein_coding	nephronectin [Source:HGNC Symbol;Acc:HGNC:27405]	109252	0.0348332	0.023578	0.03123	0.653858	4.75325	0.486496
ENSG00000115665	5.15625	1.81727	56.0082	7.21703e-14	7.74167e-13	SLC5A7	protein_coding	solute carrier family 5 (sodium/choline cotransporter), member 7 [Source:HGNC Symbol;Acc:HGNC:14025]	27471	0.00461771	0.00461162	0.00471652	0.0808165	0.552445	0.0857961
ENSG00000128422	5.15617	2.1071	48.9075	2.68329e-12	2.45906e-11	KRT17	protein_coding	keratin 17 [Source:HGNC Symbol;Acc:HGNC:6427]	5405	0.0234696	0.0546902	0.0239718	2.3437	0.393093	1.88663
ENSG00000188290	5.15542	3.55613	61.4139	4.6254e-15	5.48276e-14	HES4	protein_coding	hes family bHLH transcription factor 4 [Source:HGNC Symbol;Acc:HGNC:24149]	1210	1.95696	0.104699	0.214161	22.5932	4.53804	28.7011
ENSG00000099960	5.15103	1.73674	62.3492	2.87644e-15	3.48051e-14	SLC7A4	protein_coding	solute carrier family 7, member 4 [Source:HGNC Symbol;Acc:HGNC:11062]	4122	0.0615493	0.0614682	0	0.992714	2.97888	0.53678
ENSG00000113448	5.1506	4.81441	165.092	8.73448e-38	4.7283e-36	PDE4D	protein_coding	phosphodiesterase 4D, cAMP-specific [Source:HGNC Symbol;Acc:HGNC:8783]	1553082	0.000680652	0.00103323	0.0012792	0.0339993	0.028782	0.0426158
ENSG00000118804	5.14325	2.31742	35.1938	2.9847e-09	1.90281e-08	FAM47E-STBD1	protein_coding	FAM47E-STBD1 readthrough [Source:HGNC Symbol;Acc:HGNC:44667]	5573	0.227621	0.0303094	0	1.51536	1.36654	2.14047
ENSG00000170382	5.14293	2.61931	63.7234	1.4317e-15	1.78217e-14	LRRN2	protein_coding	leucine rich repeat neuronal 2 [Source:HGNC Symbol;Acc:HGNC:16914]	68563	0.00678395	0.00246364	0.00251968	0.110475	0.342082	0.0596314
ENSG00000161671	5.13223	10.1963	121.124	3.59037e-28	1.16787e-26	EMC10	protein_coding	ER membrane protein complex subunit 10 [Source:HGNC Symbol;Acc:HGNC:27609]	14470	8.20849	4.36003	2.47733	126.542	184.868	159.99
ENSG00000082014	5.13123	6.05615	211.607	6.12873e-48	4.83598e-46	SMARCD3	protein_coding	SWI/SNF related, matrix associated, actin dependent regulator of chromatin, subfamily d, member 3 [Source:HGNC Symbol;Acc:HGNC:11108]	39132	0.142634	0.0863306	0.0651171	3.36287	3.00174	3.53019
ENSG00000177508	5.12884	5.33111	186.407	1.93516e-42	1.28244e-40	IRX3	protein_coding	iroquois homeobox 3 [Source:HGNC Symbol;Acc:HGNC:14360]	3459	1.11242	0.36625	0.524413	29.688	12.3647	25.6562
ENSG00000180340	5.11396	5.0528	75.1781	4.30111e-18	6.71377e-17	FZD2	protein_coding	frizzled class receptor 2 [Source:HGNC Symbol;Acc:HGNC:4040]	2111	2.72415	0.800163	0.245509	29.5297	29.2924	31.4895
ENSG00000171408	5.10817	0.48263	42.5896	6.7519e-11	5.35493e-10	PDE7B	protein_coding	phosphodiesterase 7B [Source:HGNC Symbol;Acc:HGNC:8792]	343878	0.00036889	0.000122801	0	0.00316475	0.0152458	0.00293739
ENSG00000148848	5.10456	3.23026	63.2324	1.83698e-15	2.26245e-14	ADAM12	protein_coding	ADAM metallopeptidase domain 12 [Source:HGNC Symbol;Acc:HGNC:190]	376074	0.000449745	0.00112288	0.00103358	0.0151636	0.117981	0.0109995
ENSG00000010379	5.09421	0.741225	61.3443	4.79175e-15	5.66552e-14	SLC6A13	protein_coding	solute carrier family 6 (neurotransmitter transporter), member 13 [Source:HGNC Symbol;Acc:HGNC:11046]	42252	0.00100077	0.00299834	0.00204436	0.0793319	0.0594285	0.0808271
ENSG00000262920	5.08953	0.687311	57.9566	2.67968e-14	2.99346e-13	RP11-1260E13.1	antisense		1061	0.11956	0.119402	0	2.9951	2.60067	2.76542
ENSG00000122584	5.05935	0.465646	44.5834	2.43745e-11	2.02816e-10	NXPH1	protein_coding	neurexophilin 1 [Source:HGNC Symbol;Acc:HGNC:20693]	319008	0.000265099	0	0.000270772	0.00518545	0.0145314	0.00316639
ENSG00000206052	5.04334	3.58035	109.705	1.13723e-25	3.20385e-24	DOK6	protein_coding	docking protein 6 [Source:HGNC Symbol;Acc:HGNC:28301]	448032	0.00207632	0.00103679	0.00154236	0.0518843	0.0621417	0.0400448
ENSG00000165028	5.03856	3.75593	107.672	3.17225e-25	8.5988e-24	NIPSNAP3B	protein_coding	nipsnap homolog 3B (C. elegans) [Source:HGNC Symbol;Acc:HGNC:23641]	13300	0.034972	0.0666768	0.0779354	2.40242	1.69708	1.77573
ENSG00000146197	5.03646	5.06504	172.097	2.5778e-39	1.51431e-37	SCUBE3	protein_coding	signal peptide, CUB domain, EGF-like 3 [Source:HGNC Symbol;Acc:HGNC:13655]	38660	0.04375	0.0513385	0.0569749	1.97727	1.58593	1.46565
ENSG00000123080	5.02943	0.471005	57.1177	4.10486e-14	4.50978e-13	CDKN2C	protein_coding	cyclin-dependent kinase inhibitor 2C (p18, inhibits CDK4) [Source:HGNC Symbol;Acc:HGNC:1789]	13888	0.00608934	0.00608131	0.00310982	0.134782	0.230472	0.173172
ENSG00000204099	5.02918	0.930039	40.3101	2.16691e-10	1.60192e-09	NEU4	protein_coding	sialidase 4 [Source:HGNC Symbol;Acc:HGNC:21328]	8588	0.0393893	0.00491717	0	0.309202	0.517291	0.386459
ENSG00000111452	5.02869	4.39225	121.218	3.42409e-28	1.1226e-26	GPR133	protein_coding	G protein-coupled receptor 133 [Source:HGNC Symbol;Acc:HGNC:19893]	187562	0.0110467	0.00630406	0.00368426	0.198206	0.264365	0.184643
ENSG00000141639	5.02621	6.12476	205.72	1.17972e-46	8.89423e-45	MAPK4	protein_coding	mitogen-activated protein kinase 4 [Source:HGNC Symbol;Acc:HGNC:6878]	171746	0.0263437	0.0240961	0.0198662	0.801202	0.538219	1.0256
ENSG00000231605	5.02173	-0.183193	42.7372	6.26087e-11	4.97397e-10	LINC01363	antisense	long intergenic non-protein coding RNA 1363 [Source:HGNC Symbol;Acc:HGNC:50598]	19875	0.00638255	0	0	0.0525664	0.0846883	0.0943851
ENSG00000169436	5.01757	6.50497	106.589	5.4772e-25	1.45501e-23	COL22A1	protein_coding	collagen, type XXII, alpha 1 [Source:HGNC Symbol;Acc:HGNC:22989]	325771	0.0162247	0.0147774	0.0108712	0.79374	0.153055	0.683177
ENSG00000125355	5.01038	3.24604	101.306	7.88256e-24	1.92637e-22	TMEM255A	protein_coding	transmembrane protein 255A [Source:HGNC Symbol;Acc:HGNC:26086]	52906	0.00799236	0.00798182	0.0155104	0.446785	0.203404	0.386394
ENSG00000073150	5.00482	5.29911	101.827	6.05963e-24	1.49262e-22	PANX2	protein_coding	pannexin 2 [Source:HGNC Symbol;Acc:HGNC:8600]	9563	0.570395	0.207544	0.0903256	9.89622	4.6657	9.22971
ENSG00000204060	5.00295	4.73693	67.6351	1.9673e-16	2.64896e-15	FOXO6	protein_coding	forkhead box O6 [Source:HGNC Symbol;Acc:HGNC:24814]	21668	0.165875	0.0526201	0.0219255	2.5374	0.966549	3.62505
ENSG00000118495	5.00246	5.17264	97.111	6.55462e-23	1.52195e-21	PLAGL1	protein_coding	pleiomorphic adenoma gene-like 1 [Source:HGNC Symbol;Acc:HGNC:9046]	124299	0.0258539	0.00917282	0.0156358	0.408352	0.900169	0.375362
ENSG00000055813	5.00135	0.376273	54.2248	1.78816e-13	1.85407e-12	CCDC85A	protein_coding	coiled-coil domain containing 85A [Source:HGNC Symbol;Acc:HGNC:29400]	202050	0.000418553	0.000627003	0	0.0107725	0.0139297	0.00976048
ENSG00000232480	4.99765	0.681417	58.0753	2.52276e-14	2.83005e-13	TGFB2-AS1	antisense	TGFB2 antisense RNA 1 (head to head) [Source:HGNC Symbol;Acc:HGNC:50628]	1482	0.0855959	0.0284944	0.058285	2.37925	2.34597	1.16842
ENSG00000219607	4.99761	1.81295	66.4268	3.63134e-16	4.77562e-15	PPP1R3G	protein_coding	protein phosphatase 1, regulatory subunit 3G [Source:HGNC Symbol;Acc:HGNC:14945]	4906	0.0258567	0.0602528	0.0352133	1.61491	0.883025	1.5883
ENSG00000077092	4.99664	4.45876	151.278	9.11095e-35	4.27366e-33	RARB	protein_coding	retinoic acid receptor, beta [Source:HGNC Symbol;Acc:HGNC:9865]	423600	0.00319429	0.00249225	0.00377243	0.111398	0.0906743	0.0986756
ENSG00000189212	4.99496	3.82626	128.186	1.02222e-29	3.69626e-28	DPY19L2P1	transcribed_unprocessed_pseudogene	DPY19L2 pseudogene 1 [Source:HGNC Symbol;Acc:HGNC:22305]	106052	0.0087717	0.00836195	0.00692317	0.230276	0.291147	0.251268
ENSG00000171560	4.993	5.91536	207.261	5.43879e-47	4.11712e-45	FGA	protein_coding	fibrinogen alpha chain [Source:HGNC Symbol;Acc:HGNC:3661]	7640	0.210315	0.585895	0.768813	10.7632	15.7324	19.2652
ENSG00000126882	4.98714	6.0447	188.267	7.59549e-43	5.20012e-41	FAM78A	protein_coding	family with sequence similarity 78, member A [Source:HGNC Symbol;Acc:HGNC:25465]	18471	0.309046	0.242339	0.13094	6.98777	6.31007	7.43467
ENSG00000179399	4.98589	0.521365	48.0236	4.21121e-12	3.77934e-11	GPC5	protein_coding	glypican 5 [Source:HGNC Symbol;Acc:HGNC:4453]	1475007	5.73345e-05	0	8.7842e-05	0.00126905	0.00273124	0.00120657
ENSG00000204179	4.9847	0.177808	52.6347	4.01731e-13	4.03726e-12	PTPN20A	protein_coding	protein tyrosine phosphatase, non-receptor type 20A [Source:HGNC Symbol;Acc:HGNC:23422]	91092	0.000928388	0.000463582	0.000474127	0.0143366	0.0278682	0.0237617
ENSG00000261308	4.98282	4.02596	53.4192	2.69455e-13	2.74948e-12	FIGNL2	processed_pseudogene	fidgetin-like 2 [Source:HGNC Symbol;Acc:HGNC:13287]	1956	2.48604	0.172714	0.154562	19.8963	6.9406	20.1401
ENSG00000121858	4.97987	0.830025	62.3998	2.80351e-15	3.39447e-14	TNFSF10	protein_coding	tumor necrosis factor (ligand) superfamily, member 10 [Source:HGNC Symbol;Acc:HGNC:11925]	17999	0.00234926	0.0070385	0.0071986	0.103998	0.226889	0.211118
ENSG00000224165	4.97401	1.75535	64.8818	7.95265e-16	1.00882e-14	DNAJC27-AS1	antisense	DNAJC27 antisense RNA 1 [Source:HGNC Symbol;Acc:HGNC:42943]	68304	0.00495249	0.00247298	0.00126462	0.0771158	0.137352	0.0626744
ENSG00000183484	4.96561	0.715344	52.8109	3.67253e-13	3.70476e-12	GPR132	protein_coding	G protein-coupled receptor 132 [Source:HGNC Symbol;Acc:HGNC:17482]	16056	0.0131678	0	0.00537982	0.173519	0.159826	0.230674
ENSG00000266524	4.95966	2.41915	61.0699	5.50837e-15	6.47718e-14	GDF10	protein_coding	growth differentiation factor 10 [Source:HGNC Symbol;Acc:HGNC:4215]	13161	0.00642571	0.0288776	0.016408	0.201765	1.90789	0.193702
ENSG00000164604	4.95314	0.568075	56.8769	4.63969e-14	5.07044e-13	GPR85	protein_coding	G protein-coupled receptor 85 [Source:HGNC Symbol;Acc:HGNC:4536]	9447	0.00447596	0.0178802	0.00457173	0.225791	0.403075	0.213846
ENSG00000204054	4.95029	4.73259	142.792	6.52745e-33	2.86684e-31	LINC00963	processed_transcript	long intergenic non-protein coding RNA 963 [Source:HGNC Symbol;Acc:HGNC:48716]	30232	0.0839198	0.0419046	0.0442863	1.68758	1.47038	1.93151
ENSG00000242732	4.94792	3.91011	121.451	3.04407e-28	1.00866e-26	RGAG4	protein_coding	retrotransposon gag domain containing 4 [Source:HGNC Symbol;Acc:HGNC:29430]	4791	0.16769	0.176283	0.234381	5.12457	7.6542	5.33107
ENSG00000176956	4.94676	1.67943	71.1938	3.23808e-17	4.69622e-16	LY6H	protein_coding	lymphocyte antigen 6 complex, locus H [Source:HGNC Symbol;Acc:HGNC:6728]	2797	0.0755888	0.0603913	0.061765	1.99215	2.92012	1.51334
ENSG00000164674	4.94291	2.62464	91.4582	1.13977e-21	2.36093e-20	SYTL3	protein_coding	synaptotagmin-like 3 [Source:HGNC Symbol;Acc:HGNC:15587]	114862	0.00220879	0.00367647	0.0041361	0.0985374	0.099935	0.108879
ENSG00000187098	4.94215	5.22952	184.887	4.15443e-42	2.6956e-40	MITF	protein_coding	microphthalmia-associated transcription factor [Source:HGNC Symbol;Acc:HGNC:7105]	228902	0.00775853	0.00977762	0.0135849	0.242854	0.360311	0.346511
ENSG00000111348	4.93949	3.45452	84.4097	4.02179e-20	7.40058e-19	ARHGDIB	protein_coding	Rho GDP dissociation inhibitor (GDI) beta [Source:HGNC Symbol;Acc:HGNC:679]	19711	0.0214522	0.0299934	0.0482046	0.969527	1.61127	0.617388
ENSG00000070193	4.93782	3.74753	74.5208	6.00026e-18	9.27277e-17	FGF10	protein_coding	fibroblast growth factor 10 [Source:HGNC Symbol;Acc:HGNC:3666]	86162	0.00392603	0.00882193	0.0145364	0.42894	0.115609	0.359514
ENSG00000176907	4.93465	4.41864	134.455	4.34484e-31	1.70336e-29	C8orf4	protein_coding	chromosome 8 open reading frame 4 [Source:HGNC Symbol;Acc:HGNC:1357]	1853	0.889957	0.455787	0.885693	25.1839	21.6963	19.8319
ENSG00000144648	4.92284	0.577207	57.3609	3.62756e-14	4.00667e-13	ACKR2	protein_coding	atypical chemokine receptor 2 [Source:HGNC Symbol;Acc:HGNC:1565]	83222	0.00152427	0.00101484	0.000518963	0.0313846	0.0288458	0.0381463
ENSG00000156463	4.92248	4.52336	145.614	1.57667e-33	7.10915e-32	SH3RF2	protein_coding	SH3 domain containing ring finger 2 [Source:HGNC Symbol;Acc:HGNC:26299]	145212	0.0119388	0.00785178	0.0104098	0.330657	0.329114	0.256049
ENSG00000135409	4.92244	3.75554	115.839	5.15554e-27	1.57646e-25	AMHR2	protein_coding	anti-Mullerian hormone receptor, type II [Source:HGNC Symbol;Acc:HGNC:465]	7679	0.143169	0.0989862	0.0899892	2.93649	4.18622	3.01291
ENSG00000160801	4.92016	5.17047	128.618	8.21942e-30	2.98949e-28	PTH1R	protein_coding	parathyroid hormone 1 receptor [Source:HGNC Symbol;Acc:HGNC:9608]	26053	0.172039	0.0696976	0.05139	2.79038	2.19131	3.00014
ENSG00000136630	4.91628	1.25097	49.6383	1.84866e-12	1.7256e-11	HLX	protein_coding	H2.0-like homeobox [Source:HGNC Symbol;Acc:HGNC:4978]	5659	0.0448323	0.0149244	0.00763194	0.523086	1.4823	0.297491
ENSG00000145824	4.91394	4.30259	93.7524	3.57571e-22	7.79705e-21	CXCL14	protein_coding	chemokine (C-X-C motif) ligand 14 [Source:HGNC Symbol;Acc:HGNC:10640]	8600	0.181921	0.103116	0.105462	2.82955	7.83516	2.61195
ENSG00000130528	4.90262	7.66969	284.956	6.24724e-64	8.94893e-62	HRC	protein_coding	histidine rich calcium binding protein [Source:HGNC Symbol;Acc:HGNC:5178]	4226	3.39195	2.88785	3.00464	88.7627	80.6181	110.302
ENSG00000182752	4.9008	3.86658	101.081	8.82959e-24	2.14934e-22	PAPPA	protein_coding	pregnancy-associated plasma protein A, pappalysin 1 [Source:HGNC Symbol;Acc:HGNC:8602]	248518	0.00238205	0.00356836	0.00503982	0.0912607	0.169433	0.0774191
ENSG00000162645	4.90059	1.95452	73.0677	1.25276e-17	1.88289e-16	GBP2	protein_coding	guanylate binding protein 2, interferon-inducible [Source:HGNC Symbol;Acc:HGNC:4183]	44324	0.00476992	0.00285818	0.00876957	0.223924	0.0803067	0.195335
ENSG00000019549	4.90053	3.82468	87.3343	9.16437e-21	1.76665e-19	SNAI2	protein_coding	snail family zinc finger 2 [Source:HGNC Symbol;Acc:HGNC:11094]	4050	0.156609	0.19811	0.149296	2.76237	14.4847	2.9929
ENSG00000187479	4.89645	2.95776	50.8534	9.95288e-13	9.60821e-12	C11orf96	protein_coding	chromosome 11 open reading frame 96 [Source:HGNC Symbol;Acc:HGNC:38675]	18996	0.0623269	0.0111151	0.00454719	1.15268	0.116206	1.09388
ENSG00000179981	4.89157	4.06857	111.292	5.10689e-26	1.46987e-24	TSHZ1	protein_coding	teashirt zinc finger homeobox 1 [Source:HGNC Symbol;Acc:HGNC:10669]	79195	0.0176196	0.0111977	0.010907	0.335302	0.591617	0.295178
ENSG00000185105	4.88945	2.13244	66.723	3.12467e-16	4.1297e-15	MYADML2	protein_coding	myeloid-associated differentiation marker-like 2 [Source:HGNC Symbol;Acc:HGNC:34548]	7588	0.0724429	0.0333911	0.0113835	1.27359	0.767284	1.24878
ENSG00000151067	4.8875	4.66858	153.867	2.47588e-35	1.18829e-33	CACNA1C	protein_coding	calcium channel, voltage-dependent, L type, alpha 1C subunit [Source:HGNC Symbol;Acc:HGNC:1390]	727164	0.00279119	0.00232292	0.00172243	0.0666894	0.0807875	0.0546379
ENSG00000235092	4.87672	2.90394	89.9344	2.46188e-21	4.97775e-20	ID2-AS1	antisense	ID2 antisense RNA 1 (head to head) [Source:HGNC Symbol;Acc:HGNC:51103]	15227	0.0305463	0.0471456	0.0198545	0.966288	0.877065	0.972932
ENSG00000205763	4.87177	2.77884	87.7227	7.53067e-21	1.46537e-19	RP9P	transcribed_unprocessed_pseudogene	retinitis pigmentosa 9 pseudogene [Source:HGNC Symbol;Acc:HGNC:33969]	26361	0.0176446	0.00800968	0.0278524	0.568068	0.399855	0.521856
ENSG00000205221	4.87167	0.977719	43.1856	4.97854e-11	3.99958e-10	VIT	protein_coding	vitrin [Source:HGNC Symbol;Acc:HGNC:12697]	118102	0	0.0017878	0.00109708	0.0445997	0.0149528	0.0342112
ENSG00000099957	4.87019	2.13581	73.6608	9.27633e-18	1.41131e-16	P2RX6	protein_coding	purinergic receptor P2X, ligand gated ion channel, 6 [Source:HGNC Symbol;Acc:HGNC:8538]	19022	0.026675	0.0133199	0.00681146	0.457697	0.497552	0.351483
ENSG00000259291	4.8671	4.72844	154.508	1.79331e-35	8.67401e-34	RP11-617F23.1	antisense		7695	0.230792	0.208536	0.23573	5.43084	7.44781	7.03843
ENSG00000141526	4.86556	7.43591	103.798	2.24071e-24	5.68482e-23	SLC16A3	protein_coding	solute carrier family 16 (monocarboxylate transporter), member 3 [Source:HGNC Symbol;Acc:HGNC:10924]	32732	0.574867	0.412843	0.146462	8.98906	7.73116	13.8722
ENSG00000116039	4.86518	0.678178	53.6862	2.35215e-13	2.40801e-12	ATP6V1B1	protein_coding	ATPase, H+ transporting, lysosomal 56/58kDa, V1 subunit B1 [Source:HGNC Symbol;Acc:HGNC:853]	29524	0.00572881	0.00429095	0	0.140072	0.0663566	0.0928637
ENSG00000120693	4.86253	5.81172	222.632	2.41196e-50	2.10871e-48	SMAD9	protein_coding	SMAD family member 9 [Source:HGNC Symbol;Acc:HGNC:6774]	75934	0.0412074	0.0456021	0.0608587	1.16892	1.52984	1.58425
ENSG00000141448	4.8596	6.32019	195.197	2.33309e-44	1.65827e-42	GATA6	protein_coding	GATA binding protein 6 [Source:HGNC Symbol;Acc:HGNC:4174]	33085	0.195542	0.105939	0.190588	4.01435	5.24674	4.71915
ENSG00000117226	4.85927	0.239576	47.2244	6.33077e-12	5.58199e-11	GBP3	protein_coding	guanylate binding protein 3 [Source:HGNC Symbol;Acc:HGNC:4184]	16228	0.0104226	0.00260221	0	0.11803	0.173435	0.0918846
ENSG00000167136	4.85892	2.84782	57.8291	2.85905e-14	3.1881e-13	ENDOG	protein_coding	endonuclease G [Source:HGNC Symbol;Acc:HGNC:3346]	4203	0.422542	0.0200945	0.051379	4.50541	0.958505	4.24581
ENSG00000137507	4.85528	5.09578	99.3014	2.16859e-23	5.15095e-22	LRRC32	protein_coding	leucine rich repeat containing 32 [Source:HGNC Symbol;Acc:HGNC:4161]	13223	0.249428	0.118162	0.114318	3.31845	8.63289	3.01922
ENSG00000187800	4.85343	3.50354	96.3554	9.60045e-23	2.19631e-21	PEAR1	protein_coding	platelet endothelial aggregation receptor 1 [Source:HGNC Symbol;Acc:HGNC:33631]	22736	0.0483547	0.0278602	0.0208955	0.825215	1.41752	0.619869
ENSG00000104368	4.85284	4.18272	80.5256	2.86964e-19	4.948e-18	PLAT	protein_coding	plasminogen activator, tissue [Source:HGNC Symbol;Acc:HGNC:9051]	32491	0.0104113	0.0584866	0.045195	0.872212	1.83184	0.509262
ENSG00000250091	4.85262	2.42602	72.2214	1.92359e-17	2.84068e-16	DNAH10OS	protein_coding	dynein, axonemal, heavy chain 10 opposite strand [Source:HGNC Symbol;Acc:HGNC:37121]	8560	0.0790362	0.039466	0.0151364	1.16457	1.38933	1.00583
ENSG00000254561	4.84877	1.12809	61.2746	4.96435e-15	5.85844e-14	RP11-196E1.3	antisense		50861	0.00415686	0.000830275	0.00339664	0.0813098	0.0683575	0.0898431
ENSG00000204291	4.8469	0.910263	44.2617	2.87282e-11	2.36506e-10	COL15A1	protein_coding	collagen, type XV, alpha 1 [Source:HGNC Symbol;Acc:HGNC:2192]	127613	0.000994045	0.000330912	0.000676877	0.0115981	0.0570834	0.0105538
ENSG00000180210	4.83838	3.19427	101.882	5.89393e-24	1.45759e-22	F2	protein_coding	coagulation factor II (thrombin) [Source:HGNC Symbol;Acc:HGNC:3535]	20326	0.0228834	0.0394738	0.0254979	0.518284	1.12403	0.939474
ENSG00000106565	4.83304	2.81411	95.5563	1.43747e-22	3.24466e-21	TMEM176B	protein_coding	transmembrane protein 176B [Source:HGNC Symbol;Acc:HGNC:29596]	10075	0.0461666	0.0377228	0.055728	1.41289	1.18041	1.40362
ENSG00000124205	4.83287	2.92906	54.4095	1.62775e-13	1.6953e-12	EDN3	protein_coding	endothelin 3 [Source:HGNC Symbol;Acc:HGNC:3178]	25565	0.00826997	0.0148663	0.0168939	0.258822	1.30815	0.13923
ENSG00000143669	4.83117	3.55428	107.567	3.34331e-25	9.0493e-24	LYST	protein_coding	lysosomal trafficking regulator [Source:HGNC Symbol;Acc:HGNC:1968]	222599	0.00227949	0.00360444	0.00504458	0.100714	0.0973077	0.105233
ENSG00000184937	4.82624	0.910483	31.1879	2.34222e-08	1.32012e-07	WT1	protein_coding	Wilms tumor 1 [Source:HGNC Symbol;Acc:HGNC:12796]	47855	0.000883593	0	0.0045125	0.0218317	0.159718	0.0291485
ENSG00000137491	4.80979	3.53857	92.7022	6.07852e-22	1.2981e-20	SLCO2B1	protein_coding	solute carrier organic anion transporter family, member 2B1 [Source:HGNC Symbol;Acc:HGNC:10962]	105986	0.00758027	0.00677341	0.00611248	0.111308	0.325173	0.193787
ENSG00000168135	4.80969	4.06299	40.6281	1.84135e-10	1.37378e-09	KCNJ4	protein_coding	potassium channel, inwardly rectifying subfamily J, member 4 [Source:HGNC Symbol;Acc:HGNC:6265]	28872	0.172816	0.0175514	0.0119671	0.954401	0.591581	1.71263
ENSG00000272933	4.8085	2.0174	66.4629	3.56544e-16	4.69558e-15	RP11-47A8.5	lincRNA		1348	0.219578	0.156634	0.160197	7.42749	1.96509	7.85017
ENSG00000166450	4.80833	7.55101	236.241	2.59634e-53	2.58551e-51	PRTG	protein_coding	protogenin [Source:HGNC Symbol;Acc:HGNC:26373]	131544	0.0742542	0.101443	0.122794	3.10741	2.51108	2.63274
ENSG00000053328	4.80554	2.18659	68.6302	1.18772e-16	1.642e-15	METTL24	protein_coding	methyltransferase like 24 [Source:HGNC Symbol;Acc:HGNC:21566]	112344	0.00150553	0.00263121	0.00384437	0.0771094	0.100947	0.0509499
ENSG00000163492	4.79916	5.79257	218.809	1.64479e-49	1.3797e-47	CCDC141	protein_coding	coiled-coil domain containing 141 [Source:HGNC Symbol;Acc:HGNC:26821]	220329	0.0159289	0.0149496	0.0215623	0.516264	0.405138	0.533332
ENSG00000161944	4.79644	2.74043	76.7897	1.90166e-18	3.05546e-17	ASGR2	protein_coding	asialoglycoprotein receptor 2 [Source:HGNC Symbol;Acc:HGNC:743]	14378	0.0294091	0.0234962	0.0330422	0.457175	1.38369	0.809586
ENSG00000134853	4.79387	6.82501	260.828	1.13257e-58	1.36953e-56	PDGFRA	protein_coding	platelet-derived growth factor receptor, alpha polypeptide [Source:HGNC Symbol;Acc:HGNC:8803]	69150	0.0764359	0.126411	0.136157	2.15801	4.2888	3.04182
ENSG00000132329	4.79117	2.38924	78.2894	8.8996e-19	1.47053e-17	RAMP1	protein_coding	receptor (G protein-coupled) activity modifying protein 1 [Source:HGNC Symbol;Acc:HGNC:9843]	53221	0.00953406	0.00793458	0.00324602	0.193852	0.188202	0.177141
ENSG00000160886	4.7908	1.5268	67.1733	2.48665e-16	3.31945e-15	LY6K	protein_coding	lymphocyte antigen 6 complex, locus K [Source:HGNC Symbol;Acc:HGNC:24225]	5016	0.0421495	0.0252564	0.0430514	1.64892	0.621615	0.978112
ENSG00000127241	4.78864	7.47939	253.627	4.20442e-57	4.77407e-55	MASP1	protein_coding	mannan-binding lectin serine peptidase 1 (C4/C2 activating component of Ra-reactive factor) [Source:HGNC Symbol;Acc:HGNC:6901]	74737	0.156154	0.152558	0.178566	5.799	3.22573	4.80827
ENSG00000137878	4.7867	-0.0766289	46.446	9.41762e-12	8.1494e-11	GCOM1	protein_coding	GRINL1A complex locus 1 [Source:HGNC Symbol;Acc:HGNC:26424]	122837	0.00103269	0.000343778	0	0.0124035	0.0159489	0.0117473
ENSG00000105251	4.78575	5.82148	89.3495	3.30879e-21	6.59704e-20	SHD	protein_coding	Src homology 2 domain containing transforming protein D [Source:HGNC Symbol;Acc:HGNC:30633]	12123	0.722005	0.310018	0.138941	6.90156	9.77811	10.0898
ENSG00000118520	4.78396	1.81325	44.4954	2.54951e-11	2.11479e-10	ARG1	protein_coding	arginase 1 [Source:HGNC Symbol;Acc:HGNC:663]	11188	0.0453533	0.00377446	0.0193016	0.365746	0.744827	0.649188
ENSG00000184845	4.7807	2.89862	61.9093	3.59651e-15	4.30425e-14	DRD1	protein_coding	dopamine receptor D1 [Source:HGNC Symbol;Acc:HGNC:3020]	4169	0.152139	0.0810336	0.0828768	1.52449	6.19505	2.49211
ENSG00000162711	4.7658	0.167311	50.0403	1.50617e-12	1.42158e-11	NLRP3	protein_coding	NLR family, pyrin domain containing 3 [Source:HGNC Symbol;Acc:HGNC:16400]	32952	0.00384963	0.00256304	0	0.066053	0.076201	0.0364926
ENSG00000267414	4.76087	0.18398	51.1159	8.70706e-13	8.44934e-12	RP11-456K23.1	lincRNA		2790	0.0151557	0.0151357	0.04644	0.951765	0.47472	0.775808
ENSG00000187513	4.75372	3.86191	109.068	1.56844e-25	4.33345e-24	GJA4	protein_coding	gap junction protein, alpha 4, 37kDa [Source:HGNC Symbol;Acc:HGNC:4278]	2749	0.676796	0.291868	0.219952	12.32	11.6034	6.38652
ENSG00000236711	4.75162	-0.432701	43.4045	4.45155e-11	3.59639e-10	SMAD9-IT1	sense_intronic	SMAD9 intronic transcript 1 [Source:HGNC Symbol;Acc:HGNC:39963]	680	0	0.124202	0.0635135	1.79248	1.62312	2.1928
ENSG00000152137	4.74721	7.51302	289.747	5.64599e-65	8.21404e-63	HSPB8	protein_coding	heat shock 22kDa protein 8 [Source:HGNC Symbol;Acc:HGNC:30171]	42489	0.327415	0.253437	0.344586	8.42682	6.92085	9.50931
ENSG00000079112	4.7367	2.52826	68.2533	1.43785e-16	1.9688e-15	CDH17	protein_coding	cadherin 17, LI cadherin (liver-intestine) [Source:HGNC Symbol;Acc:HGNC:1756]	90132	0.00562966	0.00281112	0.00431259	0.0700315	0.170827	0.122743
ENSG00000102362	4.73343	2.02069	63.3418	1.73779e-15	2.14596e-14	SYTL4	protein_coding	synaptotagmin-like 4 [Source:HGNC Symbol;Acc:HGNC:15588]	57632	0.00440218	0.00219819	0.00899275	0.163908	0.12161	0.111837
ENSG00000204248	4.73023	4.99258	134.547	4.14851e-31	1.63673e-29	COL11A2	protein_coding	collagen, type XI, alpha 2 [Source:HGNC Symbol;Acc:HGNC:2187]	29818	0.100684	0.0693944	0.0550402	2.46871	1.1919	2.50679
ENSG00000137699	4.72975	0.416563	52.4084	4.50781e-13	4.51072e-12	TRIM29	protein_coding	tripartite motif containing 29 [Source:HGNC Symbol;Acc:HGNC:17274]	74254	0.000569456	0.00170612	0.00116328	0.0369339	0.0241543	0.0369234
ENSG00000163793	4.72038	1.83138	69.9826	5.98292e-17	8.46611e-16	DNAJC5G	protein_coding	DnaJ (Hsp40) homolog, subfamily C, member 5 gamma [Source:HGNC Symbol;Acc:HGNC:24844]	6078	0.0208709	0.0486345	0.0568466	1.03135	1.026	1.24247
ENSG00000003137	4.71656	1.63605	43.9316	3.40046e-11	2.77856e-10	CYP26B1	protein_coding	cytochrome P450, family 26, subfamily B, polypeptide 1 [Source:HGNC Symbol;Acc:HGNC:20581]	18800	0.0359867	0.0022462	0.00689189	0.29407	0.341979	0.278878
ENSG00000137834	4.70945	7.06584	247.542	8.92055e-56	9.49248e-54	SMAD6	protein_coding	SMAD family member 6 [Source:HGNC Symbol;Acc:HGNC:6772]	80620	0.133745	0.117855	0.109285	3.4903	2.36195	3.75219
ENSG00000106992	4.70798	4.56148	136.161	1.8398e-31	7.48051e-30	AK1	protein_coding	adenylate kinase 1 [Source:HGNC Symbol;Acc:HGNC:361]	11263	0.198976	0.16872	0.103534	3.92685	4.4539	3.67274
ENSG00000121351	4.7053	0.0827746	49.0586	2.48433e-12	2.28913e-11	IAPP	protein_coding	islet amyloid polypeptide [Source:HGNC Symbol;Acc:HGNC:5329]	25019	0.00338018	0	0.00517876	0.0643778	0.0551443	0.107662
ENSG00000177191	4.70503	2.4843	34.4638	4.34246e-09	2.71087e-08	B3GNT8	protein_coding	UDP-GlcNAc:betaGal beta-1,3-N-acetylglucosaminyltransferase 8 [Source:HGNC Symbol;Acc:HGNC:24139]	3371	0.589548	0.0876892	0	3.79658	2.23463	3.1106
ENSG00000144218	4.70295	2.92644	94.135	2.94719e-22	6.48731e-21	AFF3	protein_coding	AF4/FMR2 family, member 3 [Source:HGNC Symbol;Acc:HGNC:6473]	597320	0.000778692	0.00127254	0.000723049	0.0190941	0.0315511	0.0218227
ENSG00000237429	4.69879	-0.489268	42.386	7.4924e-11	5.902e-10	RP1-159A19.4	antisense		4756	0.00889074	0	0.018162	0.24713	0.249475	0.262953
ENSG00000132334	4.6976	2.89106	93.3067	4.47868e-22	9.73184e-21	PTPRE	protein_coding	protein tyrosine phosphatase, receptor type, E [Source:HGNC Symbol;Acc:HGNC:9669]	178794	0.00331097	0.00307042	0.00265714	0.0827809	0.0705284	0.0836669
ENSG00000182578	4.6974	1.21108	62.1503	3.1822e-15	3.8281e-14	CSF1R	protein_coding	colony stimulating factor 1 receptor [Source:HGNC Symbol;Acc:HGNC:2433]	60081	0.00281516	0.00210858	0.0028754	0.105059	0.0436302	0.0672494
ENSG00000141905	4.69495	5.78416	131.107	2.34608e-30	8.70292e-29	NFIC	protein_coding	nuclear factor I/C (CCAAT-binding transcription factor) [Source:HGNC Symbol;Acc:HGNC:7786]	109654	0.0701822	0.0234916	0.0275707	0.899183	0.697289	1.29359
ENSG00000166106	4.67972	4.16498	127.128	1.74198e-29	6.22631e-28	ADAMTS15	protein_coding	ADAM metallopeptidase with thrombospondin type 1 motif, 15 [Source:HGNC Symbol;Acc:HGNC:16305]	27667	0.0443216	0.0396843	0.0593194	1.32639	0.867677	1.53687
ENSG00000131409	4.6769	4.93731	32.8989	9.708e-09	5.76107e-08	LRRC4B	protein_coding	leucine rich repeat containing 4B [Source:HGNC Symbol;Acc:HGNC:25042]	51153	0.303371	0.0173362	0.0118204	1.08503	0.577183	1.59196
ENSG00000016082	4.67621	4.10762	119.568	7.86568e-28	2.50384e-26	ISL1	protein_coding	ISL LIM homeobox 1 [Source:HGNC Symbol;Acc:HGNC:6132]	11347	0.093162	0.100482	0.148443	3.34917	2.35394	3.02666
ENSG00000168539	4.67574	0.737792	47.2696	6.1863e-12	5.47015e-11	CHRM1	protein_coding	cholinergic receptor, muscarinic 1 [Source:HGNC Symbol;Acc:HGNC:1950]	13128	0.0225465	0.00321668	0.00328985	0.225483	0.26063	0.201516
ENSG00000138792	4.66867	3.93819	79.3165	5.29172e-19	8.96655e-18	ENPEP	protein_coding	glutamyl aminopeptidase (aminopeptidase A) [Source:HGNC Symbol;Acc:HGNC:3355]	199552	0.00296655	0.00825307	0.00606006	0.207894	0.108408	0.124859
ENSG00000171119	4.66127	4.12049	70.0515	5.77772e-17	8.18195e-16	NRTN	protein_coding	neurturin [Source:HGNC Symbol;Acc:HGNC:8007]	4522	0.486242	0.289493	0.114611	6.84452	4.50326	10.7539
ENSG00000271447	4.66013	0.739245	45.1598	1.8159e-11	1.52805e-10	MMP28	protein_coding	matrix metallopeptidase 28 [Source:HGNC Symbol;Acc:HGNC:14366]	39458	0.00750141	0.00214043	0	0.0750202	0.115385	0.0353516
ENSG00000169583	4.65868	0.0405436	36.5508	1.48739e-09	9.88615e-09	CLIC3	protein_coding	chloride intracellular channel 3 [Source:HGNC Symbol;Acc:HGNC:2064]	2168	0.117023	0	0	0.903561	0.534553	1.08713
ENSG00000015153	4.65555	4.67149	135.107	3.12843e-31	1.24217e-29	YAF2	protein_coding	YY1 associated factor 2 [Source:HGNC Symbol;Acc:HGNC:17363]	81245	0.0218591	0.0197512	0.0297691	0.516517	0.726126	0.560068
ENSG00000176978	4.65323	5.9455	49.8927	1.6239e-12	1.52729e-11	DPP7	protein_coding	dipeptidyl-peptidase 7 [Source:HGNC Symbol;Acc:HGNC:14892]	4635	5.09054	0.6742	0.307496	23.6864	27.5336	22.3533
ENSG00000080166	4.65063	0.560364	50.6007	1.13203e-12	1.08496e-11	DCT	protein_coding	dopachrome tautomerase [Source:HGNC Symbol;Acc:HGNC:2709]	42874	0.00394499	0.000984947	0.0020147	0.0568589	0.082379	0.0448758
ENSG00000188176	4.64137	6.54493	218.546	1.87713e-49	1.56753e-47	SMTNL2	protein_coding	smoothelin-like 2 [Source:HGNC Symbol;Acc:HGNC:24764]	24320	0.394677	0.289975	0.220208	7.40144	6.73944	7.96856
ENSG00000184292	4.64118	4.41007	93.0816	5.01819e-22	1.08333e-20	TACSTD2	protein_coding	tumor-associated calcium signal transducer 2 [Source:HGNC Symbol;Acc:HGNC:11530]	2350	0.521807	0.431271	0.827027	29.0457	5.64778	17.664
ENSG00000107249	4.64032	1.52937	59.3225	1.33836e-14	1.53089e-13	GLIS3	protein_coding	GLIS family zinc finger 3 [Source:HGNC Symbol;Acc:HGNC:28510]	524265	0.000161309	0.000322193	0.000823804	0.00763908	0.0121054	0.0108262
ENSG00000115295	4.63766	3.61857	95.6833	1.34812e-22	3.05039e-21	CLIP4	protein_coding	CAP-GLY domain containing linker protein family, member 4 [Source:HGNC Symbol;Acc:HGNC:26108]	91938	0.00827861	0.010105	0.00892552	0.143467	0.441788	0.179974
ENSG00000110693	4.63182	3.18396	66.7975	3.00883e-16	3.98226e-15	SOX6	protein_coding	SRY (sex determining region Y)-box 6 [Source:HGNC Symbol;Acc:HGNC:16421]	773142	0.000492224	0.000819292	0.000558619	0.00878354	0.0516071	0.00690573
ENSG00000132510	4.62658	6.82268	115.839	5.15511e-27	1.57646e-25	KDM6B	protein_coding	lysine (K)-specific demethylase 6B [Source:HGNC Symbol;Acc:HGNC:29012]	14892	1.05058	0.584146	0.284216	14.2591	10.5781	18.8208
ENSG00000125945	4.62628	5.02771	160.789	7.60952e-37	3.96931e-35	ZNF436	protein_coding	zinc finger protein 436 [Source:HGNC Symbol;Acc:HGNC:20814]	9994	0.232704	0.228171	0.302506	5.94127	6.34471	6.47816
ENSG00000136869	4.58624	1.30022	62.2291	3.05744e-15	3.68754e-14	TLR4	protein_coding	toll-like receptor 4 [Source:HGNC Symbol;Acc:HGNC:11850]	12539	0.0202334	0.0134711	0.0103332	0.354113	0.448919	0.280031
ENSG00000167080	4.58255	0.574184	46.2573	1.03701e-11	8.93206e-11	B4GALNT2	protein_coding	beta-1,4-N-acetyl-galactosaminyl transferase 2 [Source:HGNC Symbol;Acc:HGNC:24136]	37529	0.00450685	0.00112523	0.00230164	0.0487177	0.111022	0.0512671
ENSG00000224957	4.57989	0.702675	51.1968	8.3553e-13	8.12918e-12	LINC01266	lincRNA	long intergenic non-protein coding RNA 1266 [Source:HGNC Symbol;Acc:HGNC:50309]	309784	0.000136496	0.000681582	0.000278834	0.00604246	0.0175472	0.00419229
ENSG00000223764	4.5783	3.43203	70.0711	5.72037e-17	8.10691e-16	RP11-54O7.3	lincRNA		4151	0.499141	0.183116	0.0728317	4.87646	5.78319	4.03248
ENSG00000061455	4.57355	1.90007	47.4503	5.64153e-12	5.00985e-11	PRDM6	protein_coding	PR domain containing 6 [Source:HGNC Symbol;Acc:HGNC:9350]	105145	0.00201076	0.00160649	0.00246455	0.0351912	0.13935	0.0233307
ENSG00000104419	4.57237	6.75781	131.852	1.6122e-30	6.05292e-29	NDRG1	protein_coding	N-myc downstream regulated 1 [Source:HGNC Symbol;Acc:HGNC:7679]	64851	0.110192	0.10614	0.113216	1.96745	1.50281	6.20805
ENSG00000235609	4.56957	3.51074	90.8228	1.5713e-21	3.20491e-20	AF127936.7	lincRNA		63132	0.0167444	0.0153846	0.0102616	0.259264	0.321684	0.451805
ENSG00000162614	4.56779	6.00564	179.054	7.79635e-41	4.77578e-39	NEXN	protein_coding	nexilin (F actin binding protein) [Source:HGNC Symbol;Acc:HGNC:29557]	55382	0.0748234	0.0930247	0.113077	2.63789	2.20767	1.82388
ENSG00000031081	4.56231	6.40443	238.594	7.96681e-54	8.01934e-52	ARHGAP31	protein_coding	Rho GTPase activating protein 31 [Source:HGNC Symbol;Acc:HGNC:29216]	126341	0.057231	0.0461256	0.0584557	1.55739	1.03304	1.26664
ENSG00000183722	4.56109	5.1907	166.383	4.56282e-38	2.50646e-36	LHFP	protein_coding	lipoma HMGIC fusion partner [Source:HGNC Symbol;Acc:HGNC:6586]	260636	0.0102208	0.0129617	0.0106052	0.254706	0.327557	0.222197
ENSG00000137648	4.56053	1.51106	64.3443	1.04469e-15	1.31715e-14	TMPRSS4	protein_coding	transmembrane protease, serine 4 [Source:HGNC Symbol;Acc:HGNC:11878]	44878	0.00847986	0.00376386	0.00288711	0.17169	0.0817747	0.101821
ENSG00000115085	4.55606	1.23732	45.7798	1.32319e-11	1.12667e-10	ZAP70	protein_coding	zeta-chain (TCR) associated protein kinase 70kDa [Source:HGNC Symbol;Acc:HGNC:12858]	26302	0.0112535	0.00160553	0.0065682	0.132405	0.257027	0.100582
ENSG00000105499	4.55497	1.78205	67.2759	2.3605e-16	3.16011e-15	PLA2G4C	protein_coding	phospholipase A2, group IVC (cytosolic, calcium-independent) [Source:HGNC Symbol;Acc:HGNC:9037]	62974	0.00402875	0.00536458	0.00342913	0.0967767	0.097273	0.11228
ENSG00000120149	4.55475	5.81927	185.427	3.16709e-42	2.07668e-40	MSX2	protein_coding	msh homeobox 2 [Source:HGNC Symbol;Acc:HGNC:7392]	6360	0.817764	0.571016	0.787727	17.0156	19.1026	14.8762
ENSG00000169218	4.55097	1.85733	44.5665	2.45859e-11	2.04392e-10	RSPO1	protein_coding	R-spondin 1 [Source:HGNC Symbol;Acc:HGNC:21679]	23573	0.0125563	0.00895699	0.00366429	0.12742	0.670719	0.0550928
ENSG00000120658	4.53365	1.79794	41.1312	1.42344e-10	1.07841e-09	ENOX1	protein_coding	ecto-NOX disulfide-thiol exchanger 1 [Source:HGNC Symbol;Acc:HGNC:25474]	573390	7.37445e-05	0.000515531	0.00090387	0.00895852	0.0189123	0.00562045
ENSG00000100311	4.53116	4.69398	101.441	7.36422e-24	1.80443e-22	PDGFB	protein_coding	platelet-derived growth factor beta polypeptide [Source:HGNC Symbol;Acc:HGNC:8800]	21392	0.223361	0.053299	0.0747008	2.51926	1.82131	2.54531
ENSG00000011600	4.52604	1.24237	59.7925	1.05402e-14	1.21762e-13	TYROBP	protein_coding	TYRO protein tyrosine kinase binding protein [Source:HGNC Symbol;Acc:HGNC:12449]	3894	0.0651531	0.0325336	0.0443648	1.17381	1.28258	0.88937
ENSG00000165794	4.5251	1.87027	44.806	2.17553e-11	1.81916e-10	SLC39A2	protein_coding	solute carrier family 39 (zinc transporter), member 2 [Source:HGNC Symbol;Acc:HGNC:17127]	2616	0.0808187	0.0645698	0.0825481	0.848666	5.86459	1.06644
ENSG00000167767	4.51701	0.158836	47.3841	5.83532e-12	5.17454e-11	KRT80	protein_coding	keratin 80 [Source:HGNC Symbol;Acc:HGNC:27056]	23004	0.00735252	0.00183571	0.00187746	0.109756	0.0455807	0.106638
ENSG00000178878	4.51644	3.05029	76.4894	2.21398e-18	3.54504e-17	APOLD1	protein_coding	apolipoprotein L domain containing 1 [Source:HGNC Symbol;Acc:HGNC:25268]	104058	0.00812708	0.00527564	0.00539564	0.102911	0.219561	0.129428
ENSG00000072163	4.51154	4.23902	86.4996	1.39768e-20	2.64239e-19	LIMS2	protein_coding	LIM and senescent cell antigen-like domains 2 [Source:HGNC Symbol;Acc:HGNC:16084]	43405	0.0798829	0.0272411	0.0199006	0.820385	0.870291	0.779043
ENSG00000206561	4.51125	3.96943	114.352	1.09139e-26	3.26751e-25	COLQ	protein_coding	collagen-like tail subunit (single strand of homotrimer) of asymmetric acetylcholinesterase [Source:HGNC Symbol;Acc:HGNC:2226]	71618	0.0159412	0.0182787	0.0205037	0.396913	0.45078	0.401629
ENSG00000188981	4.51048	-0.351567	41.5217	1.16568e-10	8.98856e-10	MSANTD1	protein_coding	Myb/SANT-like DNA-binding domain containing 1 [Source:HGNC Symbol;Acc:HGNC:33741]	27369	0.00463492	0	0.00157803	0.0477163	0.037303	0.0632688
ENSG00000164794	4.50647	2.0269	56.9096	4.56319e-14	4.98976e-13	KCNV1	protein_coding	potassium channel, voltage gated modifier subfamily V, member 1 [Source:HGNC Symbol;Acc:HGNC:18861]	12202	0.00693073	0.0449903	0.0318556	0.577947	0.922635	0.358721
ENSG00000182095	4.49632	5.51547	117.798	1.91972e-27	5.99815e-26	TNRC18	protein_coding	trinucleotide repeat containing 18 [Source:HGNC Symbol;Acc:HGNC:11962]	118624	0.0723608	0.0238511	0.0185683	0.828253	0.625488	0.740819
ENSG00000107317	4.49446	3.36309	37.1823	1.07587e-09	7.25638e-09	PTGDS	protein_coding	prostaglandin D2 synthase 21kDa (brain) [Source:HGNC Symbol;Acc:HGNC:9592]	7930	0.426576	0.0585769	0.0435704	1.76761	2.76279	2.65066
ENSG00000186056	4.49306	0.719872	56.8107	4.79857e-14	5.23486e-13	MATN1-AS1	antisense	MATN1 antisense RNA 1 [Source:HGNC Symbol;Acc:HGNC:40364]	8323	0.0152413	0.0152212	0.0155674	0.371349	0.305006	0.404543
ENSG00000119227	4.48998	2.20595	72.2409	1.90469e-17	2.81725e-16	PIGZ	protein_coding	phosphatidylinositol glycan anchor biosynthesis, class Z [Source:HGNC Symbol;Acc:HGNC:30596]	22717	0.0223362	0.0130123	0.0152095	0.350675	0.337672	0.45735
ENSG00000226074	4.48722	1.53665	59.154	1.45802e-14	1.66063e-13	PRSS44	transcribed_unprocessed_pseudogene	protease, serine, 44 [Source:HGNC Symbol;Acc:HGNC:37324]	3199	0.092526	0.105605	0.0270017	1.29275	2.19951	1.51863
ENSG00000266074	4.48578	4.17841	78.4454	8.22417e-19	1.36498e-17	BAHCC1	protein_coding	BAH domain and coiled-coil containing 1 [Source:HGNC Symbol;Acc:HGNC:29279]	70857	0.0537081	0.0137073	0.0121905	0.498244	0.539346	0.4073
ENSG00000133574	4.48487	2.80483	74.511	6.03028e-18	9.31143e-17	GIMAP4	protein_coding	GTPase, IMAP family member 4 [Source:HGNC Symbol;Acc:HGNC:21872]	6678	0.0696508	0.0885296	0.0711412	1.20595	3.61132	1.10202
ENSG00000157240	4.48264	4.25946	111.145	5.49842e-26	1.57897e-24	FZD1	protein_coding	frizzled class receptor 1 [Source:HGNC Symbol;Acc:HGNC:4038]	6962	0.340121	0.194099	0.186107	4.82086	5.78655	5.0919
ENSG00000278962	4.47462	1.26089	54.2028	1.8083e-13	1.87287e-12	RP11-399B17.1	TEC		2271	0.148954	0.0743789	0.0380354	1.66766	2.56369	1.54615
ENSG00000135111	4.47421	5.75538	148.584	3.53649e-34	1.63416e-32	TBX3	protein_coding	T-box 3 [Source:HGNC Symbol;Acc:HGNC:11602]	13910	0.221909	0.340015	0.403637	5.48604	11.4439	5.34945
ENSG00000158373	4.47231	3.75349	68.5155	1.25883e-16	1.73515e-15	HIST1H2BD	protein_coding	histone cluster 1, H2bd [Source:HGNC Symbol;Acc:HGNC:4747]	13203	0.0448369	0.0863571	0.0883214	1.40786	0.700121	3.78156
ENSG00000172247	4.4613	2.38026	35.1949	2.98301e-09	1.90238e-08	C1QTNF4	protein_coding	C1q and tumor necrosis factor related protein 4 [Source:HGNC Symbol;Acc:HGNC:14346]	4995	0.414802	0.0253625	0.017293	2.50993	0.640801	2.58075
ENSG00000163803	4.45907	-0.319407	43.3281	4.62887e-11	3.73026e-10	PLB1	protein_coding	phospholipase B1 [Source:HGNC Symbol;Acc:HGNC:30041]	186643	0.000453104	0.000226253	0.0002314	0.00769673	0.00857466	0.00541195
ENSG00000102174	4.45789	2.00413	68.4698	1.28835e-16	1.77453e-15	PHEX	protein_coding	phosphate regulating endopeptidase homolog, X-linked [Source:HGNC Symbol;Acc:HGNC:8918]	218869	0.00173875	0.000964701	0.00197329	0.042762	0.0287443	0.0314266
ENSG00000165973	4.45725	-0.0679303	43.0061	5.45689e-11	4.36692e-10	NELL1	protein_coding	NEL-like 1 (chicken) [Source:HGNC Symbol;Acc:HGNC:7750]	906130	0	9.32066e-05	0.00014299	0.00182556	0.00216206	0.00143324
ENSG00000091986	4.45704	6.5041	187.045	1.40411e-42	9.40551e-41	CCDC80	protein_coding	coiled-coil domain containing 80 [Source:HGNC Symbol;Acc:HGNC:30649]	44970	0.122236	0.19532	0.185357	2.99794	5.98127	2.6109
ENSG00000066056	4.45619	4.4867	94.6505	2.27151e-22	5.06588e-21	TIE1	protein_coding	tyrosine kinase with immunoglobulin-like and EGF-like domains 1 [Source:HGNC Symbol;Acc:HGNC:11809]	22115	0.114721	0.0878371	0.0468705	1.23617	3.31517	1.2441
ENSG00000272944	4.45499	0.191118	48.8514	2.76112e-12	2.52418e-11	CTD-2308L22.1	antisense		1948	0.0434131	0.0433559	0.0443421	1.51958	0.835726	0.765454
ENSG00000187527	4.45414	-0.392332	40.6124	1.85628e-10	1.38381e-09	ATP13A5	protein_coding	ATPase type 13A5 [Source:HGNC Symbol;Acc:HGNC:31789]	104053	0.00121912	0	0.000415069	0.0138059	0.0121984	0.0110944
ENSG00000221866	4.45278	4.12796	91.0261	1.41788e-21	2.91433e-20	PLXNA4	protein_coding	plexin A4 [Source:HGNC Symbol;Acc:HGNC:9102]	525356	0.00289753	0.00208991	0.00320616	0.0474794	0.0953287	0.0472435
ENSG00000141431	4.44532	2.745	80.4652	2.95866e-19	5.08737e-18	ASXL3	protein_coding	additional sex combs like transcriptional regulator 3 [Source:HGNC Symbol;Acc:HGNC:29357]	172577	0.00318523	0.00342572	0.00300312	0.0623043	0.104567	0.0523988
ENSG00000250305	4.44107	4.18135	115.116	7.42257e-27	2.25119e-25	KIAA1456	protein_coding	KIAA1456 [Source:HGNC Symbol;Acc:HGNC:26725]	85861	0.0226538	0.0137711	0.0196175	0.374166	0.382108	0.449288
ENSG00000128591	4.43888	7.78968	104.745	1.38913e-24	3.56313e-23	FLNC	protein_coding	filamin C, gamma [Source:HGNC Symbol;Acc:HGNC:3756]	28897	0.980397	0.755518	0.333294	14.9273	9.09713	19.8363
ENSG00000276644	4.43562	2.7156	65.1425	6.96735e-16	8.91113e-15	DACH1	protein_coding	dachshund family transcription factor 1 [Source:HGNC Symbol;Acc:HGNC:2663]	429226	0.000886618	0.00108222	0.00181118	0.0228192	0.0449357	0.0184903
ENSG00000197653	4.43474	1.27764	59.5056	1.21945e-14	1.4009e-13	DNAH10	protein_coding	dynein, axonemal, heavy chain 10 [Source:HGNC Symbol;Acc:HGNC:2941]	174018	0.00145793	0.000970673	0.000992752	0.0255159	0.0318715	0.0190722
ENSG00000211452	4.43303	1.25936	50.7572	1.04528e-12	1.00595e-11	DIO1	protein_coding	deiodinase, iodothyronine, type I [Source:HGNC Symbol;Acc:HGNC:2883]	19847	0.00639155	0.00851083	0.0108805	0.0789608	0.405965	0.172072
ENSG00000148204	4.43047	5.05146	130.376	3.39088e-30	1.24793e-28	CRB2	protein_coding	crumbs family member 2 [Source:HGNC Symbol;Acc:HGNC:18688]	24154	0.161057	0.136368	0.0733111	2.17532	3.47056	2.19252
ENSG00000184163	4.42532	2.10017	27.8091	1.33898e-07	6.85579e-07	FAM132A	protein_coding	family with sequence similarity 132, member A [Source:HGNC Symbol;Acc:HGNC:32308]	4276	0.405439	0.0395029	0.0202007	1.48634	1.52291	2.42975
ENSG00000260220	4.42332	-0.37118	38.983	4.27513e-10	3.0259e-09	MGC50722	protein_coding	uncharacterized MGC50722 [Source:EntrezGene;Acc:399693]	25959	0.00488667	0.00162674	0	0.0402464	0.0488957	0.0629995
ENSG00000231013	4.42269	0.671757	51.0756	8.88781e-13	8.61128e-12	AC013275.2	antisense		10898	0.01552	0.0154996	0.00396304	0.199723	0.392451	0.185374
ENSG00000196878	4.419	3.69766	63.4309	1.6609e-15	2.05647e-14	LAMB3	protein_coding	laminin, beta 3 [Source:HGNC Symbol;Acc:HGNC:6490]	37596	0.0461129	0.0269573	0.014934	0.345047	1.12953	0.48617
ENSG00000198873	4.4185	5.71323	164.932	9.46628e-38	5.1096e-36	GRK5	protein_coding	G protein-coupled receptor kinase 5 [Source:HGNC Symbol;Acc:HGNC:4544]	252153	0.0182786	0.0200967	0.0162718	0.345452	0.333215	0.513138
ENSG00000183779	4.41813	4.68876	94.0894	3.01589e-22	6.63069e-21	ZNF703	protein_coding	zinc finger protein 703 [Source:HGNC Symbol;Acc:HGNC:25883]	4270	1.119	0.425253	0.303437	11.2754	11.8515	11.1295
ENSG00000214279	4.41644	1.20841	58.5353	1.99671e-14	2.25077e-13	SCART1	unitary_pseudogene	scavenger receptor protein family member [Source:EntrezGene;Acc:619207]	69630	0.00425091	0.00242589	0.0018608	0.0650191	0.0602349	0.0573361
ENSG00000260837	4.41598	1.69847	61.034	5.60981e-15	6.59091e-14	RP11-434B12.1	lincRNA		1552	0.272451	0.108837	0.166968	3.59023	3.20023	4.89679
ENSG00000108551	4.41001	5.16182	59.869	1.01385e-14	1.17339e-13	RASD1	protein_coding	RAS, dexamethasone-induced 1 [Source:HGNC Symbol;Acc:HGNC:15828]	1958	3.77925	1.445	0.70585	21.8992	42.8553	38.6914
ENSG00000140107	4.40992	-0.38516	38.783	4.73635e-10	3.33839e-09	SLC25A47	protein_coding	solute carrier family 25, member 47 [Source:HGNC Symbol;Acc:HGNC:20115]	7041	0.0180163	0.00599753	0	0.148382	0.18027	0.225437
ENSG00000169242	4.40898	6.39497	191.511	1.48752e-43	1.0336e-41	EFNA1	protein_coding	ephrin-A1 [Source:HGNC Symbol;Acc:HGNC:3221]	7397	1.46912	0.987637	0.718165	22.5573	20.3339	22.122
ENSG00000068615	4.40651	4.89508	144.757	2.42746e-33	1.08926e-31	REEP1	protein_coding	receptor accessory protein 1 [Source:HGNC Symbol;Acc:HGNC:25786]	124090	0.0224899	0.0190572	0.0229711	0.417459	0.470744	0.481428
ENSG00000078328	4.40218	4.1105	114.651	9.38281e-27	2.82273e-25	RBFOX1	protein_coding	RNA binding protein, fox-1 homolog (C. elegans) 1 [Source:HGNC Symbol;Acc:HGNC:18222]	1694244	0.00117301	0.000623119	0.000968685	0.0209918	0.0140389	0.0231097
ENSG00000167617	4.40053	4.2334	46.2063	1.06432e-11	9.15042e-11	CDC42EP5	protein_coding	CDC42 effector protein (Rho GTPase binding) 5 [Source:HGNC Symbol;Acc:HGNC:17408]	8238	0.780192	0.128152	0.0733975	3.95261	3.75813	4.94547
ENSG00000160972	4.39528	4.95154	40.5163	1.94982e-10	1.44832e-09	PPP1R16A	protein_coding	protein phosphatase 1, regulatory subunit 16A [Source:HGNC Symbol;Acc:HGNC:14941]	24152	0.604012	0.0594474	0.0339762	2.54859	1.5949	2.82801
ENSG00000106927	4.39491	4.84068	108.235	2.38689e-25	6.51741e-24	AMBP	protein_coding	alpha-1-microglobulin/bikunin precursor [Source:HGNC Symbol;Acc:HGNC:453]	18345	0.142907	0.161134	0.0965253	1.58038	4.28976	3.06247
ENSG00000177103	4.3919	2.24306	63.2145	1.85383e-15	2.2817e-14	DSCAML1	protein_coding	Down syndrome cell adhesion molecule like 1 [Source:HGNC Symbol;Acc:HGNC:14656]	389752	0.00141038	0.00130017	0.000443248	0.0157483	0.0366726	0.0153031
ENSG00000206530	4.38879	2.76038	64.0648	1.20392e-15	1.51074e-14	CFAP44	protein_coding	cilia and flagella associated protein 44 [Source:HGNC Symbol;Acc:HGNC:25631]	154680	0.00136683	0.00464111	0.00698041	0.0816146	0.0849129	0.0796071
ENSG00000203709	4.38801	2.12647	63.4127	1.67634e-15	2.07421e-14	C1orf132	lincRNA	chromosome 1 open reading frame 132 [Source:HGNC Symbol;Acc:HGNC:32018]	67632	0.00875297	0.00312194	0.00574732	0.110065	0.132188	0.118771
ENSG00000228672	4.38783	5.42779	123.637	1.0117e-28	3.44422e-27	PROB1	protein_coding	proline-rich basic protein 1 [Source:HGNC Symbol;Acc:HGNC:41906]	5121	1.2303	0.626709	0.522892	16.2106	11.908	19.8468
ENSG00000255394	4.38641	1.35656	48.4922	3.31607e-12	3.00642e-11	C8orf49	lincRNA	chromosome 8 open reading frame 49 [Source:HGNC Symbol;Acc:HGNC:32200]	1967	0.171975	0.0429371	0.109784	1.88113	3.50701	1.7362
ENSG00000140285	4.38626	2.55193	68.0104	1.62632e-16	2.21547e-15	FGF7	protein_coding	fibroblast growth factor 7 [Source:HGNC Symbol;Acc:HGNC:3685]	65679	0.00836944	0.00578659	0.00854854	0.131896	0.24409	0.125964
ENSG00000171992	4.38098	5.40452	107.988	2.70411e-25	7.36199e-24	SYNPO	protein_coding	synaptopodin [Source:HGNC Symbol;Acc:HGNC:30672]	58140	0.0807287	0.066822	0.0445709	1.15081	0.967705	2.0534
ENSG00000169908	4.37637	3.5827	91.6874	1.01511e-21	2.12636e-20	TM4SF1	protein_coding	transmembrane 4 L six family member 1 [Source:HGNC Symbol;Acc:HGNC:11853]	8843	0.0669435	0.109834	0.21978	2.34813	2.07814	3.25273
ENSG00000119715	4.37464	1.85891	61.5872	4.23553e-15	5.04633e-14	ESRRB	protein_coding	estrogen-related receptor beta [Source:HGNC Symbol;Acc:HGNC:3473]	191227	0.00221121	0.000883319	0.00203268	0.029366	0.036651	0.0397424
ENSG00000177464	4.36704	0.511162	49.6027	1.88254e-12	1.75428e-11	GPR4	protein_coding	G protein-coupled receptor 4 [Source:HGNC Symbol;Acc:HGNC:4497]	12444	0.0101939	0.0101805	0.00694137	0.160917	0.303782	0.139152
ENSG00000133519	4.36567	3.2634	49.3675	2.12237e-12	1.96631e-11	ZDHHC8P1	transcribed_unprocessed_pseudogene	zinc finger, DHHC-type containing 8 pseudogene 1 [Source:HGNC Symbol;Acc:HGNC:26461]	12120	0.17444	0.0766526	0.0178173	1.36126	1.366	1.71446
ENSG00000139508	4.36354	3.60079	97.0959	6.60492e-23	1.53172e-21	SLC46A3	protein_coding	solute carrier family 46, member 3 [Source:HGNC Symbol;Acc:HGNC:27501]	18906	0.0380215	0.0647747	0.0776702	1.06607	1.40841	1.16269
ENSG00000197380	4.36155	6.40707	200.385	1.72128e-45	1.26694e-43	DACT3	protein_coding	dishevelled-binding antagonist of beta-catenin 3 [Source:HGNC Symbol;Acc:HGNC:30745]	13526	0.725268	0.515136	0.501309	12.0753	9.50031	14.2921
ENSG00000223573	4.35782	4.0961	109.832	1.06663e-25	3.01865e-24	TINCR	lincRNA	tissue differentiation-inducing non-protein coding RNA [Source:HGNC Symbol;Acc:HGNC:14607]	9867	0.158561	0.136953	0.170708	3.82947	2.11695	3.94375
ENSG00000159884	4.3542	1.10124	20.0924	7.37908e-06	2.86278e-05	CCDC107	protein_coding	coiled-coil domain containing 107 [Source:HGNC Symbol;Acc:HGNC:28465]	3221	0.498853	0	0.0134086	1.40555	0.770997	1.1648
ENSG00000122756	4.34252	5.67138	78.893	6.55669e-19	1.099e-17	CNTFR	protein_coding	ciliary neurotrophic factor receptor [Source:HGNC Symbol;Acc:HGNC:2170]	38708	0.330995	0.0774577	0.0714092	2.23911	2.59479	2.57102
ENSG00000179588	4.33767	4.14871	49.5902	1.89457e-12	1.76315e-11	ZFPM1	protein_coding	zinc finger protein, FOG family member 1 [Source:HGNC Symbol;Acc:HGNC:19762]	83699	0.0828521	0.0100906	0.00722408	0.457685	0.282858	0.425263
ENSG00000278959	4.33072	1.29549	43.2522	4.81188e-11	3.8707e-10	RP11-455I9.1	TEC		2475	0.170846	0.0341241	0.0698007	1.19602	2.14056	2.09891
ENSG00000132669	4.3281	3.96534	100.949	9.43936e-24	2.29178e-22	RIN2	protein_coding	Ras and Rab interactor 2 [Source:HGNC Symbol;Acc:HGNC:18750]	115936	0.0153183	0.00837754	0.0152736	0.262084	0.251093	0.25142
ENSG00000162618	4.31855	2.99096	75.1636	4.33274e-18	6.75748e-17	ELTD1	protein_coding	EGF, latrophilin and seven transmembrane domain containing 1 [Source:HGNC Symbol;Acc:HGNC:20822]	116954	0.00470011	0.0061382	0.00701638	0.0856085	0.204788	0.0929479
ENSG00000134775	4.3141	6.83838	220.772	6.13672e-50	5.26627e-48	FHOD3	protein_coding	formin homology 2 domain containing 3 [Source:HGNC Symbol;Acc:HGNC:26178]	482341	0.0234942	0.0226753	0.0211316	0.49692	0.354281	0.503996
ENSG00000108515	4.31409	7.00897	208.746	2.57855e-47	1.96794e-45	ENO3	protein_coding	enolase 3 (beta, muscle) [Source:HGNC Symbol;Acc:HGNC:3354]	9039	1.81506	1.40622	0.974731	28.7706	25.2975	27.1711
ENSG00000244067	4.31257	3.72122	77.9578	1.05267e-18	1.73169e-17	GSTA2	protein_coding	glutathione S-transferase alpha 2 [Source:HGNC Symbol;Acc:HGNC:4627]	13480	0.0721469	0.0720518	0.10573	1.03016	3.15233	1.37735
ENSG00000161896	4.30916	3.10515	59.0492	1.53782e-14	1.74831e-13	IP6K3	protein_coding	inositol hexakisphosphate kinase 3 [Source:HGNC Symbol;Acc:HGNC:17269]	25318	0.0868468	0.0166793	0.0170587	0.715267	0.426136	0.759936
ENSG00000260401	4.30259	1.85108	63.0804	1.98439e-15	2.43594e-14	RP11-800A3.4	sense_overlapping		3360	0.100677	0.100544	0.0899774	1.90451	1.43714	2.677
ENSG00000118473	4.28537	3.14493	75.6193	3.43985e-18	5.42395e-17	SGIP1	protein_coding	SH3-domain GRB2-like (endophilin) interacting protein 1 [Source:HGNC Symbol;Acc:HGNC:25412]	214916	0.00413172	0.00235787	0.00401917	0.0800078	0.0268336	0.128243
ENSG00000164292	4.28486	8.37597	219.487	1.17014e-49	9.90469e-48	RHOBTB3	protein_coding	Rho-related BTB domain containing 3 [Source:HGNC Symbol;Acc:HGNC:18757]	110861	0.305134	0.236167	0.319845	6.45232	3.92538	6.73725
ENSG00000163794	4.28198	-0.280841	37.5711	8.81399e-10	6.01885e-09	UCN	protein_coding	urocortin [Source:HGNC Symbol;Acc:HGNC:12516]	1045	0.161854	0.0404102	0	1.29137	1.02979	1.7491
ENSG00000238273	4.28006	1.08004	48.917	2.67027e-12	2.44834e-11	AC012360.6	antisense		15801	0.0160563	0.00801759	0.0109333	0.140504	0.249719	0.343985
ENSG00000064201	4.27665	1.55231	57.5258	3.3357e-14	3.69967e-13	TSPAN32	protein_coding	tetraspanin 32 [Source:HGNC Symbol;Acc:HGNC:13410]	16203	0.0339256	0.0104249	0.010662	0.424488	0.263959	0.311702
ENSG00000196811	4.27504	-0.236596	43.6037	4.02073e-11	3.25822e-10	CHRNG	protein_coding	cholinergic receptor, nicotinic, gamma (muscle) [Source:HGNC Symbol;Acc:HGNC:1967]	6676	0.0126676	0.00632544	0.0129386	0.21518	0.19426	0.244968
ENSG00000259030	4.27083	0.637151	51.2594	8.09338e-13	7.87846e-12	FPGT-TNNI3K	protein_coding	FPGT-TNNI3K readthrough [Source:HGNC Symbol;Acc:HGNC:42952]	345747	0.000244597	0.000366412	0.000624578	0.00830978	0.00582593	0.0102948
ENSG00000091436	4.27045	7.93438	211.516	6.41533e-48	5.04077e-46	PK	protein_coding	Mitogen-activated protein kinase kinase kinase MLT [Source:UniProtKB/Swiss-Prot;Acc:Q9NYL2]	192575	0.1234	0.117756	0.125368	3.08716	1.77673	2.38858
ENSG00000140859	4.26821	4.09109	83.043	8.02859e-20	1.44453e-18	KIFC3	protein_coding	kinesin family member C3 [Source:HGNC Symbol;Acc:HGNC:6326]	104836	0.0322671	0.0136954	0.00823938	0.323468	0.300577	0.291805
ENSG00000275088	4.26712	0.594794	48.9258	2.65828e-12	2.43855e-11	RP11-442O1.3	lincRNA		3305	0.0767644	0.0255544	0.0261357	0.922	0.809843	0.713133
ENSG00000094755	4.26655	6.81987	139.617	3.22873e-32	1.38219e-30	GABRP	protein_coding	gamma-aminobutyric acid (GABA) A receptor, pi [Source:HGNC Symbol;Acc:HGNC:4089]	50697	0.302764	0.143269	0.218088	3.98848	5.57719	3.12717
ENSG00000160282	4.26131	2.08181	48.3833	3.50542e-12	3.17191e-11	FTCD	protein_coding	formimidoyltransferase cyclodeaminase [Source:HGNC Symbol;Acc:HGNC:3974]	19381	0.0370896	0.0130732	0.0133706	0.274023	0.593691	0.342491
ENSG00000138829	4.25873	7.61627	169.126	1.14825e-38	6.49929e-37	FBN2	protein_coding	fibrillin 2 [Source:HGNC Symbol;Acc:HGNC:3604]	401276	0.0393048	0.0434624	0.0567208	1.24755	0.551552	0.994184
ENSG00000127920	4.25694	4.18848	95.8433	1.24348e-22	2.82047e-21	GNG11	protein_coding	guanine nucleotide binding protein (G protein), gamma 11 [Source:HGNC Symbol;Acc:HGNC:4403]	6911	0.250855	0.219973	0.274971	4.13836	7.22667	3.61221
ENSG00000140873	4.25655	4.37543	106.369	6.12066e-25	1.62132e-23	ADAMTS18	protein_coding	ADAM metallopeptidase with thrombospondin type 1 motif, 18 [Source:HGNC Symbol;Acc:HGNC:17110]	187301	0.00744996	0.0133021	0.0103764	0.163388	0.335152	0.130971
ENSG00000162951	4.25469	2.81027	79.922	3.89484e-19	6.63584e-18	LRRTM1	protein_coding	leucine rich repeat transmembrane neuronal 1 [Source:HGNC Symbol;Acc:HGNC:19408]	16398	0.0567298	0.0412037	0.0263381	1.1893	0.654575	0.566125
ENSG00000110881	4.25382	4.6895	125.872	3.27979e-29	1.15238e-27	ASIC1	protein_coding	acid sensing (proton gated) ion channel 1 [Source:HGNC Symbol;Acc:HGNC:100]	26063	0.124924	0.0761518	0.0977693	1.869	1.77334	1.97841
ENSG00000176435	4.25036	1.46412	38.0264	6.97926e-10	4.81362e-09	CLEC14A	protein_coding	C-type lectin domain family 14, member A [Source:HGNC Symbol;Acc:HGNC:19832]	2266	0.205264	0.0186358	0.114358	2.05555	3.43392	1.14625
ENSG00000189120	4.24947	4.04732	104.675	1.43885e-24	3.68053e-23	SP6	protein_coding	Sp6 transcription factor [Source:HGNC Symbol;Acc:HGNC:14530]	10966	0.215933	0.119377	0.122092	3.32659	2.23946	2.97829
ENSG00000064195	4.24945	2.33446	70.8668	3.82183e-17	5.49152e-16	DLX3	protein_coding	distal-less homeobox 3 [Source:HGNC Symbol;Acc:HGNC:2916]	5219	0.113428	0.048548	0.115855	2.57736	0.851215	2.01838
ENSG00000205090	4.24909	2.42326	27.8953	1.28063e-07	6.55883e-07	TMEM240	protein_coding	transmembrane protein 240 [Source:HGNC Symbol;Acc:HGNC:25186]	5279	0.552684	0.0319974	0.0327253	1.84714	1.29629	2.25056
ENSG00000116016	4.24828	5.84585	188.608	6.39986e-43	4.39772e-41	EPAS1	protein_coding	endothelial PAS domain protein 1 [Source:HGNC Symbol;Acc:HGNC:3374]	93036	0.0581753	0.0644532	0.0617413	1.18987	1.29489	1.03349
ENSG00000184678	4.24612	5.26788	104.172	1.85522e-24	4.73258e-23	HIST2H2BE	protein_coding	histone cluster 2, H2be [Source:HGNC Symbol;Acc:HGNC:4760]	44448	0.056128	0.106408	0.0835644	1.26732	1.01376	2.66538
ENSG00000224647	4.24427	-0.00509919	44.0318	3.23092e-11	2.64699e-10	AC026954.6	unitary_pseudogene		4961	0.0170467	0.0255364	0.00870574	0.228144	0.411589	0.397522
ENSG00000143110	4.24176	1.89847	53.486	2.60444e-13	2.66045e-12	C1orf162	protein_coding	chromosome 1 open reading frame 162 [Source:HGNC Symbol;Acc:HGNC:28344]	4720	0.116461	0.0805207	0.036601	1.10673	1.59596	1.68147
ENSG00000221869	4.24099	3.26004	47.7139	4.93183e-12	4.4006e-11	CEBPD	protein_coding	CCAAT/enhancer binding protein (C/EBP), delta [Source:HGNC Symbol;Acc:HGNC:1835]	2177	1.51501	0.155181	0.218227	9.17822	4.11932	11.0473
ENSG00000205336	4.24023	4.13211	87.5535	8.20326e-21	1.5863e-19	GPR56	protein_coding	G protein-coupled receptor 56 [Source:HGNC Symbol;Acc:HGNC:4512]	54928	0.053887	0.0292144	0.0172983	0.730704	0.411425	0.664652
ENSG00000183454	4.23933	4.00245	88.7515	4.47662e-21	8.81221e-20	GRIN2A	protein_coding	glutamate receptor, ionotropic, N-methyl D-aspartate 2A [Source:HGNC Symbol;Acc:HGNC:4585]	429345	0.00581066	0.00295068	0.00271602	0.0651942	0.0901679	0.0555676
ENSG00000104903	4.23909	1.02838	26.0866	3.26437e-07	1.57037e-06	LYL1	protein_coding	lymphoblastic leukemia associated hematopoiesis regulator 1 [Source:HGNC Symbol;Acc:HGNC:6734]	4128	0.235596	0.0102298	0.0104625	0.906907	0.842232	0.827303
ENSG00000136167	4.23274	6.57905	97.1837	6.31836e-23	1.47076e-21	LCP1	protein_coding	lymphocyte cytosolic protein 1 (L-plastin) [Source:HGNC Symbol;Acc:HGNC:6528]	85951	0.0462441	0.151815	0.175368	2.43409	1.72074	2.14
ENSG00000114541	4.23218	5.56098	137.202	1.08898e-31	4.47659e-30	FRMD4B	protein_coding	FERM domain containing 4B [Source:HGNC Symbol;Acc:HGNC:24886]	372593	0.0112352	0.0113337	0.0155326	0.252712	0.283712	0.183961
ENSG00000172403	4.23192	5.28674	152.276	5.51495e-35	2.59342e-33	SYNPO2	protein_coding	synaptopodin 2 [Source:HGNC Symbol;Acc:HGNC:17732]	210559	0.0210861	0.0164455	0.0186656	0.33389	0.351599	0.368017
ENSG00000260977	4.22993	0.372958	42.468	7.18478e-11	5.67501e-10	RP11-333I13.1	lincRNA		2462	0.0686992	0.0514565	0.0175423	0.671892	0.784532	1.36759
ENSG00000087303	4.22573	6.57324	200.219	1.8713e-45	1.37194e-43	NID2	protein_coding	nidogen 2 (osteonidogen) [Source:HGNC Symbol;Acc:HGNC:13389]	64425	0.106983	0.213028	0.144802	2.60818	2.9574	2.82889
ENSG00000068976	4.22247	7.15198	122.191	2.09624e-28	7.02091e-27	PYGM	protein_coding	phosphorylase, glycogen, muscle [Source:HGNC Symbol;Acc:HGNC:9726]	13908	1.05194	1.32686	0.701809	21.7783	11.8701	24.5965
ENSG00000259976	4.21447	2.38684	70.1005	5.63588e-17	7.99935e-16	RP11-553L6.5	lincRNA		1678	0.302391	0.276827	0.3346	4.22863	5.87053	7.36694
ENSG00000132854	4.21359	3.65585	91.6379	1.04078e-21	2.17524e-20	KANK4	protein_coding	KN motif and ankyrin repeat domains 4 [Source:HGNC Symbol;Acc:HGNC:27263]	82435	0.0184659	0.0138312	0.0130979	0.266148	0.385604	0.211807
ENSG00000115286	4.21284	5.58815	21.1922	4.15461e-06	1.68666e-05	NDUFS7	protein_coding	NADH dehydrogenase (ubiquinone) Fe-S protein 7, 20kDa (NADH-coenzyme Q reductase) [Source:HGNC Symbol;Acc:HGNC:7714]	12062	4.42054	0.192553	0.0823538	6.63331	6.37099	6.18498
ENSG00000084764	4.21221	5.71708	156.519	6.52114e-36	3.22113e-34	MAPRE3	protein_coding	microtubule-associated protein, RP/EB family, member 3 [Source:HGNC Symbol;Acc:HGNC:6892]	56584	0.113587	0.102989	0.0709846	1.88947	1.50391	1.888
ENSG00000166183	4.21213	3.39419	54.4235	1.61618e-13	1.68514e-12	ASPG	protein_coding	asparaginase [Source:HGNC Symbol;Acc:HGNC:20123]	29902	0.0876741	0.0254202	0.0158879	0.557574	0.902484	0.497055
ENSG00000197296	4.21207	5.25371	152.587	4.71664e-35	2.22363e-33	FITM2	protein_coding	fat storage-inducing transmembrane protein 2 [Source:HGNC Symbol;Acc:HGNC:16135]	8331	0.446648	0.44099	0.513231	8.54851	7.89274	9.57268
ENSG00000158258	4.21148	4.17184	103.566	2.51891e-24	6.35597e-23	CLSTN2	protein_coding	calsyntenin 2 [Source:HGNC Symbol;Acc:HGNC:17448]	642212	0.00210694	0.00361652	0.00295903	0.0564639	0.053965	0.0483838
ENSG00000187045	4.21097	1.8052	40.8647	1.63145e-10	1.22553e-09	TMPRSS6	protein_coding	transmembrane protease, serine 6 [Source:HGNC Symbol;Acc:HGNC:16517]	44127	0.0124572	0.00574188	0.00391499	0.0710284	0.236368	0.128625
ENSG00000170390	4.2107	2.00341	46.9888	7.13926e-12	6.25634e-11	DCLK2	protein_coding	doublecortin-like kinase 2 [Source:HGNC Symbol;Acc:HGNC:19002]	179183	0.00283181	0.00141404	0.0014462	0.0255092	0.077305	0.0209384
ENSG00000013725	4.20955	0.462996	46.6535	8.47162e-12	7.37878e-11	CD6	protein_coding	CD6 molecule [Source:HGNC Symbol;Acc:HGNC:1691]	48697	0.00347326	0.00346868	0.000886896	0.0411206	0.0696953	0.0375342
ENSG00000126353	4.20923	1.18974	47.5499	5.36221e-12	4.77547e-11	CCR7	protein_coding	chemokine (C-C motif) receptor 7 [Source:HGNC Symbol;Acc:HGNC:1608]	11703	0.0144525	0.0180418	0.0184522	0.561673	0.146182	0.378126
ENSG00000134817	4.2084	3.8967	99.807	1.67995e-23	4.00564e-22	APLNR	protein_coding	apelin receptor [Source:HGNC Symbol;Acc:HGNC:339]	3737	0.305507	0.440706	0.462287	6.23211	9.71703	6.57724
ENSG00000180481	4.20518	1.32553	58.2484	2.31025e-14	2.59792e-13	GLIPR1L2	protein_coding	GLI pathogenesis-related 1 like 2 [Source:HGNC Symbol;Acc:HGNC:28592]	41618	0.00609607	0.00608803	0.00518876	0.0951841	0.133265	0.10055
ENSG00000105695	4.20032	0.0142	31.4472	2.04935e-08	1.16494e-07	MAG	protein_coding	myelin associated glycoprotein [Source:HGNC Symbol;Acc:HGNC:6783]	21679	0.0117029	0.0019479	0	0.0582322	0.109461	0.068781
ENSG00000260577	4.19474	1.82369	59.2222	1.40833e-14	1.60797e-13	RP11-615I2.2	antisense		1920	0.154162	0.263929	0.134966	4.30781	3.27668	2.63048
ENSG00000160539	4.19036	4.90128	69.7093	6.87223e-17	9.66576e-16	PPAPDC3	protein_coding	phosphatidic acid phosphatase type 2 domain containing 3 [Source:HGNC Symbol;Acc:HGNC:28174]	19568	0.382478	0.131641	0.066214	2.93874	2.28862	3.33073
ENSG00000278922	4.18903	1.81141	29.9026	4.54304e-08	2.46075e-07	AC002310.14	TEC		1376	1.25993	0.0613788	0.0941624	5.21999	2.96786	5.3833
ENSG00000148677	4.18455	4.97412	106.222	6.59339e-25	1.74159e-23	ANKRD1	protein_coding	ankyrin repeat domain 1 (cardiac muscle) [Source:HGNC Symbol;Acc:HGNC:15819]	9180	0.225701	0.368005	0.47047	7.37381	4.16301	7.89617
ENSG00000173578	4.18361	1.71236	57.7525	2.97262e-14	3.30484e-13	XCR1	protein_coding	chemokine (C motif) receptor 1 [Source:HGNC Symbol;Acc:HGNC:1625]	10718	0.0315614	0.0275798	0.0282071	0.861046	0.350127	0.493657
ENSG00000223794	4.18056	0.648805	18.8174	1.43851e-05	5.314e-05	COX5BP8	processed_pseudogene	cytochrome c oxidase subunit Vb pseudogene 8 [Source:HGNC Symbol;Acc:HGNC:39083]	348	3.88822	0	0	11.3833	4.99531	5.39053
ENSG00000149564	4.17922	3.97497	77.0353	1.67928e-18	2.71454e-17	ESAM	protein_coding	endothelial cell adhesion molecule [Source:HGNC Symbol;Acc:HGNC:17474]	9707	0.24394	0.165312	0.0845363	2.21985	5.05414	1.86811
ENSG00000184564	4.17734	1.11675	41.7756	1.02373e-10	7.94658e-10	SLITRK6	protein_coding	SLIT and NTRK-like family, member 6 [Source:HGNC Symbol;Acc:HGNC:23503]	6698	0.00631298	0.0315233	0.0644807	0.734408	0.379004	0.660676
ENSG00000279108	4.17437	-0.319882	38.1263	6.63118e-10	4.59738e-09	CTC-490E21.11	TEC		1880	0.0674751	0.0449241	0	0.625187	0.675151	0.869896
ENSG00000268555	4.17217	1.30816	52.4792	4.34823e-13	4.35571e-12	RP11-678G14.3	lincRNA		16500	0.0153761	0.0153559	0.0104701	0.187318	0.453196	0.171994
ENSG00000181418	4.16897	2.07517	50.8469	9.98602e-13	9.63022e-12	DDN	protein_coding	dendrin [Source:HGNC Symbol;Acc:HGNC:24458]	4160	0.193126	0.0710578	0.0519101	2.03008	0.948513	2.69407
ENSG00000280339	4.16665	3.10357	52.7643	3.7608e-13	3.7897e-12	RP11-736K20.4	TEC		3248	0.442632	0.338037	0.0930801	5.36103	3.26224	6.24946
ENSG00000163453	4.16436	6.53766	148.589	3.52602e-34	1.63337e-32	IGFBP7	protein_coding	insulin-like growth factor binding protein 7 [Source:HGNC Symbol;Acc:HGNC:5476]	79612	0.0849809	0.132077	0.150814	2.70391	1.54373	2.38048
ENSG00000162576	4.15946	6.64365	107.821	2.94206e-25	7.98644e-24	MXRA8	protein_coding	matrix-remodelling associated 8 [Source:HGNC Symbol;Acc:HGNC:7542]	9088	2.85215	0.859628	0.584537	23.5908	16.1861	21.8853
ENSG00000196482	4.15909	5.19258	133.358	7.5475e-31	2.89197e-29	ESRRG	protein_coding	estrogen-related receptor gamma [Source:HGNC Symbol;Acc:HGNC:3474]	634509	0.00419839	0.00665532	0.00789578	0.106752	0.106109	0.113331
ENSG00000108231	4.15566	1.75522	43.6859	3.85537e-11	3.12968e-10	LGI1	protein_coding	leucine-rich, glioma inactivated 1 [Source:HGNC Symbol;Acc:HGNC:6572]	40274	0.00734942	0.00524267	0.00750668	0.298324	0.0308311	0.145707
ENSG00000116729	4.15071	6.29343	184.948	4.02791e-42	2.63185e-40	WLS	protein_coding	wntless Wnt ligand secretion mediator [Source:HGNC Symbol;Acc:HGNC:30238]	134647	0.0515023	0.0570797	0.0801896	1.17552	1.0558	1.07098
ENSG00000137166	4.14788	6.60663	116.321	4.04209e-27	1.25244e-25	FOXP4	protein_coding	forkhead box P4 [Source:HGNC Symbol;Acc:HGNC:20842]	55958	0.360443	0.158476	0.105739	3.18797	2.86	3.76752
ENSG00000187550	4.14674	2.78429	21.5848	3.38531e-06	1.39441e-05	SBK2	protein_coding	SH3 domain binding kinase family, member 2 [Source:HGNC Symbol;Acc:HGNC:34416]	7356	0.517345	0.0401849	0.00587129	1.92921	0.547661	2.53709
ENSG00000224138	4.13673	-0.216717	34.2186	4.92569e-09	3.05245e-08	AC000123.4	antisense		1395	0.151557	0.0302714	0	0.904957	1.02856	1.20681
ENSG00000138795	4.13266	4.94142	86.6656	1.28513e-20	2.44701e-19	LEF1	protein_coding	lymphoid enhancer-binding factor 1 [Source:HGNC Symbol;Acc:HGNC:6551]	121411	0.0174137	0.0243471	0.0345055	0.344205	0.804764	0.286435
ENSG00000204482	4.12777	0.202108	42.5044	7.05249e-11	5.57671e-10	LST1	protein_coding	leukocyte specific transcript 1 [Source:HGNC Symbol;Acc:HGNC:14189]	2785	0.0759145	0.0303258	0.0155078	0.65649	0.802529	0.690845
ENSG00000226900	4.12688	2.50803	57.4151	3.52882e-14	3.90223e-13	RP11-432J24.5	lincRNA		6565	0.141699	0.109351	0.0394722	1.45879	1.57195	1.79505
ENSG00000171840	4.12676	0.230388	43.6937	3.84e-11	3.11856e-10	NINJ2	protein_coding	ninjurin 2 [Source:HGNC Symbol;Acc:HGNC:7825]	99483	0.00127512	0.00169792	0.000434136	0.0210037	0.0171966	0.024175
ENSG00000183111	4.12636	2.27149	63.3199	1.75723e-15	2.16853e-14	ARHGEF37	protein_coding	Rho guanine nucleotide exchange factor (GEF) 37 [Source:HGNC Symbol;Acc:HGNC:34430]	83021	0.00356525	0.0061038	0.00936396	0.111161	0.0894057	0.123406
ENSG00000130643	4.12346	1.39789	33.8405	5.98204e-09	3.6656e-08	CALY	protein_coding	calcyon neuron-specific vesicular protein [Source:HGNC Symbol;Acc:HGNC:17938]	11512	0.0844806	0.00733645	0.00750333	0.480239	0.189355	0.572421
ENSG00000105398	4.12065	1.74989	51.2817	8.00176e-13	7.79335e-12	SULT2A1	protein_coding	sulfotransferase family, cytosolic, 2A, dehydroepiandrosterone (DHEA)-preferring, member 1 [Source:HGNC Symbol;Acc:HGNC:11458]	15931	0.0106169	0.0238565	0.0243991	0.180345	0.723992	0.2506
ENSG00000227869	4.11872	1.81645	55.2591	1.05642e-13	1.11967e-12	RP11-807H17.1	lincRNA		35054	0.00844385	0.0144561	0.00862453	0.206146	0.141689	0.209942
ENSG00000179914	4.11438	0.286692	44.3436	2.7551e-11	2.27015e-10	ITLN1	protein_coding	intelectin 1 (galactofuranose binding) [Source:HGNC Symbol;Acc:HGNC:18259]	8631	0.0146974	0.014678	0.0100079	0.181571	0.364456	0.183907
ENSG00000099250	4.11414	6.30574	181.177	2.6825e-41	1.67629e-39	NRP1	protein_coding	neuropilin 1 [Source:HGNC Symbol;Acc:HGNC:8004]	158770	0.0415466	0.0651635	0.0584851	0.984032	0.903724	0.9331
ENSG00000271614	4.11246	1.74318	54.1679	1.84067e-13	1.90322e-12	LINC00936	lincRNA	long intergenic non-protein coding RNA 936 [Source:HGNC Symbol;Acc:HGNC:27883]	3631	0.104808	0.0930402	0.0713674	1.21087	2.72815	1.11275
ENSG00000198732	4.11102	3.63667	91.3751	1.18861e-21	2.4512e-20	SMOC1	protein_coding	SPARC related modular calcium binding 1 [Source:HGNC Symbol;Acc:HGNC:20318]	178235	0.00972682	0.00758165	0.00533095	0.131399	0.166424	0.0944542
ENSG00000182836	4.11038	6.72229	204.304	2.40282e-46	1.797e-44	PLCXD3	protein_coding	phosphatidylinositol-specific phospholipase C, X domain containing 3 [Source:HGNC Symbol;Acc:HGNC:31822]	203674	0.0581303	0.0460282	0.0606464	0.924603	0.670746	1.34825
ENSG00000167123	4.11022	5.32656	105.365	1.01606e-24	2.63893e-23	CERCAM	protein_coding	cerebral endothelial cell adhesion molecule [Source:HGNC Symbol;Acc:HGNC:23723]	25600	0.330347	0.151759	0.0944763	3.05911	3.00937	2.73757
ENSG00000176945	4.10514	0.490441	40.883	1.61618e-10	1.21553e-09	MUC20	protein_coding	mucin 20, cell surface associated [Source:HGNC Symbol;Acc:HGNC:23282]	20241	0.0125343	0.00208629	0.00640124	0.107533	0.152682	0.10456
ENSG00000137198	4.105	3.94502	97.8504	4.51221e-23	1.06228e-21	GMPR	protein_coding	guanosine monophosphate reductase [Source:HGNC Symbol;Acc:HGNC:4376]	56969	0.0267204	0.0326153	0.0288084	0.535653	0.442214	0.54712
ENSG00000181409	4.09924	3.17532	29.7842	4.829e-08	2.60578e-07	AATK	protein_coding	apoptosis-associated tyrosine kinase [Source:HGNC Symbol;Acc:HGNC:21]	48782	0.104016	0.0086566	0.0070828	0.323038	0.27377	0.384549
ENSG00000160183	4.09791	0.0513398	44.5296	2.50543e-11	2.081e-10	TMPRSS3	protein_coding	transmembrane protease, serine 3 [Source:HGNC Symbol;Acc:HGNC:11877]	24956	0.00338871	0.00507637	0.00346123	0.062796	0.0851366	0.0655315
ENSG00000053918	4.09538	5.09569	103.093	3.19724e-24	8.00255e-23	KCNQ1	protein_coding	potassium channel, voltage gated KQT-like subfamily Q, member 1 [Source:HGNC Symbol;Acc:HGNC:6294]	404425	0.0139057	0.0088754	0.00608712	0.146388	0.138025	0.192793
ENSG00000105329	4.09501	6.90421	112.331	3.02386e-26	8.82608e-25	TGFB1	protein_coding	transforming growth factor, beta 1 [Source:HGNC Symbol;Acc:HGNC:11766]	52324	0.368505	0.184817	0.176639	3.70056	2.45798	6.8394
ENSG00000121769	4.09499	7.53943	131.094	2.36117e-30	8.7415e-29	FABP3	protein_coding	fatty acid binding protein 3, muscle and heart [Source:HGNC Symbol;Acc:HGNC:3557]	11225	3.16426	1.30918	1.45824	27.0031	33.0896	33.3637
ENSG00000263812	4.09143	0.223238	42.5755	6.80061e-11	5.39127e-10	LINC00908	lincRNA	long intergenic non-protein coding RNA 908 [Source:HGNC Symbol;Acc:HGNC:27599]	82313	0.000513702	0.0020521	0.00157408	0.0312024	0.0248064	0.018115
ENSG00000232079	4.09044	1.39237	46.5327	9.01019e-12	7.80771e-11	AL035610.1	processed_transcript		89197	0.00142217	0.00331402	0.0038736	0.0390431	0.090949	0.0291199
ENSG00000141449	4.08365	4.42723	108.439	2.15358e-25	5.89764e-24	GREB1L	protein_coding	growth regulation by estrogen in breast cancer-like [Source:HGNC Symbol;Acc:HGNC:31042]	283175	0.0107512	0.00521939	0.00945609	0.197693	0.109525	0.12145
ENSG00000173269	4.08223	4.11695	98.8146	2.77287e-23	6.56116e-22	MMRN2	protein_coding	multimerin 2 [Source:HGNC Symbol;Acc:HGNC:19888]	33941	0.0473411	0.0634531	0.0547166	0.904209	1.291	0.68591
ENSG00000138080	4.07737	4.37193	48.9054	2.68605e-12	2.46006e-11	EMILIN1	protein_coding	elastin microfibril interfacer 1 [Source:HGNC Symbol;Acc:HGNC:19880]	7841	0.798123	0.17234	0.132195	3.95842	7.78069	2.90159
ENSG00000143199	4.07723	0.718602	40.4431	2.0243e-10	1.50066e-09	ADCY10	protein_coding	adenylate cyclase 10 (soluble) [Source:HGNC Symbol;Acc:HGNC:21285]	104827	0.000806746	0.000805682	0.00370804	0.0240857	0.0329032	0.0261546
ENSG00000138741	4.07269	2.18898	59.4521	1.25308e-14	1.43864e-13	TRPC3	protein_coding	transient receptor potential cation channel, subfamily C, member 3 [Source:HGNC Symbol;Acc:HGNC:12335]	72727	0.00523271	0.00522581	0.0106894	0.115522	0.125584	0.105821
ENSG00000143382	4.07269	5.9739	86.3585	1.50104e-20	2.83206e-19	ADAMTSL4	protein_coding	ADAMTS-like 4 [Source:HGNC Symbol;Acc:HGNC:19706]	11568	1.35246	0.576774	0.268812	9.71633	10.2377	10.3992
ENSG00000277476	4.07048	0.645836	25.4979	4.42867e-07	2.08259e-06	RP11-147L13.13	lincRNA		2734	0.231992	0.0308915	0	0.955338	0.807407	1.23153
ENSG00000002079	4.06625	0.814223	40.0702	2.44997e-10	1.79903e-09	MYH16	unitary_pseudogene	myosin, heavy chain 16 pseudogene [Source:HGNC Symbol;Acc:HGNC:31038]	72336	0.00175366	0.00233514	0.00238825	0.0824461	0.0156398	0.0359075
ENSG00000251867	4.06607	1.18101	49.8577	1.6531e-12	1.55162e-11	RP11-48B3.5	antisense		1058	0.159865	0.239482	0.244929	3.25047	5.8681	2.40955
ENSG00000147168	4.06483	0.597066	39.1087	4.00849e-10	2.85235e-09	IL2RG	protein_coding	interleukin 2 receptor, gamma [Source:HGNC Symbol;Acc:HGNC:6010]	4704	0	0.0269315	0.0918137	0.481216	0.334355	0.910057
ENSG00000112561	4.06022	3.97617	89.6909	2.78436e-21	5.59938e-20	TFEB	protein_coding	transcription factor EB [Source:HGNC Symbol;Acc:HGNC:11753]	52281	0.0412483	0.0387708	0.0231307	0.55704	0.526729	0.60906
ENSG00000197406	4.05776	3.08581	50.7006	1.07588e-12	1.03327e-11	DIO3	protein_coding	deiodinase, iodothyronine, type III [Source:HGNC Symbol;Acc:HGNC:2885]	2101	0.362265	0.321589	0.452243	13.6127	6.501	2.72438
ENSG00000010310	4.05628	3.27224	73.0296	1.2772e-17	1.91652e-16	GIPR	protein_coding	gastric inhibitory polypeptide receptor [Source:HGNC Symbol;Acc:HGNC:4271]	15480	0.103799	0.0463751	0.06138	1.04611	0.843123	1.61577
ENSG00000272796	4.05503	1.72979	54.3512	1.67677e-13	1.7444e-12	RP1-74M1.3	lincRNA		4818	0.078987	0.0701181	0.0627489	1.49984	1.63795	0.638939
ENSG00000109436	4.05459	4.0919	95.9143	1.19967e-22	2.72775e-21	TBC1D9	protein_coding	TBC1 domain family, member 9 (with GRAM domain) [Source:HGNC Symbol;Acc:HGNC:21710]	135355	0.0206181	0.0102955	0.0130823	0.248605	0.228932	0.230275
ENSG00000187837	4.05215	5.06346	67.0887	2.59558e-16	3.45991e-15	HIST1H1C	protein_coding	histone cluster 1, H1c [Source:HGNC Symbol;Acc:HGNC:4716]	641	4.55167	5.79738	4.51431	83.3279	36.4608	177.918
ENSG00000178977	4.05151	1.94373	49.6495	1.83812e-12	1.71663e-11	LINC00324	lincRNA	long intergenic non-protein coding RNA 324 [Source:HGNC Symbol;Acc:HGNC:26628]	3401	0.0497317	0.148998	0.190484	2.47033	1.68755	2.09315
ENSG00000198075	4.0486	3.9406	92.2372	7.68849e-22	1.6307e-20	SULT1C4	protein_coding	sulfotransferase family, cytosolic, 1C, member 4 [Source:HGNC Symbol;Acc:HGNC:11457]	10146	0.141698	0.166484	0.200068	2.47992	3.60892	2.41781
ENSG00000261168	4.04266	0.184695	43.9509	3.36711e-11	2.75252e-10	RP11-68I18.10	sense_overlapping		1535	0.0550936	0.0825315	0.0844088	1.16273	0.862847	1.91147
ENSG00000129116	4.04205	7.37583	211.836	5.46245e-48	4.34708e-46	PALLD	protein_coding	palladin, cytoskeletal associated protein [Source:HGNC Symbol;Acc:HGNC:17068]	431391	0.0412659	0.0430714	0.046554	0.798297	0.578866	0.800905
ENSG00000132639	4.03876	2.71344	64.7208	8.62995e-16	1.09324e-14	SNAP25	protein_coding	synaptosomal-associated protein, 25kDa [Source:HGNC Symbol;Acc:HGNC:11132]	88588	0.00525046	0.00619691	0.0156009	0.110072	0.147017	0.153659
ENSG00000128573	4.03821	0.971077	50.7104	1.07051e-12	1.02908e-11	FOXP2	protein_coding	forkhead box P2 [Source:HGNC Symbol;Acc:HGNC:13875]	607445	0.000208831	0.000486629	0.000355499	0.00551808	0.00658661	0.00522616
ENSG00000162494	4.037	3.53281	35.7966	2.19031e-09	1.42427e-08	LRRC38	protein_coding	leucine rich repeat containing 38 [Source:HGNC Symbol;Acc:HGNC:27005]	39071	0.0129869	0.0345862	0.0386891	0.776573	0.130653	0.776821
ENSG00000113721	4.03621	4.23054	88.2267	5.83667e-21	1.14291e-19	PDGFRB	protein_coding	platelet-derived growth factor receptor, beta polypeptide [Source:HGNC Symbol;Acc:HGNC:8804]	42035	0.0472788	0.0492257	0.0421258	0.624468	1.40148	0.495476
ENSG00000088340	4.0359	4.74522	112.675	2.542e-26	7.45468e-25	FER1L4	unitary_pseudogene	fer-1-like family member 4, pseudogene (functional) [Source:HGNC Symbol;Acc:HGNC:15801]	48825	0.0926662	0.0475694	0.0548434	1.09041	0.944354	1.0551
ENSG00000055118	4.03495	6.49089	96.5286	8.79621e-23	2.01728e-21	KCNH2	protein_coding	potassium channel, voltage gated eag related subfamily H, member 2 [Source:HGNC Symbol;Acc:HGNC:6251]	33354	0.645282	0.276004	0.15409	4.99737	4.36473	5.72662
ENSG00000134531	4.03469	3.19309	77.1381	1.59409e-18	2.58357e-17	EMP1	protein_coding	epithelial membrane protein 1 [Source:HGNC Symbol;Acc:HGNC:3333]	23223	0.0491615	0.0418231	0.0390549	0.639205	1.00639	0.55716
ENSG00000099282	4.03025	6.48216	130.889	2.61908e-30	9.67709e-29	TSPAN15	protein_coding	tetraspanin 15 [Source:HGNC Symbol;Acc:HGNC:23298]	56196	0.271632	0.143527	0.142949	2.55708	4.04548	2.3718
ENSG00000218682	4.02959	0.985857	48.1845	3.87944e-12	3.49506e-11	AC010150.1	processed_pseudogene		505	0.334926	0.585347	0.342092	8.44771	5.51862	7.33408
ENSG00000186198	4.02343	0.911842	49.6198	1.8662e-12	1.7411e-11	SLC51B	protein_coding	solute carrier family 51, beta subunit [Source:HGNC Symbol;Acc:HGNC:29956]	8026	0.0316105	0.0263074	0.0161435	0.357972	0.584454	0.305645
ENSG00000112276	4.02096	6.74707	163.223	2.23648e-37	1.19334e-35	BVES	protein_coding	blood vessel epicardial substance [Source:HGNC Symbol;Acc:HGNC:1152]	40352	0.355234	0.249069	0.314671	3.92789	6.14335	4.96593
ENSG00000225264	4.02069	1.70238	55.0808	1.15674e-13	1.22391e-12	ZNRF2P2	transcribed_processed_pseudogene	zinc and ring finger 2 pseudogene 2 [Source:HGNC Symbol;Acc:HGNC:42793]	86460	0.00489063	0.00390734	0.00349669	0.0694813	0.0472332	0.0917941
ENSG00000259683	4.02047	0.488566	43.6343	3.95848e-11	3.21058e-10	RP11-182J1.14	unprocessed_pseudogene		6174	0.00684878	0.0478783	0.020986	0.317285	0.545248	0.319421
ENSG00000142798	4.02005	7.46628	86.7761	1.21532e-20	2.31929e-19	HSPG2	protein_coding	heparan sulfate proteoglycan 2 [Source:HGNC Symbol;Acc:HGNC:5273]	115052	0.430738	0.179115	0.0649422	3.28307	2.447	2.81279
ENSG00000204396	4.01987	2.93353	44.0309	3.23234e-11	2.647e-10	VWA7	protein_coding	von Willebrand factor A domain containing 7 [Source:HGNC Symbol;Acc:HGNC:13939]	11704	0.177028	0.068553	0.0221407	1.22367	0.898238	1.48772
ENSG00000114853	4.01306	3.64587	61.4096	4.63537e-15	5.49108e-14	ZBTB47	protein_coding	zinc finger and BTB domain containing 47 [Source:HGNC Symbol;Acc:HGNC:26955]	12170	0.309228	0.0728678	0.0638788	2.13187	1.61886	1.9327
ENSG00000187260	4.00755	4.93416	44.8367	2.14166e-11	1.79326e-10	WDR86	protein_coding	WD repeat domain 86 [Source:HGNC Symbol;Acc:HGNC:28020]	34818	0.423839	0.0654933	0.0334915	1.73036	1.40193	1.59836
ENSG00000180447	3.99552	4.83343	121.357	3.19265e-28	1.05569e-26	GAS1	protein_coding	growth arrest-specific 1 [Source:HGNC Symbol;Acc:HGNC:4165]	2826	1.09227	1.06095	1.4213	20.5489	17.6143	18.6035
ENSG00000168398	3.99524	2.43377	39.7539	2.88059e-10	2.08969e-09	BDKRB2	protein_coding	bradykinin receptor B2 [Source:HGNC Symbol;Acc:HGNC:1030]	39487	0.0107084	0.00962488	0.0131251	0.115755	0.555538	0.0913594
ENSG00000198626	3.99311	7.10294	216.423	5.45384e-49	4.47407e-47	RYR2	protein_coding	ryanodine receptor 2 (cardiac) [Source:HGNC Symbol;Acc:HGNC:10484]	791783	0.0223763	0.0182934	0.0207278	0.336747	0.282733	0.360182
ENSG00000140481	3.99307	0.098868	31.4274	2.0704e-08	1.17617e-07	CCDC33	protein_coding	coiled-coil domain containing 33 [Source:HGNC Symbol;Acc:HGNC:26552]	100183	0.00253243	0	0.000862206	0.0156427	0.026441	0.0120031
ENSG00000101096	3.99015	4.06031	99.954	1.5598e-23	3.72871e-22	NFATC2	protein_coding	nuclear factor of activated T-cells, cytoplasmic, calcineurin-dependent 2 [Source:HGNC Symbol;Acc:HGNC:7776]	175874	0.0125021	0.00936418	0.0115417	0.189844	0.145909	0.197188
ENSG00000175600	3.9886	6.15938	135.292	2.85063e-31	1.13671e-29	SUGCT	protein_coding	succinyl-CoA:glutarate-CoA transferase [Source:HGNC Symbol;Acc:HGNC:16001]	725786	0.0117685	0.0113457	0.0101161	0.204887	0.107744	0.244482
ENSG00000109667	3.98696	1.11033	43.0406	5.36168e-11	4.29563e-10	SLC2A9	protein_coding	solute carrier family 2 (facilitated glucose transporter), member 9 [Source:HGNC Symbol;Acc:HGNC:13446]	283783	0.00119202	0.00074403	0.000456573	0.00889704	0.0220719	0.00966128
ENSG00000182179	3.98477	1.59692	43.154	5.05963e-11	4.05948e-10	UBA7	protein_coding	ubiquitin-like modifier activating enzyme 7 [Source:HGNC Symbol;Acc:HGNC:12471]	8739	0.0387087	0.0289932	0.0296527	0.368616	1.20931	0.302724
ENSG00000260992	3.98252	1.00998	49.869	1.64361e-12	1.54349e-11	DOCK9-AS2	antisense	DOCK9 antisense RNA 2 (head to head) [Source:HGNC Symbol;Acc:HGNC:43696]	806	0.314772	0.36675	0.160754	3.94268	5.16943	4.29678
ENSG00000273403	3.98206	0.649984	48.06	4.13378e-12	3.71163e-11	RP11-329B9.3	lincRNA		525	0.322167	0.241306	0.411325	5.88712	3.04838	7.23792
ENSG00000124920	3.97918	7.14077	95.3929	1.56112e-22	3.51951e-21	MYRF	protein_coding	myelin regulatory factor [Source:HGNC Symbol;Acc:HGNC:1181]	35876	0.573991	0.399027	0.243177	4.30753	14.5026	3.54892
ENSG00000118322	3.9783	0.151195	36.141	1.83542e-09	1.20392e-08	ATP10B	protein_coding	ATPase, class V, type 10B [Source:HGNC Symbol;Acc:HGNC:13543]	289094	0.000146265	0.000292145	0.000746975	0.00557143	0.00964013	0.00432594
ENSG00000107485	3.97637	5.37382	139.656	3.16474e-32	1.35792e-30	GATA3	protein_coding	GATA binding protein 3 [Source:HGNC Symbol;Acc:HGNC:4172]	21594	0.234978	0.181868	0.258007	4.48741	2.49557	3.8424
ENSG00000162367	3.97579	1.77371	55.4152	9.75793e-14	1.03658e-12	TAL1	protein_coding	T-cell acute lymphocytic leukemia 1 [Source:HGNC Symbol;Acc:HGNC:11556]	15930	0.0159263	0.0318106	0.0244007	0.308793	0.583734	0.277791
ENSG00000166963	3.97275	4.74063	103.17	3.07516e-24	7.70736e-23	MAP1A	protein_coding	microtubule-associated protein 1A [Source:HGNC Symbol;Acc:HGNC:6835]	20662	0.126882	0.157371	0.167222	2.79999	1.6159	2.87502
ENSG00000100024	3.97227	1.65758	43.04	5.36319e-11	4.29563e-10	UPB1	protein_coding	ureidopropionase, beta [Source:HGNC Symbol;Acc:HGNC:16297]	34283	0.00740035	0.00739059	0.0151174	0.142214	0.259971	0.0982122
ENSG00000157502	3.96696	5.18713	135.901	2.09729e-31	8.47194e-30	MUM1L1	protein_coding	melanoma associated antigen (mutated) 1-like 1 [Source:HGNC Symbol;Acc:HGNC:26583]	40651	0.0998573	0.101803	0.121118	1.69089	1.57206	1.77842
ENSG00000184985	3.95983	3.43282	71.5931	2.64484e-17	3.85686e-16	SORCS2	protein_coding	sortilin-related VPS10 domain containing receptor 2 [Source:HGNC Symbol;Acc:HGNC:16698]	550298	0.00299672	0.00291603	0.00133422	0.0349646	0.0332442	0.0413437
ENSG00000114654	3.95853	-0.25288	33.4621	7.2666e-09	4.38918e-08	EFCC1	protein_coding	EF-hand and coiled-coil domain containing 1 [Source:HGNC Symbol;Acc:HGNC:25692]	39113	0.00432433	0	0.00220843	0.0300502	0.0479721	0.0282848
ENSG00000176842	3.95518	2.92395	63.5735	1.54494e-15	1.91799e-14	IRX5	protein_coding	iroquois homeobox 5 [Source:HGNC Symbol;Acc:HGNC:14361]	3623	0.455173	0.174836	0.154971	4.77009	2.29245	4.60688
ENSG00000215644	3.95466	1.05731	38.7563	4.80154e-10	3.38306e-09	GCGR	protein_coding	glucagon receptor [Source:HGNC Symbol;Acc:HGNC:4192]	9881	0.0556317	0.00854744	0.0174837	0.343635	0.321142	0.467322
ENSG00000130940	3.9517	4.07544	92.2135	7.7814e-22	1.64852e-20	CASZ1	protein_coding	castor zinc finger 1 [Source:HGNC Symbol;Acc:HGNC:26002]	160046	0.0129459	0.0137204	0.011064	0.202908	0.15758	0.230814
ENSG00000206344	3.94994	0.57379	41.6267	1.10477e-10	8.54715e-10	HCG27	protein_coding	HLA complex group 27 (non-protein coding) [Source:HGNC Symbol;Acc:HGNC:27366]	6208	0.0340564	0.0204069	0.0208711	0.315548	0.262241	0.720572
ENSG00000212864	3.94843	3.63798	35.4973	2.55405e-09	1.64289e-08	RNF208	protein_coding	ring finger protein 208 [Source:HGNC Symbol;Acc:HGNC:25420]	1334	4.56443	0.601457	0.323757	18.992	9.96993	21.2376
ENSG00000197530	3.94683	5.1682	28.8178	7.95183e-08	4.18539e-07	MIB2	protein_coding	mindbomb E3 ubiquitin protein ligase 2 [Source:HGNC Symbol;Acc:HGNC:30577]	15195	1.87838	0.12506	0.0881122	4.37178	3.0544	4.65015
ENSG00000179564	3.94636	2.39381	57.1779	3.9811e-14	4.38702e-13	LSMEM2	protein_coding	leucine-rich single-pass membrane protein 2 [Source:HGNC Symbol;Acc:HGNC:26781]	9087	0.139598	0.0464715	0.0427757	1.24075	1.00813	0.931619
ENSG00000131055	3.93793	2.24656	55.5488	9.11657e-14	9.69554e-13	COX4I2	protein_coding	cytochrome c oxidase subunit IV isoform 2 (lung) [Source:HGNC Symbol;Acc:HGNC:16232]	7118	0.11881	0.0949225	0.0364056	1.08859	1.48471	1.08796
ENSG00000244486	3.93758	4.23346	40.2072	2.2841e-10	1.68387e-09	SCARF2	protein_coding	scavenger receptor class F, member 2 [Source:HGNC Symbol;Acc:HGNC:19869]	13274	0.659399	0.101802	0.068327	2.47271	2.38847	2.77208
ENSG00000132837	3.93591	0.909429	39.17	3.88465e-10	2.76953e-09	DMGDH	protein_coding	dimethylglycine dehydrogenase [Source:HGNC Symbol;Acc:HGNC:24475]	238432	0.00159609	0.00017711	0.00108683	0.0133279	0.0164333	0.0121041
ENSG00000121440	3.93489	6.31356	163.399	2.04629e-37	1.095e-35	PDZRN3	protein_coding	PDZ domain containing ring finger 3 [Source:HGNC Symbol;Acc:HGNC:17704]	242507	0.0378369	0.0416179	0.0386465	0.634735	0.449556	0.763629
ENSG00000132429	3.9313	4.79296	115.686	5.5686e-27	1.69998e-25	POPDC3	protein_coding	popeye domain containing 3 [Source:HGNC Symbol;Acc:HGNC:17649]	21715	0.165516	0.167242	0.135246	2.0568	2.68625	2.42107
ENSG00000175662	3.9303	5.7091	140.543	2.02536e-32	8.77121e-31	TOM1L2	protein_coding	target of myb1-like 2 (chicken) [Source:HGNC Symbol;Acc:HGNC:11984]	128911	0.0619943	0.0455336	0.042884	0.671321	0.870318	0.738044
ENSG00000116574	3.92963	6.10619	97.0714	6.68734e-23	1.54698e-21	RHOU	protein_coding	ras homolog family member U [Source:HGNC Symbol;Acc:HGNC:17794]	11592	0.718601	0.546437	0.69672	8.29923	18.9667	6.35692
ENSG00000165269	3.9261	0.750221	41.9215	9.50122e-11	7.4061e-10	AQP7	protein_coding	aquaporin 7 [Source:HGNC Symbol;Acc:HGNC:640]	19503	0.00867238	0.0129914	0.00664347	0.19642	0.0863037	0.184972
ENSG00000165215	3.91662	4.36547	27.2109	1.8243e-07	9.11023e-07	CLDN3	protein_coding	claudin 3 [Source:HGNC Symbol;Acc:HGNC:2045]	1273	15.4124	0.53076	0.474979	39.1545	11.293	30.0012
ENSG00000169562	3.91639	2.56067	57.0168	4.32098e-14	4.73325e-13	GJB1	protein_coding	gap junction protein, beta 1, 32kDa [Source:HGNC Symbol;Acc:HGNC:4283]	10322	0.0409653	0.0613669	0.104605	0.683212	1.57453	0.894713
ENSG00000224020	3.91399	-0.058657	34.7454	3.75768e-09	2.36324e-08	MIR181A2HG	antisense	MIR181A2 host gene (non-protein coding) [Source:HGNC Symbol;Acc:HGNC:37188]	40164	0.00631676	0	0.00215064	0.0498569	0.0432817	0.0275446
ENSG00000042980	3.91308	3.84093	88.5905	4.85613e-21	9.5492e-20	ADAM28	protein_coding	ADAM metallopeptidase domain 28 [Source:HGNC Symbol;Acc:HGNC:206]	64978	0.0279822	0.0207965	0.0312397	0.562752	0.290463	0.38271
ENSG00000157554	3.91289	2.48102	52.4888	4.32712e-13	4.3369e-12	ERG	protein_coding	v-ets avian erythroblastosis virus E26 oncogene homolog [Source:HGNC Symbol;Acc:HGNC:3446]	281753	0.00210106	0.00194842	0.00229931	0.0253384	0.0639507	0.0203154
ENSG00000177984	3.91256	3.00178	57.9711	2.66001e-14	2.97505e-13	LCN15	protein_coding	lipocalin 15 [Source:HGNC Symbol;Acc:HGNC:33777]	6621	0.172433	0.133938	0.104369	1.31495	3.67158	1.74355
ENSG00000078804	3.91045	7.03705	199.171	3.16792e-45	2.30442e-43	TP53INP2	protein_coding	tumor protein p53 inducible nuclear protein 2 [Source:HGNC Symbol;Acc:HGNC:16104]	9149	1.60837	1.87396	1.83633	24.2186	23.6663	32.8694
ENSG00000138100	3.90861	5.33741	100.485	1.19326e-23	2.88208e-22	TRIM54	protein_coding	tripartite motif containing 54 [Source:HGNC Symbol;Acc:HGNC:16008]	25047	0.261671	0.239409	0.120703	3.04497	2.51728	3.48167
ENSG00000126705	3.90794	6.14618	69.3993	8.0419e-17	1.12261e-15	AHDC1	protein_coding	AT hook, DNA binding motif, containing 1 [Source:HGNC Symbol;Acc:HGNC:25230]	70396	0.315949	0.102578	0.0527625	1.89472	1.45617	2.20767
ENSG00000154319	3.89792	3.2985	69.6253	7.17129e-17	1.00712e-15	FAM167A	protein_coding	family with sequence similarity 167, member A [Source:HGNC Symbol;Acc:HGNC:15549]	53252	0.0262034	0.0190319	0.0210869	0.255866	0.484999	0.288138
ENSG00000163075	3.8944	2.69973	68.9231	1.0238e-16	1.41749e-15	CFAP221	protein_coding	cilia and flagella associated protein 221 [Source:HGNC Symbol;Acc:HGNC:33720]	117819	0.00610117	0.00716839	0.00696487	0.0997591	0.121784	0.0836921
ENSG00000012124	3.89431	1.82742	50.8485	9.97768e-13	9.62717e-12	CD22	protein_coding	CD22 molecule [Source:HGNC Symbol;Acc:HGNC:1643]	28094	0.0135459	0.0135281	0.0153731	0.162697	0.368314	0.157514
ENSG00000185437	3.89249	6.80939	169.409	9.96183e-39	5.65577e-37	SH3BGR	protein_coding	SH3 domain binding glutamate-rich protein [Source:HGNC Symbol;Acc:HGNC:10822]	69651	0.17302	0.189162	0.246792	2.85123	3.64192	2.55034
ENSG00000160360	3.89227	5.56964	48.9483	2.62798e-12	2.41194e-11	GPSM1	protein_coding	G-protein signaling modulator 1 [Source:HGNC Symbol;Acc:HGNC:17858]	32129	0.617242	0.127492	0.0779661	2.4334	2.66922	2.92682
ENSG00000221844	3.89145	2.37712	61.9243	3.56917e-15	4.27429e-14	DPP3P2	processed_pseudogene	dipeptidyl-peptidase 3 pseudogene 2 [Source:HGNC Symbol;Acc:HGNC:51350]	1695	0.299358	0.323877	0.535087	5.70148	5.50234	5.70391
ENSG00000151617	3.89061	5.50291	137.803	8.04729e-32	3.33015e-30	EDNRA	protein_coding	endothelin receptor type A [Source:HGNC Symbol;Acc:HGNC:3179]	64037	0.0825389	0.0844085	0.0998173	1.53428	1.16858	1.27091
ENSG00000136457	3.8888	0.16585	40.8802	1.61854e-10	1.21681e-09	CHAD	protein_coding	chondroadherin [Source:HGNC Symbol;Acc:HGNC:1909]	4470	0.0189192	0.0472356	0.019324	0.370067	0.407415	0.527272
ENSG00000185519	3.88872	1.1503	33.7748	6.18751e-09	3.77907e-08	FAM131C	protein_coding	family with sequence similarity 131, member C [Source:HGNC Symbol;Acc:HGNC:26717]	15863	0.0426496	0.00532417	0.0108905	0.214049	0.166989	0.372963
ENSG00000164946	3.8882	5.06609	74.5226	5.99476e-18	9.27196e-17	FREM1	protein_coding	FRAS1 related extracellular matrix 1 [Source:HGNC Symbol;Acc:HGNC:23399]	176329	0.0141484	0.0232303	0.0269429	0.257739	0.641595	0.17131
ENSG00000189143	3.88728	6.25302	169.462	9.69637e-39	5.52189e-37	CLDN4	protein_coding	claudin 4 [Source:HGNC Symbol;Acc:HGNC:2046]	33151	0.372448	0.284063	0.220173	5.23282	3.36601	4.31365
ENSG00000262601	3.88216	1.44696	28.6317	8.75385e-08	4.58163e-07	CTC-786C10.1	lincRNA		14087	0.0870481	0.0119908	0.00613178	0.330651	0.411341	0.269746
ENSG00000091831	3.88077	0.530747	30.1671	3.96387e-08	2.16721e-07	ESR1	protein_coding	estrogen receptor 1 [Source:HGNC Symbol;Acc:HGNC:3467]	472928	0.000178819	0.000714335	0.000182646	0.00635124	0.00291726	0.00711949
ENSG00000165507	3.87934	4.46808	87.7957	7.25755e-21	1.41518e-19	C10orf10	protein_coding	chromosome 10 open reading frame 10 [Source:HGNC Symbol;Acc:HGNC:23355]	7829	0.43748	0.447691	0.220663	4.96534	4.95541	5.86737
ENSG00000235169	3.87834	2.58315	26.4419	2.71583e-07	1.32151e-06	SMIM1	protein_coding	small integral membrane protein 1 (Vel blood group) [Source:HGNC Symbol;Acc:HGNC:44204]	3194	1.11205	0.0793274	0.108176	3.10745	3.46426	3.20768
ENSG00000144152	3.87414	2.64745	60.5145	7.30374e-15	8.51661e-14	FBLN7	protein_coding	fibulin 7 [Source:HGNC Symbol;Acc:HGNC:26740]	49831	0.0237596	0.0101692	0.0147341	0.230626	0.260255	0.202706
ENSG00000115194	3.87175	5.93903	113.176	1.97427e-26	5.81723e-25	SLC30A3	protein_coding	solute carrier family 30 (zinc transporter), member 3 [Source:HGNC Symbol;Acc:HGNC:11014]	22133	0.53111	0.360602	0.220502	4.70463	4.91447	5.87642
ENSG00000138131	3.87033	3.5137	83.092	7.83203e-20	1.41326e-18	LOXL4	protein_coding	lysyl oxidase-like 4 [Source:HGNC Symbol;Acc:HGNC:17171]	20560	0.0760954	0.0698333	0.0630192	1.28731	0.896508	0.914744
ENSG00000130653	3.86734	0.969867	40.5522	1.91429e-10	1.42364e-09	PNPLA7	protein_coding	patatin-like phospholipase domain containing 7 [Source:HGNC Symbol;Acc:HGNC:24768]	90581	0.00513494	0.000932395	0.00238401	0.035563	0.0368595	0.0430124
ENSG00000197165	3.86487	2.4761	62.1798	3.13495e-15	3.77369e-14	SULT1A2	protein_coding	sulfotransferase family, cytosolic, 1A, phenol-preferring, member 2 [Source:HGNC Symbol;Acc:HGNC:11454]	5166	0.139147	0.106266	0.158845	1.72744	2.33949	1.87149
ENSG00000027075	3.86294	6.08072	167.032	3.29227e-38	1.82466e-36	PRKCH	protein_coding	protein kinase C, eta [Source:HGNC Symbol;Acc:HGNC:9403]	363417	0.0233868	0.0195214	0.0275713	0.395407	0.237271	0.41308
ENSG00000224596	3.85735	-0.0762464	34.1602	5.07561e-09	3.14118e-08	ZMIZ1-AS1	antisense	ZMIZ1 antisense RNA 1 [Source:HGNC Symbol;Acc:HGNC:27433]	124567	0.000678902	0.000339003	0.00138686	0.0101344	0.0192716	0.00849505
ENSG00000132437	3.85732	1.92676	47.487	5.537e-12	4.92407e-11	DDC	protein_coding	dopa decarboxylase (aromatic L-amino acid decarboxylase) [Source:HGNC Symbol;Acc:HGNC:2719]	107021	0.00316083	0.00355124	0.00564981	0.041896	0.105452	0.0462929
ENSG00000228794	3.85396	5.59248	133.948	5.6072e-31	2.16185e-29	LINC01128	processed_transcript	long intergenic non-protein coding RNA 1128 [Source:HGNC Symbol;Acc:HGNC:49377]	34308	0.171317	0.19817	0.169947	2.56687	2.1635	3.15452
ENSG00000147408	3.85132	1.40705	50.5449	1.16469e-12	1.11569e-11	CSGALNACT1	protein_coding	chondroitin sulfate N-acetylgalactosaminyltransferase 1 [Source:HGNC Symbol;Acc:HGNC:24290]	353868	0.000836443	0.000954675	0.000854342	0.0115635	0.0196499	0.00910709
ENSG00000141933	3.85067	1.69919	40.9045	1.59857e-10	1.20325e-09	TPGS1	protein_coding	tubulin polyglutamylase complex subunit 1 [Source:HGNC Symbol;Acc:HGNC:25058]	12355	0.0924061	0.0102538	0.0139827	0.75753	0.127301	0.548937
ENSG00000139540	3.8504	2.76895	31.2996	2.21128e-08	1.25049e-07	SLC39A5	protein_coding	solute carrier family 39 (zinc transporter), member 5 [Source:HGNC Symbol;Acc:HGNC:20502]	7797	0.276581	0.0541601	0.0664704	0.937963	2.37463	1.44356
ENSG00000137204	3.84442	1.57721	41.0159	1.50992e-10	1.14068e-09	SLC22A7	protein_coding	solute carrier family 22 (organic anion transporter), member 7 [Source:HGNC Symbol;Acc:HGNC:10971]	9844	0.0515453	0.0257387	0.0263242	0.349349	0.925003	0.361582
ENSG00000172382	3.84173	2.3745	39.2939	3.64578e-10	2.6117e-09	PRSS27	protein_coding	protease, serine 27 [Source:HGNC Symbol;Acc:HGNC:15475]	8133	0.207964	0.0830761	0.0159311	1.42375	0.899075	1.13552
ENSG00000261567	3.83767	-0.138038	25.8673	3.65719e-07	1.74403e-06	RP11-680G10.1	lincRNA		1986	0.17033	0.0212632	0	0.657576	0.778054	0.847686
ENSG00000101049	3.83533	2.17104	45.5038	1.52343e-11	1.29186e-10	SGK2	protein_coding	serum/glucocorticoid regulated kinase 2 [Source:HGNC Symbol;Acc:HGNC:13900]	29269	0.0404511	0.012985	0.0118048	0.25284	0.330902	0.253081
ENSG00000163638	3.83188	5.91005	100.786	1.02464e-23	2.48126e-22	ADAMTS9	protein_coding	ADAM metallopeptidase with thrombospondin type 1 motif, 9 [Source:HGNC Symbol;Acc:HGNC:13202]	172346	0.0498052	0.0301378	0.056384	0.716071	0.810922	0.426171
ENSG00000267731	3.83048	0.110631	27.522	1.55316e-07	7.8531e-07	RP11-147L13.8	lincRNA		2918	0.115927	0.0144718	0.014801	0.447549	0.680845	0.758261
ENSG00000110237	3.8267	5.77491	124.742	5.79543e-29	1.99856e-27	ARHGEF17	protein_coding	Rho guanine nucleotide exchange factor (GEF) 17 [Source:HGNC Symbol;Acc:HGNC:21726]	60802	0.176643	0.0951502	0.0958939	1.59014	1.89197	1.54343
ENSG00000158555	3.8219	5.05773	94.1767	2.88576e-22	6.35961e-21	GDPD5	protein_coding	glycerophosphodiester phosphodiesterase domain containing 5 [Source:HGNC Symbol;Acc:HGNC:28804]	91263	0.0667187	0.0421069	0.0359661	0.601485	0.543923	0.894403
ENSG00000203999	3.81967	-0.000725922	37.7195	8.16832e-10	5.5923e-09	LINC01270	lincRNA	long intergenic non-protein coding RNA 1270 [Source:HGNC Symbol;Acc:HGNC:27658]	22202	0.00761812	0.00570606	0.00194528	0.0568604	0.108125	0.0606613
ENSG00000261685	3.81331	3.02476	49.5607	1.92329e-12	1.78809e-11	RP11-401P9.4	lincRNA		3440	0.233547	0.208688	0.40176	2.63214	7.53196	2.95033
ENSG00000043591	3.81152	0.0533394	33.4868	7.17485e-09	4.33799e-08	ADRB1	protein_coding	adrenoceptor beta 1 [Source:HGNC Symbol;Acc:HGNC:285]	2852	0.0444786	0.0592267	0.0151435	0.51896	0.357975	1.04565
ENSG00000140279	3.81014	2.2579	50.7096	1.07097e-12	1.02908e-11	DUOX2	protein_coding	dual oxidase 2 [Source:HGNC Symbol;Acc:HGNC:13273]	21694	0.0272878	0.0330915	0.0159267	0.200662	0.738988	0.268282
ENSG00000118972	3.80917	3.48354	47.3801	5.84727e-12	5.18267e-11	FGF23	protein_coding	fibroblast growth factor 23 [Source:HGNC Symbol;Acc:HGNC:3680]	11501	0.176476	0.0917934	0.0713498	1.00682	3.44524	0.966101
ENSG00000233259	3.79804	1.43666	42.9511	5.61257e-11	4.4838e-10	FABP3P2	processed_pseudogene	fatty acid binding protein 3, pseudogene 2 [Source:HGNC Symbol;Acc:HGNC:3558]	398	1.80612	0.53051	0.542578	12.0313	12.41	12.0855
ENSG00000170624	3.79752	1.04791	34.1263	5.16485e-09	3.19005e-08	SGCD	protein_coding	sarcoglycan, delta (35kDa dystrophin-associated glycoprotein) [Source:HGNC Symbol;Acc:HGNC:10807]	897444	0.000188466	0.000188217	0.000433122	0.00407452	0.00614927	0.00198308
ENSG00000198944	3.79211	1.49041	49.7243	1.76939e-12	1.6541e-11	SOWAHA	protein_coding	sosondowah ankyrin repeat domain family member A [Source:HGNC Symbol;Acc:HGNC:27033]	3210	0.131727	0.0657767	0.148	1.55954	1.64183	1.52841
ENSG00000127249	3.79132	-0.0353929	37.3173	1.0039e-09	6.80548e-09	ATP13A4	protein_coding	ATPase type 13A4 [Source:HGNC Symbol;Acc:HGNC:25422]	191034	0.000885379	0.000663159	0.000226081	0.0152675	0.00534431	0.00579113
ENSG00000175463	3.78394	1.42687	36.117	1.85818e-09	1.21795e-08	TBC1D10C	protein_coding	TBC1 domain family, member 10C [Source:HGNC Symbol;Acc:HGNC:24702]	6174	0.0753366	0.0478783	0.0279813	0.35959	1.36759	0.607679
ENSG00000134202	3.78291	4.25034	96.0277	1.13286e-22	2.58532e-21	GSTM3	protein_coding	glutathione S-transferase mu 3 (brain) [Source:HGNC Symbol;Acc:HGNC:4635]	7106	0.357031	0.374388	0.334282	4.45975	6.27505	4.17644
ENSG00000185567	3.78215	4.5431	102.294	4.78659e-24	1.19006e-22	AHNAK2	protein_coding	AHNAK nucleoprotein 2 [Source:HGNC Symbol;Acc:HGNC:20125]	41113	0.0740514	0.0688181	0.0829894	1.16365	0.769813	1.23196
ENSG00000177045	3.78126	3.40579	22.0334	2.67942e-06	1.12429e-05	SIX5	protein_coding	SIX homeobox 5 [Source:HGNC Symbol;Acc:HGNC:10891]	4441	2.08518	0.171159	0.0583506	4.4796	3.25575	4.15907
ENSG00000121753	3.77806	6.64024	71.8747	2.29301e-17	3.35695e-16	BAI2	protein_coding	brain-specific angiogenesis inhibitor 2 [Source:HGNC Symbol;Acc:HGNC:944]	37776	0.938011	0.310768	0.130336	5.77678	3.56528	5.10975
ENSG00000120279	3.77185	2.97705	52.3998	4.52779e-13	4.52585e-12	MYCT1	protein_coding	myc target 1 [Source:HGNC Symbol;Acc:HGNC:23172]	26672	0.0459751	0.0269154	0.0388625	0.33295	0.826593	0.472489
ENSG00000115183	3.77069	6.44963	161.718	4.76773e-37	2.50098e-35	TANC1	protein_coding	tetratricopeptide repeat, ankyrin repeat and coiled-coil containing 1 [Source:HGNC Symbol;Acc:HGNC:29364]	264025	0.0296283	0.0487822	0.060361	0.546896	0.538119	0.760602
ENSG00000170629	3.76486	1.91951	54.4438	1.59955e-13	1.66873e-12	DPY19L2P2	transcribed_unprocessed_pseudogene	DPY19L2 pseudogene 2 [Source:HGNC Symbol;Acc:HGNC:21764]	105277	0.00481978	0.00601679	0.00328195	0.0521004	0.0899004	0.0529994
ENSG00000131378	3.76365	5.58014	92.1712	7.94914e-22	1.68215e-20	RFTN1	protein_coding	raftlin, lipid raft linker 1 [Source:HGNC Symbol;Acc:HGNC:30278]	200452	0.030587	0.0303361	0.0284406	0.640425	0.205518	0.494794
ENSG00000276445	3.75968	0.271184	35.2901	2.84068e-09	1.81722e-08	LLNLR-268E12.1	lincRNA		583	0.217587	0.362167	0.148162	3.0614	2.22449	5.69281
ENSG00000108785	3.75389	0.741834	33.3053	7.87658e-09	4.73612e-08	HSD17B1P1	unprocessed_pseudogene	hydroxysteroid (17-beta) dehydrogenase 1 pseudogene 1 [Source:HGNC Symbol;Acc:HGNC:5216]	1942	0.261283	0.0869797	0.0222395	1.65877	0.980394	1.93193
ENSG00000244968	3.7532	1.44757	44.68	2.32018e-11	1.93404e-10	LIFR-AS1	antisense	LIFR antisense RNA 1 [Source:HGNC Symbol;Acc:HGNC:43600]	114430	0.00443426	0.00442842	0.00113229	0.0486939	0.0393051	0.0403532
ENSG00000150281	3.75058	2.54395	62.0039	3.42777e-15	4.11024e-14	CTF1	protein_coding	cardiotrophin 1 [Source:HGNC Symbol;Acc:HGNC:2499]	6953	0.0912218	0.115395	0.136655	1.59651	1.51201	1.50118
ENSG00000185340	3.74913	3.52696	46.5243	9.04878e-12	7.83751e-11	GAS2L1	protein_coding	growth arrest-specific 2 like 1 [Source:HGNC Symbol;Acc:HGNC:16955]	6203	0.804378	0.115732	0.139253	3.90893	2.31759	3.79187
ENSG00000109452	3.74849	1.85126	48.9498	2.62592e-12	2.41123e-11	INPP4B	protein_coding	inositol polyphosphate-4-phosphatase, type II, 105kDa [Source:HGNC Symbol;Acc:HGNC:6075]	824272	0.000461691	0.000563546	0.000576364	0.00454184	0.0131225	0.00606889
ENSG00000129757	3.74717	6.01623	94.3917	2.58874e-22	5.739e-21	CDKN1C	protein_coding	cyclin-dependent kinase inhibitor 1C (p57, Kip2) [Source:HGNC Symbol;Acc:HGNC:1786]	2668	5.86402	2.02596	2.93	37.0867	37.9043	59.5663
ENSG00000184672	3.74359	2.24628	53.1637	3.06872e-13	3.11251e-12	RALYL	protein_coding	RALY RNA binding protein-like [Source:HGNC Symbol;Acc:HGNC:27036]	739057	0.00148756	0.000571385	0.00064282	0.0133117	0.00735511	0.0145786
ENSG00000116991	3.74264	7.62872	153.972	2.34871e-35	1.13017e-33	SIPA1L2	protein_coding	signal-induced proliferation-associated 1 like 2 [Source:HGNC Symbol;Acc:HGNC:23800]	163593	0.225388	0.145587	0.141242	2.01808	2.09875	2.62651
ENSG00000076356	3.73895	5.64016	92.9473	5.37059e-22	1.1562e-20	PLXNA2	protein_coding	plexin A2 [Source:HGNC Symbol;Acc:HGNC:9100]	222078	0.0394135	0.0233887	0.02606	0.367536	0.636531	0.251029
ENSG00000235084	3.73491	2.27362	24.6778	6.77608e-07	3.09048e-06	CHCHD2P6	processed_pseudogene	coiled-coil-helix-coiled-coil-helix domain containing 2 pseudogene 6 [Source:HGNC Symbol;Acc:HGNC:39590]	446	7.96387	0.662781	0.29051	23.425	12.8067	18.8734
ENSG00000158008	3.73195	3.18709	50.6451	1.10672e-12	1.06124e-11	EXTL1	protein_coding	exostosin-like glycosyltransferase 1 [Source:HGNC Symbol;Acc:HGNC:3515]	16580	0.16067	0.068768	0.0312588	1.12898	0.772208	1.10532
ENSG00000204282	3.73084	2.44753	57.7788	2.93309e-14	3.26284e-13	TNRC6C-AS1	processed_transcript	TNRC6C antisense RNA 1 [Source:HGNC Symbol;Acc:HGNC:44360]	4401	0.211374	0.124738	0.176643	2.01782	2.52043	2.25145
ENSG00000269313	3.73038	1.16195	29.212	6.48775e-08	3.45087e-07	MAGIX	protein_coding	MAGI family member, X-linked [Source:HGNC Symbol;Acc:HGNC:30006]	5919	0.142877	0.0570754	0	0.764873	0.634003	0.576974
ENSG00000197142	3.73035	1.26305	41.8474	9.86814e-11	7.67284e-10	ACSL5	protein_coding	acyl-CoA synthetase long-chain family member 5 [Source:HGNC Symbol;Acc:HGNC:16526]	54362	0.00544481	0.00388402	0.00715026	0.0480463	0.119282	0.0681305
ENSG00000163359	3.72753	5.76257	80.6359	2.7139e-19	4.69686e-18	COL6A3	protein_coding	collagen, type VI, alpha 3 [Source:HGNC Symbol;Acc:HGNC:2213]	90372	0.0510003	0.0845769	0.0893681	0.848743	2.00631	0.514682
ENSG00000130529	3.72705	5.90611	71.5684	2.67816e-17	3.9024e-16	TRPM4	protein_coding	transient receptor potential cation channel, subfamily M, member 4 [Source:HGNC Symbol;Acc:HGNC:17993]	54095	0.322829	0.13505	0.0750491	1.95146	1.60728	2.55105
ENSG00000152779	3.72609	4.49726	91.9533	8.8748e-22	1.86953e-20	SLC16A12	protein_coding	solute carrier family 16, member 12 [Source:HGNC Symbol;Acc:HGNC:23094]	126342	0.0204156	0.025068	0.0287148	0.323191	0.414087	0.25584
ENSG00000054392	3.7255	3.05446	62.9079	2.16598e-15	2.65012e-14	HHAT	protein_coding	hedgehog acyltransferase [Source:HGNC Symbol;Acc:HGNC:18270]	348044	0.00352325	0.00254796	0.00372273	0.0405243	0.0554964	0.0355177
ENSG00000176170	3.72546	3.25241	46.7238	8.17322e-12	7.13557e-11	SPHK1	protein_coding	sphingosine kinase 1 [Source:HGNC Symbol;Acc:HGNC:11240]	11276	0.254996	0.116095	0.042132	1.61757	1.2896	1.70628
ENSG00000205038	3.7241	1.62183	24.6534	6.86245e-07	3.12834e-06	PKHD1L1	protein_coding	polycystic kidney and hepatic disease 1 (autosomal recessive)-like 1 [Source:HGNC Symbol;Acc:HGNC:20313]	167853	0.00125957	0.00150949	0.00283034	0.0251563	0.066413	0.00745059
ENSG00000261455	3.72352	3.17696	66.1446	4.19029e-16	5.4759e-15	LINC01003	lincRNA	long intergenic non-protein coding RNA 1003 [Source:HGNC Symbol;Acc:HGNC:48957]	1763	0.911404	0.718581	0.514448	10.0742	7.32478	10.9678
ENSG00000271743	3.72295	1.19285	46.0997	1.12387e-11	9.64015e-11	CTD-2541M15.3	lincRNA		1594	0.265272	0.211938	0.108379	2.45787	2.70046	2.50459
ENSG00000175395	3.7221	3.00594	63.3836	1.70133e-15	2.10365e-14	ZNF25	protein_coding	zinc finger protein 25 [Source:HGNC Symbol;Acc:HGNC:13043]	27061	0.0515644	0.0358914	0.0351119	0.460073	0.694391	0.479917
ENSG00000265666	3.72209	-0.170716	32.5615	1.1548e-08	6.80744e-08	RARA-AS1	antisense	RARA antisense RNA 1 [Source:HGNC Symbol;Acc:HGNC:49577]	2269	0.0931784	0.0558334	0	0.594746	0.632368	0.741959
ENSG00000279744	3.71864	1.66839	46.5597	8.8869e-12	7.71164e-11	RP13-20L14.10	TEC		1654	0.255649	0.331906	0.182784	2.81613	2.96951	4.68205
ENSG00000277738	3.7168	0.225119	39.5392	3.21539e-10	2.31722e-09	RP11-693J15.6	lincRNA		757	0.167573	0.167353	0.228212	1.84017	3.71796	2.28746
ENSG00000245848	3.71541	3.47062	45.5183	1.51218e-11	1.28291e-10	CEBPA	protein_coding	CCAAT/enhancer binding protein (C/EBP), alpha [Source:HGNC Symbol;Acc:HGNC:1833]	2630	1.20583	0.578034	0.246326	6.12421	8.21499	8.70557
ENSG00000112319	3.71046	0.418864	40.649	1.82179e-10	1.36083e-09	EYA4	protein_coding	EYA transcriptional coactivator and phosphatase 4 [Source:HGNC Symbol;Acc:HGNC:3522]	291522	0.000725235	0.000434567	0.000592603	0.00612233	0.00908658	0.00857982
ENSG00000163354	3.70887	0.884491	40.9127	1.59185e-10	1.19868e-09	DCST2	protein_coding	DC-STAMP domain containing 2 [Source:HGNC Symbol;Acc:HGNC:26562]	15261	0.0249367	0.0193697	0.00566007	0.185411	0.249515	0.201717
ENSG00000145708	3.70852	2.85835	54.4475	1.59658e-13	1.66656e-12	CRHBP	protein_coding	corticotropin releasing hormone binding protein [Source:HGNC Symbol;Acc:HGNC:2356]	28445	0.0297306	0.0296914	0.0379585	0.301484	0.775071	0.328051
ENSG00000112186	3.70417	6.93258	180.109	4.58829e-41	2.8481e-39	CAP2	protein_coding	CAP, adenylate cyclase-associated protein, 2 (yeast) [Source:HGNC Symbol;Acc:HGNC:20039]	164576	0.103029	0.110847	0.101559	1.41062	1.18034	1.54405
ENSG00000188549	3.70389	2.91712	61.4233	4.60328e-15	5.46001e-14	C15orf52	protein_coding	chromosome 15 open reading frame 52 [Source:HGNC Symbol;Acc:HGNC:33488]	9515	0.106655	0.150896	0.0817031	1.50976	1.27308	1.58733
ENSG00000188042	3.70315	6.47757	167.843	2.18923e-38	1.22426e-36	ARL4C	protein_coding	ADP-ribosylation factor-like 4C [Source:HGNC Symbol;Acc:HGNC:698]	4012	3.23562	3.07347	3.10032	35.4155	48.9413	39.3481
ENSG00000072182	3.7026	0.305561	34.0183	5.4597e-09	3.36101e-08	ASIC4	protein_coding	acid sensing (proton gated) ion channel family member 4 [Source:HGNC Symbol;Acc:HGNC:21263]	24602	0.0137499	0.00514941	0.00175551	0.0796244	0.111036	0.0645193
ENSG00000260329	3.70211	1.43977	51.3347	7.78855e-13	7.60557e-12	RP11-412D9.4	antisense		1468	0.230433	0.258895	0.264784	3.05433	3.60891	3.27657
ENSG00000158683	3.70157	1.18412	42.3192	7.75268e-11	6.10029e-10	PKD1L1	protein_coding	polycystic kidney disease 1 like 1 [Source:HGNC Symbol;Acc:HGNC:18053]	173839	0.000972955	0.00218626	0.00149066	0.0102669	0.0446026	0.0141114
ENSG00000197245	3.69408	0.21427	38.9281	4.39696e-10	3.11095e-09	FAM110D	protein_coding	family with sequence similarity 110, member D [Source:HGNC Symbol;Acc:HGNC:25860]	3608	0.0585981	0.0117042	0.059852	0.735982	0.420627	0.506598
ENSG00000135363	3.68944	4.237	82.9356	8.477e-20	1.5208e-18	LMO2	protein_coding	LIM domain only 2 (rhombotin-like 1) [Source:HGNC Symbol;Acc:HGNC:6642]	33713	0.0865429	0.06764	0.0704596	1.58306	0.586844	0.948791
ENSG00000157765	3.68933	2.49452	53.4676	2.62887e-13	2.68393e-12	SLC34A2	protein_coding	solute carrier family 34 (type II sodium/phosphate cotransporter), member 2 [Source:HGNC Symbol;Acc:HGNC:11020]	23447	0.0198374	0.0468266	0.0349978	0.469718	0.55311	0.289253
ENSG00000234869	3.68902	1.20928	44.4186	2.65155e-11	2.19259e-10	RP3-439F8.1	antisense		6701	0.0567914	0.0504147	0.0322259	0.461236	0.654724	0.732161
ENSG00000261655	3.68747	1.73668	25.4212	4.60818e-07	2.16046e-06	CTD-3064M3.3	sense_overlapping		1962	0.581895	0.172186	0.0660385	1.70842	5.2036	2.05933
ENSG00000158014	3.68701	0.078512	38.4181	5.70996e-10	3.98542e-09	SLC30A2	protein_coding	solute carrier family 30 (zinc transporter), member 2 [Source:HGNC Symbol;Acc:HGNC:11013]	8881	0.0285673	0.00950988	0.0097262	0.254886	0.155349	0.200395
ENSG00000231793	3.68554	0.570032	43.0201	5.41817e-11	4.3378e-10	DOC2GP	unitary_pseudogene	double C2-like domains, gamma, pseudogene [Source:HGNC Symbol;Acc:HGNC:37962]	3604	0.0586631	0.0703029	0.035951	0.797193	0.727344	0.627277
ENSG00000130783	3.68485	0.322899	39.8894	2.6876e-10	1.95885e-09	CCDC62	protein_coding	coiled-coil domain containing 62 [Source:HGNC Symbol;Acc:HGNC:30723]	53201	0.00238441	0.00158751	0.00568268	0.0302751	0.0311195	0.0614802
ENSG00000010932	3.68111	2.47594	30.6907	3.02614e-08	1.67917e-07	FMO1	protein_coding	flavin containing monooxygenase 1 [Source:HGNC Symbol;Acc:HGNC:3769]	37507	0.0135285	0.00788121	0.0333934	0.0986531	0.514975	0.198777
ENSG00000275131	3.68069	3.38976	76.6785	2.01177e-18	3.22958e-17	CH17-472G23.4	unprocessed_pseudogene		89565	0.0188843	0.0146161	0.0168774	0.225033	0.199019	0.221798
ENSG00000075945	3.68059	5.93939	90.2065	2.14552e-21	4.34281e-20	KIFAP3	protein_coding	kinesin-associated protein 3 [Source:HGNC Symbol;Acc:HGNC:17060]	163882	0.0283819	0.074984	0.0682564	0.77696	0.552933	0.742273
ENSG00000181031	3.67896	3.70157	77.1037	1.62217e-18	2.62678e-17	RPH3AL	protein_coding	rabphilin 3A-like (without C2 domains) [Source:HGNC Symbol;Acc:HGNC:10296]	173865	0.0155649	0.00947239	0.007949	0.156735	0.111728	0.144689
ENSG00000106633	3.67884	4.16199	66.988	2.73167e-16	3.63351e-15	GCK	protein_coding	glucokinase (hexokinase 4) [Source:HGNC Symbol;Acc:HGNC:4195]	53899	0.0964949	0.0376069	0.0280454	0.634813	0.587708	0.597916
ENSG00000258655	3.67828	3.60361	81.0334	2.21937e-19	3.86976e-18	ARHGAP5-AS1	antisense	ARHGAP5 antisense RNA 1 (head to head) [Source:HGNC Symbol;Acc:HGNC:20279]	1847	0.961529	0.983125	0.88857	12.4679	12.1906	11.693
ENSG00000125845	3.67797	7.17356	184.477	5.10473e-42	3.28928e-40	BMP2	protein_coding	bone morphogenetic protein 2 [Source:HGNC Symbol;Acc:HGNC:1069]	12616	1.60879	1.40584	2.00267	21.0653	20.4258	22.1056
ENSG00000130635	3.67619	7.20883	178.414	1.07595e-40	6.54781e-39	COL5A1	protein_coding	collagen, type V, alpha 1 [Source:HGNC Symbol;Acc:HGNC:2209]	203069	0.111818	0.111254	0.086987	1.29307	1.78479	0.979677
ENSG00000183018	3.67348	4.01701	62.6956	2.41251e-15	2.93824e-14	SPNS2	protein_coding	spinster homolog 2 (Drosophila) [Source:HGNC Symbol;Acc:HGNC:26992]	40197	0.129387	0.0525271	0.0247121	0.872862	0.689193	0.634203
ENSG00000102524	3.67326	0.267134	40.1165	2.39255e-10	1.76033e-09	TNFSF13B	protein_coding	tumor necrosis factor (ligand) superfamily, member 13b [Source:HGNC Symbol;Acc:HGNC:11929]	57244	0.00295468	0.00221309	0.0030179	0.0326996	0.0414543	0.0336106
ENSG00000126778	3.67279	1.12383	30.8812	2.74319e-08	1.52991e-07	SIX1	protein_coding	SIX homeobox 1 [Source:HGNC Symbol;Acc:HGNC:10887]	14844	0.034183	0.017069	0.00581907	0.328451	0.0873671	0.385605
ENSG00000127578	3.67246	4.50333	30.4369	3.44906e-08	1.90062e-07	WFIKKN1	protein_coding	WAP, follistatin/kazal, immunoglobulin, kunitz and netrin domain containing 1 [Source:HGNC Symbol;Acc:HGNC:30912]	4877	4.2137	0.225127	0.212536	10.7021	4.67901	7.78163
ENSG00000120049	3.67179	5.326	99.1825	2.30276e-23	5.46268e-22	KCNIP2	protein_coding	Kv channel interacting protein 2 [Source:HGNC Symbol;Acc:HGNC:15522]	17946	0.261538	0.322374	0.353773	5.01391	2.497	4.93974
ENSG00000168282	3.67176	0.0690871	11.3979	0.000735265	0.00190295	MGAT2	protein_coding	mannosyl (alpha-1,6-)-glycoprotein beta-1,2-N-acetylglucosaminyltransferase [Source:HGNC Symbol;Acc:HGNC:7045]	2686	0.456533	0	0	0.648273	0.297915	0.787939
ENSG00000267533	3.66975	2.47549	31.9906	1.54924e-08	8.98474e-08	RP11-815J4.7	processed_pseudogene		1244	2.5493	0.305513	0.208308	9.76311	5.54524	8.08113
ENSG00000102683	3.66936	1.31032	46.8334	7.72866e-12	6.76013e-11	SGCG	protein_coding	sarcoglycan, gamma (35kDa dystrophin-associated glycoprotein) [Source:HGNC Symbol;Acc:HGNC:10809]	144213	0.00175925	0.00322103	0.00209637	0.0341097	0.0369278	0.0206792
ENSG00000172348	3.66876	6.42383	170.257	6.50321e-39	3.73774e-37	RCAN2	protein_coding	regulator of calcineurin 2 [Source:HGNC Symbol;Acc:HGNC:3041]	271236	0.0441183	0.0440602	0.0485654	0.518714	0.51659	0.725307
ENSG00000138271	3.666	0.736768	30.1361	4.02771e-08	2.19953e-07	GPR87	protein_coding	G protein-coupled receptor 87 [Source:HGNC Symbol;Acc:HGNC:4538]	22849	0.0018506	0.0147853	0.0132314	0.171467	0.0724577	0.145254
ENSG00000196188	3.66593	3.19935	57.1778	3.98135e-14	4.38702e-13	CTSE	protein_coding	cathepsin E [Source:HGNC Symbol;Acc:HGNC:2530]	14645	0.020211	0.126873	0.138606	0.43695	2.01979	0.965615
ENSG00000104490	3.66572	3.71298	76.4613	2.24572e-18	3.59232e-17	NCALD	protein_coding	neurocalcin delta [Source:HGNC Symbol;Acc:HGNC:7655]	438364	0.00443714	0.00375696	0.00463061	0.0623633	0.0613091	0.0415863
ENSG00000257556	3.66402	0.0957836	38.6524	5.0641e-10	3.56048e-09	RP11-44N21.1	lincRNA		5395	0.0391885	0.0156547	0.0240162	0.338893	0.271072	0.410121
ENSG00000267868	3.66381	-0.325949	33.7814	6.16656e-09	3.76998e-08	RP11-120K24.3	lincRNA		1296	0.130507	0.0651676	0.033325	0.906907	1.27746	0.816514
ENSG00000198658	3.66332	0.962047	20.2887	6.65913e-06	2.60627e-05	ABHD17AP1	unprocessed_pseudogene	abhydrolase domain containing 17A pseudogene 1 [Source:HGNC Symbol;Acc:HGNC:28394]	3171	0.386707	0.0133171	0.0408601	0.974689	0.913679	1.19833
ENSG00000158286	3.66246	4.25075	86.5124	1.38862e-20	2.63061e-19	RNF207	protein_coding	ring finger protein 207 [Source:HGNC Symbol;Acc:HGNC:32947]	15824	0.232479	0.141438	0.158302	2.2338	2.46566	1.94844
ENSG00000164741	3.66161	5.78065	139.763	3.00016e-32	1.29028e-30	DLC1	protein_coding	DLC1 Rho GTPase activating protein [Source:HGNC Symbol;Acc:HGNC:2897]	432297	0.0214211	0.0159225	0.0183828	0.223047	0.206998	0.276052
ENSG00000148948	3.6613	0.981904	33.4159	7.44133e-09	4.486e-08	LRRC4C	protein_coding	leucine rich repeat containing 4C [Source:HGNC Symbol;Acc:HGNC:29317]	1345570	0.000157124	0.000156917	0.000160487	0.00158524	0.00520869	0.000893675
ENSG00000018280	3.66092	-0.0514361	35.9853	1.98808e-09	1.29902e-08	SLC11A1	protein_coding	solute carrier family 11 (proton-coupled divalent metal ion transporter), member 1 [Source:HGNC Symbol;Acc:HGNC:10907]	14865	0.0142228	0.00852243	0.00290543	0.111281	0.0983811	0.119724
ENSG00000168386	3.65925	2.32045	54.6921	1.4097e-13	1.47896e-12	FILIP1L	protein_coding	filamin A interacting protein 1-like [Source:HGNC Symbol;Acc:HGNC:24589]	284372	0.00208171	0.00252446	0.00258189	0.0255643	0.0472545	0.0228346
ENSG00000156395	3.65921	1.86087	52.2962	4.77305e-13	4.76333e-12	SORCS3	protein_coding	sortilin-related VPS10 domain containing receptor 3 [Source:HGNC Symbol;Acc:HGNC:16699]	624134	0.000812986	0.00101489	0.000622787	0.013252	0.0108757	0.00739843
ENSG00000115594	3.65623	3.12802	41.1567	1.40503e-10	1.06576e-09	IL1R1	protein_coding	interleukin 1 receptor, type I [Source:HGNC Symbol;Acc:HGNC:5993]	115330	0.0102659	0.00622463	0.012358	0.10078	0.247388	0.070484
ENSG00000248019	3.65539	1.09351	41.4495	1.20955e-10	9.28454e-10	FAM13A-AS1	antisense	FAM13A antisense RNA 1 [Source:HGNC Symbol;Acc:HGNC:19370]	20314	0.0104077	0.010394	0.0233869	0.139291	0.240424	0.175219
ENSG00000123364	3.65458	0.379639	39.7144	2.93956e-10	2.12915e-09	HOXC13	protein_coding	homeobox C13 [Source:HGNC Symbol;Acc:HGNC:5125]	7779	0.0434857	0.0108571	0.0166561	0.430895	0.177356	0.265883
ENSG00000157510	3.64976	6.39654	140.032	2.61967e-32	1.13187e-30	AFAP1L1	protein_coding	actin filament associated protein 1-like 1 [Source:HGNC Symbol;Acc:HGNC:26714]	69931	0.197119	0.193236	0.14143	2.04115	1.95947	2.6887
ENSG00000107984	3.6495	3.56366	35.2297	2.93018e-09	1.87061e-08	DKK1	protein_coding	dickkopf WNT signaling pathway inhibitor 1 [Source:HGNC Symbol;Acc:HGNC:2891]	3746	0.428939	0.214187	0.438118	3.41652	11.8151	2.37547
ENSG00000250508	3.64752	0.375661	38.5634	5.30044e-10	3.7191e-09	RP11-757G1.6	lincRNA		3878	0.032711	0.0435571	0.0556849	0.740867	0.569224	0.421713
ENSG00000157087	3.64592	2.07323	50.0929	1.46635e-12	1.38611e-11	ATP2B2	protein_coding	ATPase, Ca++ transporting, plasma membrane 2 [Source:HGNC Symbol;Acc:HGNC:815]	384008	0.00198204	0.000989713	0.00179951	0.0155305	0.0197603	0.0243001
ENSG00000181634	3.64114	1.03242	43.3778	4.51281e-11	3.64272e-10	TNFSF15	protein_coding	tumor necrosis factor (ligand) superfamily, member 15 [Source:HGNC Symbol;Acc:HGNC:11931]	21491	0.0196754	0.0157196	0.00602892	0.180276	0.177183	0.14548
ENSG00000184232	3.64033	3.78037	44.507	2.5345e-11	2.10327e-10	OAF	protein_coding	OAF homolog (Drosophila) [Source:HGNC Symbol;Acc:HGNC:28752]	19565	0.0734816	0.0647513	0.108166	0.582942	2.6218	0.715417
ENSG00000137331	3.64019	3.2077	45.1726	1.8041e-11	1.51881e-10	IER3	protein_coding	immediate early response 3 [Source:HGNC Symbol;Acc:HGNC:5392]	1355	2.74614	0.747961	0.382487	14.3606	10.5078	11.7854
ENSG00000164638	3.63904	5.32572	42.1	8.67213e-11	6.7854e-10	SLC29A4	protein_coding	solute carrier family 29 (equilibrative nucleoside transporter), member 4 [Source:HGNC Symbol;Acc:HGNC:23097]	32501	0.529514	0.144223	0.0571408	2.36269	1.45432	2.843
ENSG00000119699	3.63899	2.70235	63.5365	1.57422e-15	1.95302e-14	TGFB3	protein_coding	transforming growth factor, beta 3 [Source:HGNC Symbol;Acc:HGNC:11769]	24892	0.0339743	0.0407154	0.0399064	0.482673	0.483312	0.465697
ENSG00000104936	3.63828	5.48715	67.0993	2.58168e-16	3.44384e-15	DMPK	protein_coding	dystrophia myotonica-protein kinase [Source:HGNC Symbol;Acc:HGNC:2933]	12835	1.14318	0.483647	0.208627	7.61081	4.67589	6.80934
ENSG00000112936	3.63774	1.69321	48.9561	2.6176e-12	2.40597e-11	C7	protein_coding	complement component 7 [Source:HGNC Symbol;Acc:HGNC:1346]	73687	0.00401686	0.00974238	0.00527505	0.0708916	0.108595	0.0554848
ENSG00000168769	3.63485	5.11907	107.523	3.41857e-25	9.22619e-24	TET2	protein_coding	tet methylcytosine dioxygenase 2 [Source:HGNC Symbol;Acc:HGNC:25941]	133941	0.0287282	0.0409861	0.0470776	0.490758	0.405427	0.540108
ENSG00000261051	3.6342	0.555722	41.9068	9.57267e-11	7.44932e-10	RP11-274H2.5	sense_overlapping		2094	0.0807724	0.080666	0.123751	0.914703	0.935583	1.86061
ENSG00000166033	3.63311	7.09128	165.273	7.972e-38	4.32812e-36	HTRA1	protein_coding	HtrA serine peptidase 1 [Source:HGNC Symbol;Acc:HGNC:9476]	53383	0.454662	0.366256	0.321999	4.84382	3.93405	5.39632
ENSG00000259498	3.63087	1.25695	38.8135	4.66294e-10	3.29038e-09	RP11-244F12.3	antisense		3353	0.201774	0.0629714	0.0644038	1.19442	1.11097	1.49192
ENSG00000119630	3.63057	5.16415	70.4549	4.7092e-17	6.71991e-16	PGF	protein_coding	placental growth factor [Source:HGNC Symbol;Acc:HGNC:8893]	13950	0.782033	0.29666	0.226008	4.46862	4.19534	5.41687
ENSG00000166278	3.62092	1.09519	37.4604	9.32868e-10	6.34705e-09	C2	protein_coding	complement component 2 [Source:HGNC Symbol;Acc:HGNC:1248]	47887	0.012362	0.00352736	0.00450949	0.0709057	0.0685694	0.0974317
ENSG00000186765	3.61566	-0.434197	30.8729	2.75497e-08	1.53602e-07	FSCN2	protein_coding	fascin actin-bundling protein 2, retinal [Source:HGNC Symbol;Acc:HGNC:3960]	8734	0.0242068	0.00483497	0.00494495	0.139556	0.145327	0.126666
ENSG00000159176	3.61072	6.72065	173.749	1.12318e-39	6.70382e-38	CSRP1	protein_coding	cysteine and glycine-rich protein 1 [Source:HGNC Symbol;Acc:HGNC:2469]	25926	0.565944	0.675958	0.598045	8.25598	7.81837	6.47123
ENSG00000232320	3.61007	2.90633	58.1727	2.40084e-14	2.69653e-13	AC009299.5	processed_pseudogene		510	3.31642	1.15922	2.11712	26.9725	14.3917	39.5175
ENSG00000078114	3.60722	9.45169	138.887	4.66156e-32	1.95512e-30	NEBL	protein_coding	nebulette [Source:HGNC Symbol;Acc:HGNC:16932]	394214	0.302695	0.215528	0.292629	3.46484	2.73808	3.64264
ENSG00000105472	3.60649	3.22605	37.3353	9.94661e-10	6.75021e-09	CLEC11A	protein_coding	C-type lectin domain family 11, member A [Source:HGNC Symbol;Acc:HGNC:10576]	2389	1.92926	0.335849	0.253097	7.45266	5.89054	7.42944
ENSG00000280316	3.6045	0.596746	42.5269	6.97177e-11	5.51991e-10	AL365181.2	protein_coding	Uncharacterized protein {ECO:0000313|Ensembl:ENSP00000485562} [Source:UniProtKB/TrEMBL;Acc:A0A096LPE9]	2237	0.113414	0.0943867	0.077227	1.20651	1.12247	1.20412
ENSG00000280328	3.60391	0.573823	38.4094	5.73567e-10	4.00186e-09	RP11-972P1.7	TEC		3893	0.0434466	0.032542	0.0776584	0.301914	0.559943	1.16142
ENSG00000170873	3.60288	5.09857	110.143	9.1186e-26	2.59643e-24	MTSS1	protein_coding	metastasis suppressor 1 [Source:HGNC Symbol;Acc:HGNC:20443]	177639	0.0221373	0.0299529	0.0359831	0.285981	0.430116	0.34957
ENSG00000204301	3.60189	3.81607	61.0166	5.65946e-15	6.64504e-14	NOTCH4	protein_coding	notch 4 [Source:HGNC Symbol;Acc:HGNC:7884]	29224	0.0694515	0.0664699	0.0532032	0.540718	1.62873	0.503649
ENSG00000117707	3.59963	4.86226	88.2834	5.67161e-21	1.11176e-19	PROX1	protein_coding	prospero homeobox 1 [Source:HGNC Symbol;Acc:HGNC:9459]	58321	0.0870034	0.0753035	0.0607245	0.814337	0.724827	1.22228
ENSG00000101986	3.59701	4.48475	54.1937	1.81668e-13	1.88051e-12	ABCD1	protein_coding	ATP-binding cassette, sub-family D (ALD), member 1 [Source:HGNC Symbol;Acc:HGNC:61]	19894	0.471857	0.093398	0.0998644	2.2013	1.58951	2.27275
ENSG00000218018	3.59534	0.0572628	37.7116	8.20169e-10	5.61308e-09	RP4-800J21.3	antisense		8902	0.0189999	0.00948745	0.0194065	0.161373	0.185979	0.248551
ENSG00000148344	3.5925	4.89336	103.722	2.32826e-24	5.89888e-23	PTGES	protein_coding	prostaglandin E synthase [Source:HGNC Symbol;Acc:HGNC:9599]	14716	0.37641	0.243914	0.314028	3.66806	3.44258	4.03667
ENSG00000166546	3.5915	0.655538	40.0608	2.46184e-10	1.80703e-09	BEAN1	protein_coding	brain expressed, associated with NEDD4, 1 [Source:HGNC Symbol;Acc:HGNC:24160]	66232	0.00191528	0.00510069	0.00326045	0.0460081	0.0404115	0.0377643
ENSG00000171222	3.59113	5.17297	21.5208	3.50017e-06	1.43854e-05	SCAND1	protein_coding	SCAN domain containing 1 [Source:HGNC Symbol;Acc:HGNC:10566]	5855	6.73806	0.447169	0.177035	12.0669	6.62141	10.8441
ENSG00000143318	3.59058	4.83154	101.6	6.79495e-24	1.66933e-22	CASQ1	protein_coding	calsequestrin 1 (fast-twitch, skeletal muscle) [Source:HGNC Symbol;Acc:HGNC:1512]	11330	0.332154	0.391351	0.426936	5.06011	4.00867	4.81426
ENSG00000168899	3.58951	4.69359	97.8763	4.45351e-23	1.04979e-21	VAMP5	protein_coding	vesicle-associated membrane protein 5 [Source:HGNC Symbol;Acc:HGNC:12646]	9004	0.572933	0.347059	0.393327	6.84592	5.08407	3.93712
ENSG00000108846	3.58931	2.34238	47.0092	7.06532e-12	6.19447e-11	ABCC3	protein_coding	ATP-binding cassette, sub-family C (CFTR/MRP), member 3 [Source:HGNC Symbol;Acc:HGNC:54]	57475	0.0117712	0.011021	0.0127745	0.0924028	0.26981	0.118001
ENSG00000171813	3.58492	4.289	44.3512	2.74442e-11	2.26235e-10	PWWP2B	protein_coding	PWWP domain containing 2B [Source:HGNC Symbol;Acc:HGNC:25150]	20695	0.414773	0.0918235	0.0542604	2.04248	0.953326	2.09181
ENSG00000137872	3.58465	5.18088	105.007	1.21719e-24	3.1394e-23	SEMA6D	protein_coding	sema domain, transmembrane domain (TM), and cytoplasmic domain, (semaphorin) 6D [Source:HGNC Symbol;Acc:HGNC:16770]	590122	0.00931497	0.00801462	0.010978	0.113601	0.127978	0.097892
ENSG00000090776	3.58299	5.59821	93.5298	4.00129e-22	8.71486e-21	EFNB1	protein_coding	ephrin-B1 [Source:HGNC Symbol;Acc:HGNC:3226]	13150	0.810316	0.581246	0.361278	5.38931	8.44161	6.47065
ENSG00000073670	3.5772	4.54147	61.1671	5.24291e-15	6.17152e-14	ADAM11	protein_coding	ADAM metallopeptidase domain 11 [Source:HGNC Symbol;Acc:HGNC:189]	22815	0.257617	0.120309	0.106009	1.40431	2.72847	1.47579
ENSG00000185522	3.57463	1.25184	28.5496	9.13264e-08	4.77183e-07	LMNTD2	protein_coding	lamin tail domain containing 2 [Source:HGNC Symbol;Acc:HGNC:28561]	5924	0.206996	0.0142568	0.0218716	0.977329	0.209603	0.925627
ENSG00000114455	3.56848	0.481476	34.0693	5.31843e-09	3.27838e-08	HHLA2	protein_coding	HERV-H LTR-associating 2 [Source:HGNC Symbol;Acc:HGNC:4905]	81795	0.00155087	0.00103255	0.00528017	0.0186271	0.0347465	0.0341073
ENSG00000129467	3.56514	1.83108	45.3691	1.63193e-11	1.37947e-10	ADCY4	protein_coding	adenylate cyclase 4 [Source:HGNC Symbol;Acc:HGNC:235]	16744	0.0429309	0.0226981	0.0283732	0.389974	0.500974	0.249923
ENSG00000002330	3.56473	4.22175	22.6394	1.95434e-06	8.35485e-06	BAD	protein_coding	BCL2-associated agonist of cell death [Source:HGNC Symbol;Acc:HGNC:936]	14874	1.05185	0.136276	0.034844	2.25062	1.86811	2.1505
ENSG00000142694	3.5642	2.17967	17.9515	2.2661e-05	8.05792e-05	EVA1B	protein_coding	eva-1 homolog B (C. elegans) [Source:HGNC Symbol;Acc:HGNC:25558]	2123	2.21082	0.119346	0.0610304	4.14196	2.43048	3.62507
ENSG00000171016	3.56261	3.73279	66.6011	3.324e-16	4.38693e-15	PYGO1	protein_coding	pygopus family PHD finger 1 [Source:HGNC Symbol;Acc:HGNC:30256]	50057	0.0346337	0.0371189	0.0457284	0.381772	0.725975	0.353614
ENSG00000227060	3.56241	0.706436	41.3821	1.25199e-10	9.58262e-10	LINC00629	lincRNA	long intergenic non-protein coding RNA 629 [Source:HGNC Symbol;Acc:HGNC:44262]	9950	0.0127491	0.0297086	0.0303843	0.271252	0.285637	0.299719
ENSG00000275023	3.56212	5.43613	100.27	1.32964e-23	3.20317e-22	MLLT6	protein_coding	myeloid/lymphoid or mixed-lineage leukemia (trithorax homolog, Drosophila); translocated to, 6 [Source:HGNC Symbol;Acc:HGNC:7138]	24261	0.404352	0.222796	0.233205	3.03596	3.56899	3.21778
ENSG00000131188	3.56176	2.23288	14.0754	0.000175626	0.000523784	PRR7	protein_coding	proline rich 7 (synaptic) [Source:HGNC Symbol;Acc:HGNC:28130]	9841	0.545688	0.0128733	0.0087774	0.942203	0.182253	1.14373
ENSG00000163377	3.56089	5.81644	72.2473	1.89847e-17	2.81251e-16	FAM19A4	protein_coding	family with sequence similarity 19 (chemokine (C-C motif)-like), member A4 [Source:HGNC Symbol;Acc:HGNC:21591]	200844	0.0387381	0.0384768	0.0367716	0.578271	0.188906	0.800854
ENSG00000147082	3.56042	0.460071	40.1996	2.293e-10	1.68976e-09	CCNB3	protein_coding	cyclin B3 [Source:HGNC Symbol;Acc:HGNC:18709]	149197	0.00141706	0.00169824	0.000868432	0.0169228	0.0159052	0.0148301
ENSG00000149599	3.55982	3.2363	44.4232	2.64532e-11	2.18841e-10	DUSP15	protein_coding	dual specificity phosphatase 15 [Source:HGNC Symbol;Acc:HGNC:16236]	23110	0.153695	0.0328912	0.0429836	0.708259	0.619681	0.867925
ENSG00000171132	3.55717	3.26755	70.3961	4.85147e-17	6.91232e-16	PRKCE	protein_coding	protein kinase C, epsilon [Source:HGNC Symbol;Acc:HGNC:9401]	536645	0.0026002	0.00275415	0.00297776	0.0312304	0.0336273	0.0334324
ENSG00000174945	3.55493	0.809103	43.9913	3.29843e-11	2.69755e-10	AMZ1	protein_coding	archaelysin family metallopeptidase 1 [Source:HGNC Symbol;Acc:HGNC:22231]	95978	0.00220282	0.00263989	0.00314993	0.0258528	0.0293244	0.0410949
ENSG00000143847	3.54612	5.9018	113.31	1.8453e-26	5.45448e-25	PPFIA4	protein_coding	protein tyrosine phosphatase, receptor type, f polypeptide (PTPRF), interacting protein (liprin), alpha 4 [Source:HGNC Symbol;Acc:HGNC:9248]	52242	0.17402	0.20774	0.147982	1.68737	1.80373	2.83673
ENSG00000101210	3.54544	7.67866	49.4697	2.01457e-12	1.8683e-11	EEF1A2	protein_coding	eukaryotic translation elongation factor 1 alpha 2 [Source:HGNC Symbol;Acc:HGNC:3192]	11302	6.05345	2.79482	1.03559	30.8133	22.5003	45.5338
ENSG00000114923	3.54105	5.35429	59.1909	1.43092e-14	1.63075e-13	SLC4A3	protein_coding	solute carrier family 4 (anion exchanger), member 3 [Source:HGNC Symbol;Acc:HGNC:11029]	14653	0.981143	0.37753	0.20927	4.77709	4.54393	5.82664
ENSG00000228878	3.54095	1.31724	43.8338	3.57471e-11	2.91199e-10	SEPT7-AS1	lincRNA	SEPT7 antisense RNA 1 (head to head) [Source:HGNC Symbol;Acc:HGNC:51153]	48760	0.00607036	0.00779446	0.0088575	0.103562	0.101861	0.0660933
ENSG00000130511	3.53964	4.4722	40.131	2.37488e-10	1.74871e-09	SSBP4	protein_coding	single stranded DNA binding protein 4 [Source:HGNC Symbol;Acc:HGNC:15676]	15698	0.79731	0.131813	0.0825376	2.9034	1.79993	2.7393
ENSG00000100197	3.53708	0.252494	39.1865	3.85192e-10	2.74829e-09	CYP2D6	protein_coding	cytochrome P450, family 2, subfamily D, polypeptide 6 [Source:HGNC Symbol;Acc:HGNC:2625]	4407	0.0383793	0.0479109	0.0294004	0.503769	0.500896	0.371092
ENSG00000197705	3.53489	5.20512	71.2497	3.1476e-17	4.56855e-16	KLHL14	protein_coding	kelch-like family member 14 [Source:HGNC Symbol;Acc:HGNC:29266]	100391	0.0438045	0.0534215	0.0619502	1.03462	0.322407	0.684674
ENSG00000272970	3.53475	1.61375	36.063	1.91038e-09	1.25133e-08	RP11-329B9.4	lincRNA		4874	0.208212	0.0779765	0.0354445	1.31291	0.730306	1.31254
ENSG00000131759	3.53154	5.47174	53.201	3.01111e-13	3.05574e-12	RARA	protein_coding	retinoic acid receptor, alpha [Source:HGNC Symbol;Acc:HGNC:9864]	48451	0.343853	0.123763	0.0641807	1.53278	1.45395	1.96665
ENSG00000151726	3.53131	6.62465	173.394	1.34227e-39	7.96043e-38	ACSL1	protein_coding	acyl-CoA synthetase long-chain family member 1 [Source:HGNC Symbol;Acc:HGNC:3569]	71223	0.235695	0.182615	0.241345	2.50409	2.13158	3.01069
ENSG00000151062	3.5255	0.908418	41.3297	1.28599e-10	9.82268e-10	CACNA2D4	protein_coding	calcium channel, voltage-dependent, alpha 2/delta subunit 4 [Source:HGNC Symbol;Acc:HGNC:20202]	126879	0.00233286	0.00199696	0.00204238	0.0192133	0.0363185	0.0216088
ENSG00000184451	3.52488	1.37989	39.3677	3.51059e-10	2.51826e-09	CCR10	protein_coding	chemokine (C-C motif) receptor 10 [Source:HGNC Symbol;Acc:HGNC:4474]	5028	0.109327	0.0839869	0.0429487	0.891756	0.664035	1.22451
ENSG00000159216	3.52402	2.01015	45.881	1.25656e-11	1.07142e-10	RUNX1	protein_coding	runt-related transcription factor 1 [Source:HGNC Symbol;Acc:HGNC:10471]	1216866	0.000451732	0.000347028	0.000674351	0.00908647	0.00303853	0.00592918
ENSG00000232104	3.52234	1.28406	44.0009	3.28223e-11	2.68549e-10	RFX3-AS1	lincRNA	RFX3 antisense RNA 1 [Source:HGNC Symbol;Acc:HGNC:51197]	165091	0.00230515	0.00332527	0.00130804	0.0266319	0.0275779	0.0238911
ENSG00000251364	3.52201	2.58122	56.3903	5.94235e-14	6.42243e-13	CTD-2516F10.2	antisense		85249	0.0163683	0.00891641	0.0086126	0.14349	0.133678	0.103254
ENSG00000143195	3.51835	4.35826	84.631	3.5959e-20	6.63655e-19	ILDR2	protein_coding	immunoglobulin-like domain containing receptor 2 [Source:HGNC Symbol;Acc:HGNC:18131]	79771	0.0492967	0.0280568	0.0406061	0.630291	0.243862	0.545695
ENSG00000105963	3.51728	0.977841	18.4666	1.72911e-05	6.28897e-05	ADAP1	protein_coding	ArfGAP with dual PH domains 1 [Source:HGNC Symbol;Acc:HGNC:16486]	57506	0.024265	0.00146867	0.00150208	0.0552604	0.0369469	0.078625
ENSG00000076641	3.51693	2.44806	54.5808	1.49188e-13	1.56253e-12	PAG1	protein_coding	phosphoprotein membrane anchor with glycosphingolipid microdomains 1 [Source:HGNC Symbol;Acc:HGNC:30043]	144258	0.00527609	0.00468368	0.00808349	0.0555242	0.0744064	0.075022
ENSG00000148180	3.51576	7.78648	121.147	3.54857e-28	1.1573e-26	GSN	protein_coding	gelsolin [Source:HGNC Symbol;Acc:HGNC:4620]	125049	0.281673	0.368765	0.210335	3.08918	2.70461	3.93497
ENSG00000135678	3.5157	3.82354	71.9595	2.19657e-17	3.22591e-16	CPM	protein_coding	carboxypeptidase M [Source:HGNC Symbol;Acc:HGNC:2311]	129373	0.0196104	0.0133828	0.0193624	0.158819	0.21243	0.228653
ENSG00000134533	3.51324	1.30492	39.9024	2.66972e-10	1.94658e-09	RERG	protein_coding	RAS-like, estrogen-regulated, growth inhibitor [Source:HGNC Symbol;Acc:HGNC:15980]	240892	0.000877662	0.00192831	0.00143431	0.0117461	0.0329891	0.00918505
ENSG00000168772	3.51218	4.92153	105.255	1.07377e-24	2.77717e-23	CXXC4	protein_coding	CXXC finger protein 4 [Source:HGNC Symbol;Acc:HGNC:24593]	26589	0.208329	0.138173	0.203041	2.35921	1.58778	2.32459
ENSG00000008513	3.51066	6.60186	166.682	3.92598e-38	2.16943e-36	ST3GAL1	protein_coding	ST3 beta-galactoside alpha-2,3-sialyltransferase 1 [Source:HGNC Symbol;Acc:HGNC:10862]	117092	0.136143	0.122619	0.142375	1.49341	1.63001	1.44762
ENSG00000172901	3.51006	0.191915	33.6209	6.69691e-09	4.06751e-08	AQPEP	protein_coding	Aminopeptidase Q [Source:UniProtKB/Swiss-Prot;Acc:Q6Q4G3]	65165	0.00194664	0.00324013	0.0019883	0.0207086	0.0199014	0.0509308
ENSG00000213213	3.50944	1.65232	38.9173	4.42142e-10	3.12588e-09	CCDC183	protein_coding	coiled-coil domain containing 183 [Source:HGNC Symbol;Acc:HGNC:28236]	11391	0.0742417	0.0444863	0.0189576	0.443303	0.518385	0.506717
ENSG00000146674	3.50664	7.19978	128.954	6.94144e-30	2.52962e-28	IGFBP3	protein_coding	insulin-like growth factor binding protein 3 [Source:HGNC Symbol;Acc:HGNC:5472]	9629	2.4372	2.36821	2.09913	24.571	43.2452	16.8043
ENSG00000225138	3.50449	4.3876	35.2882	2.84357e-09	1.81844e-08	CTD-2228K2.7	processed_transcript		7648	1.43196	0.32577	0.152472	4.68442	4.21401	5.54711
ENSG00000145287	3.50291	2.02568	45.119	1.85422e-11	1.55958e-10	PLAC8	protein_coding	placenta-specific 8 [Source:HGNC Symbol;Acc:HGNC:19254]	47027	0.0152856	0.0161634	0.00918391	0.136074	0.132019	0.200473
ENSG00000138449	3.50152	5.12963	107.491	3.47409e-25	9.36245e-24	SLC40A1	protein_coding	solute carrier family 40 (iron-regulated transporter), member 1 [Source:HGNC Symbol;Acc:HGNC:10909]	23179	0.260868	0.185829	0.296263	2.77577	2.52849	2.99238
ENSG00000010327	3.49901	2.83313	32.3125	1.31265e-08	7.6906e-08	STAB1	protein_coding	stabilin 1 [Source:HGNC Symbol;Acc:HGNC:18628]	29157	0.0957152	0.0304147	0.0148126	0.315024	0.670025	0.315091
ENSG00000130433	3.49108	4.88133	86.9374	1.12009e-20	2.14591e-19	CACNG6	protein_coding	calcium channel, voltage-dependent, gamma subunit 6 [Source:HGNC Symbol;Acc:HGNC:13625]	20381	0.319503	0.188548	0.184361	3.18675	1.55153	3.22618
ENSG00000158458	3.48562	1.96465	45.3367	1.65914e-11	1.40057e-10	NRG2	protein_coding	neuregulin 2 [Source:HGNC Symbol;Acc:HGNC:7998]	196520	0.00408815	0.00429764	0.00153839	0.0407582	0.0334173	0.0323082
ENSG00000227855	3.48468	3.05145	51.1354	8.62086e-13	8.37442e-12	DPY19L2P3	transcribed_unprocessed_pseudogene	DPY19L2 pseudogene 3 [Source:HGNC Symbol;Acc:HGNC:22367]	92367	0.0146492	0.0192017	0.00981923	0.164951	0.121883	0.203093
ENSG00000070031	3.48364	1.08021	20.7519	5.22786e-06	2.0842e-05	SCT	protein_coding	secretin [Source:HGNC Symbol;Acc:HGNC:10607]	712	2.19736	0.17793	0.060659	6.54196	2.71281	5.53962
ENSG00000243444	3.48355	2.5142	52.0994	5.27613e-13	5.25131e-12	PALM2	protein_coding	paralemmin 2 [Source:HGNC Symbol;Acc:HGNC:15845]	305915	0.00234978	0.00234669	0.00437659	0.0418361	0.0227301	0.0369499
ENSG00000162461	3.48321	-0.162509	31.2799	2.23386e-08	1.26287e-07	SLC25A34	protein_coding	solute carrier family 25, member 34 [Source:HGNC Symbol;Acc:HGNC:27653]	4991	0.00847212	0.0253829	0.0432671	0.296548	0.359357	0.22166
ENSG00000168056	3.48249	4.53791	57.1304	4.07859e-14	4.48621e-13	LTBP3	protein_coding	latent transforming growth factor beta binding protein 3 [Source:HGNC Symbol;Acc:HGNC:6716]	20370	0.437997	0.157554	0.0805689	2.40204	1.70408	2.03546
ENSG00000203685	3.48239	3.50488	56.6723	5.14831e-14	5.59672e-13	C1orf95	protein_coding	chromosome 1 open reading frame 95 [Source:HGNC Symbol;Acc:HGNC:30491]	60414	0.0293962	0.0272605	0.0271657	0.337219	0.170362	0.530253
ENSG00000106069	3.48229	4.54821	91.9476	8.90018e-22	1.87276e-20	CHN2	protein_coding	chimerin 2 [Source:HGNC Symbol;Acc:HGNC:1944]	392054	0.00981466	0.00990944	0.00947387	0.116142	0.0983925	0.112995
ENSG00000150347	3.47761	2.60332	56.6035	5.33162e-14	5.79261e-13	ARID5B	protein_coding	AT rich interactive domain 5B (MRF1-like) [Source:HGNC Symbol;Acc:HGNC:17362]	195644	0.00475484	0.00496442	0.00507734	0.0431658	0.0693904	0.0558092
ENSG00000107796	3.47365	4.98104	67.8026	1.8071e-16	2.45275e-15	ACTA2	protein_coding	actin, alpha 2, smooth muscle, aorta [Source:HGNC Symbol;Acc:HGNC:130]	56316	0.0600673	0.10123	0.0973973	0.997154	1.59289	0.502217
ENSG00000154678	3.47346	1.84979	41.0691	1.4694e-10	1.11142e-09	PDE1C	protein_coding	phosphodiesterase 1C, calmodulin-dependent 70kDa [Source:HGNC Symbol;Acc:HGNC:8776]	548150	0.00107996	0.000770385	0.00110307	0.00976809	0.0177695	0.00763424
ENSG00000074416	3.47234	1.62635	40.5009	1.9653e-10	1.45866e-09	MGLL	protein_coding	monoglyceride lipase [Source:HGNC Symbol;Acc:HGNC:17038]	134188	0.00535692	0.00377637	0.00193113	0.0515807	0.0259094	0.0462405
ENSG00000164932	3.47105	4.84014	82.0461	1.32949e-19	2.34227e-18	CTHRC1	protein_coding	collagen triple helix repeat containing 1 [Source:HGNC Symbol;Acc:HGNC:18831]	11482	0.272517	0.489149	0.485229	4.73153	5.48161	3.45188
ENSG00000134240	3.46201	3.10729	54.3026	1.71876e-13	1.78609e-12	HMGCS2	protein_coding	3-hydroxy-3-methylglutaryl-CoA synthase 2 (mitochondrial) [Source:HGNC Symbol;Acc:HGNC:5008]	20909	0.0485353	0.0585695	0.092951	0.535062	1.07158	0.632624
ENSG00000101230	3.46011	2.17791	50.1332	1.43655e-12	1.36209e-11	ISM1	protein_coding	isthmin 1, angiogenesis inhibitor [Source:HGNC Symbol;Acc:HGNC:16213]	78880	0.00964907	0.00963635	0.00766542	0.0916105	0.144822	0.071955
ENSG00000165495	3.45435	3.78648	74.3097	6.67763e-18	1.02769e-16	PKNOX2	protein_coding	PBX/knotted 1 homeobox 2 [Source:HGNC Symbol;Acc:HGNC:16714]	268702	0.00802563	0.00974379	0.00723297	0.0732271	0.127336	0.0800171
ENSG00000106211	3.45429	7.20285	41.5269	1.16261e-10	8.97602e-10	HSPB1	protein_coding	heat shock 27kDa protein 1 [Source:HGNC Symbol;Acc:HGNC:5246]	1751	47.8869	10.322	4.04513	175.469	95.9377	170.919
ENSG00000063660	3.4511	6.80756	44.8158	2.16473e-11	1.81095e-10	GPC1	protein_coding	glypican 1 [Source:HGNC Symbol;Acc:HGNC:4449]	32407	1.78495	0.437832	0.227894	5.60683	5.76521	6.90028
ENSG00000269176	3.45021	0.423396	36.9141	1.2345e-09	8.27828e-09	RP11-727F15.12	antisense		762	0.166474	0.221673	0.45343	3.08491	2.57101	3.40867
ENSG00000183458	3.4479	0.402102	10.1284	0.00146005	0.00353564	RP11-958N24.1	transcribed_unprocessed_pseudogene		24157	0.0787679	0	0.00178785	0.0846952	0.0685345	0.0736724
ENSG00000078018	3.4452	2.56836	50.0986	1.46209e-12	1.38278e-11	MAP2	protein_coding	microtubule-associated protein 2 [Source:HGNC Symbol;Acc:HGNC:6839]	310060	0.002182	0.00381346	0.00348232	0.0419788	0.0328384	0.0286994
ENSG00000167588	3.44282	2.06878	40.9835	1.53516e-10	1.15834e-09	GPD1	protein_coding	glycerol-3-phosphate dehydrogenase 1 (soluble) [Source:HGNC Symbol;Acc:HGNC:4455]	7500	0.0902066	0.0788268	0.0748612	0.586225	1.74021	0.679815
ENSG00000104881	3.4423	5.92373	73.6185	9.47709e-18	1.43832e-16	PPP1R13L	protein_coding	protein phosphatase 1, regulatory subunit 13 like [Source:HGNC Symbol;Acc:HGNC:18838]	26715	0.598296	0.281366	0.2425	4.03948	2.16076	6.29812
ENSG00000196337	3.44084	0.610124	39.2103	3.80534e-10	2.7161e-09	CGB7	protein_coding	chorionic gonadotropin, beta polypeptide 7 [Source:HGNC Symbol;Acc:HGNC:16451]	4585	0.0737786	0.0460508	0.0376787	0.683593	0.433305	0.618955
ENSG00000151967	3.43997	2.98668	60.3825	7.81035e-15	9.09027e-14	SCHIP1	protein_coding	schwannomin interacting protein 1 [Source:HGNC Symbol;Acc:HGNC:15678]	57499	0.0286803	0.0220327	0.0187782	0.252866	0.252421	0.242596
ENSG00000204882	3.43921	0.460929	17.9745	2.2388e-05	7.97453e-05	GPR20	protein_coding	G protein-coupled receptor 20 [Source:HGNC Symbol;Acc:HGNC:4475]	10767	0.0667627	0.00784408	0.00401125	0.153636	0.343408	0.125086
ENSG00000127928	3.43857	-0.0762415	34.8259	3.6055e-09	2.27444e-08	GNGT1	protein_coding	guanine nucleotide binding protein (G protein), gamma transducing activity polypeptide 1 [Source:HGNC Symbol;Acc:HGNC:4411]	319692	0.000529064	0.000264183	0.000540385	0.00408501	0.00474714	0.00601831
ENSG00000175602	3.43707	4.09344	15.4074	8.66498e-05	0.000275875	CCDC85B	protein_coding	coiled-coil domain containing 85B [Source:HGNC Symbol;Acc:HGNC:24926]	1523	14.2984	0.665454	0.170148	24.9528	6.46799	20.4654
ENSG00000075426	3.43706	4.48097	74.4211	6.31093e-18	9.72061e-17	FOSL2	protein_coding	FOS-like antigen 2 [Source:HGNC Symbol;Acc:HGNC:3798]	24864	0.212578	0.129077	0.121591	1.38662	1.74011	1.7759
ENSG00000007216	3.43527	1.05287	32.3884	1.26237e-08	7.4087e-08	SLC13A2	protein_coding	solute carrier family 13 (sodium-dependent dicarboxylate transporter), member 2 [Source:HGNC Symbol;Acc:HGNC:10917]	24488	0.0241743	0.0103468	0.00705475	0.124437	0.108173	0.216066
ENSG00000144476	3.43188	4.25335	63.1861	1.88075e-15	2.31177e-14	ACKR3	protein_coding	atypical chemokine receptor 3 [Source:HGNC Symbol;Acc:HGNC:23692]	14571	0.235058	0.173888	0.210448	1.98971	3.68325	1.5086
ENSG00000074660	3.43182	2.92159	31.6925	1.80616e-08	1.0349e-07	SCARF1	protein_coding	scavenger receptor class F, member 1 [Source:HGNC Symbol;Acc:HGNC:16820]	11889	0.270301	0.0994534	0.0326943	0.871437	1.61302	0.877931
ENSG00000154175	3.43094	1.9354	39.1353	3.95431e-10	2.81703e-09	ABI3BP	protein_coding	ABI family, member 3 (NESH) binding protein [Source:HGNC Symbol;Acc:HGNC:17265]	244359	0.0020765	0.00190095	0.00335815	0.0204868	0.0430227	0.0200779
ENSG00000183914	3.43011	2.46198	51.8355	6.03501e-13	5.96201e-12	DNAH2	protein_coding	dynein, axonemal, heavy chain 2 [Source:HGNC Symbol;Acc:HGNC:2948]	116390	0.00690268	0.0090705	0.00630824	0.0647045	0.133947	0.0566175
ENSG00000019186	3.42768	-0.308862	30.6864	3.03282e-08	1.68237e-07	CYP24A1	protein_coding	cytochrome P450, family 24, subfamily A, polypeptide 1 [Source:HGNC Symbol;Acc:HGNC:2602]	20524	0.00412048	0.00411505	0.0084173	0.0509042	0.0887325	0.0492157
ENSG00000270419	3.42664	0.52552	31.0147	2.56079e-08	1.43463e-07	CAHM	lincRNA	colon adenocarcinoma hypermethylated (non-protein coding) [Source:HGNC Symbol;Acc:HGNC:42860]	895	0.425206	0.188731	0.144768	1.89691	2.89805	3.4933
ENSG00000231999	3.42542	0.825844	34.5467	4.16139e-09	2.60394e-08	FLJ27354	antisense	uncharacterized LOC400761 [Source:EntrezGene;Acc:400761]	49653	0.0110708	0.00170095	0.00608874	0.0613701	0.0505704	0.0736231
ENSG00000198870	3.4254	1.17768	32.5982	1.1332e-08	6.68224e-08	STKLD1	protein_coding	serine/threonine kinase-like domain containing 1 [Source:HGNC Symbol;Acc:HGNC:28669]	29729	0.0270242	0.00710226	0.00726381	0.122999	0.149433	0.122964
ENSG00000127863	3.42321	4.91486	70.5648	4.45394e-17	6.36541e-16	TNFRSF19	protein_coding	tumor necrosis factor receptor superfamily, member 19 [Source:HGNC Symbol;Acc:HGNC:11915]	105734	0.0463899	0.0379416	0.0543265	0.458643	0.767244	0.340277
ENSG00000175564	3.42216	0.216854	36.613	1.44068e-09	9.59525e-09	UCP3	protein_coding	uncoupling protein 3 (mitochondrial, proton carrier) [Source:HGNC Symbol;Acc:HGNC:12519]	9154	0.0277153	0.00922627	0.0235903	0.256795	0.183874	0.204927
ENSG00000279161	3.42155	0.580087	33.6971	6.43972e-09	3.92538e-08	CTB-12A17.2	TEC		2351	0.107914	0.053886	0.128594	0.833228	1.51404	0.900215
ENSG00000135077	3.4209	0.278322	33.9908	5.53738e-09	3.40545e-08	HAVCR2	protein_coding	hepatitis A virus cellular receptor 2 [Source:HGNC Symbol;Acc:HGNC:18437]	57037	0.00518945	0.00444224	0.000757213	0.0381608	0.0401534	0.0286727
ENSG00000166819	3.42053	0.12448	34.8435	3.57304e-09	2.25703e-08	PLIN1	protein_coding	perilipin 1 [Source:HGNC Symbol;Acc:HGNC:9076]	15062	0.0168441	0.0112146	0.00573485	0.121387	0.113582	0.130932
ENSG00000152763	3.41788	1.41915	45.3395	1.65677e-11	1.3992e-10	WDR78	protein_coding	WD repeat domain 78 [Source:HGNC Symbol;Acc:HGNC:26252]	112002	0.00415285	0.00452442	0.00308489	0.0470288	0.042128	0.0373628
ENSG00000138119	3.41686	5.53168	49.1513	2.36961e-12	2.18884e-11	MYOF	protein_coding	myoferlin [Source:HGNC Symbol;Acc:HGNC:3656]	175888	0.0187516	0.0535397	0.0677716	0.661804	0.292422	0.481307
ENSG00000148584	3.41478	2.01097	43.3566	4.56191e-11	3.68076e-10	A1CF	protein_coding	APOBEC1 complementation factor [Source:HGNC Symbol;Acc:HGNC:24086]	86266	0.00686228	0.00685323	0.00801042	0.0474343	0.126025	0.0769459
ENSG00000225950	3.41471	2.71869	28.9126	7.57169e-08	3.9932e-07	NTF4	protein_coding	neurotrophin 4 [Source:HGNC Symbol;Acc:HGNC:8024]	9283	0.314297	0.109177	0.027915	1.41619	0.81742	1.52337
ENSG00000164684	3.40828	6.13236	133.951	5.59907e-31	2.16185e-29	ZNF704	protein_coding	zinc finger protein 704 [Source:HGNC Symbol;Acc:HGNC:32291]	246330	0.0446309	0.0514293	0.0499692	0.609862	0.460725	0.489925
ENSG00000186510	3.40807	1.77288	42.7963	6.07458e-11	4.83009e-10	CLCNKA	protein_coding	chloride channel, voltage-sensitive Ka [Source:HGNC Symbol;Acc:HGNC:2026]	15175	0.0529425	0.025045	0.036999	0.358579	0.398214	0.443757
ENSG00000118271	3.40664	6.14364	122.202	2.08513e-28	6.99628e-27	TTR	protein_coding	transthyretin [Source:HGNC Symbol;Acc:HGNC:12405]	7295	1.36794	1.24457	2.51616	12.8297	19.2906	20.8225
ENSG00000178803	3.40508	0.657172	35.5685	2.4624e-09	1.58998e-08	ADORA2A-AS1	antisense	ADORA2A antisense RNA 1 [Source:HGNC Symbol;Acc:HGNC:37122]	65868	0.00577761	0.00448777	0.00131139	0.0350272	0.0603238	0.026289
ENSG00000241697	3.40463	1.92361	13.8039	0.00020291	0.00059669	TMEFF1	protein_coding	transmembrane protein with EGF-like and two follistatin-like domains 1 [Source:HGNC Symbol;Acc:HGNC:11866]	104523	0.0412637	0.000404013	0.00123961	0.0749661	0.00712775	0.0901966
ENSG00000156860	3.4014	5.64534	67.3842	2.23437e-16	2.99557e-15	FBRS	protein_coding	fibrosin [Source:HGNC Symbol;Acc:HGNC:20442]	12383	1.43418	0.64453	0.334827	7.57575	6.41752	7.80369
ENSG00000142494	3.3981	4.93654	82.9123	8.57761e-20	1.53589e-18	SLC47A1	protein_coding	solute carrier family 47 (multidrug and toxin extrusion), member 1 [Source:HGNC Symbol;Acc:HGNC:25588]	83649	0.0808796	0.0519976	0.0567946	0.567764	0.836215	0.595149
ENSG00000171223	3.39757	4.22505	15.1073	0.000101569	0.00031901	JUNB	protein_coding	jun B proto-oncogene [Source:HGNC Symbol;Acc:HGNC:6205]	1819	10.4374	1.09112	0.237434	15.9145	11.2709	22.5031
ENSG00000128268	3.39746	5.35255	106.329	6.24546e-25	1.65203e-23	MGAT3	protein_coding	mannosyl (beta-1,4-)-glycoprotein beta-1,4-N-acetylglucosaminyltransferase [Source:HGNC Symbol;Acc:HGNC:7046]	34850	0.265718	0.189029	0.163586	2.25715	2.01109	2.13242
ENSG00000181804	3.39665	1.04038	37.9439	7.28087e-10	5.00681e-09	SLC9A9	protein_coding	solute carrier family 9, subfamily A (NHE9, cation proton antiporter 9), member 9 [Source:HGNC Symbol;Acc:HGNC:20653]	583309	0.000289962	0.000796344	0.000666375	0.00619418	0.00752141	0.0046178
ENSG00000225968	3.39639	4.93976	41.4288	1.22246e-10	9.37202e-10	ELFN1	protein_coding	extracellular leucine-rich repeat and fibronectin type III domain containing 1 [Source:HGNC Symbol;Acc:HGNC:33154]	59835	0.257939	0.0614004	0.0339248	0.985798	0.614718	1.11659
ENSG00000228544	3.39572	0.309537	21.7269	3.14353e-06	1.30318e-05	CCDC183-AS1	antisense	CCDC183 antisense RNA 1 [Source:HGNC Symbol;Acc:HGNC:44105]	4921	0.094519	0.0171626	0.017553	0.256536	0.594365	0.400753
ENSG00000106034	3.3938	2.75431	28.8813	7.69541e-08	4.05616e-07	CPED1	protein_coding	cadherin-like and PC-esterase domain containing 1 [Source:HGNC Symbol;Acc:HGNC:26159]	308767	0.00232808	0.00218825	0.00265765	0.0136756	0.093387	0.013553
ENSG00000005243	3.39287	1.64407	41.9206	9.50579e-11	7.40656e-10	COPZ2	protein_coding	coatomer protein complex, subunit zeta 2 [Source:HGNC Symbol;Acc:HGNC:19356]	11863	0.0427727	0.0355969	0.0509693	0.421995	0.609407	0.364917
ENSG00000176428	3.39162	3.1979	27.9863	1.22179e-07	6.27821e-07	VPS37D	protein_coding	vacuolar protein sorting 37 homolog D (S. cerevisiae) [Source:HGNC Symbol;Acc:HGNC:18287]	4287	1.26251	0.25611	0.110819	3.79771	2.97365	4.33092
ENSG00000171368	3.39127	3.9842	50.0701	1.48353e-12	1.40163e-11	TPPP	protein_coding	tubulin polymerization promoting protein [Source:HGNC Symbol;Acc:HGNC:24164]	33533	0.168971	0.0579285	0.0515184	0.784095	0.798179	0.955318
ENSG00000152128	3.39107	4.33265	76.998	1.71127e-18	2.76147e-17	TMEM163	protein_coding	transmembrane protein 163 [Source:HGNC Symbol;Acc:HGNC:25380]	263241	0.0141354	0.0118709	0.0131254	0.114104	0.176204	0.127358
ENSG00000168961	3.39029	0.99579	24.8719	6.12689e-07	2.81369e-06	LGALS9	protein_coding	lectin, galactoside-binding, soluble, 9 [Source:HGNC Symbol;Acc:HGNC:6570]	19762	0.0320952	0.0213686	0.00218547	0.118951	0.210837	0.18985
ENSG00000183654	3.38984	1.55699	39.7868	2.8325e-10	2.05801e-09	MARCH11	protein_coding	membrane-associated ring finger (C3HC4) 11 [Source:HGNC Symbol;Acc:HGNC:33609]	113623	0.00707078	0.00260159	0.00342098	0.0494228	0.0242848	0.0651929
ENSG00000117148	3.38966	0.310045	34.5706	4.11069e-09	2.57568e-08	ACTL8	protein_coding	actin-like 8 [Source:HGNC Symbol;Acc:HGNC:24018]	71750	0.00235732	0.00411987	0.00180582	0.0297289	0.0257664	0.0328489
ENSG00000171462	3.3883	1.00056	27.4015	1.65306e-07	8.32206e-07	DLK2	protein_coding	delta-like 2 homolog (Drosophila) [Source:HGNC Symbol;Acc:HGNC:21113]	6280	0.074065	0.0201729	0.0550181	0.291135	0.812855	0.551466
ENSG00000116032	3.38468	1.56433	22.8173	1.78159e-06	7.66385e-06	GRIN3B	protein_coding	glutamate receptor, ionotropic, N-methyl-D-aspartate 3B [Source:HGNC Symbol;Acc:HGNC:16768]	9313	0.181614	0.0226719	0.0185501	0.542216	0.293323	0.805714
ENSG00000213626	3.3835	8.71865	142.798	6.50797e-33	2.86505e-31	LBH	protein_coding	limb bud and heart development [Source:HGNC Symbol;Acc:HGNC:29532]	92199	0.825976	0.846414	0.728415	8.16816	8.30586	8.53499
ENSG00000152256	3.3816	8.48097	115.852	5.1216e-27	1.57124e-25	PDK1	protein_coding	pyruvate dehydrogenase kinase, isozyme 1 [Source:HGNC Symbol;Acc:HGNC:8809]	53296	0.802114	1.51416	1.29901	12.4642	10.6405	13.4943
ENSG00000135447	3.37933	6.522	138.98	4.45019e-32	1.87069e-30	PPP1R1A	protein_coding	protein phosphatase 1, regulatory (inhibitor) subunit 1A [Source:HGNC Symbol;Acc:HGNC:9286]	13272	1.7045	1.0309	0.992518	13.3986	11.0481	13.3334
ENSG00000109819	3.37821	4.76406	87.9684	6.65086e-21	1.2996e-19	PPARGC1A	protein_coding	peroxisome proliferator-activated receptor gamma, coactivator 1 alpha [Source:HGNC Symbol;Acc:HGNC:9237]	149048	0.0365968	0.0249324	0.0350618	0.332661	0.340637	0.320134
ENSG00000173531	3.37778	3.17879	38.042	6.92372e-10	4.77709e-09	MST1	protein_coding	macrophage stimulating 1 (hepatocyte growth factor-like) [Source:HGNC Symbol;Acc:HGNC:7380]	5554	0.456799	0.273718	0.147748	1.74001	3.81057	3.23901
ENSG00000279118	3.37719	1.12313	40.2448	2.24046e-10	1.65235e-09	RP11-517I3.2	TEC		2325	0.218242	0.145303	0.111456	1.6102	1.72086	1.5723
ENSG00000154553	3.37386	4.85646	70.6461	4.27414e-17	6.12254e-16	PDLIM3	protein_coding	PDZ and LIM domain 3 [Source:HGNC Symbol;Acc:HGNC:20767]	34952	0.218971	0.102696	0.127274	1.31646	1.86944	1.31975
ENSG00000103260	3.37341	3.76391	28.7809	8.10454e-08	4.25614e-07	METRN	protein_coding	meteorin, glial cell differentiation regulator [Source:HGNC Symbol;Acc:HGNC:14151]	4540	2.43089	0.251139	0.123669	7.24887	2.72285	5.08547
ENSG00000267365	3.37013	0.0168373	32.9968	9.23114e-09	5.50264e-08	KCNJ2-AS1	antisense	KCNJ2 antisense RNA 1 (head to head) [Source:HGNC Symbol;Acc:HGNC:43720]	2441	0.0519677	0.0864986	0.0530797	0.945175	0.519985	0.630563
ENSG00000245105	3.3693	2.08917	48.6237	3.10104e-12	2.82384e-11	A2M-AS1	antisense	A2M antisense RNA 1 (head to head) [Source:HGNC Symbol;Acc:HGNC:27057]	2883	0.278669	0.263654	0.209729	2.3706	3.29242	2.21898
ENSG00000211448	3.36838	0.812051	29.4488	5.74123e-08	3.06628e-07	DIO2	protein_coding	deiodinase, iodothyronine, type II [Source:HGNC Symbol;Acc:HGNC:2884]	190230	0.000889121	0.00244186	0.00113518	0.0242567	0.00986349	0.0144126
ENSG00000148935	3.36806	1.12739	31.3383	2.16761e-08	1.2284e-07	GAS2	protein_coding	growth arrest-specific 2 [Source:HGNC Symbol;Acc:HGNC:4167]	187413	0.000902485	0.00292921	0.00207404	0.0260149	0.0135453	0.0220722
ENSG00000164619	3.36775	5.355	96.9326	7.17286e-23	1.65518e-21	BMPER	protein_coding	BMP binding endothelial regulator [Source:HGNC Symbol;Acc:HGNC:24154]	250961	0.0267899	0.02137	0.0337307	0.368775	0.15393	0.372403
ENSG00000228252	3.36305	2.37558	47.4926	5.52123e-12	4.91239e-11	COL6A4P2	unitary_pseudogene	collagen, type VI, alpha 4 pseudogene 2 [Source:HGNC Symbol;Acc:HGNC:38501]	60983	0.0187212	0.0131568	0.0120397	0.12492	0.193206	0.138031
ENSG00000165795	3.36279	7.89128	154.503	1.79828e-35	8.67553e-34	NDRG2	protein_coding	NDRG family member 2 [Source:HGNC Symbol;Acc:HGNC:14460]	54109	0.983866	0.695369	0.679258	8.53511	7.34079	8.08232
ENSG00000135046	3.36211	5.48994	48.5911	3.15302e-12	2.86837e-11	ANXA1	protein_coding	annexin A1 [Source:HGNC Symbol;Acc:HGNC:533]	18636	0.201938	0.469056	0.581696	6.44704	2.25945	4.48842
ENSG00000143127	3.36026	1.53189	39.2646	3.70099e-10	2.64771e-09	ITGA10	protein_coding	integrin, alpha 10 [Source:HGNC Symbol;Acc:HGNC:6135]	18981	0.0200495	0.0422709	0.0182031	0.229343	0.257309	0.319299
ENSG00000173210	3.35722	2.9047	57.2943	3.75249e-14	4.13975e-13	ABLIM3	protein_coding	actin binding LIM protein family, member 3 [Source:HGNC Symbol;Acc:HGNC:29132]	119059	0.00958918	0.0109953	0.0119709	0.0895794	0.143228	0.106657
ENSG00000118407	3.35527	6.44607	135.849	2.15252e-31	8.65749e-30	FILIP1	protein_coding	filamin A interacting protein 1 [Source:HGNC Symbol;Acc:HGNC:21015]	201879	0.0858761	0.0819977	0.0620414	0.933039	0.639396	0.786503
ENSG00000109099	3.35343	4.15789	62.2788	2.98119e-15	3.60024e-14	PMP22	protein_coding	peripheral myelin protein 22 [Source:HGNC Symbol;Acc:HGNC:9118]	35549	0.114189	0.071274	0.075325	0.760446	1.29237	0.679239
ENSG00000184702	3.35145	5.62854	95.943	1.18241e-22	2.69179e-21	SEPT5	protein_coding	septin 5 [Source:HGNC Symbol;Acc:HGNC:9164]	10308	1.33728	0.733307	0.611721	9.17676	7.47648	9.41191
ENSG00000170801	3.34984	4.23841	58.4506	2.08464e-14	2.34847e-13	HTRA3	protein_coding	HtrA serine peptidase 3 [Source:HGNC Symbol;Acc:HGNC:30406]	37346	0.131339	0.0814133	0.0555101	0.690052	1.39347	0.660723
ENSG00000132205	3.34888	6.3064	103.332	2.83436e-24	7.11341e-23	EMILIN2	protein_coding	elastin microfibril interfacer 2 [Source:HGNC Symbol;Acc:HGNC:19881]	68963	0.279594	0.181252	0.146546	2.42077	1.27797	2.57369
ENSG00000234719	3.34878	1.05085	38.0619	6.8536e-10	4.73397e-09	RP11-166B2.1	protein_coding	Putative NPIP-like protein LOC729978 [Source:UniProtKB/Swiss-Prot;Acc:A6NJ64]	49270	0.0102986	0.00514252	0.00613607	0.0662648	0.0823257	0.0702904
ENSG00000185909	3.34754	6.46708	125.483	3.98957e-29	1.39127e-27	KLHDC8B	protein_coding	kelch domain containing 8B [Source:HGNC Symbol;Acc:HGNC:28557]	4875	4.64044	2.9625	2.44517	33.1822	32.1325	33.4086
ENSG00000198590	3.34706	1.28484	31.2785	2.23547e-08	1.26339e-07	C3orf35	protein_coding	chromosome 3 open reading frame 35 [Source:HGNC Symbol;Acc:HGNC:24082]	49228	0.00944844	0.00343127	0.0122826	0.0583628	0.119951	0.0801213
ENSG00000236060	3.34698	3.39704	27.4367	1.62323e-07	8.18295e-07	HSPB1P1	processed_pseudogene	heat shock 27kDa protein 1 pseudogene 1 [Source:HGNC Symbol;Acc:HGNC:5251]	255	23.3808	7.45211	1.18559	89.9652	54.2124	69.7923
ENSG00000235902	3.34579	-0.31418	29.9485	4.43678e-08	2.4095e-07	RP11-626E13.1	antisense		9532	0.0221802	0.0044302	0.0135929	0.123306	0.136055	0.151385
ENSG00000079393	3.3454	2.70918	37.4721	9.273e-10	6.31147e-09	DUSP13	protein_coding	dual specificity phosphatase 13 [Source:HGNC Symbol;Acc:HGNC:19681]	14789	0.0686202	0.134204	0.0438054	0.809465	0.574662	0.99199
ENSG00000244055	3.34264	0.409392	34.5481	4.15853e-09	2.60303e-08	AC007566.10	antisense		34046	0.00620989	0.00744204	0.00507421	0.0588161	0.0486279	0.0946575
ENSG00000165757	3.33617	5.13524	90.6865	1.68336e-21	3.42597e-20	KIAA1462	protein_coding	KIAA1462 [Source:HGNC Symbol;Acc:HGNC:29283]	102694	0.084409	0.0534571	0.0504674	0.599389	0.683285	0.576579
ENSG00000162572	3.3337	1.62201	21.7506	3.10493e-06	1.28947e-05	SCNN1D	protein_coding	sodium channel, non voltage gated 1 delta subunit [Source:HGNC Symbol;Acc:HGNC:10601]	11593	0.186018	0.0218556	0.0149018	0.458108	0.480791	0.381714
ENSG00000273356	3.33274	1.27782	38.3994	5.7651e-10	4.01938e-09	RP11-804H8.6	lincRNA		2059	0.184827	0.123056	0.293661	1.18396	2.171	2.85003
ENSG00000178695	3.32979	5.95279	127.846	1.21287e-29	4.36868e-28	KCTD12	protein_coding	potassium channel tetramerization domain containing 12 [Source:HGNC Symbol;Acc:HGNC:14678]	6224	1.46745	1.89296	2.04704	16.3943	20.9475	16.8629
ENSG00000173706	3.32914	6.98266	145.566	1.61478e-33	7.26339e-32	HEG1	protein_coding	heart development protein with EGF-like domains 1 [Source:HGNC Symbol;Acc:HGNC:29227]	90248	0.210841	0.258291	0.27948	2.27864	2.0213	3.35456
ENSG00000167971	3.32846	3.0019	22.5906	2.0046e-06	8.55793e-06	CASKIN1	protein_coding	CASK interacting protein 1 [Source:HGNC Symbol;Acc:HGNC:20879]	19345	0.288526	0.0305609	0.0223258	0.760593	0.308096	1.05674
ENSG00000225032	3.32767	0.882425	33.9856	5.55204e-09	3.41334e-08	RP11-228B15.4	antisense		6454	0.0720682	0.0327151	0.0401511	0.350735	0.589999	0.536599
ENSG00000155307	3.32299	0.281309	34.8201	3.61622e-09	2.27966e-08	SAMSN1	protein_coding	SAM domain, SH3 domain and nuclear localization signals 1 [Source:HGNC Symbol;Acc:HGNC:10528]	98174	0.00129213	0.00258084	0.00219962	0.0199535	0.0258578	0.0161683
ENSG00000072195	3.32221	6.96442	79.4089	5.04989e-19	8.56458e-18	SPEG	protein_coding	SPEG complex locus [Source:HGNC Symbol;Acc:HGNC:16901]	63441	0.737832	0.310852	0.191298	3.38146	3.804	3.37621
ENSG00000262050	3.32009	0.0450583	26.2448	3.00757e-07	1.45359e-06	RP11-74E22.3	antisense		524	0.403477	0.644712	0	2.99072	3.26483	3.48818
ENSG00000154856	3.31955	2.81329	54.1337	1.87299e-13	1.93341e-12	APCDD1	protein_coding	adenomatosis polyposis coli down-regulated 1 [Source:HGNC Symbol;Acc:HGNC:15718]	35320	0.0371126	0.0370636	0.0293471	0.30689	0.502332	0.261473
ENSG00000227999	3.31482	0.381933	28.14	1.12851e-07	5.82456e-07	MTND5P1	processed_pseudogene	MT-ND5 pseudogene 1 [Source:HGNC Symbol;Acc:HGNC:39644]	1374	0.153873	0.0614682	0.251465	1.33066	2.22914	1.19025
ENSG00000157514	3.31266	8.01568	134.49	4.26824e-31	1.67686e-29	TSC22D3	protein_coding	TSC22 domain family, member 3 [Source:HGNC Symbol;Acc:HGNC:3051]	64121	0.721434	0.691506	0.74024	7.4733	5.1179	9.46534
ENSG00000102109	3.31028	1.30235	13.2563	0.000271666	0.000778261	PCSK1N	protein_coding	proprotein convertase subtilisin/kexin type 1 inhibitor [Source:HGNC Symbol;Acc:HGNC:17301]	4539	0.624158	0.00930351	0.0285454	0.939875	0.261402	1.32463
ENSG00000136383	3.31003	7.4634	143.882	3.76958e-33	1.67936e-31	ALPK3	protein_coding	alpha-kinase 3 [Source:HGNC Symbol;Acc:HGNC:17574]	56802	0.643921	0.53007	0.521597	5.21824	4.86895	6.85064
ENSG00000138434	3.30744	6.32262	132.83	9.8493e-31	3.72792e-29	SSFA2	protein_coding	sperm specific antigen 2 [Source:HGNC Symbol;Acc:HGNC:11319]	38905	0.42605	0.344081	0.360789	3.27284	3.89375	4.03173
ENSG00000099624	3.30109	6.49308	31.7173	1.78328e-08	1.02368e-07	ATP5D	protein_coding	ATP synthase, H+ transporting, mitochondrial F1 complex, delta subunit [Source:HGNC Symbol;Acc:HGNC:837]	3080	25.4804	3.00262	1.44431	61.0007	33.0222	51.3797
ENSG00000248858	3.30032	-0.105782	31.9772	1.5599e-08	9.04372e-08	FLJ46284	processed_transcript	uncharacterized LOC441369 [Source:EntrezGene;Acc:441369]	179760	0.000235227	0.0014095	0.000961041	0.00581196	0.0102845	0.00909771
ENSG00000091656	3.29984	2.87328	34.7614	3.72692e-09	2.34548e-08	ZFHX4	protein_coding	zinc finger homeobox 4 [Source:HGNC Symbol;Acc:HGNC:30939]	186066	0.00522686	0.00590083	0.00673141	0.0619988	0.127536	0.0243
ENSG00000272091	3.29969	2.44137	51.7219	6.39461e-13	6.29389e-12	RP4-758J24.5	lincRNA		1818	0.511692	0.534246	0.570154	4.98051	5.72201	5.29154
ENSG00000139173	3.29774	2.71153	47.6591	5.07175e-12	4.51896e-11	TMEM117	protein_coding	transmembrane protein 117 [Source:HGNC Symbol;Acc:HGNC:25308]	553795	0.00129801	0.00282137	0.00233963	0.0210664	0.0275535	0.0146786
ENSG00000184916	3.29601	3.9689	31.6364	1.85917e-08	1.06396e-07	JAG2	protein_coding	jagged 2 [Source:HGNC Symbol;Acc:HGNC:6189]	27843	0.29766	0.0788668	0.0325745	1.06628	0.65705	1.22656
ENSG00000099864	3.29526	6.21041	40.7663	1.71571e-10	1.28571e-09	PALM	protein_coding	paralemmin [Source:HGNC Symbol;Acc:HGNC:8594]	39237	1.10353	0.260451	0.127684	3.2873	2.8418	3.68992
ENSG00000184185	3.29522	3.29272	38.1238	6.63941e-10	4.60138e-09	KCNJ12	protein_coding	potassium channel, inwardly rectifying subfamily J, member 12 [Source:HGNC Symbol;Acc:HGNC:6258]	43675	0.0735801	0.049311	0.0148331	0.410647	0.325368	0.461453
ENSG00000119138	3.29468	5.47756	78.2562	9.05071e-19	1.49417e-17	KLF9	protein_coding	Kruppel-like factor 9 [Source:HGNC Symbol;Acc:HGNC:1123]	30027	0.356277	0.22783	0.228697	2.01225	2.37455	3.68756
ENSG00000100299	3.29437	3.76252	34.4807	4.30503e-09	2.68931e-08	ARSA	protein_coding	arylsulfatase A [Source:HGNC Symbol;Acc:HGNC:713]	5419	1.3031	0.374049	0.167369	4.24953	4.32304	4.50911
ENSG00000244242	3.29351	2.78402	43.7321	3.76536e-11	3.06061e-10	IFITM10	protein_coding	interferon induced transmembrane protein 10 [Source:HGNC Symbol;Acc:HGNC:40022]	18181	0.113961	0.0603897	0.0427592	0.620135	0.585828	0.82279
ENSG00000170775	3.29302	4.65747	65.0795	7.19352e-16	9.17518e-15	GPR37	protein_coding	G protein-coupled receptor 37 (endothelin receptor type B-like) [Source:HGNC Symbol;Acc:HGNC:4494]	19630	0.310186	0.187157	0.202415	1.82065	3.27097	1.88676
ENSG00000125414	3.29179	1.04198	37.1218	1.10974e-09	7.47131e-09	MYH2	protein_coding	myosin, heavy chain 2, skeletal muscle, adult [Source:HGNC Symbol;Acc:HGNC:7572]	28809	0.0146775	0.00879488	0.0119932	0.194924	0.0545943	0.13023
ENSG00000271755	3.29031	1.57385	39.434	3.39332e-10	2.43884e-09	RP1-153G14.4	lincRNA		2954	0.286285	0.114363	0.160826	1.78311	1.8495	1.66087
ENSG00000131018	3.28685	3.57703	63.0691	1.9958e-15	2.44834e-14	SYNE1	protein_coding	spectrin repeat containing, nuclear envelope 1 [Source:HGNC Symbol;Acc:HGNC:17089]	516117	0.00368675	0.00433645	0.00468613	0.0492571	0.0394556	0.0362533
ENSG00000184908	3.2864	3.34784	49.4861	1.99784e-12	1.8537e-11	CLCNKB	protein_coding	chloride channel, voltage-sensitive Kb [Source:HGNC Symbol;Acc:HGNC:2027]	13572	0.214974	0.133792	0.0827379	1.2894	1.13853	1.60546
ENSG00000115252	3.28445	-0.0621391	31.0311	2.53924e-08	1.4247e-07	PDE1A	protein_coding	phosphodiesterase 1A, calmodulin-dependent [Source:HGNC Symbol;Acc:HGNC:8774]	383156	0.000220716	0.00044085	0.000563598	0.00477175	0.00439294	0.00313842
ENSG00000250303	3.28405	1.34425	36.6106	1.44248e-09	9.60383e-09	RP11-356J5.12	lincRNA		91785	0.00276414	0.00552098	0.00658766	0.056439	0.0336703	0.0560736
ENSG00000088992	3.28391	5.14929	84.067	4.78296e-20	8.75794e-19	TESC	protein_coding	tescalcin [Source:HGNC Symbol;Acc:HGNC:26065]	60556	0.130576	0.0913526	0.0962834	0.98772	0.741819	1.46153
ENSG00000134352	3.2828	6.61922	105.351	1.02283e-24	2.65282e-23	IL6ST	protein_coding	interleukin 6 signal transducer [Source:HGNC Symbol;Acc:HGNC:6021]	59898	0.273199	0.272838	0.313655	2.07345	4.63709	2.26456
ENSG00000165828	3.28269	2.73899	25.2202	5.11441e-07	2.3822e-06	PRAP1	protein_coding	proline-rich acidic protein 1 [Source:HGNC Symbol;Acc:HGNC:23304]	43273	0.0420176	0.0165897	0.015969	0.115687	0.543917	0.171179
ENSG00000136542	3.27671	2.47549	39.9725	2.57568e-10	1.88243e-09	GALNT5	protein_coding	polypeptide N-acetylgalactosaminyltransferase 5 [Source:HGNC Symbol;Acc:HGNC:4127]	56613	0.0104566	0.0171561	0.0274638	0.229911	0.128673	0.167377
ENSG00000145284	3.27635	3.20665	51.3082	7.89465e-13	7.69708e-12	SCD5	protein_coding	stearoyl-CoA desaturase 5 [Source:HGNC Symbol;Acc:HGNC:21088]	169318	0.007492	0.00798094	0.0160699	0.114409	0.0844165	0.0937469
ENSG00000113578	3.27554	2.34904	50.1681	1.41122e-12	1.33913e-11	FGF1	protein_coding	fibroblast growth factor 1 (acidic) [Source:HGNC Symbol;Acc:HGNC:3665]	105892	0.00678837	0.00877337	0.0110122	0.0764635	0.0755676	0.105383
ENSG00000141527	3.27358	0.715051	38.0232	6.99098e-10	4.81992e-09	CARD14	protein_coding	caspase recruitment domain family, member 14 [Source:HGNC Symbol;Acc:HGNC:16446]	39339	0.0075241	0.00751418	0.00658723	0.0929523	0.0582178	0.0648035
ENSG00000154265	3.26904	3.97242	70.883	3.79044e-17	5.45062e-16	ABCA5	protein_coding	ATP-binding cassette, sub-family A (ABC1), member 5 [Source:HGNC Symbol;Acc:HGNC:35]	82933	0.0275325	0.0366617	0.0416617	0.260351	0.381958	0.380472
ENSG00000148541	3.26898	1.19861	38.9247	4.40468e-10	3.11522e-09	FAM13C	protein_coding	family with sequence similarity 13, member C [Source:HGNC Symbol;Acc:HGNC:19371]	117052	0.00252871	0.00432922	0.00368974	0.0386775	0.0337099	0.0299979
ENSG00000109072	3.26846	4.22997	48.2211	3.80764e-12	3.4337e-11	VTN	protein_coding	vitronectin [Source:HGNC Symbol;Acc:HGNC:12724]	5815	0.916222	0.464769	0.460486	3.68315	6.77135	6.9648
ENSG00000261087	3.26845	2.80066	42.5109	7.02903e-11	5.56288e-10	KB-1460A1.5	lincRNA		2824	0.658822	0.403744	0.321166	3.12922	4.77799	5.31418
ENSG00000166925	3.26811	6.49757	46.7815	7.93603e-12	6.93174e-11	TSC22D4	protein_coding	TSC22 domain family, member 4 [Source:HGNC Symbol;Acc:HGNC:21696]	15920	2.79151	0.76924	0.482894	9.32975	7.75103	12.9012
ENSG00000095739	3.26663	8.17729	143.484	4.60731e-33	2.03311e-31	BAMBI	protein_coding	BMP and activin membrane-bound inhibitor [Source:HGNC Symbol;Acc:HGNC:30251]	5597	10.7883	8.57852	9.8308	103.482	95.0945	82.4414
ENSG00000036672	3.26545	5.14963	92.7276	6.00111e-22	1.28304e-20	USP2	protein_coding	ubiquitin specific peptidase 2 [Source:HGNC Symbol;Acc:HGNC:12618]	26511	0.293475	0.20548	0.252511	2.21672	2.03376	3.01363
ENSG00000153071	3.26334	5.06905	87.7511	7.423e-21	1.44593e-19	DAB2	protein_coding	Dab, mitogen-responsive phosphoprotein, homolog 2 (Drosophila) [Source:HGNC Symbol;Acc:HGNC:2662]	90625	0.0531908	0.0745554	0.0829232	0.655675	0.768192	0.581182
ENSG00000071246	3.26054	5.27254	69.2268	8.77661e-17	1.2206e-15	VASH1	protein_coding	vasohibin 1 [Source:HGNC Symbol;Acc:HGNC:19964]	20826	0.525864	0.267655	0.253005	2.9807	4.87974	2.19414
ENSG00000198795	3.25928	5.18948	95.2678	1.663e-22	3.73563e-21	ZNF521	protein_coding	zinc finger protein 521 [Source:HGNC Symbol;Acc:HGNC:24605]	290264	0.0187921	0.0270599	0.0257411	0.221659	0.253341	0.205648
ENSG00000197471	3.2592	2.48957	49.7662	1.73203e-12	1.6208e-11	SPN	protein_coding	sialophorin [Source:HGNC Symbol;Acc:HGNC:11249]	7897	0.117799	0.117643	0.158603	1.02531	1.47452	1.29737
ENSG00000198756	3.25895	3.79795	59.099	1.49938e-14	1.70565e-13	COLGALT2	protein_coding	collagen beta(1-O)galactosyltransferase 2 [Source:HGNC Symbol;Acc:HGNC:16790]	107875	0.0168549	0.0258363	0.030828	0.274002	0.204119	0.217147
ENSG00000140937	3.25838	5.48971	71.0884	3.41577e-17	4.94239e-16	CDH11	protein_coding	cadherin 11, type 2, OB-cadherin (osteoblast) [Source:HGNC Symbol;Acc:HGNC:1750]	182359	0.038723	0.0412192	0.0435778	0.281204	0.790303	0.278801
ENSG00000107551	3.25715	6.46756	134.957	3.37326e-31	1.33653e-29	RASSF4	protein_coding	Ras association (RalGDS/AF-6) domain family member 4 [Source:HGNC Symbol;Acc:HGNC:20793]	36484	0.544722	0.483817	0.363422	4.5591	4.22927	4.3586
ENSG00000275325	3.25615	0.128383	30.3743	3.56224e-08	1.95797e-07	RP11-26F2.1	transcribed_unprocessed_pseudogene		17814	0.00474732	0.00711159	0.0218201	0.0733101	0.116172	0.113405
ENSG00000158874	3.25286	7.40384	87.4806	8.51093e-21	1.64239e-19	APOA2	protein_coding	apolipoprotein A-II [Source:HGNC Symbol;Acc:HGNC:601]	1339	23.2422	15.8633	32.029	146.33	309.5	231.376
ENSG00000107819	3.25162	4.22063	73.6537	9.30961e-18	1.41521e-16	SFXN3	protein_coding	sideroflexin 3 [Source:HGNC Symbol;Acc:HGNC:16087]	10010	0.299919	0.358585	0.384	2.65712	4.2258	3.18585
ENSG00000172987	3.25069	1.26701	26.9879	2.04732e-07	1.01667e-06	HPSE2	protein_coding	heparanase 2 (inactive) [Source:HGNC Symbol;Acc:HGNC:18374]	778785	0.000271477	0.000542237	0.0003882	0.00240356	0.0122946	0.00142055
ENSG00000127666	3.25068	2.53981	22.4293	2.18028e-06	9.27178e-06	TICAM1	protein_coding	toll-like receptor adaptor molecule 1 [Source:HGNC Symbol;Acc:HGNC:18348]	15772	0.254693	0.0455165	0.0191684	0.621012	0.538846	0.701435
ENSG00000279338	3.24822	-0.0599875	31.8982	1.62464e-08	9.38071e-08	RP1-309I22.2	sense_overlapping		28928	0.00438513	0.00583914	0.00597195	0.0466495	0.0744007	0.0399061
ENSG00000146250	3.24802	4.54007	50.3099	1.31284e-12	1.25308e-11	PRSS35	protein_coding	protease, serine, 35 [Source:HGNC Symbol;Acc:HGNC:21387]	13166	0.208756	0.282251	0.318195	1.36883	6.49484	1.85956
ENSG00000122585	3.24753	1.00757	30.561	3.23528e-08	1.78882e-07	NPY	protein_coding	neuropeptide Y [Source:HGNC Symbol;Acc:HGNC:7955]	7702	0.0274503	0.0328969	0.0785054	0.700846	0.229286	0.443405
ENSG00000179363	3.2466	1.40229	40.6551	1.81609e-10	1.35711e-09	TMEM31	protein_coding	transmembrane protein 31 [Source:HGNC Symbol;Acc:HGNC:28601]	3119	0.189798	0.148931	0.124624	1.36778	1.73397	1.32626
ENSG00000136114	3.24567	1.49265	25.5506	4.30934e-07	2.03109e-06	THSD1	protein_coding	thrombospondin, type I, domain containing 1 [Source:HGNC Symbol;Acc:HGNC:17754]	29327	0.0115346	0.0100795	0.0235628	0.0994515	0.318958	0.0836467
ENSG00000169291	3.24384	3.24388	49.2309	2.27539e-12	2.10494e-11	SHE	protein_coding	Src homology 2 domain containing E [Source:HGNC Symbol;Acc:HGNC:27004]	32341	0.0692951	0.0430891	0.0480755	0.445532	0.757635	0.37182
ENSG00000114166	3.24105	4.21493	73.024	1.28081e-17	1.9204e-16	KAT2B	protein_coding	K(lysine) acetyltransferase 2B [Source:HGNC Symbol;Acc:HGNC:8638]	114381	0.0388164	0.0262127	0.0283193	0.298378	0.253783	0.324225
ENSG00000115641	3.2392	8.22687	109.764	1.10363e-25	3.11391e-24	FHL2	protein_coding	four and a half LIM domains 2 [Source:HGNC Symbol;Acc:HGNC:3703]	80801	0.679263	0.703976	0.662261	6.35133	4.49236	9.35262
ENSG00000069020	3.23827	4.64888	80.5376	2.85226e-19	4.92259e-18	MAST4	protein_coding	microtubule associated serine/threonine kinase family member 4 [Source:HGNC Symbol;Acc:HGNC:19037]	573234	0.010032	0.00832441	0.00685621	0.0742696	0.0881368	0.0739248
ENSG00000114200	3.23527	1.59557	26.4994	2.63615e-07	1.2861e-06	BCHE	protein_coding	butyrylcholinesterase [Source:HGNC Symbol;Acc:HGNC:983]	64568	0.00327441	0.00784821	0.0180601	0.082252	0.102137	0.0573614
ENSG00000088808	3.23149	5.77237	109.434	1.30394e-25	3.64048e-24	PPP1R13B	protein_coding	protein phosphatase 1, regulatory subunit 13B [Source:HGNC Symbol;Acc:HGNC:14950]	113838	0.0872892	0.109431	0.0811898	0.859633	0.794795	0.943935
ENSG00000279518	3.23135	-0.264289	27.7047	1.41319e-07	7.19813e-07	AC083843.4	TEC		2185	0.116113	0.0386532	0.0395324	0.498073	0.64405	0.704441
ENSG00000152467	3.23029	1.7304	31.0155	2.55981e-08	1.43451e-07	ZSCAN1	protein_coding	zinc finger and SCAN domain containing 1 [Source:HGNC Symbol;Acc:HGNC:23712]	20599	0.0718459	0.0225504	0.0104833	0.365598	0.171461	0.303559
ENSG00000168679	3.22807	2.39159	47.1803	6.47492e-12	5.70099e-11	SLC16A4	protein_coding	solute carrier family 16, member 4 [Source:HGNC Symbol;Acc:HGNC:10925]	28234	0.0389386	0.0433743	0.024475	0.306821	0.360624	0.320281
ENSG00000106258	3.22785	1.25302	33.5728	6.86463e-09	4.16394e-08	CYP3A5	protein_coding	cytochrome P450, family 3, subfamily A, polypeptide 5 [Source:HGNC Symbol;Acc:HGNC:2638]	31804	0.0106362	0.00796666	0.0217277	0.0602248	0.163976	0.166363
ENSG00000150687	3.22719	6.27713	75.3036	4.03618e-18	6.31644e-17	PRSS23	protein_coding	protease, serine, 23 [Source:HGNC Symbol;Acc:HGNC:14370]	161851	0.0619174	0.096276	0.108873	1.21463	0.508385	0.88235
ENSG00000227018	3.22629	0.0336305	32.429	1.23628e-08	7.26474e-08	IL6STP1	processed_pseudogene	interleukin 6 signal transducer (gp130, oncostatin M receptor) pseudogene 1 [Source:HGNC Symbol;Acc:HGNC:6022]	1019	0.165984	0.207206	0.127152	1.32432	2.38292	1.18008
ENSG00000149256	3.22217	4.85816	80.4726	2.9477e-19	5.0732e-18	TENM4	protein_coding	teneurin transmembrane protein 4 [Source:HGNC Symbol;Acc:HGNC:29945]	788117	0.00617003	0.00809083	0.00580885	0.0567815	0.102829	0.0401589
ENSG00000157927	3.22036	3.88419	40.2808	2.19965e-10	1.62418e-09	RADIL	protein_coding	Ras association and DIL domains [Source:HGNC Symbol;Acc:HGNC:22226]	86664	0.0858724	0.0219271	0.0149506	0.344077	0.209502	0.340781
ENSG00000231105	3.21886	0.175261	34.8222	3.61229e-09	2.27795e-08	RP5-1071N3.1	antisense		6484	0.0326067	0.026051	0.0333044	0.322257	0.242568	0.311568
ENSG00000243978	3.2188	1.06403	35.7696	2.22088e-09	1.44203e-08	RGAG1	protein_coding	retrotransposon gag domain containing 1 [Source:HGNC Symbol;Acc:HGNC:29245]	97518	0.00346885	0.00303124	0.00487173	0.0522282	0.0189579	0.0419257
ENSG00000230715	3.21742	1.03463	10.2127	0.00139478	0.00339569	RP11-274B21.4	processed_pseudogene		402	5.78517	0.630278	0	6.49725	7.96219	8.37564
ENSG00000134686	3.21737	6.37168	139.91	2.78539e-32	1.20068e-30	PHC2	protein_coding	polyhomeotic homolog 2 (Drosophila) [Source:HGNC Symbol;Acc:HGNC:3183]	107429	0.152324	0.165095	0.131462	1.44256	1.48459	1.24337
ENSG00000225828	3.21168	1.67232	37.4848	9.21278e-10	6.27277e-09	FAM229A	protein_coding	family with sequence similarity 229, member A [Source:HGNC Symbol;Acc:HGNC:44652]	3008	0.267089	0.140388	0.172297	1.7511	1.08244	2.81437
ENSG00000170921	3.21041	6.31144	115.379	6.50097e-27	1.9749e-25	TANC2	protein_coding	tetratricopeptide repeat, ankyrin repeat and coiled-coil containing 2 [Source:HGNC Symbol;Acc:HGNC:30212]	418143	0.0329665	0.0354478	0.0402823	0.433813	0.248253	0.347744
ENSG00000167701	3.2074	0.0162018	26.8613	2.1859e-07	1.07745e-06	GPT	protein_coding	glutamic-pyruvate transaminase (alanine aminotransferase) [Source:HGNC Symbol;Acc:HGNC:4552]	4201	0.100653	0.0201041	0.0205614	0.414488	0.33498	0.435088
ENSG00000256139	3.20705	1.0742	33.6577	6.57138e-09	3.99778e-08	RP11-968O1.5	sense_overlapping		14376	0.0382371	0.0293744	0.0150213	0.221049	0.238004	0.301128
ENSG00000099860	3.20585	5.27709	68.5701	1.22449e-16	1.69158e-15	GADD45B	protein_coding	growth arrest and DNA-damage-inducible, beta [Source:HGNC Symbol;Acc:HGNC:4096]	2137	6.54943	1.89703	2.91027	32.8371	19.3423	45.1515
ENSG00000144619	3.20282	3.02484	54.7525	1.36704e-13	1.43582e-12	CNTN4	protein_coding	contactin 4 [Source:HGNC Symbol;Acc:HGNC:2174]	959143	0.00141074	0.00211332	0.00130584	0.0135704	0.0212024	0.0105815
ENSG00000111432	3.20269	1.23461	30.4365	3.44973e-08	1.90062e-07	FZD10	protein_coding	frizzled class receptor 10 [Source:HGNC Symbol;Acc:HGNC:4039]	3281	0.115989	0.128707	0.0789805	0.689924	2.53981	0.483787
ENSG00000142173	3.20217	8.33356	23.7136	1.1179e-06	4.94947e-06	COL6A2	protein_coding	collagen, type VI, alpha 2 [Source:HGNC Symbol;Acc:HGNC:2212]	34752	6.38305	1.48733	0.509541	9.31208	26.9778	11.0036
ENSG00000198624	3.20157	6.86678	139.044	4.30814e-32	1.82332e-30	CCDC69	protein_coding	coiled-coil domain containing 69 [Source:HGNC Symbol;Acc:HGNC:24487]	43093	0.482768	0.535048	0.565259	5.44485	4.05256	5.15793
ENSG00000220563	3.20103	1.30223	32.9313	9.5476e-09	5.67493e-08	PKMP3	processed_pseudogene	pyruvate kinase, muscle pseudogene 3 [Source:HGNC Symbol;Acc:HGNC:44245]	714	1.00677	0.414006	0.544401	4.51167	5.21719	8.35352
ENSG00000135318	3.20075	2.1772	31.1923	2.33694e-08	1.31755e-07	NT5E	protein_coding	5'-nucleotidase, ecto (CD73) [Source:HGNC Symbol;Acc:HGNC:8021]	46207	0.0137266	0.0127946	0.0224325	0.101747	0.317691	0.100974
ENSG00000176046	3.19984	2.50135	35.7321	2.26408e-09	1.46905e-08	NUPR1	protein_coding	nuclear protein, transcriptional regulator, 1 [Source:HGNC Symbol;Acc:HGNC:29990]	6466	0.294277	0.143679	0.093512	1.3936	1.19061	2.06802
ENSG00000146122	3.19913	4.02714	62.5471	2.60153e-15	3.15812e-14	DAAM2	protein_coding	dishevelled associated activator of morphogenesis 2 [Source:HGNC Symbol;Acc:HGNC:18143]	112511	0.0221736	0.0364069	0.0272545	0.283605	0.227836	0.267624
ENSG00000232224	3.197	1.4569	29.0823	6.93677e-08	3.67501e-07	LINC00202-1	lincRNA	long intergenic non-protein coding RNA 202-1 [Source:HGNC Symbol;Acc:HGNC:24672]	10795	0.0783406	0.0430306	0.0240051	0.274214	0.633913	0.409932
ENSG00000119636	3.19694	1.78994	38.8041	4.68538e-10	3.30497e-09	CCDC176	protein_coding	coiled-coil domain containing 176 [Source:HGNC Symbol;Acc:HGNC:19855]	63510	0.0119842	0.00664913	0.0129207	0.100758	0.103404	0.0817952
ENSG00000111729	3.19202	0.170325	29.7612	4.88663e-08	2.63383e-07	CLEC4A	protein_coding	C-type lectin domain family 4, member A [Source:HGNC Symbol;Acc:HGNC:13257]	14975	0.0197656	0.00845983	0.0115363	0.0872084	0.130825	0.157389
ENSG00000149575	3.1917	0.891429	35.8451	2.13646e-09	1.39012e-08	SCN2B	protein_coding	sodium channel, voltage gated, type II beta subunit [Source:HGNC Symbol;Acc:HGNC:10589]	14722	0.0114888	0.0344208	0.0264028	0.192199	0.254902	0.196034
ENSG00000105509	3.19101	0.584946	27.1651	1.86802e-07	9.31109e-07	HAS1	protein_coding	hyaluronan synthase 1 [Source:HGNC Symbol;Acc:HGNC:4818]	10882	0.0777143	0.0116418	0.00793773	0.332027	0.167354	0.185646
ENSG00000225614	3.18926	1.6984	23.5128	1.24086e-06	5.46529e-06	ZNF469	protein_coding	zinc finger protein 469 [Source:HGNC Symbol;Acc:HGNC:23216]	13286	0.0732004	0.0158922	0.0422595	0.357138	0.712362	0.206361
ENSG00000163898	3.18851	1.48023	36.2526	1.73327e-09	1.14093e-08	LIPH	protein_coding	lipase, member H [Source:HGNC Symbol;Acc:HGNC:18483]	46351	0.017333	0.0100217	0.0065225	0.154024	0.0553636	0.108962
ENSG00000135519	3.18805	-0.31499	23.8288	1.05297e-06	4.69213e-06	KCNH3	protein_coding	potassium channel, voltage gated eag related subfamily H, member 3 [Source:HGNC Symbol;Acc:HGNC:6252]	19151	0.0176636	0.00661511	0	0.0681921	0.0662777	0.0653022
ENSG00000168994	3.18689	4.70517	56.7433	4.96586e-14	5.41102e-13	PXDC1	protein_coding	PX domain containing 1 [Source:HGNC Symbol;Acc:HGNC:21361]	29412	0.353664	0.143576	0.0983841	1.62807	1.49636	1.58306
ENSG00000273066	3.18462	2.69666	50.2139	1.37868e-12	1.31213e-11	RP11-216L13.19	processed_transcript		10819	0.105525	0.109289	0.131735	0.836913	1.27522	1.08035
ENSG00000182871	3.18422	8.33764	35.8479	2.13336e-09	1.38859e-08	COL18A1	protein_coding	collagen, type XVIII, alpha 1 [Source:HGNC Symbol;Acc:HGNC:2195]	108583	1.70955	0.534357	0.169443	5.6644	3.79122	6.00282
ENSG00000165716	3.1838	4.58777	45.4676	1.55186e-11	1.31477e-10	FAM69B	protein_coding	family with sequence similarity 69, member B [Source:HGNC Symbol;Acc:HGNC:28290]	11480	1.11236	0.235421	0.210679	4.36453	2.27619	4.33236
ENSG00000197321	3.18237	7.26395	142.042	9.52006e-33	4.16156e-31	SVIL	protein_coding	supervillin [Source:HGNC Symbol;Acc:HGNC:11480]	279443	0.108191	0.111827	0.10417	1.20028	0.904093	0.869593
ENSG00000161642	3.17724	5.72132	55.2207	1.07728e-13	1.14113e-12	ZNF385A	protein_coding	zinc finger protein 385A [Source:HGNC Symbol;Acc:HGNC:17521]	22165	0.801238	0.461057	0.245515	3.73941	3.34753	5.66611
ENSG00000008710	3.16898	5.58569	34.865	3.53381e-09	2.23376e-08	PKD1	protein_coding	polycystic kidney disease 1 (autosomal dominant) [Source:HGNC Symbol;Acc:HGNC:9008]	47188	0.771527	0.123496	0.0759664	1.88377	1.5566	1.68393
ENSG00000101353	3.16803	1.68268	37.2287	1.05056e-09	7.0985e-09	MROH8	protein_coding	maestro heat-like repeat family member 8 [Source:HGNC Symbol;Acc:HGNC:16125]	78362	0.00539603	0.00916116	0.00881839	0.0766616	0.0890873	0.0484917
ENSG00000110422	3.16533	7.79234	146.622	9.49189e-34	4.30068e-32	HIPK3	protein_coding	homeodomain interacting protein kinase 3 [Source:HGNC Symbol;Acc:HGNC:4915]	100351	0.435691	0.462469	0.427799	3.56795	4.20671	4.14802
ENSG00000122971	3.16475	4.73039	39.2318	3.76366e-10	2.68841e-09	ACADS	protein_coding	acyl-CoA dehydrogenase, C-2 to C-3 short chain [Source:HGNC Symbol;Acc:HGNC:90]	14273	1.02208	0.245567	0.187608	3.07737	3.09125	3.49807
ENSG00000088881	3.16258	3.27386	31.3186	2.18969e-08	1.2394e-07	EBF4	protein_coding	early B-cell factor 4 [Source:HGNC Symbol;Acc:HGNC:29278]	67230	0.0823926	0.0182155	0.0134906	0.240871	0.250361	0.249694
ENSG00000126351	3.16006	6.37653	87.0777	1.04342e-20	2.00522e-19	THRA	protein_coding	thyroid hormone receptor, alpha [Source:HGNC Symbol;Acc:HGNC:11796]	35577	0.61447	0.547191	0.291351	3.83105	3.82365	4.89019
ENSG00000103254	3.15928	3.02547	15.9815	6.39645e-05	0.000209083	FAM173A	protein_coding	family with sequence similarity 173, member A [Source:HGNC Symbol;Acc:HGNC:14152]	2020	5.14948	0.271768	0.192427	7.49949	3.60623	7.26264
ENSG00000227827	3.1568	0.257216	13.2047	0.000279253	0.000797584	RP11-958N24.2	unprocessed_pseudogene		21283	0.059603	0.0039683	0	0.0981776	0.0842716	0.0655407
ENSG00000164929	3.1542	1.65153	39.471	3.32964e-10	2.394e-09	BAALC	protein_coding	brain and acute leukemia, cytoplasmic [Source:HGNC Symbol;Acc:HGNC:14333]	89595	0.0047195	0.00942656	0.00530254	0.041299	0.10194	0.0391909
ENSG00000065609	3.15356	3.51432	58.5513	1.98062e-14	2.23534e-13	SNAP91	protein_coding	synaptosomal-associated protein, 91kDa [Source:HGNC Symbol;Acc:HGNC:14986]	156811	0.018606	0.0123876	0.0132202	0.129919	0.118072	0.141714
ENSG00000091879	3.15243	1.6626	14.936	0.000111218	0.000345472	ANGPT2	protein_coding	angiopoietin 2 [Source:HGNC Symbol;Acc:HGNC:485]	63758	0.00795841	0.00264931	0.00474175	0.0293588	0.220284	0.0165972
ENSG00000256913	3.15068	2.27544	46.2805	1.02477e-11	8.83487e-11	RP1-102E24.6	processed_pseudogene		2493	0.474915	0.389594	0.294511	4.12092	3.05483	3.10635
ENSG00000251322	3.14926	4.92121	40.388	2.08215e-10	1.5417e-09	SHANK3	processed_transcript	SH3 and multiple ankyrin repeat domains 3 [Source:HGNC Symbol;Acc:HGNC:14294]	58883	0.308068	0.0717162	0.0454754	0.926329	0.880985	0.845467
ENSG00000186301	3.14785	0.142087	31.4357	2.06159e-08	1.17153e-07	MST1P2	unprocessed_pseudogene	macrophage stimulating 1 (hepatocyte growth factor-like) pseudogene 2 [Source:HGNC Symbol;Acc:HGNC:7383]	4667	0.0543617	0.0452417	0.0277625	0.307808	0.502553	0.350419
ENSG00000044524	3.14566	0.214727	26.3654	2.82555e-07	1.3706e-06	EPHA3	protein_coding	EPH receptor A3 [Source:HGNC Symbol;Acc:HGNC:3387]	374610	0	0.00124	0.000576455	0.00290512	0.00905997	0.00282481
ENSG00000248309	3.14439	1.08936	38.2139	6.33989e-10	4.40199e-09	MEF2C-AS1	antisense	MEF2C antisense RNA 1 [Source:HGNC Symbol;Acc:HGNC:48908]	583070	0.000797722	0.000579397	0.00074072	0.00709263	0.0051583	0.00668206
ENSG00000163357	3.14312	-0.322917	28.4007	9.86291e-08	5.12607e-07	DCST1	protein_coding	DC-STAMP domain containing 1 [Source:HGNC Symbol;Acc:HGNC:26539]	17106	0.0123595	0.00493729	0.00757439	0.0636203	0.0742011	0.0871685
ENSG00000171817	3.14261	0.668534	30.4143	3.48954e-08	1.92028e-07	ZNF540	protein_coding	zinc finger protein 540 [Source:HGNC Symbol;Acc:HGNC:25331]	62691	0.00741937	0.0053888	0.00206676	0.0388854	0.0409335	0.0491045
ENSG00000170153	3.14251	5.99085	121.262	3.34852e-28	1.1017e-26	RNF150	protein_coding	ring finger protein 150 [Source:HGNC Symbol;Acc:HGNC:23138]	353070	0.0302998	0.0383929	0.0404895	0.256699	0.328864	0.384452
ENSG00000123989	3.13711	7.24711	29.3424	6.06548e-08	3.2355e-07	CHPF	protein_coding	chondroitin polymerizing factor [Source:HGNC Symbol;Acc:HGNC:24291]	4840	24.794	3.97856	1.88283	57.0947	34.3888	66.0979
ENSG00000174807	3.13338	3.65189	52.1458	5.15295e-13	5.13146e-12	CD248	protein_coding	CD248 molecule, endosialin [Source:HGNC Symbol;Acc:HGNC:18219]	2557	1.04181	1.18907	0.523607	5.54997	15.8954	4.96614
ENSG00000261143	3.13335	0.914391	18.2105	1.97782e-05	7.11986e-05	ADAMTS7P3	transcribed_unprocessed_pseudogene	ADAMTS7 pseudogene 3 [Source:HGNC Symbol;Acc:HGNC:49409]	17015	0.0596429	0.0198548	0.0025383	0.156064	0.165413	0.231808
ENSG00000215912	3.13325	1.53677	37.0113	1.17448e-09	7.89006e-09	TTC34	protein_coding	tetratricopeptide repeat domain 34 [Source:HGNC Symbol;Acc:HGNC:34297]	165745	0.00612281	0.00101912	0.00416922	0.0391336	0.0148167	0.0374365
ENSG00000141622	3.13295	3.65635	61.4667	4.50292e-15	5.35463e-14	RNF165	protein_coding	ring finger protein 165 [Source:HGNC Symbol;Acc:HGNC:31696]	136331	0.0173689	0.0232313	0.0161566	0.154864	0.166371	0.172881
ENSG00000011105	3.13233	7.3547	106.008	7.34386e-25	1.92888e-23	TSPAN9	protein_coding	tetraspanin 9 [Source:HGNC Symbol;Acc:HGNC:21640]	209209	0.204541	0.155222	0.122419	1.28217	1.17899	1.7485
ENSG00000272341	3.13082	2.44043	34.442	4.39137e-09	2.73865e-08	RP1-151F17.2	lincRNA		2537	0.516679	0.482708	0.255356	2.33358	3.77407	5.27073
ENSG00000237456	3.12914	2.64136	47.2907	6.12007e-12	5.41673e-11	RP11-154D3.1	processed_pseudogene		404	4.60523	2.40411	2.24498	40.4068	16.3237	25.5978
ENSG00000188064	3.12856	0.0575405	29.9928	4.33649e-08	2.35641e-07	WNT7B	protein_coding	wingless-type MMTV integration site family, member 7B [Source:HGNC Symbol;Acc:HGNC:12787]	56767	0.0029795	0.00297558	0.00380407	0.0383423	0.0330532	0.0186412
ENSG00000188783	3.12798	2.33832	18.8529	1.41199e-05	5.22224e-05	PRELP	protein_coding	proline/arginine-rich end leucine-rich repeat protein [Source:HGNC Symbol;Acc:HGNC:9357]	15524	0.0517523	0.0244819	0.0472955	0.224332	1.36508	0.176611
ENSG00000140836	3.12725	4.53431	65.1918	6.79532e-16	8.69708e-15	ZFHX3	protein_coding	zinc finger homeobox 3 [Source:HGNC Symbol;Acc:HGNC:777]	276813	0.0201636	0.0137298	0.0166945	0.138703	0.195176	0.115379
ENSG00000175591	3.12721	1.98243	40.0141	2.52131e-10	1.84777e-09	P2RY2	protein_coding	purinergic receptor P2Y, G-protein coupled, 2 [Source:HGNC Symbol;Acc:HGNC:8541]	18054	0.0351316	0.0444413	0.0502367	0.462948	0.284276	0.410292
ENSG00000164916	3.12424	5.06975	75.6946	3.31115e-18	5.22544e-17	FOXK1	protein_coding	forkhead box K1 [Source:HGNC Symbol;Acc:HGNC:23480]	89134	0.0977245	0.074855	0.0610523	0.580199	0.654738	0.786253
ENSG00000132613	3.12404	5.07059	48.264	3.7253e-12	3.3627e-11	MTSS1L	protein_coding	metastasis suppressor 1-like [Source:HGNC Symbol;Acc:HGNC:25094]	24862	0.48982	0.246286	0.15287	2.02407	1.95112	3.22705
ENSG00000216901	3.12276	0.589662	31.3667	2.13611e-08	1.21165e-07	AL022393.7	unprocessed_pseudogene		486	0.783044	0.521341	0.444333	3.76199	5.96148	5.93829
ENSG00000270504	3.11722	1.52043	35.4232	2.65312e-09	1.70191e-08	RP11-420L9.5	antisense		2760	0.337049	0.153002	0.156483	1.70341	1.83954	1.84732
ENSG00000182670	3.11718	7.34247	116.017	4.71268e-27	1.45297e-25	TTC3	protein_coding	tetratricopeptide repeat domain 3 [Source:HGNC Symbol;Acc:HGNC:12393]	129886	0.292344	0.191821	0.299929	2.0766	2.5102	2.1216
ENSG00000107957	3.11643	7.35748	96.5041	8.90607e-23	2.03996e-21	SH3PXD2A	protein_coding	SH3 and PX domains 2A [Source:HGNC Symbol;Acc:HGNC:23664]	261516	0.198716	0.120623	0.0876943	1.06766	1.02315	1.26267
ENSG00000124664	3.11444	0.562824	13.4658	0.000242948	0.000702294	SPDEF	protein_coding	SAM pointed domain containing ETS transcription factor [Source:HGNC Symbol;Acc:HGNC:17257]	18531	0.0479182	0.00911524	0.00233064	0.0822192	0.0952976	0.218035
ENSG00000125637	3.11215	2.89463	50.7535	1.04727e-12	1.00735e-11	PSD4	protein_coding	pleckstrin and Sec7 domain containing 4 [Source:HGNC Symbol;Acc:HGNC:19096]	52071	0.0414147	0.0291953	0.0190769	0.291765	0.269196	0.194909
ENSG00000162931	3.11126	1.78395	39.6061	3.10704e-10	2.24348e-09	TRIM17	protein_coding	tripartite motif containing 17 [Source:HGNC Symbol;Acc:HGNC:13430]	8921	0.0853176	0.0568034	0.0919846	0.814905	0.609331	0.598488
ENSG00000099625	3.11106	3.20953	15.1791	9.77794e-05	0.000308305	C19orf26	protein_coding	chromosome 19 open reading frame 26 [Source:HGNC Symbol;Acc:HGNC:28617]	9740	0.976795	0.0780406	0.0399079	1.6045	0.67708	2.28648
ENSG00000278616	3.11082	0.502661	31.1872	2.343e-08	1.32013e-07	BEND3P3	processed_pseudogene	BEN domain containing 3 pseudogene 3 [Source:HGNC Symbol;Acc:HGNC:45016]	2439	0.190704	0.0692556	0.0885387	0.981646	0.950317	0.986062
ENSG00000165424	3.11042	6.49253	130.401	3.3482e-30	1.23466e-28	ZCCHC24	protein_coding	zinc finger, CCHC domain containing 24 [Source:HGNC Symbol;Acc:HGNC:26911]	63302	0.31061	0.299527	0.272226	2.29066	2.8621	2.49003
ENSG00000138622	3.10788	6.93115	75.4201	3.805e-18	5.97947e-17	HCN4	protein_coding	hyperpolarization activated cyclic nucleotide gated potassium channel 4 [Source:HGNC Symbol;Acc:HGNC:16882]	49405	0.85844	0.446176	0.312085	3.51477	6.23519	3.43969
ENSG00000276570	3.10779	-0.51222	21.7345	3.13114e-06	1.29862e-05	CTD-2587H24.14	processed_transcript		3060	0.110547	0.0138002	0.0141141	0.35565	0.360694	0.345818
ENSG00000143869	3.10751	0.755046	27.6291	1.46953e-07	7.46063e-07	GDF7	protein_coding	growth differentiation factor 7 [Source:HGNC Symbol;Acc:HGNC:4222]	6994	0.0846413	0.036227	0.0247007	0.311206	0.536555	0.364499
ENSG00000225285	3.10684	0.816807	14.0904	0.000174228	0.000519949	RP4-758J18.10	lincRNA		4034	0.461208	0.0314045	0.0107063	0.798546	0.444609	0.763115
ENSG00000254995	3.1066	0.590191	28.0564	1.17833e-07	6.06158e-07	STX16-NPEPL1	protein_coding	STX16-NPEPL1 readthrough (NMD candidate) [Source:HGNC Symbol;Acc:HGNC:41993]	63976	0.00859223	0.00198021	0.0040505	0.0353827	0.0392487	0.0436071
ENSG00000167772	3.10354	3.39148	34.4329	4.41195e-09	2.75057e-08	ANGPTL4	protein_coding	angiopoietin-like 4 [Source:HGNC Symbol;Acc:HGNC:16039]	11084	0.453973	0.190494	0.0623445	2.04619	1.19743	1.6881
ENSG00000152049	3.10349	1.19558	22.8706	1.73278e-06	7.4746e-06	KCNE4	protein_coding	potassium channel, voltage gated subfamily E regulatory beta subunit 4 [Source:HGNC Symbol;Acc:HGNC:6244]	146585	0.00115385	0.00288083	0.00206245	0.00742428	0.0662604	0.00721904
ENSG00000234814	3.10235	1.37991	38.5012	5.47193e-10	3.83076e-09	SVILP1	transcribed_unprocessed_pseudogene	supervillin pseudogene 1 [Source:HGNC Symbol;Acc:HGNC:44959]	45700	0.0148042	0.00831636	0.0103956	0.14955	0.0682281	0.0799914
ENSG00000140416	3.09889	11.2396	73.9732	7.91851e-18	1.21265e-16	TPM1	protein_coding	tropomyosin 1 (alpha) [Source:HGNC Symbol;Acc:HGNC:12010]	29283	19.3524	15.1909	17.094	155.458	165.082	123.234
ENSG00000233822	3.09723	1.96644	38.0464	6.90809e-10	4.76807e-09	HIST1H2BN	protein_coding	histone cluster 1, H2bn [Source:HGNC Symbol;Acc:HGNC:4749]	28038	0.027146	0.0361469	0.0215653	0.214258	0.212573	0.30708
ENSG00000276075	3.09707	0.354771	26.0635	3.30378e-07	1.5881e-06	CTD-2012K14.8	antisense		10813	0.0547472	0.00781071	0.0159768	0.217396	0.178629	0.186831
ENSG00000250148	3.09663	1.32003	27.5221	1.55309e-07	7.8531e-07	KRT8P31	processed_pseudogene	keratin 8 pseudogene 31 [Source:HGNC Symbol;Acc:HGNC:39865]	1407	0.871533	0.330146	0.0920878	3.4652	2.90247	2.59816
ENSG00000139438	3.09578	3.4993	51.9846	5.59363e-13	5.54657e-12	FAM222A	protein_coding	family with sequence similarity 222, member A [Source:HGNC Symbol;Acc:HGNC:25915]	56279	0.0653661	0.0262621	0.0322313	0.459456	0.172092	0.443575
ENSG00000036530	3.09448	2.21441	43.054	5.32493e-11	4.26866e-10	CYP46A1	protein_coding	cytochrome P450, family 46, subfamily A, polypeptide 1 [Source:HGNC Symbol;Acc:HGNC:2641]	42997	0.0265525	0.0157141	0.0251117	0.196412	0.185464	0.185702
ENSG00000184058	3.08975	1.62907	29.7641	4.87957e-08	2.63079e-07	TBX1	protein_coding	T-box 1 [Source:HGNC Symbol;Acc:HGNC:11592]	26890	0.0377399	0.0141338	0.0144553	0.231499	0.0708042	0.309458
ENSG00000205903	3.08518	4.70823	59.1114	1.48996e-14	1.69597e-13	ZNF316	protein_coding	zinc finger protein 316 [Source:HGNC Symbol;Acc:HGNC:13843]	19110	0.442537	0.254123	0.192103	2.41234	1.86698	3.01538
ENSG00000183087	3.08497	5.91091	65.3671	6.21682e-16	7.98962e-15	GAS6	protein_coding	growth arrest-specific 6 [Source:HGNC Symbol;Acc:HGNC:4168]	43518	0.58202	0.242593	0.166731	2.32172	2.54005	2.42943
ENSG00000124942	3.08091	7.4353	97.2279	6.17887e-23	1.44082e-21	AHNAK	protein_coding	AHNAK nucleoprotein [Source:HGNC Symbol;Acc:HGNC:347]	122693	0.241589	0.268461	0.389323	2.6383	3.00888	1.91235
ENSG00000150995	3.07983	4.76149	68.2853	1.41473e-16	1.93857e-15	ITPR1	protein_coding	inositol 1,4,5-trisphosphate receptor, type 1 [Source:HGNC Symbol;Acc:HGNC:6180]	354492	0.012286	0.0184643	0.0176659	0.153623	0.107261	0.148442
ENSG00000179348	3.07848	3.5882	38.0607	6.85775e-10	4.73508e-09	GATA2	protein_coding	GATA binding protein 2 [Source:HGNC Symbol;Acc:HGNC:4171]	13758	0.227434	0.165747	0.109872	2.17689	0.589648	1.95086
ENSG00000079308	3.07828	5.13301	67.7449	1.8608e-16	2.51647e-15	TNS1	protein_coding	tensin 1 [Source:HGNC Symbol;Acc:HGNC:11973]	203206	0.0278836	0.0398999	0.0274175	0.160668	0.578596	0.197413
ENSG00000124440	3.0763	6.77435	108.513	2.07527e-25	5.69996e-24	HIF3A	protein_coding	hypoxia inducible factor 3, alpha subunit [Source:HGNC Symbol;Acc:HGNC:15825]	46387	0.666348	0.421494	0.432944	3.73219	3.9706	4.92439
ENSG00000145365	3.07609	4.35972	71.0774	3.43475e-17	4.96213e-16	TIFA	protein_coding	TRAF-interacting protein with forkhead-associated domain [Source:HGNC Symbol;Acc:HGNC:19075]	11361	0.331248	0.43117	0.376351	2.6132	3.38812	3.65376
ENSG00000255471	3.0759	3.1175	46.9528	7.27154e-12	6.36627e-11	RP11-736K20.5	antisense		32823	0.0644127	0.0527488	0.0447379	0.497344	0.307683	0.606692
ENSG00000170558	3.07416	7.79172	92.8001	5.78533e-22	1.23975e-20	CDH2	protein_coding	cadherin 2, type 1, N-cadherin (neuronal) [Source:HGNC Symbol;Acc:HGNC:1759]	226480	0.130692	0.240156	0.253818	1.69778	1.1818	2.36423
ENSG00000012822	3.07345	6.21365	111.003	5.90931e-26	1.69297e-24	CALCOCO1	protein_coding	calcium binding and coiled-coil domain 1 [Source:HGNC Symbol;Acc:HGNC:29306]	19228	0.66193	0.950957	0.853541	6.92774	5.96119	7.77737
ENSG00000243679	3.06564	1.5608	15.759	7.19435e-05	0.000232583	RP11-274B21.3	processed_pseudogene		753	3.87466	0.280403	0.286781	6.30138	5.27677	6.83494
ENSG00000177599	3.0647	0.0377012	24.8484	6.20214e-07	2.84334e-06	ZNF491	protein_coding	zinc finger protein 491 [Source:HGNC Symbol;Acc:HGNC:23706]	11955	0.00353696	0.0211938	0.0252885	0.138369	0.182338	0.0925389
ENSG00000134107	3.06467	5.85191	51.3098	7.88814e-13	7.69476e-12	BHLHE40	protein_coding	basic helix-loop-helix family, member e40 [Source:HGNC Symbol;Acc:HGNC:1046]	6207	2.08458	2.42881	1.18288	14.0266	10.1401	25.906
ENSG00000100100	3.06417	4.28297	48.5203	3.26885e-12	2.96506e-11	PIK3IP1	protein_coding	phosphoinositide-3-kinase interacting protein 1 [Source:HGNC Symbol;Acc:HGNC:24942]	10941	0.367152	0.316493	0.315797	2.22412	1.74522	5.67565
ENSG00000183287	3.06417	4.98658	77.3035	1.46603e-18	2.3864e-17	CCBE1	protein_coding	collagen and calcium binding EGF domains 1 [Source:HGNC Symbol;Acc:HGNC:29426]	266440	0.0230117	0.019653	0.0312848	0.262228	0.126553	0.249671
ENSG00000258168	3.06412	0.587032	33.9076	5.77921e-09	3.54715e-08	RP11-588H23.3	antisense		74960	0.00394865	0.00450679	0.00345698	0.0325209	0.031657	0.0372173
ENSG00000087245	3.06231	6.85246	126.112	2.90621e-29	1.02499e-27	MMP2	protein_coding	matrix metallopeptidase 2 (gelatinase A, 72kDa gelatinase, 72kDa type IV collagenase) [Source:HGNC Symbol;Acc:HGNC:7166]	116991	0.249027	0.220544	0.167602	1.616	2.03544	1.63265
ENSG00000186335	3.06066	-0.254621	29.1311	6.76425e-08	3.58769e-07	SLC36A2	protein_coding	solute carrier family 36 (proton/amino acid symporter), member 2 [Source:HGNC Symbol;Acc:HGNC:18762]	32612	0.00518636	0.00517952	0.003973	0.0360405	0.040613	0.0471975
ENSG00000205078	3.05761	0.351424	16.0477	6.17651e-05	0.000202427	SYCE1L	protein_coding	synaptonemal complex central element protein 1-like [Source:HGNC Symbol;Acc:HGNC:37236]	13818	0.0826225	0.00305606	0.00625115	0.173269	0.0898604	0.167087
ENSG00000141505	3.05725	4.12548	26.6804	2.4005e-07	1.17792e-06	ASGR1	protein_coding	asialoglycoprotein receptor 1 [Source:HGNC Symbol;Acc:HGNC:742]	6133	1.59264	0.392472	0.316894	3.31473	6.53723	4.8155
ENSG00000115738	3.05449	8.14426	125.823	3.36095e-29	1.17868e-27	ID2	protein_coding	inhibitor of DNA binding 2, dominant negative helix-loop-helix protein [Source:HGNC Symbol;Acc:HGNC:5361]	5608	13.2026	10.2785	9.21852	97.4647	78.1641	94.279
ENSG00000141854	3.05443	2.08101	28.4115	9.80825e-08	5.09909e-07	MIR1199	protein_coding	Uncharacterized protein LOC113230 [Source:UniProtKB/Swiss-Prot;Acc:Q96FF7]	2526	0.552409	0.317634	0.170979	2.80904	1.64947	4.3987
ENSG00000129946	3.05427	5.49842	21.7839	3.05153e-06	1.26843e-05	SHC2	protein_coding	SHC (Src homology 2 domain containing) transforming protein 2 [Source:HGNC Symbol;Acc:HGNC:29869]	44413	1.13773	0.121705	0.061264	1.69076	1.61472	1.46857
ENSG00000176532	3.05246	4.988	57.4213	3.51772e-14	3.89228e-13	PRR15	protein_coding	proline rich 15 [Source:HGNC Symbol;Acc:HGNC:22310]	3484	3.37401	1.44237	1.26444	17.4926	9.81282	21.1508
ENSG00000131370	3.05207	3.60416	51.7317	6.36268e-13	6.26577e-12	SH3BP5	protein_coding	SH3-domain binding protein 5 (BTK-associated) [Source:HGNC Symbol;Acc:HGNC:10827]	86515	0.0508302	0.0234292	0.021466	0.262654	0.255471	0.222946
ENSG00000171843	3.05163	6.01784	108.375	2.22474e-25	6.08356e-24	MLLT3	protein_coding	myeloid/lymphoid or mixed-lineage leukemia (trithorax homolog, Drosophila); translocated to, 3 [Source:HGNC Symbol;Acc:HGNC:7136]	280878	0.0483245	0.0502153	0.0482822	0.316167	0.460838	0.458263
ENSG00000187715	3.05026	0.596381	32.055	1.49866e-08	8.72401e-08	KBTBD12	protein_coding	kelch repeat and BTB (POZ) domain containing 12 [Source:HGNC Symbol;Acc:HGNC:25731]	72439	0.00700469	0.00291477	0.00298107	0.0426668	0.0365679	0.0252323
ENSG00000188672	3.04987	0.506108	32.6572	1.0993e-08	6.48644e-08	RHCE	protein_coding	Rh blood group, CcEe antigens [Source:HGNC Symbol;Acc:HGNC:10008]	67943	0.00311175	0.00497224	0.00444967	0.0378017	0.033302	0.0339815
ENSG00000240875	3.04632	0.422126	23.8052	1.06597e-06	4.74664e-06	LINC00886	lincRNA	long intergenic non-protein coding RNA 886 [Source:HGNC Symbol;Acc:HGNC:48572]	69716	0.00121305	0.00424007	0.00619502	0.0343427	0.0403709	0.0200084
ENSG00000163565	3.04414	3.85983	42.1534	8.43871e-11	6.61388e-10	IFI16	protein_coding	interferon, gamma-inducible protein 16 [Source:HGNC Symbol;Acc:HGNC:5395]	55187	0.0291157	0.0619805	0.0899986	0.493001	0.528993	0.364322
ENSG00000272767	3.0441	0.12094	25.5221	4.37347e-07	2.0589e-06	JMJD1C-AS1	antisense	JMJD1C antisense RNA 1 [Source:HGNC Symbol;Acc:HGNC:28222]	1334	0.380369	0.0633113	0.0971271	1.50109	0.889433	1.62257
ENSG00000110628	3.04229	3.93696	21.1253	4.30203e-06	1.74271e-05	SLC22A18	protein_coding	solute carrier family 22, member 18 [Source:HGNC Symbol;Acc:HGNC:10964]	25525	0.465501	0.0876833	0.0423009	0.851018	0.916708	1.21734
ENSG00000145349	3.04224	7.48988	139.022	4.35624e-32	1.83534e-30	CAMK2D	protein_coding	calcium/calmodulin-dependent protein kinase II delta [Source:HGNC Symbol;Acc:HGNC:1462]	310895	0.133968	0.102279	0.140169	1.00604	0.904401	1.18063
ENSG00000003436	3.04204	5.5652	76.6056	2.08744e-18	3.34529e-17	TFPI	protein_coding	tissue factor pathway inhibitor (lipoprotein-associated coagulation inhibitor) [Source:HGNC Symbol;Acc:HGNC:11760]	101530	0.0832943	0.0802731	0.149735	0.850651	0.882175	0.746161
ENSG00000198832	3.04114	5.59394	42.8888	5.79429e-11	4.61906e-10	SELM	protein_coding	selenoprotein M [Source:EntrezGene;Acc:140606]	15297	2.02341	0.350594	0.338805	6.3062	3.18916	6.71018
ENSG00000240038	3.04015	2.16281	40.2469	2.23811e-10	1.65127e-09	AMY2B	protein_coding	amylase, alpha 2B (pancreatic) [Source:HGNC Symbol;Acc:HGNC:478]	25719	0.0427464	0.0344804	0.0319062	0.247117	0.379796	0.284273
ENSG00000142303	3.03992	4.30557	57.5186	3.34797e-14	3.71106e-13	ADAMTS10	protein_coding	ADAM metallopeptidase with thrombospondin type 1 motif, 10 [Source:HGNC Symbol;Acc:HGNC:13201]	30493	0.234351	0.109404	0.101978	1.17776	1.02344	1.22723
ENSG00000154358	3.0397	6.12636	66.274	3.92401e-16	5.13964e-15	OBSCN	protein_coding	obscurin, cytoskeletal calmodulin and titin-interacting RhoGEF [Source:HGNC Symbol;Acc:HGNC:15719]	170746	0.205793	0.0690018	0.0447711	0.808444	0.699581	0.623978
ENSG00000113555	3.03805	2.69757	34.9057	3.46063e-09	2.19122e-08	PCDH12	protein_coding	protocadherin 12 [Source:HGNC Symbol;Acc:HGNC:8657]	26156	0.0323324	0.0500492	0.0561413	0.264624	0.820747	0.23171
ENSG00000253837	3.03792	0.120321	31.7659	1.73921e-08	1.00024e-07	RP11-177H13.2	processed_transcript		29954	0.00705822	0.00704891	0.00720925	0.0581312	0.0580345	0.0626262
ENSG00000182600	3.03784	0.817464	24.6156	6.99819e-07	3.1871e-06	C2orf82	protein_coding	chromosome 2 open reading frame 82 [Source:HGNC Symbol;Acc:HGNC:33763]	21438	0.0414205	0.00787921	0.010073	0.131988	0.127424	0.150327
ENSG00000278291	3.0342	-0.280679	28.6239	8.78895e-08	4.59741e-07	RP11-172H24.4	antisense		4411	0.0383445	0.0382939	0.0293737	0.296066	0.256477	0.348947
ENSG00000131435	3.03396	4.4105	40.2885	2.19096e-10	1.61841e-09	PDLIM4	protein_coding	PDZ and LIM domain 4 [Source:HGNC Symbol;Acc:HGNC:16501]	15783	0.672456	0.214046	0.150504	2.36096	1.87416	2.78245
ENSG00000234690	3.03317	0.816164	29.8667	4.62802e-08	2.50605e-07	AC073283.4	lincRNA		152669	0.00387755	0.00138301	0.00198026	0.0185339	0.0236767	0.0157531
ENSG00000162390	3.03272	3.47988	50.1898	1.39572e-12	1.32721e-11	ACOT11	protein_coding	acyl-CoA thioesterase 11 [Source:HGNC Symbol;Acc:HGNC:18156]	96935	0.0318436	0.0243958	0.018713	0.163914	0.240534	0.204935
ENSG00000206384	3.03131	1.07708	18.5232	1.67846e-05	6.11908e-05	COL6A6	protein_coding	collagen, type VI, alpha 6 [Source:HGNC Symbol;Acc:HGNC:27023]	117821	0.00215332	0.00215048	0.00403223	0.0184736	0.0641695	0.00898144
ENSG00000158270	3.03014	6.34983	111.951	3.6622e-26	1.06392e-24	COLEC12	protein_coding	collectin sub-family member 12 [Source:HGNC Symbol;Acc:HGNC:16016]	181361	0.0890634	0.075674	0.12669	0.981711	0.536158	0.886622
ENSG00000132819	3.02845	7.79879	75.0757	4.53015e-18	7.05945e-17	RBM38	protein_coding	RNA binding motif protein 38 [Source:HGNC Symbol;Acc:HGNC:15818]	17926	5.14932	2.12486	1.50581	26.88	13.4456	25.4024
ENSG00000204052	3.02605	0.277522	28.2937	1.04235e-07	5.39635e-07	LRRC73	protein_coding	leucine rich repeat containing 73 [Source:HGNC Symbol;Acc:HGNC:21375]	3717	0.0796316	0.0340828	0.0813355	0.39819	0.61615	0.595266
ENSG00000114737	3.0254	3.66141	47.1607	6.53975e-12	5.75535e-11	CISH	protein_coding	cytokine inducible SH2-containing protein [Source:HGNC Symbol;Acc:HGNC:1984]	5341	0.815445	0.442764	0.355799	3.72476	4.00387	4.77309
ENSG00000265107	3.02482	3.44678	32.9634	9.39087e-09	5.59069e-08	GJA5	protein_coding	gap junction protein, alpha 5, 40kDa [Source:HGNC Symbol;Acc:HGNC:4279]	17163	0.0862293	0.120562	0.208862	1.36963	1.37459	0.613758
ENSG00000196502	3.02449	4.92236	79.9754	3.79099e-19	6.48263e-18	SULT1A1	protein_coding	sulfotransferase family, cytosolic, 1A, phenol-preferring, member 1 [Source:HGNC Symbol;Acc:HGNC:11453]	18429	0.357934	0.40329	0.29763	2.59597	3.8869	2.29421
ENSG00000183963	3.0242	4.59172	46.5446	8.95584e-12	7.76423e-11	SMTN	protein_coding	smoothelin [Source:HGNC Symbol;Acc:HGNC:11126]	40652	0.240276	0.124654	0.066932	0.909138	1.13761	1.06608
ENSG00000170379	3.01967	-0.420531	26.4896	2.64962e-07	1.29199e-06	FAM115C	protein_coding	TRPM8 channel-associated factor 2 [Source:HGNC Symbol;Acc:HGNC:26878]	109459	0.000772606	0.00192897	0.00118371	0.0115332	0.0105876	0.010107
ENSG00000114480	3.01875	6.34081	62.8929	2.18253e-15	2.66861e-14	GBE1	protein_coding	glucan (1,4-alpha-), branching enzyme 1 [Source:HGNC Symbol;Acc:HGNC:4180]	272462	0.0387984	0.0881888	0.0681612	0.497208	0.31334	0.77783
ENSG00000126016	3.01806	5.50698	77.1507	1.58397e-18	2.5694e-17	AMOT	protein_coding	angiomotin [Source:HGNC Symbol;Acc:HGNC:17810]	66312	0.105851	0.144558	0.216232	1.31096	1.14222	1.18669
ENSG00000146910	3.01241	0.0884908	24.4757	7.52548e-07	3.41221e-06	CNPY1	protein_coding	canopy FGF signaling regulator 1 [Source:HGNC Symbol;Acc:HGNC:27786]	59656	0.00637923	0.000707869	0.00434382	0.0262695	0.0296024	0.0306391
ENSG00000061656	3.01229	3.79655	47.6661	5.05354e-12	4.50488e-11	SPAG4	protein_coding	sperm associated antigen 4 [Source:HGNC Symbol;Acc:HGNC:11214]	5157	0.942932	0.556825	0.343369	5.47837	3.37624	5.38177
ENSG00000125967	3.0085	5.69732	54.1753	1.83379e-13	1.89715e-12	NECAB3	protein_coding	N-terminal EF-hand calcium binding protein 3 [Source:HGNC Symbol;Acc:HGNC:15851]	17376	1.5696	0.471475	0.335551	5.95502	3.93348	5.62497
ENSG00000235652	3.00672	1.4983	35.237	2.9193e-09	1.86494e-08	RP11-545I5.3	antisense		71673	0.0112093	0.00707022	0.00662845	0.0662026	0.0873919	0.0489907
ENSG00000176531	3.00663	3.76167	36.0111	1.96196e-09	1.28376e-08	PHLDB3	protein_coding	pleckstrin homology-like domain, family B, member 3 [Source:HGNC Symbol;Acc:HGNC:30499]	29981	0.220018	0.0859193	0.0432165	0.823268	0.627681	0.898438
ENSG00000172037	3.00516	6.72322	66.8192	2.97585e-16	3.94421e-15	LAMB2	protein_coding	laminin, beta 2 (laminin S) [Source:HGNC Symbol;Acc:HGNC:6487]	12004	1.5323	2.66303	1.60826	20.7504	9.72333	16.4968
ENSG00000270441	3.00453	1.46872	33.4152	7.44402e-09	4.48617e-08	RP11-694I15.7	unprocessed_pseudogene		20765	0.0427629	0.028471	0.0166392	0.236892	0.194009	0.257121
ENSG00000080823	3.00395	3.18933	46.6756	8.37635e-12	7.30606e-11	MOK	protein_coding	MOK protein kinase [Source:HGNC Symbol;Acc:HGNC:9833]	80700	0.035106	0.018838	0.0219425	0.191496	0.226352	0.177023
ENSG00000136840	3.00184	5.28139	32.0022	1.53998e-08	8.93937e-08	ST6GALNAC4	protein_coding	ST6 (alpha-N-acetyl-neuraminyl-2,3-beta-galactosyl-1,3)-N-acetylgalactosaminide alpha-2,6-sialyltransferase 4 [Source:HGNC Symbol;Acc:HGNC:17846]	9152	2.54575	0.775176	0.358651	6.46409	6.58472	8.71394
ENSG00000184371	3.00142	4.05584	50.7643	1.0415e-12	1.00284e-11	CSF1	protein_coding	colony stimulating factor 1 (macrophage) [Source:HGNC Symbol;Acc:HGNC:2432]	20750	0.258801	0.18316	0.10407	1.17273	1.9149	1.14281
ENSG00000167157	3.00039	3.66897	31.3724	2.12991e-08	1.20888e-07	PRRX2	protein_coding	paired related homeobox 2 [Source:HGNC Symbol;Acc:HGNC:21338]	57033	0.126038	0.0407233	0.0189317	0.391557	0.330442	0.421687
ENSG00000175445	2.99995	4.18585	42.7638	6.17646e-11	4.90901e-10	LPL	protein_coding	lipoprotein lipase [Source:HGNC Symbol;Acc:HGNC:6677]	65541	0.0412902	0.060565	0.0705092	0.686106	0.235342	0.566566
ENSG00000165949	2.99841	1.89739	32.0281	1.51959e-08	8.83756e-08	IFI27	protein_coding	interferon, alpha-inducible protein 27 [Source:HGNC Symbol;Acc:HGNC:5397]	11862	0.0998113	0.0711998	0.0364097	0.400012	0.735072	0.486597
ENSG00000113083	2.99809	3.15067	47.7817	4.76412e-12	4.25707e-11	LOX	protein_coding	lysyl oxidase [Source:HGNC Symbol;Acc:HGNC:6664]	15090	0.0952729	0.117535	0.166002	0.617346	1.35497	1.13796
ENSG00000167034	2.99706	3.23278	52.0868	5.31001e-13	5.27939e-12	NKX3-1	protein_coding	NK3 homeobox 1 [Source:HGNC Symbol;Acc:HGNC:7838]	4234	0.589225	0.339106	0.510028	4.82199	2.30703	4.65778
ENSG00000235316	2.99655	1.83244	25.5933	4.215e-07	1.99117e-06	DUSP8P5	processed_pseudogene	dual specificity phosphatase 8 pseudogene 5 [Source:HGNC Symbol;Acc:HGNC:45003]	1814	1.02564	0.302631	0.19047	3.21567	2.87492	3.89786
ENSG00000152217	2.99457	4.77578	59.9373	9.79296e-15	1.13481e-13	SETBP1	protein_coding	SET binding protein 1 [Source:HGNC Symbol;Acc:HGNC:15573]	388337	0.0119774	0.0175075	0.0167936	0.163886	0.0925841	0.119279
ENSG00000148444	2.9933	3.33386	50.9028	9.70563e-13	9.38413e-12	COMMD3	protein_coding	COMM domain containing 3 [Source:HGNC Symbol;Acc:HGNC:23332]	4334	0.478065	0.379999	0.72746	4.07794	3.92186	4.25066
ENSG00000138823	2.9931	3.70878	46.6487	8.49231e-12	7.39335e-11	MTTP	protein_coding	microsomal triglyceride transfer protein [Source:HGNC Symbol;Acc:HGNC:7467]	60238	0.0182508	0.0644947	0.0788673	0.286173	0.421881	0.423206
ENSG00000112320	2.99026	4.8067	69.2688	8.59191e-17	1.19759e-15	SOBP	protein_coding	sine oculis binding protein homolog (Drosophila) [Source:HGNC Symbol;Acc:HGNC:29256]	170209	0.0380092	0.0347338	0.0342552	0.327365	0.196157	0.353526
ENSG00000223704	2.98751	-0.0399754	27.7959	1.34813e-07	6.89126e-07	LINC01422	lincRNA	long intergenic non-protein coding RNA 1422 [Source:HGNC Symbol;Acc:HGNC:50728]	7152	0.0295612	0.0236178	0.024155	0.194772	0.312506	0.141234
ENSG00000172985	2.98745	1.32937	32.1862	1.40079e-08	8.17726e-08	SH3RF3	protein_coding	SH3 domain containing ring finger 3 [Source:HGNC Symbol;Acc:HGNC:24699]	375284	0.00169009	0.00112524	0.00138101	0.00765576	0.0140435	0.0126888
ENSG00000159761	2.98448	2.37629	29.6657	5.13346e-08	2.76048e-07	C16orf86	protein_coding	chromosome 16 open reading frame 86 [Source:HGNC Symbol;Acc:HGNC:33755]	1942	1.41529	0.413153	0.289114	4.79699	4.10629	4.75552
ENSG00000138079	2.98355	0.812123	33.5214	7.04825e-09	4.26699e-08	SLC3A1	protein_coding	solute carrier family 3 (amino acid transporter heavy chain), member 1 [Source:HGNC Symbol;Acc:HGNC:11025]	46036	0.00826656	0.00642107	0.00938161	0.0538991	0.070727	0.0679144
ENSG00000151322	2.98261	-0.323879	23.8639	1.0339e-06	4.616e-06	NPAS3	protein_coding	neuronal PAS domain protein 3 [Source:HGNC Symbol;Acc:HGNC:19311]	869243	0.000243225	4.85809e-05	0.00024843	0.00120192	0.00177766	0.00132806
ENSG00000108576	2.98131	2.03869	27.4145	1.64195e-07	8.2706e-07	SLC6A4	protein_coding	solute carrier family 6 (neurotransmitter transporter), member 4 [Source:HGNC Symbol;Acc:HGNC:11050]	41683	0.0162308	0.0141833	0.0269395	0.0919026	0.306495	0.116549
ENSG00000145743	2.98075	4.60107	71.2539	3.14081e-17	4.56227e-16	FBXL17	protein_coding	F-box and leucine-rich repeat protein 17 [Source:HGNC Symbol;Acc:HGNC:13615]	523063	0.00937743	0.0125944	0.00941295	0.084972	0.0833497	0.077613
ENSG00000126218	2.98071	3.77997	31.326	2.1814e-08	1.23546e-07	F10	protein_coding	coagulation factor X [Source:HGNC Symbol;Acc:HGNC:3528]	26715	0.232671	0.0916811	0.0565832	0.611055	1.37268	0.693189
ENSG00000089505	2.9802	0.186781	17.7664	2.49758e-05	8.82374e-05	CMTM1	protein_coding	CKLF-like MARVEL transmembrane domain containing 1 [Source:HGNC Symbol;Acc:HGNC:19172]	12744	0.0597237	0.00662722	0.00677796	0.133218	0.140737	0.147199
ENSG00000151468	2.98003	4.70342	55.6131	8.82336e-14	9.40518e-13	CCDC3	protein_coding	coiled-coil domain containing 3 [Source:HGNC Symbol;Acc:HGNC:23813]	203027	0.0252006	0.0268314	0.0270162	0.191899	0.368176	0.126986
ENSG00000143153	2.9786	7.85244	127.659	1.33276e-29	4.79126e-28	ATP1B1	protein_coding	ATPase, Na+/K+ transporting, beta 1 polypeptide [Source:HGNC Symbol;Acc:HGNC:804]	27025	1.51614	1.97197	2.35243	13.5612	15.736	16.152
ENSG00000095794	2.97491	6.68783	118.762	1.1806e-27	3.73896e-26	CREM	protein_coding	cAMP responsive element modulator [Source:HGNC Symbol;Acc:HGNC:2352]	86167	0.245854	0.281305	0.277178	2.49872	2.0216	1.84771
ENSG00000183230	2.97485	4.91882	67.0081	2.70396e-16	3.59923e-15	CTNNA3	protein_coding	catenin (cadherin-associated protein), alpha 3 [Source:HGNC Symbol;Acc:HGNC:2511]	1783651	0.00327152	0.00340926	0.00431008	0.0361939	0.0174811	0.0368642
ENSG00000188086	2.97141	2.08317	33.422	7.41809e-09	4.47343e-08	PRSS45	protein_coding	protease, serine, 45 [Source:HGNC Symbol;Acc:HGNC:30717]	70466	0.0192022	0.0125848	0.0079678	0.0803097	0.150367	0.0805468
ENSG00000124006	2.97085	7.60618	51.1276	8.65549e-13	8.40368e-12	OBSL1	protein_coding	obscurin-like 1 [Source:HGNC Symbol;Acc:HGNC:29092]	21130	3.73815	1.94456	0.93614	19.0051	8.90867	20.7766
ENSG00000239857	2.97069	1.8889	23.1566	1.49329e-06	6.50176e-06	GET4	protein_coding	golgi to ER traffic protein 4 homolog (S. cerevisiae) [Source:HGNC Symbol;Acc:HGNC:21690]	19884	0.142479	0.0106187	0.0217206	0.400637	0.124893	0.399141
ENSG00000260231	2.9706	3.97695	59.535	1.2014e-14	1.38102e-13	JHDM1D-AS1	antisense	JHDM1D antisense RNA 1 (head to head) [Source:HGNC Symbol;Acc:HGNC:48959]	2379	1.52856	1.4023	1.48866	12.8271	9.18611	13.0815
ENSG00000100218	2.9704	0.142617	27.2779	1.76212e-07	8.82101e-07	RSPH14	protein_coding	radial spoke head 14 homolog (Chlamydomonas) [Source:HGNC Symbol;Acc:HGNC:13437]	85606	0.00148182	0.00443961	0.00201804	0.0254255	0.0241745	0.0129232
ENSG00000156381	2.96751	5.62895	47.7831	4.76079e-12	4.25614e-11	ANKRD9	protein_coding	ankyrin repeat domain 9 [Source:HGNC Symbol;Acc:HGNC:20096]	8039	2.49845	1.20818	0.725282	10.5593	7.14284	14.7489
ENSG00000181234	2.96703	3.50179	35.7824	2.20631e-09	1.43356e-08	TMEM132C	protein_coding	transmembrane protein 132C [Source:HGNC Symbol;Acc:HGNC:25436]	440512	0.00700721	0.00450554	0.00382368	0.0283614	0.0835601	0.025114
ENSG00000182700	2.96668	3.08813	45.0119	1.95836e-11	1.64347e-10	IGIP	protein_coding	IgA-inducing protein [Source:HGNC Symbol;Acc:HGNC:33847]	3457	0.684965	0.439754	0.524717	3.51325	3.98292	5.46814
ENSG00000123700	2.96481	2.38991	41.6995	1.06439e-10	8.24503e-10	KCNJ2	protein_coding	potassium channel, inwardly rectifying subfamily J, member 2 [Source:HGNC Symbol;Acc:HGNC:6263]	11375	0.100367	0.115085	0.0911244	0.933776	0.701047	0.778059
ENSG00000168016	2.96239	5.99372	90.7463	1.63324e-21	3.32759e-20	TRANK1	protein_coding	tetratricopeptide repeat and ankyrin repeat containing 1 [Source:HGNC Symbol;Acc:HGNC:29011]	118237	0.0965584	0.136789	0.124924	0.934052	1.28821	0.647236
ENSG00000157570	2.96183	6.5891	101.729	6.36689e-24	1.56624e-22	TSPAN18	protein_coding	tetraspanin 18 [Source:HGNC Symbol;Acc:HGNC:20660]	205956	0.148848	0.0916516	0.0809446	0.827488	1.04796	0.60465
ENSG00000272902	2.96056	0.351195	30.0241	4.26708e-08	2.32208e-07	RP11-299H21.1	lincRNA		3752	0.0563491	0.101295	0.0575549	0.591714	0.551568	0.538434
ENSG00000126603	2.95934	5.32085	26.4146	2.75457e-07	1.33791e-06	GLIS2	protein_coding	GLIS family zinc finger 2 [Source:HGNC Symbol;Acc:HGNC:29450]	24836	1.00791	0.333259	0.116511	2.25931	2.54311	3.37568
ENSG00000101144	2.95907	7.28859	103.379	2.76855e-24	6.9576e-23	BMP7	protein_coding	bone morphogenetic protein 7 [Source:HGNC Symbol;Acc:HGNC:1074]	97881	0.471309	0.360674	0.27004	3.02645	2.23269	3.21778
ENSG00000125266	2.95821	6.44434	113.645	1.55876e-26	4.62216e-25	EFNB2	protein_coding	ephrin-B2 [Source:HGNC Symbol;Acc:HGNC:3227]	45383	0.401572	0.507119	0.398745	3.92698	3.43645	2.82986
ENSG00000259799	2.95605	0.705526	27.8018	1.344e-07	6.87572e-07	RP11-554A11.9	antisense		3842	0.143076	0.0769392	0.0562066	0.555192	0.825926	0.738654
ENSG00000242028	2.95358	1.62131	36.4245	1.58696e-09	1.04982e-08	HYPK	protein_coding	huntingtin interacting protein K [Source:HGNC Symbol;Acc:HGNC:18418]	6901	0.0857819	0.0856689	0.118909	0.712805	0.535789	1.07338
ENSG00000162552	2.95337	2.46057	40.4825	1.98385e-10	1.47125e-09	WNT4	protein_coding	wingless-type MMTV integration site family, member 4 [Source:HGNC Symbol;Acc:HGNC:12783]	26664	0.0729478	0.041177	0.0307754	0.416312	0.318732	0.33914
ENSG00000260398	2.95259	0.477295	28.2662	1.05728e-07	5.47211e-07	RP11-594N15.3	sense_overlapping		3753	0.0788677	0.0450079	0.115079	0.811939	0.536717	0.499841
ENSG00000141485	2.95179	4.13906	50.3014	1.31853e-12	1.25722e-11	SLC13A5	protein_coding	solute carrier family 13 (sodium-dependent citrate transporter), member 5 [Source:HGNC Symbol;Acc:HGNC:23089]	28854	0.152408	0.130254	0.119745	0.659295	1.34552	1.23526
ENSG00000164236	2.95148	1.78124	26.3561	2.83923e-07	1.37616e-06	ANKRD33B	protein_coding	ankyrin repeat domain 33B [Source:HGNC Symbol;Acc:HGNC:35240]	85866	0.0118187	0.00639336	0.00553282	0.0816223	0.0224946	0.108674
ENSG00000197903	2.94948	1.12655	25.3787	4.71094e-07	2.20476e-06	HIST1H2BK	protein_coding	histone cluster 1, H2bk [Source:HGNC Symbol;Acc:HGNC:13954]	380	2.33677	0.889024	0.681934	9.27909	6.02692	14.1769
ENSG00000145431	2.9489	4.2539	65.9512	4.62219e-16	6.01919e-15	PDGFC	protein_coding	platelet derived growth factor C [Source:HGNC Symbol;Acc:HGNC:8801]	210940	0.0194443	0.0192185	0.0233411	0.150237	0.156187	0.171705
ENSG00000155366	2.94732	6.50769	85.9196	1.87401e-20	3.50732e-19	RHOC	protein_coding	ras homolog family member C [Source:HGNC Symbol;Acc:HGNC:669]	6328	5.02494	3.47011	1.97928	23.7401	28.003	23.9664
ENSG00000221953	2.94593	0.669042	31.9353	1.59393e-08	9.22093e-08	C1orf229	protein_coding	chromosome 1 open reading frame 229 [Source:HGNC Symbol;Acc:HGNC:33759]	2257	0.224817	0.0748403	0.172221	1.50441	0.868016	1.17213
ENSG00000087116	2.94477	5.37869	60.4334	7.61091e-15	8.86924e-14	ADAMTS2	protein_coding	ADAM metallopeptidase with thrombospondin type 1 motif, 2 [Source:HGNC Symbol;Acc:HGNC:218]	234579	0.0697592	0.0370839	0.0248553	0.282999	0.349826	0.297116
ENSG00000061918	2.94473	3.91722	58.0694	2.53026e-14	2.83675e-13	GUCY1B3	protein_coding	guanylate cyclase 1, soluble, beta 3 [Source:HGNC Symbol;Acc:HGNC:4687]	48599	0.0582945	0.0738582	0.0808703	0.486381	0.641582	0.511693
ENSG00000142920	2.94434	2.25301	36.8581	1.27049e-09	8.51352e-09	AZIN2	protein_coding	antizyme inhibitor 2 [Source:HGNC Symbol;Acc:HGNC:29957]	39426	0.03003	0.0224928	0.0262908	0.198744	0.285547	0.145181
ENSG00000167800	2.94346	0.290753	27.2268	1.80934e-07	9.0404e-07	TBX10	protein_coding	T-box 10 [Source:HGNC Symbol;Acc:HGNC:11593]	8257	0.0563314	0.0255714	0.0156918	0.25306	0.28071	0.186412
ENSG00000065054	2.94216	4.41838	25.4508	4.53807e-07	2.13027e-06	SLC9A3R2	protein_coding	solute carrier family 9, subfamily A (NHE3, cation proton antiporter 3), member 3 regulator 2 [Source:HGNC Symbol;Acc:HGNC:11076]	13670	1.29606	0.228597	0.126377	2.67176	2.2567	2.76919
ENSG00000102034	2.94109	5.5969	91.8871	9.17633e-22	1.92869e-20	ELF4	protein_coding	E74-like factor 4 (ets domain transcription factor) [Source:HGNC Symbol;Acc:HGNC:3319]	45842	0.272106	0.224767	0.232706	1.79284	1.80696	1.99359
ENSG00000280047	2.94085	0.446581	30.0651	4.17777e-08	2.27614e-07	CTC-463A16.1	TEC		2620	0.112973	0.0967068	0.115391	0.598143	0.958387	1.02809
ENSG00000107872	2.93882	3.47179	18.8711	1.39855e-05	5.17665e-05	FBXL15	protein_coding	F-box and leucine-rich repeat protein 15 [Source:HGNC Symbol;Acc:HGNC:28155]	3947	2.98894	0.320968	0.164134	5.37113	2.86627	5.04521
ENSG00000203808	2.93423	0.422565	27.2945	1.74704e-07	8.76437e-07	BVES-AS1	antisense	BVES antisense RNA 1 [Source:HGNC Symbol;Acc:HGNC:21223]	33637	0.0150849	0.00502169	0.00641989	0.0685903	0.0738288	0.0529091
ENSG00000145757	2.93338	-0.38373	24.993	5.75386e-07	2.65548e-06	SPATA9	protein_coding	spermatogenesis associated 9 [Source:HGNC Symbol;Acc:HGNC:22988]	46530	0.00181751	0.00544534	0.0027846	0.0261956	0.0237207	0.0279111
ENSG00000179846	2.93016	1.06822	16.8698	4.00346e-05	0.000136243	NKPD1	protein_coding	NTPase, KAP family P-loop domain containing 1 [Source:HGNC Symbol;Acc:HGNC:24739]	10400	0.134172	0.036544	0.00830561	0.297187	0.305116	0.379251
ENSG00000135828	2.92842	1.51047	32.8087	1.01689e-08	6.01924e-08	RNASEL	protein_coding	ribonuclease L (2',5'-oligoisoadenylate synthetase-dependent) [Source:HGNC Symbol;Acc:HGNC:10050]	15622	0.0297739	0.0378441	0.0525281	0.245217	0.430977	0.255557
ENSG00000008118	2.9284	2.79856	45.7941	1.31358e-11	1.11901e-10	CAMK1G	protein_coding	calcium/calmodulin-dependent protein kinase IG [Source:HGNC Symbol;Acc:HGNC:14585]	30221	0.057366	0.0656744	0.0357278	0.383157	0.507653	0.310364
ENSG00000260641	2.92819	-0.3856	26.1876	3.09806e-07	1.49578e-06	RP11-1299A16.3	antisense		5646	0.0149785	0.0299176	0.0382476	0.185044	0.185714	0.272618
ENSG00000066230	2.92795	1.44579	24.5823	7.1202e-07	3.23987e-06	SLC9A3	protein_coding	solute carrier family 9, subfamily A (NHE3, cation proton antiporter 3), member 3 [Source:HGNC Symbol;Acc:HGNC:11073]	51022	0.0256912	0.00827655	0.00592537	0.084466	0.0665194	0.12067
ENSG00000050165	2.92644	7.02879	123.934	8.70823e-29	2.98097e-27	DKK3	protein_coding	dickkopf WNT signaling pathway inhibitor 3 [Source:HGNC Symbol;Acc:HGNC:2893]	46663	0.594444	0.638004	0.71638	4.72323	5.5502	4.5551
ENSG00000174749	2.92474	3.41092	49.8049	1.69818e-12	1.59232e-11	C4orf32	protein_coding	chromosome 4 open reading frame 32 [Source:HGNC Symbol;Acc:HGNC:26813]	49859	0.0364674	0.0567464	0.0511073	0.31606	0.526859	0.278805
ENSG00000272031	2.92396	1.52878	31.8977	1.62508e-08	9.38071e-08	ANKRD34A	protein_coding	ankyrin repeat domain 34A [Source:HGNC Symbol;Acc:HGNC:27639]	5140	0.230343	0.0739412	0.100831	1.10946	0.950191	0.79543
ENSG00000107954	2.92333	1.91809	31.505	1.98925e-08	1.13249e-07	NEURL1	protein_coding	neuralized E3 ubiquitin protein ligase 1 [Source:HGNC Symbol;Acc:HGNC:7761]	98573	0.0145848	0.00642599	0.00613402	0.0622681	0.0515063	0.0844178
ENSG00000147613	2.92315	-0.361987	26.4603	2.6901e-07	1.31036e-06	PSKH2	protein_coding	protein serine kinase H2 [Source:HGNC Symbol;Acc:HGNC:18997]	40248	0.00315179	0.00419684	0.00429231	0.0346107	0.0301654	0.0262921
ENSG00000135903	2.92059	2.40526	41.2308	1.35276e-10	1.02863e-09	PAX3	protein_coding	paired box 3 [Source:HGNC Symbol;Acc:HGNC:8617]	99108	0.0106662	0.0127826	0.0130734	0.0931175	0.104962	0.0800795
ENSG00000015413	2.92033	3.81122	18.7215	1.51265e-05	5.56031e-05	DPEP1	protein_coding	dipeptidase 1 (renal) [Source:HGNC Symbol;Acc:HGNC:3002]	25148	0.344691	0.10579	0.0446524	0.489877	1.5427	0.79185
ENSG00000138835	2.91973	5.68638	66.0607	4.37255e-16	5.70607e-15	RGS3	protein_coding	regulator of G-protein signaling 3 [Source:HGNC Symbol;Acc:HGNC:9999]	153012	0.131265	0.0637519	0.0558875	0.536278	0.632969	0.595389
ENSG00000140557	2.91966	3.05258	47.263	6.20732e-12	5.48613e-11	ST8SIA2	protein_coding	ST8 alpha-N-acetyl-neuraminide alpha-2,8-sialyltransferase 2 [Source:HGNC Symbol;Acc:HGNC:10870]	74900	0.0231463	0.0242434	0.0288312	0.158085	0.217724	0.204859
ENSG00000265148	2.91928	-0.439456	23.346	1.35323e-06	5.92518e-06	BZRAP1-AS1	antisense	BZRAP1 antisense RNA 1 [Source:HGNC Symbol;Acc:HGNC:44148]	90316	0.00327728	0.000935131	0.000956401	0.0125318	0.0122207	0.0133144
ENSG00000198933	2.91909	5.70327	69.4828	7.70833e-17	1.07766e-15	TBKBP1	protein_coding	TBK1 binding protein 1 [Source:HGNC Symbol;Acc:HGNC:30140]	17969	0.988337	0.629822	0.447058	5.65433	3.57947	6.07375
ENSG00000184304	2.91874	4.16526	59.2558	1.38449e-14	1.58268e-13	PRKD1	protein_coding	protein kinase D1 [Source:HGNC Symbol;Acc:HGNC:9407]	615419	0.00556537	0.00720486	0.00736874	0.0463313	0.064654	0.0427526
ENSG00000154143	2.91646	0.252979	30.1297	4.04103e-08	2.20551e-07	PANX3	protein_coding	pannexin 3 [Source:HGNC Symbol;Acc:HGNC:20573]	8866	0.0381542	0.0285779	0.0194853	0.260227	0.233418	0.162757
ENSG00000266714	2.91521	4.53419	32.1771	1.40741e-08	8.21335e-08	MYO15B	transcribed_unprocessed_pseudogene	myosin XVB pseudogene [Source:HGNC Symbol;Acc:HGNC:14083]	38791	0.405501	0.0936213	0.0634627	0.990909	1.04992	0.965945
ENSG00000182118	2.91124	3.61571	50.0352	1.51012e-12	1.42459e-11	FAM89A	protein_coding	family with sequence similarity 89, member A [Source:HGNC Symbol;Acc:HGNC:25057]	21288	0.119178	0.119021	0.156218	1.34758	0.759563	0.930912
ENSG00000196968	2.91091	5.69528	69.2575	8.64108e-17	1.20265e-15	FUT11	protein_coding	fucosyltransferase 11 (alpha (1,3) fucosyltransferase) [Source:HGNC Symbol;Acc:HGNC:19233]	7960	1.43958	1.50134	1.35644	9.24772	7.64704	17.814
ENSG00000137474	2.91081	2.80191	44.8219	2.15796e-11	1.80609e-10	MYO7A	protein_coding	myosin VIIA [Source:HGNC Symbol;Acc:HGNC:7606]	86975	0.0272253	0.0135947	0.0148971	0.193196	0.088831	0.138258
ENSG00000180628	2.91046	4.4502	61.4571	4.52489e-15	5.37389e-14	PCGF5	protein_coding	polycomb group ring finger 5 [Source:HGNC Symbol;Acc:HGNC:28264]	121319	0.044613	0.0428137	0.0373797	0.25512	0.306365	0.390529
ENSG00000128283	2.90625	4.59234	32.5604	1.15545e-08	6.80913e-08	CDC42EP1	protein_coding	CDC42 effector protein (Rho GTPase binding) 1 [Source:HGNC Symbol;Acc:HGNC:17014]	8958	1.77955	0.438408	0.289278	4.32983	5.04549	4.2097
ENSG00000250917	2.90558	0.92873	22.4552	2.15108e-06	9.15806e-06	RP4-785G19.5	sense_overlapping		46333	0.0146019	0.00273425	0.0111858	0.0657676	0.0887353	0.0498307
ENSG00000108370	2.90536	2.8575	24.804	6.34672e-07	2.90533e-06	RGS9	protein_coding	regulator of G-protein signaling 9 [Source:HGNC Symbol;Acc:HGNC:10004]	90272	0.0304467	0.0121626	0.0133961	0.0728162	0.20877	0.136406
ENSG00000086159	2.90277	-0.44285	24.1546	8.89013e-07	3.99691e-06	AQP6	protein_coding	aquaporin 6, kidney specific [Source:HGNC Symbol;Acc:HGNC:639]	9945	0.0212591	0.00424622	0.021714	0.12694	0.102659	0.116079
ENSG00000261220	2.89812	-0.399768	24.9553	5.8676e-07	2.70328e-06	RP11-629O1.2	lincRNA		678	0.124733	0.311421	0.254803	1.86197	1.50582	1.91549
ENSG00000145945	2.89636	3.14111	38.6589	5.04715e-10	3.55208e-09	FAM50B	protein_coding	family with sequence similarity 50, member B [Source:HGNC Symbol;Acc:HGNC:18789]	1931	2.08028	0.634195	0.849916	8.27347	7.08762	8.22011
ENSG00000235997	2.89629	0.320538	26.7455	2.32088e-07	1.14065e-06	AC109642.1	lincRNA		5772	0.0293031	0.0877934	0.0299301	0.384634	0.406344	0.258334
ENSG00000167996	2.8946	5.65657	25.0622	5.55116e-07	2.56957e-06	FTH1	protein_coding	ferritin, heavy polypeptide 1 [Source:HGNC Symbol;Acc:HGNC:3976]	7942	6.13874	0.526396	0.380665	15.2212	3.04004	12.7609
ENSG00000165995	2.89406	5.05601	77.0262	1.68707e-18	2.72478e-17	CACNB2	protein_coding	calcium channel, voltage-dependent, beta 2 subunit [Source:HGNC Symbol;Acc:HGNC:1402]	401192	0.0208686	0.0184201	0.019485	0.134113	0.148835	0.154422
ENSG00000265972	2.89167	9.45049	91.5302	1.09904e-21	2.28418e-20	TXNIP	protein_coding	thioredoxin interacting protein [Source:HGNC Symbol;Acc:HGNC:16952]	4165	34.3351	39.6635	45.6882	304.407	251.836	331.85
ENSG00000165633	2.89128	3.89853	46.635	8.55212e-12	7.44194e-11	VSTM4	protein_coding	V-set and transmembrane domain containing 4 [Source:HGNC Symbol;Acc:HGNC:26470]	101264	0.0300647	0.0300251	0.0379586	0.387324	0.148505	0.245574
ENSG00000188026	2.88952	4.32323	40.5632	1.90355e-10	1.41678e-09	RILPL1	protein_coding	Rab interacting lysosomal protein-like 1 [Source:HGNC Symbol;Acc:HGNC:26814]	63664	0.154754	0.0557176	0.0440955	0.514195	0.499297	0.610469
ENSG00000163328	2.88924	3.06182	46.3683	9.799e-12	8.46368e-11	GPR155	protein_coding	G protein-coupled receptor 155 [Source:HGNC Symbol;Acc:HGNC:22951]	55523	0.0335089	0.0304224	0.0427824	0.247753	0.269356	0.268556
ENSG00000130193	2.88813	3.78811	37.3194	1.00283e-09	6.80068e-09	THEM6	protein_coding	thioesterase superfamily member 6 [Source:HGNC Symbol;Acc:HGNC:29656]	9724	0.669662	0.364789	0.133245	2.41742	2.72129	2.15669
ENSG00000171385	2.88586	0.546936	26.3931	2.78528e-07	1.35212e-06	KCND3	protein_coding	potassium channel, voltage gated Shal related subfamily D, member 3 [Source:HGNC Symbol;Acc:HGNC:6239]	218493	0.000967637	0.000966361	0.00276736	0.00916483	0.0126288	0.0110072
ENSG00000181143	2.88542	1.94909	29.8591	4.64606e-08	2.51508e-07	MUC16	protein_coding	mucin 16, cell surface associated [Source:HGNC Symbol;Acc:HGNC:15582]	132498	0.00542525	0.00446196	0.0110827	0.0680088	0.0410259	0.0410219
ENSG00000182253	2.88542	3.39837	33.0304	9.07282e-09	5.41866e-08	SYNM	protein_coding	synemin, intermediate filament protein [Source:HGNC Symbol;Acc:HGNC:24466]	37376	0.0678794	0.0779585	0.0439102	0.598652	0.240672	0.653758
ENSG00000127774	2.882	1.04292	14.2649	0.000158802	0.000477662	EMC6	protein_coding	ER membrane protein complex subunit 6 [Source:HGNC Symbol;Acc:HGNC:28430]	853	2.32985	0.297036	0.0506321	4.95025	2.03794	4.34198
ENSG00000163110	2.88182	8.19395	106.949	4.56716e-25	1.21834e-23	PDLIM5	protein_coding	PDZ and LIM domain 5 [Source:HGNC Symbol;Acc:HGNC:17468]	216370	0.253468	0.37648	0.348915	2.35212	2.15368	2.63342
ENSG00000196544	2.88009	3.45244	44.4874	2.56003e-11	2.12257e-10	C17orf59	protein_coding	chromosome 17 open reading frame 59 [Source:HGNC Symbol;Acc:HGNC:25939]	2574	1.46205	0.951539	0.67116	8.18542	5.51005	8.55861
ENSG00000152760	2.87664	2.1686	31.6209	1.87402e-08	1.07115e-07	TCTEX1D1	protein_coding	Tctex1 domain containing 1 [Source:HGNC Symbol;Acc:HGNC:26882]	26328	0.0449697	0.0465144	0.0262468	0.367062	0.180265	0.343468
ENSG00000175556	2.87582	-0.0885231	23.7178	1.11544e-06	4.93976e-06	LONRF3	protein_coding	LON peptidase N-terminal domain and ring finger 3 [Source:HGNC Symbol;Acc:HGNC:21152]	43741	0.00676689	0.00193085	0.00493692	0.0288611	0.0441581	0.0285911
ENSG00000005001	2.87351	2.97801	33.6775	6.50494e-09	3.96125e-08	PRSS22	protein_coding	protease, serine, 22 [Source:HGNC Symbol;Acc:HGNC:14368]	5443	0.683635	0.240508	0.206305	2.62325	1.74897	3.10181
ENSG00000179085	2.87236	3.92925	15.0371	0.00010542	0.000329496	DPM3	protein_coding	dolichyl-phosphate mannosyltransferase polypeptide 3 [Source:HGNC Symbol;Acc:HGNC:3007]	704	28.2296	2.63929	1.34966	32.8342	30.3759	33.6837
ENSG00000139679	2.86883	3.81777	42.8164	6.01248e-11	4.78685e-10	LPAR6	protein_coding	lysophosphatidic acid receptor 6 [Source:HGNC Symbol;Acc:HGNC:15520]	55137	0.0751558	0.0566755	0.0407319	0.315806	0.740661	0.291373
ENSG00000170412	2.86793	6.27247	50.2357	1.36348e-12	1.29876e-11	GPRC5C	protein_coding	G protein-coupled receptor, class C, group 5, member C [Source:HGNC Symbol;Acc:HGNC:13309]	26802	1.40411	0.660167	0.335175	4.37232	5.30819	5.20448
ENSG00000143344	2.86608	4.58745	64.9758	7.5822e-16	9.63793e-15	RGL1	protein_coding	ral guanine nucleotide dissociation stimulator-like 1 [Source:HGNC Symbol;Acc:HGNC:30281]	292446	0.0189411	0.0196381	0.0200848	0.162101	0.155494	0.114968
ENSG00000180891	2.8656	4.09868	53.3788	2.75046e-13	2.80345e-12	CUEDC1	protein_coding	CUE domain containing 1 [Source:HGNC Symbol;Acc:HGNC:31350]	94080	0.0575297	0.0498233	0.0280032	0.339165	0.305613	0.306761
ENSG00000151164	2.86554	0.0743267	27.5527	1.5287e-07	7.74204e-07	RAD9B	protein_coding	RAD9 homolog B (S. pombe) [Source:HGNC Symbol;Acc:HGNC:21700]	30431	0.0083371	0.00832611	0.005677	0.0443455	0.0571249	0.0663864
ENSG00000276649	2.86175	0.441303	20.7571	5.21373e-06	2.07998e-05	RP5-858L17.1	antisense		6246	0.101547	0.0202827	0.0345735	0.299689	0.463861	0.284935
ENSG00000206432	2.86145	4.71753	50.4708	1.20953e-12	1.15745e-11	TMEM200C	protein_coding	transmembrane protein 200C [Source:HGNC Symbol;Acc:HGNC:37208]	13883	0.621336	0.334593	0.339092	3.80976	1.5324	4.7085
ENSG00000185290	2.86041	0.868673	7.42867	0.00641928	0.0133355	NUPR1L	protein_coding	nuclear protein, transcriptional regulator, 1-like [Source:HGNC Symbol;Acc:HGNC:44164]	1719	1.94326	0.0982632	0	1.51943	1.05942	1.48302
ENSG00000166689	2.85794	5.93846	82.9061	8.60454e-20	1.53923e-18	PLEKHA7	protein_coding	pleckstrin homology domain containing, family A member 7 [Source:HGNC Symbol;Acc:HGNC:27049]	236148	0.0784277	0.0649126	0.0471857	0.440757	0.398681	0.526122
ENSG00000137962	2.85775	6.62134	116.295	4.09583e-27	1.26699e-25	ARHGAP29	protein_coding	Rho GTPase activating protein 29 [Source:HGNC Symbol;Acc:HGNC:30207]	126080	0.1915	0.170147	0.20519	1.21017	1.48711	1.41653
ENSG00000224934	2.8572	3.18526	33.2872	7.9503e-09	4.77428e-08	RP11-441O15.3	lincRNA		6926	0.360205	0.310953	0.212017	2.01128	1.30675	3.62522
ENSG00000148655	2.85446	1.98058	36.7855	1.31866e-09	8.81729e-09	C10orf11	protein_coding	chromosome 10 open reading frame 11 [Source:HGNC Symbol;Acc:HGNC:23405]	1128714	0.000861636	0.000972739	0.000612225	0.00570797	0.00789622	0.00434673
ENSG00000107738	2.85273	2.08348	22.914	1.69412e-06	7.31801e-06	C10orf54	protein_coding	chromosome 10 open reading frame 54 [Source:HGNC Symbol;Acc:HGNC:30085]	25939	0.0603154	0.02442	0.0266405	0.164466	0.47125	0.203979
ENSG00000108379	2.85251	2.78955	43.2578	4.79813e-11	3.86131e-10	WNT3	protein_coding	wingless-type MMTV integration site family, member 3 [Source:HGNC Symbol;Acc:HGNC:12782]	70648	0.0203497	0.0233116	0.0268985	0.181156	0.164431	0.163402
ENSG00000221821	2.85211	1.66524	24.1171	9.06512e-07	4.07165e-06	C6orf226	protein_coding	chromosome 6 open reading frame 226 [Source:HGNC Symbol;Acc:HGNC:34431]	551	3.99054	0.68976	0.627066	11.9297	7.26135	9.16608
ENSG00000241014	2.85039	2.33756	36.4486	1.56743e-09	1.03912e-08	RP11-244H3.1	processed_transcript		10957	0.158224	0.0886427	0.090659	0.734995	0.735346	0.913099
ENSG00000144857	2.84709	4.7359	64.5727	9.30353e-16	1.17538e-14	BOC	protein_coding	BOC cell adhesion associated, oncogene regulated [Source:HGNC Symbol;Acc:HGNC:17173]	76456	0.103974	0.105494	0.0525347	0.606946	0.707729	0.506443
ENSG00000254667	2.84522	1.42432	29.9042	4.53921e-08	2.45939e-07	AP000783.1	transcribed_unprocessed_pseudogene		4973	0.187061	0.0764242	0.104217	1.08544	0.388401	1.3251
ENSG00000068305	2.84378	7.48359	123.851	9.08115e-29	3.10292e-27	MEF2A	protein_coding	myocyte enhancer factor 2A [Source:HGNC Symbol;Acc:HGNC:6993]	151049	0.309052	0.268666	0.288216	2.17933	1.7895	2.27112
ENSG00000173442	2.84351	3.55445	42.0657	8.82589e-11	6.89701e-10	EHBP1L1	protein_coding	EH domain binding protein 1-like 1 [Source:HGNC Symbol;Acc:HGNC:30682]	16612	0.348721	0.122019	0.106595	1.42817	1.05476	1.15241
ENSG00000020181	2.84259	4.85991	41.5253	1.16355e-10	8.97956e-10	GPR124	protein_coding	G protein-coupled receptor 124 [Source:HGNC Symbol;Acc:HGNC:17849]	60705	0.182497	0.0876502	0.0725689	0.625311	1.38681	0.502355
ENSG00000128346	2.84181	0.882824	31.9459	1.58528e-08	9.17943e-08	C22orf23	protein_coding	chromosome 22 open reading frame 23 [Source:HGNC Symbol;Acc:HGNC:18589]	10619	0.0438015	0.0477205	0.0284701	0.262362	0.353391	0.24913
ENSG00000176845	2.84089	4.74303	41.216	1.36303e-10	1.03601e-09	METRNL	protein_coding	meteorin, glial cell differentiation regulator-like [Source:HGNC Symbol;Acc:HGNC:27584]	15428	1.06615	0.246343	0.23515	3.49313	1.95663	3.38896
ENSG00000069696	2.83877	0.609146	10.5816	0.00114219	0.00283144	DRD4	protein_coding	dopamine receptor D4 [Source:HGNC Symbol;Acc:HGNC:3025]	3413	0.495568	0.0371186	0	0.918333	0.210202	0.916058
ENSG00000140577	2.83415	4.79503	66.6771	3.19825e-16	4.22396e-15	CRTC3	protein_coding	CREB regulated transcription coactivator 3 [Source:HGNC Symbol;Acc:HGNC:26148]	115420	0.0626462	0.0548804	0.0579997	0.388095	0.502041	0.372149
ENSG00000225892	2.83374	2.2844	12.4714	0.000413222	0.0011358	RP11-384K6.2	transcribed_processed_pseudogene		2485	2.48431	0.237908	0.10428	2.92546	2.54279	3.2712
ENSG00000274286	2.8332	4.97721	47.4706	5.58341e-12	4.9606e-11	ADRA2B	protein_coding	adrenoceptor alpha 2B [Source:HGNC Symbol;Acc:HGNC:282]	3370	4.41665	1.9172	1.32003	15.9917	14.3861	17.8984
ENSG00000115604	2.83312	0.978653	14.0534	0.000177688	0.000528833	IL18R1	protein_coding	interleukin 18 receptor 1 [Source:HGNC Symbol;Acc:HGNC:5988]	87246	0.00630054	0.00145205	0.00396022	0.020457	0.0806483	0.0126803
ENSG00000160789	2.83305	5.99171	70.9968	3.57808e-17	5.15719e-16	LMNA	protein_coding	lamin A/C [Source:HGNC Symbol;Acc:HGNC:6636]	57516	0.379351	0.259909	0.18247	2.17143	1.31259	2.32489
ENSG00000041880	2.82986	3.19327	39.724	2.92512e-10	2.11986e-09	PARP3	protein_coding	poly (ADP-ribose) polymerase family, member 3 [Source:HGNC Symbol;Acc:HGNC:273]	6522	0.479767	0.440286	0.172174	2.58973	2.39885	2.24939
ENSG00000259772	2.82882	-0.444526	24.8807	6.09904e-07	2.80228e-06	RP11-16E12.2	lincRNA		8839	0.0191354	0.0191101	0.0146586	0.132973	0.127992	0.125162
ENSG00000196660	2.8288	0.807555	31.2063	2.3201e-08	1.30963e-07	SLC30A10	protein_coding	solute carrier family 30, member 10 [Source:HGNC Symbol;Acc:HGNC:25355]	273220	0.000928578	0.00154559	0.00205497	0.00796639	0.0119171	0.0119713
ENSG00000267519	2.82837	1.32419	19.0263	1.2893e-05	4.79803e-05	CTD-3252C9.4	lincRNA		1773	0.572377	0.381082	0.0974375	1.86599	1.8053	3.49967
ENSG00000184489	2.82635	5.86357	42.0042	9.10753e-11	7.11113e-10	PTP4A3	protein_coding	protein tyrosine phosphatase type IVA, member 3 [Source:HGNC Symbol;Acc:HGNC:9636]	40461	0.823511	0.279708	0.166519	2.46809	1.92247	2.96249
ENSG00000175155	2.82574	5.98825	72.5115	1.66061e-17	2.46997e-16	YPEL2	protein_coding	yippee-like 2 (Drosophila) [Source:HGNC Symbol;Acc:HGNC:18326]	70040	0.213112	0.245992	0.19054	1.46058	1.10506	2.21684
ENSG00000137463	2.82568	3.28125	39.6069	3.10583e-10	2.24348e-09	MGARP	protein_coding	mitochondria-localized glutamic acid-rich protein [Source:HGNC Symbol;Acc:HGNC:29969]	14175	0.229693	0.169808	0.103593	0.91209	1.7208	0.929766
ENSG00000101335	2.82512	8.61612	94.4152	2.55818e-22	5.678e-21	MYL9	protein_coding	myosin, light chain 9, regulatory [Source:HGNC Symbol;Acc:HGNC:15754]	9963	14.689	9.30785	6.30303	75.1043	79.575	51.2624
ENSG00000241546	2.82237	-0.062065	27.4915	1.57788e-07	7.96509e-07	RP11-767L7.2	processed_pseudogene		347	0.731142	0.486785	0.622322	5.51985	3.26028	4.57436
ENSG00000177943	2.82215	1.7174	19.6594	9.25481e-06	3.53452e-05	MAMDC4	protein_coding	MAM domain containing 4 [Source:HGNC Symbol;Acc:HGNC:24083]	9856	0.231672	0.0428456	0.0394382	0.507927	0.489935	0.639318
ENSG00000067057	2.82062	8.092	82.6682	9.70499e-20	1.72614e-18	PFKP	protein_coding	phosphofructokinase, platelet [Source:HGNC Symbol;Acc:HGNC:8878]	71379	1.19663	1.02408	0.660735	6.77072	5.42438	7.8526
ENSG00000130829	2.81735	3.66232	34.9949	3.30572e-09	2.09741e-08	DUSP9	protein_coding	dual specificity phosphatase 9 [Source:HGNC Symbol;Acc:HGNC:3076]	8834	0.502588	0.353738	0.200448	1.52267	3.78257	2.15617
ENSG00000267060	2.8167	3.43242	45.4282	1.58341e-11	1.33968e-10	PTGES3L	protein_coding	prostaglandin E synthase 3 (cytosolic)-like [Source:HGNC Symbol;Acc:HGNC:43943]	12345	0.178112	0.215505	0.248395	1.83718	1.49533	1.22734
ENSG00000250588	2.81565	1.01443	21.3961	3.73532e-06	1.52978e-05	IQCJ-SCHIP1	protein_coding	IQCJ-SCHIP1 readthrough [Source:HGNC Symbol;Acc:HGNC:38842]	935131	0.00104	0.000406422	0.000184741	0.00404996	0.00191797	0.00493793
ENSG00000151876	2.81273	2.65974	37.8475	7.64958e-10	5.25066e-09	FBXO4	protein_coding	F-box protein 4 [Source:HGNC Symbol;Acc:HGNC:13583]	16489	0.10514	0.0742695	0.0995323	0.646809	0.813285	0.522162
ENSG00000128011	2.81185	4.10249	39.6168	3.09018e-10	2.23304e-09	LRFN1	protein_coding	leucine rich repeat and fibronectin type III domain containing 1 [Source:HGNC Symbol;Acc:HGNC:29290]	8768	1.08508	0.298606	0.310324	3.69383	2.56168	3.75234
ENSG00000251661	2.81183	0.357311	27.2069	1.82801e-07	9.12634e-07	RP11-326C3.11	antisense		6991	0.0241936	0.0483234	0.0556004	0.298886	0.311809	0.282092
ENSG00000267372	2.81045	1.5873	29.5792	5.36774e-08	2.87944e-07	AC005330.2	lincRNA		1621	0.547793	0.599172	0.239792	3.00773	3.04699	3.35306
ENSG00000089356	2.80868	1.06441	32.0077	1.5356e-08	8.91953e-08	FXYD3	protein_coding	FXYD domain containing ion transport regulator 3 [Source:HGNC Symbol;Acc:HGNC:4027]	8445	0.0550773	0.0550047	0.0664842	0.432996	0.356146	0.461351
ENSG00000171456	2.80821	6.51463	110.795	6.5607e-26	1.8767e-24	ASXL1	protein_coding	additional sex combs like transcriptional regulator 1 [Source:HGNC Symbol;Acc:HGNC:18318]	80975	0.228197	0.325417	0.299217	1.87458	2.04048	2.00004
ENSG00000141524	2.8074	6.21854	32.8618	9.895e-09	5.86643e-08	TMC6	protein_coding	transmembrane channel-like 6 [Source:HGNC Symbol;Acc:HGNC:18021]	21949	2.68552	0.571411	0.352219	5.51557	5.52265	5.68462
ENSG00000100142	2.80266	0.895456	26.9737	2.06242e-07	1.02269e-06	POLR2F	protein_coding	polymerase (RNA) II (DNA directed) polypeptide F [Source:HGNC Symbol;Acc:HGNC:9193]	89308	0.00757547	0.00283706	0.00483598	0.0292459	0.036149	0.0382397
ENSG00000185565	2.80258	4.51076	43.928	3.40688e-11	2.78258e-10	LSAMP	protein_coding	limbic system-associated membrane protein [Source:HGNC Symbol;Acc:HGNC:6705]	1337026	0.00271981	0.00410592	0.00542681	0.0225956	0.0480652	0.0188152
ENSG00000224616	2.80196	-0.144188	21.6984	3.19058e-06	1.31945e-05	RTCA-AS1	antisense	RTCA antisense RNA 1 [Source:HGNC Symbol;Acc:HGNC:50573]	2111	0.220335	0.0200041	0.0818364	0.80423	0.627413	0.569637
ENSG00000261189	2.80092	3.8311	51.7686	6.24431e-13	6.15898e-12	RP3-512B11.3	antisense		887	4.43342	4.47519	3.16493	29.7408	25.1356	28.7408
ENSG00000185652	2.79793	1.48518	34.2081	4.95214e-09	3.06782e-08	NTF3	protein_coding	neurotrophin 3 [Source:HGNC Symbol;Acc:HGNC:8023]	89424	0.00661994	0.00661121	0.00965941	0.0467327	0.0490618	0.0634708
ENSG00000139725	2.79762	1.48241	14.5589	0.000135846	0.000415252	RHOF	protein_coding	ras homolog family member F (in filopodia) [Source:HGNC Symbol;Acc:HGNC:15703]	25649	0.135183	0.00329281	0.011787	0.222334	0.0623962	0.20441
ENSG00000206549	2.79593	1.15854	21.3952	3.73707e-06	1.53016e-05	PRSS50	protein_coding	protease, serine, 50 [Source:HGNC Symbol;Acc:HGNC:17910]	100458	0.0109438	0.00630542	0.00128977	0.0346665	0.0395529	0.034953
ENSG00000172638	2.79463	5.54569	49.1027	2.42904e-12	2.2415e-11	EFEMP2	protein_coding	EGF containing fibulin-like extracellular matrix protein 2 [Source:HGNC Symbol;Acc:HGNC:3219]	7151	3.18714	1.44089	0.90594	10.1296	12.8917	10.5536
ENSG00000143878	2.79404	6.5748	57.296	3.74917e-14	4.13853e-13	RHOB	protein_coding	ras homolog family member B [Source:HGNC Symbol;Acc:HGNC:668]	2371	23.8084	7.3201	5.41003	76.1022	60.0275	68.3464
ENSG00000180573	2.79347	4.8594	41.2112	1.36638e-10	1.03814e-09	HIST1H2AC	protein_coding	histone cluster 1, H2ac [Source:HGNC Symbol;Acc:HGNC:4733]	14971	0.327633	0.547215	0.452922	2.69255	1.67354	5.91814
ENSG00000108924	2.79325	1.2708	32.2564	1.3511e-08	7.89957e-08	HLF	protein_coding	hepatic leukemia factor [Source:HGNC Symbol;Acc:HGNC:4977]	60053	0.00633706	0.0126574	0.0100686	0.0514669	0.089139	0.060873
ENSG00000133466	2.79269	4.38948	51.4936	7.18326e-13	7.03665e-12	C1QTNF6	protein_coding	C1q and tumor necrosis factor related protein 6 [Source:HGNC Symbol;Acc:HGNC:14343]	19218	0.349839	0.219735	0.240464	1.90046	2.47675	1.32151
ENSG00000162981	2.79233	2.57584	40.8767	1.6214e-10	1.21847e-09	FAM84A	protein_coding	family with sequence similarity 84, member A [Source:HGNC Symbol;Acc:HGNC:20743]	18128	0.0863041	0.0675546	0.0905334	0.602737	0.455116	0.644767
ENSG00000198816	2.78947	4.58146	19.81	8.55327e-06	3.28953e-05	ZNF358	protein_coding	zinc finger protein 358 [Source:HGNC Symbol;Acc:HGNC:16838]	5734	4.47621	0.611262	0.301285	7.23501	5.0913	7.25612
ENSG00000091262	2.78896	2.21145	34.9672	3.35312e-09	2.12677e-08	ABCC6	protein_coding	ATP-binding cassette, sub-family C (CFTR/MRP), member 6 [Source:HGNC Symbol;Acc:HGNC:57]	74594	0.0209738	0.0147189	0.0110008	0.0980414	0.12614	0.0934997
ENSG00000272870	2.78846	1.74478	33.0928	8.78631e-09	5.25598e-08	RP11-798M19.6	antisense		6666	0.120522	0.120364	0.123101	0.84895	0.645744	1.08958
ENSG00000008853	2.78809	5.77743	66.1895	4.0958e-16	5.35994e-15	RHOBTB2	protein_coding	Rho-related BTB domain containing 2 [Source:HGNC Symbol;Acc:HGNC:18756]	32782	0.541743	0.42123	0.308287	2.52436	2.49905	3.72981
ENSG00000267010	2.78745	0.067517	26.6181	2.47916e-07	1.2146e-06	RP11-108P20.1	lincRNA		2329	0.0726224	0.145053	0.0927204	0.747644	0.7464	0.660886
ENSG00000168140	2.78731	4.01915	17.8783	2.35491e-05	8.35137e-05	VASN	protein_coding	vasorin [Source:HGNC Symbol;Acc:HGNC:18517]	11680	1.24174	0.23139	0.110931	1.94923	1.86868	2.88683
ENSG00000253948	2.78389	0.837129	27.3656	1.684e-07	8.47097e-07	RP11-410L14.2	lincRNA		16281	0.0337631	0.0337186	0.0132637	0.168447	0.181344	0.194988
ENSG00000164266	2.78097	2.21309	28.9676	7.35978e-08	3.88475e-07	SPINK1	protein_coding	serine peptidase inhibitor, Kazal type 1 [Source:HGNC Symbol;Acc:HGNC:11244]	7218	0.263618	0.117009	0.119671	0.874491	1.26535	1.13287
ENSG00000159200	2.78089	5.47165	79.8284	4.0839e-19	6.94524e-18	RCAN1	protein_coding	regulator of calcineurin 1 [Source:HGNC Symbol;Acc:HGNC:3040]	102000	0.0961762	0.112196	0.123216	0.759241	0.697132	0.81723
ENSG00000172824	2.77997	0.739595	23.7228	1.11259e-06	4.92951e-06	CES4A	protein_coding	carboxylesterase 4A [Source:HGNC Symbol;Acc:HGNC:26741]	21169	0.0319595	0.011969	0.0142815	0.0987063	0.148595	0.140876
ENSG00000196353	2.77958	3.24079	45.5623	1.4786e-11	1.25614e-10	CPNE4	protein_coding	copine IV [Source:HGNC Symbol;Acc:HGNC:2317]	751855	0.0025308	0.00359462	0.00338917	0.0212489	0.0246257	0.0192566
ENSG00000178814	2.77809	3.28915	20.7571	5.21391e-06	2.07998e-05	OPLAH	protein_coding	5-oxoprolinase (ATP-hydrolysing) [Source:HGNC Symbol;Acc:HGNC:8149]	12566	0.568682	0.198272	0.0412438	1.48962	1.04084	1.28997
ENSG00000131981	2.77798	4.81895	65.643	5.40454e-16	6.98427e-15	LGALS3	protein_coding	lectin, galactoside-binding, soluble, 3 [Source:HGNC Symbol;Acc:HGNC:6563]	21303	0.349343	0.299325	0.358845	2.31318	2.51541	2.0863
ENSG00000151929	2.77683	5.94403	96.2212	1.02741e-22	2.34753e-21	BAG3	protein_coding	BCL2-associated athanogene 3 [Source:HGNC Symbol;Acc:HGNC:939]	26449	0.612307	0.53646	0.623776	3.79208	3.79537	4.58651
ENSG00000100079	2.77463	0.292387	26.9507	2.08711e-07	1.03395e-06	LGALS2	protein_coding	lectin, galactoside-binding, soluble, 2 [Source:HGNC Symbol;Acc:HGNC:6562]	12370	0.0136732	0.0273103	0.0279316	0.11965	0.211912	0.143873
ENSG00000179886	2.77444	4.02226	24.9668	5.83253e-07	2.68845e-06	TIGD5	protein_coding	tigger transposable element derived 5 [Source:HGNC Symbol;Acc:HGNC:18336]	5389	2.33823	0.470165	0.320573	5.12136	3.75828	5.99801
ENSG00000154556	2.77232	6.96792	112.114	3.37277e-26	9.81372e-25	SORBS2	protein_coding	sorbin and SH3 domain containing 2 [Source:HGNC Symbol;Acc:HGNC:24098]	371208	0.10195	0.060179	0.100059	0.673599	0.480937	0.605385
ENSG00000214357	2.76897	6.18965	82.5896	1.00985e-19	1.7927e-18	NEURL1B	protein_coding	neuralized E3 ubiquitin protein ligase 1B [Source:HGNC Symbol;Acc:HGNC:35422]	50274	0.473527	0.351947	0.292945	2.43747	2.09662	3.04919
ENSG00000164125	2.76875	4.66905	37.0417	1.15631e-09	7.77359e-09	FAM198B	protein_coding	family with sequence similarity 198, member B [Source:HGNC Symbol;Acc:HGNC:25312]	48844	0.0666591	0.121903	0.258194	0.796765	1.15922	0.709035
ENSG00000118137	2.76783	7.29295	92.3995	7.08322e-22	1.50829e-20	APOA1	protein_coding	apolipoprotein A-I [Source:HGNC Symbol;Acc:HGNC:600]	2199	15.4985	20.5862	15.8891	69.3654	174.995	131.242
ENSG00000102854	2.76738	0.538961	13.1382	0.00028933	0.000822707	MSLN	protein_coding	mesothelin [Source:HGNC Symbol;Acc:HGNC:7371]	125603	0.0107728	0.00168104	0.000343855	0.0183688	0.0151583	0.0191477
ENSG00000163093	2.76614	1.92505	27.2823	1.7581e-07	8.80565e-07	BBS5	protein_coding	Bardet-Biedl syndrome 5 [Source:HGNC Symbol;Acc:HGNC:970]	27477	0.0600171	0.0230531	0.0267211	0.198036	0.254069	0.246829
ENSG00000125534	2.766	6.44454	27.5168	1.55734e-07	7.87209e-07	PPDPF	protein_coding	pancreatic progenitor cell differentiation and proliferation factor [Source:HGNC Symbol;Acc:HGNC:16142]	1482	57.2636	6.98112	6.96506	97.7844	71.3102	112.006
ENSG00000100060	2.76301	3.13405	39.8676	2.71775e-10	1.97927e-09	MFNG	protein_coding	MFNG O-fucosylpeptide 3-beta-N-acetylglucosaminyltransferase [Source:HGNC Symbol;Acc:HGNC:7038]	17338	0.173157	0.129087	0.0822034	0.770803	1.22703	0.615886
ENSG00000113648	2.76231	7.83738	110.21	8.81198e-26	2.51297e-24	H2AFY	protein_coding	H2A histone family, member Y [Source:HGNC Symbol;Acc:HGNC:4740]	66014	0.863443	0.865503	0.925099	7.05985	5.44347	5.62215
ENSG00000253953	2.76109	3.13443	40.0588	2.46432e-10	1.80814e-09	PCDHGB4	protein_coding	protocadherin gamma subfamily B, 4 [Source:HGNC Symbol;Acc:HGNC:8711]	125281	0.0131631	0.0171906	0.0241317	0.131692	0.120917	0.109038
ENSG00000205593	2.75921	1.55129	17.6058	2.71754e-05	9.54472e-05	DENND6B	protein_coding	DENN/MADD domain containing 6B [Source:HGNC Symbol;Acc:HGNC:32690]	18030	0.126642	0.0210792	0.0167678	0.246268	0.327506	0.202751
ENSG00000149761	2.75873	3.86632	15.7418	7.26023e-05	0.000234478	NUDT22	protein_coding	nudix (nucleoside diphosphate linked moiety X)-type motif 22 [Source:HGNC Symbol;Acc:HGNC:28189]	4745	3.94773	0.427181	0.191143	5.1559	3.9427	4.67316
ENSG00000058668	2.75756	7.48807	103.674	2.38446e-24	6.03308e-23	ATP2B4	protein_coding	ATPase, Ca++ transporting, plasma membrane 4 [Source:HGNC Symbol;Acc:HGNC:817]	117520	0.265177	0.436947	0.497602	2.16324	3.2984	2.49914
ENSG00000173546	2.75474	2.9798	39.1711	3.88239e-10	2.76897e-09	CSPG4	protein_coding	chondroitin sulfate proteoglycan 4 [Source:HGNC Symbol;Acc:HGNC:2466]	38526	0.0834141	0.0449404	0.0358733	0.385305	0.333043	0.332104
ENSG00000179743	2.75426	3.2492	30.6753	3.0502e-08	1.69057e-07	FLJ37453	antisense	uncharacterized LOC729614 [Source:EntrezGene;Acc:729614]	13668	0.411459	0.15139	0.0726771	1.39181	0.952879	1.15781
ENSG00000280046	2.75387	1.94453	30.8113	2.84384e-08	1.5832e-07	RP11-1099M24.6	TEC		7140	0.153977	0.124202	0.10888	0.719429	1.37579	0.653461
ENSG00000005108	2.75361	2.7239	29.6363	5.21187e-08	2.80183e-07	THSD7A	protein_coding	thrombospondin, type I, domain containing 7A [Source:HGNC Symbol;Acc:HGNC:22207]	461841	0.00201423	0.00512038	0.00346006	0.0292195	0.0325615	0.0119771
ENSG00000137449	2.75315	5.10875	68.1267	1.53323e-16	2.09324e-15	CPEB2	protein_coding	cytoplasmic polyadenylation element binding protein 2 [Source:HGNC Symbol;Acc:HGNC:21745]	67479	0.149138	0.132045	0.111367	1.01347	0.687794	0.967291
ENSG00000152078	2.75144	5.85092	79.1856	5.65417e-19	9.54597e-18	TMEM56	protein_coding	transmembrane protein 56 [Source:HGNC Symbol;Acc:HGNC:26477]	80269	0.235472	0.155722	0.159264	1.30265	0.866614	1.58918
ENSG00000130513	2.74975	5.30939	20.9402	4.73851e-06	1.90708e-05	GDF15	protein_coding	growth differentiation factor 15 [Source:HGNC Symbol;Acc:HGNC:30142]	14445	1.83832	0.467745	0.212283	4.47822	2.10888	7.34239
ENSG00000140807	2.74898	4.67135	41.499	1.17931e-10	9.0786e-10	NKD1	protein_coding	naked cuticle homolog 1 (Drosophila) [Source:HGNC Symbol;Acc:HGNC:17045]	92409	0.0910581	0.055751	0.0565517	0.317975	0.759633	0.3654
ENSG00000005379	2.74749	4.5198	36.6544	1.4104e-09	9.40031e-09	BZRAP1	protein_coding	benzodiazepine receptor (peripheral) associated protein 1 [Source:HGNC Symbol;Acc:HGNC:16831]	27532	0.471499	0.167184	0.114514	1.30759	1.68974	1.22644
ENSG00000076770	2.74728	4.74922	56.5722	5.41719e-14	5.87873e-13	MBNL3	protein_coding	muscleblind-like splicing regulator 3 [Source:HGNC Symbol;Acc:HGNC:20564]	120651	0.0452104	0.0605511	0.0672979	0.447399	0.391766	0.320532
ENSG00000047634	2.74695	4.53241	57.4359	3.4917e-14	3.86808e-13	SCML1	protein_coding	sex comb on midleg-like 1 (Drosophila) [Source:HGNC Symbol;Acc:HGNC:10580]	17539	0.221801	0.390047	0.438319	1.98062	2.60057	2.25156
ENSG00000100373	2.74678	1.66632	17.2809	3.22405e-05	0.000111758	UPK3A	protein_coding	uroplakin 3A [Source:HGNC Symbol;Acc:HGNC:12580]	10892	0.124229	0.0775406	0.0237913	0.223813	0.808135	0.423945
ENSG00000215218	2.74455	3.95788	44.1756	3.00208e-11	2.4682e-10	UBE2QL1	protein_coding	ubiquitin-conjugating enzyme E2Q family-like 1 [Source:HGNC Symbol;Acc:HGNC:37269]	46286	0.126069	0.0666009	0.0615842	0.776845	0.300457	0.674437
ENSG00000185818	2.74301	5.13513	44.5818	2.43949e-11	2.02895e-10	NAT8L	protein_coding	N-acetyltransferase 8-like (GCN5-related, putative) [Source:HGNC Symbol;Acc:HGNC:26742]	9577	1.87646	0.630541	0.671942	5.82269	5.35036	7.61405
ENSG00000136732	2.74292	5.3649	69.9673	6.02948e-17	8.50614e-16	GYPC	protein_coding	glycophorin C (Gerbich blood group) [Source:HGNC Symbol;Acc:HGNC:4704]	40742	0.296827	0.262232	0.212013	1.51723	2.40497	1.35887
ENSG00000228857	2.7418	-0.299083	20.2794	6.69169e-06	2.61736e-05	AC104653.1	lincRNA		12307	0.0377938	0.0102938	0.00350932	0.1238	0.0829565	0.0977089
ENSG00000172458	2.7415	1.67968	33.2133	8.25839e-09	4.95131e-08	IL17D	protein_coding	interleukin 17D [Source:HGNC Symbol;Acc:HGNC:5984]	20971	0.0443592	0.0342324	0.0370705	0.276081	0.257892	0.240833
ENSG00000102996	2.74034	7.97426	39.1582	3.90811e-10	2.78518e-09	MMP15	protein_coding	matrix metallopeptidase 15 (membrane-inserted) [Source:HGNC Symbol;Acc:HGNC:7161]	21335	5.76542	3.10554	1.22472	22.9808	12.2491	25.3768
ENSG00000137880	2.73717	0.0818448	6.73789	0.00943861	0.0187644	GCHFR	protein_coding	GTP cyclohydrolase I feedback regulator [Source:HGNC Symbol;Acc:HGNC:4194]	3690	0.515663	0.0114441	0	0.412901	0.164512	0.508375
ENSG00000173175	2.73522	4.86697	55.8196	7.94348e-14	8.48672e-13	ADCY5	protein_coding	adenylate cyclase 5 [Source:HGNC Symbol;Acc:HGNC:236]	167462	0.0643878	0.0489207	0.0283695	0.278145	0.338113	0.284071
ENSG00000169047	2.73391	6.89819	79.0446	6.0722e-19	1.02055e-17	IRS1	protein_coding	insulin receptor substrate 1 [Source:HGNC Symbol;Acc:HGNC:6125]	68442	0.69504	0.368348	0.33571	3.14138	2.1807	3.72899
ENSG00000168477	2.73215	3.76892	27.98	1.22573e-07	6.29498e-07	TNXB	protein_coding	tenascin XB [Source:HGNC Symbol;Acc:HGNC:11976]	74180	0.132246	0.0307407	0.0232889	0.310437	0.307995	0.290494
ENSG00000116819	2.73162	0.826969	26.1127	3.22064e-07	1.55295e-06	TFAP2E	protein_coding	transcription factor AP-2 epsilon (activating enhancer binding protein 2 epsilon) [Source:HGNC Symbol;Acc:HGNC:30774]	21958	0.0231083	0.0115389	0.0255697	0.120932	0.158336	0.11829
ENSG00000224307	2.73064	-0.161879	22.3217	2.30589e-06	9.77025e-06	RP11-344B5.2	lincRNA		3270	0.12931	0.0645698	0.0132077	0.532496	0.38816	0.353028
ENSG00000166750	2.73013	4.70074	57.1692	3.99879e-14	4.40364e-13	SLFN5	protein_coding	schlafen family member 5 [Source:HGNC Symbol;Acc:HGNC:28286]	30619	0.18229	0.199979	0.280696	1.76719	1.09853	1.55207
ENSG00000100599	2.72996	2.73415	38.0125	7.02912e-10	4.84442e-09	RIN3	protein_coding	Ras and Rab interactor 3 [Source:HGNC Symbol;Acc:HGNC:18751]	175220	0.0159272	0.0069891	0.00788753	0.0765193	0.0563768	0.0612163
ENSG00000246922	2.72851	2.87974	39.9691	2.58008e-10	1.8849e-09	UBAP1L	protein_coding	ubiquitin associated protein 1-like [Source:HGNC Symbol;Acc:HGNC:40028]	22427	0.0886148	0.0828492	0.0789564	0.48914	0.718526	0.482567
ENSG00000015520	2.72808	1.57572	26.4274	2.73627e-07	1.33007e-06	NPC1L1	protein_coding	NPC1-like 1 [Source:HGNC Symbol;Acc:HGNC:7898]	28780	0.0235076	0.0190748	0.031514	0.104367	0.263659	0.155431
ENSG00000260793	2.72788	0.721016	22.3732	2.2449e-06	9.52269e-06	RP5-882C2.2	antisense		2309	0.347944	0.0548661	0.187047	1.18774	1.11137	1.16657
ENSG00000082397	2.72662	6.77458	107.531	3.40595e-25	9.20544e-24	EPB41L3	protein_coding	erythrocyte membrane protein band 4.1-like 3 [Source:HGNC Symbol;Acc:HGNC:3380]	238319	0.102553	0.138034	0.123051	0.79494	0.786625	0.808938
ENSG00000224272	2.72646	-0.00370739	25.0643	5.54507e-07	2.56739e-06	AC114730.3	antisense		3704	0.0570793	0.102607	0.0349804	0.41134	0.469321	0.38958
ENSG00000057294	2.72564	7.14609	112.147	3.31702e-26	9.66658e-25	PKP2	protein_coding	plakophilin 2 [Source:HGNC Symbol;Acc:HGNC:9024]	106095	0.343153	0.328372	0.37777	2.58001	2.0874	2.2886
ENSG00000129009	2.72475	1.81245	21.2395	4.05321e-06	1.64981e-05	ISLR	protein_coding	immunoglobulin superfamily containing leucine-rich repeat [Source:HGNC Symbol;Acc:HGNC:6133]	3201	0.317034	0.197885	0.188894	0.951955	3.62909	1.03683
ENSG00000105379	2.72378	5.72879	54.4667	1.58104e-13	1.65127e-12	ETFB	protein_coding	electron-transfer-flavoprotein, beta polypeptide [Source:HGNC Symbol;Acc:HGNC:3482]	21249	1.18004	0.647867	0.34553	4.1444	4.53717	4.09266
ENSG00000165899	2.72337	4.41339	45.0069	1.96346e-11	1.64701e-10	OTOGL	protein_coding	otogelin-like [Source:HGNC Symbol;Acc:HGNC:26901]	169637	0.0269205	0.026885	0.0425178	0.161155	0.315723	0.176366
ENSG00000171345	2.72292	7.79933	58.2206	2.34314e-14	2.63332e-13	KRT19	protein_coding	keratin 19 [Source:HGNC Symbol;Acc:HGNC:6436]	4691	19.9929	13.269	6.52763	89.3552	60.7154	94.9595
ENSG00000184897	2.72002	6.64101	30.6571	3.07891e-08	1.7054e-07	H1FX	protein_coding	H1 histone family, member X [Source:HGNC Symbol;Acc:HGNC:4722]	1506	49.051	12.3097	6.22314	120.622	67.9751	141.17
ENSG00000112599	2.71855	2.6308	38.2812	6.12488e-10	4.25588e-09	GUCA1B	protein_coding	guanylate cyclase activator 1B (retina) [Source:HGNC Symbol;Acc:HGNC:4679]	10515	0.156832	0.152609	0.143759	0.82385	1.20712	0.992651
ENSG00000235033	2.71764	0.298085	27.0705	1.96174e-07	9.75994e-07	RP11-61I13.3	antisense		18267	0.0208332	0.0138705	0.014186	0.131069	0.107249	0.0868946
ENSG00000012171	2.71725	3.80419	18.3269	1.86065e-05	6.73058e-05	SEMA3B	protein_coding	sema domain, immunoglobulin domain (Ig), short basic domain, secreted, (semaphorin) 3B [Source:HGNC Symbol;Acc:HGNC:10724]	9988	1.15998	0.274816	0.129723	1.71285	2.6908	2.36455
ENSG00000137767	2.71683	-0.184882	25.037	5.62402e-07	2.60006e-06	SQRDL	protein_coding	sulfide quinone reductase-like (yeast) [Source:HGNC Symbol;Acc:HGNC:20390]	60146	0.00281211	0.00210631	0.00574458	0.0202654	0.017892	0.0311892
ENSG00000127220	2.71614	4.22207	25.4436	4.55514e-07	2.13721e-06	ABHD8	protein_coding	abhydrolase domain containing 8 [Source:HGNC Symbol;Acc:HGNC:23759]	18105	0.670291	0.242573	0.0882629	1.90428	1.20401	2.051
ENSG00000177990	2.71562	2.73613	37.2184	1.05612e-09	7.13352e-09	DPY19L2	protein_coding	dpy-19-like 2 (C. elegans) [Source:HGNC Symbol;Acc:HGNC:19414]	110026	0.0153725	0.013817	0.0172716	0.0815035	0.132165	0.097489
ENSG00000153132	2.71554	4.56081	47.2132	6.36709e-12	5.61135e-11	CLGN	protein_coding	calmegin [Source:HGNC Symbol;Acc:HGNC:2060]	39513	0.085611	0.214814	0.19784	1.00475	0.927382	1.14063
ENSG00000139220	2.71514	0.238223	23.9142	1.00726e-06	4.50462e-06	PPFIA2	protein_coding	protein tyrosine phosphatase, receptor type, f polypeptide (PTPRF), interacting protein (liprin), alpha 2 [Source:HGNC Symbol;Acc:HGNC:9246]	501578	0.000252908	0.000841915	0.000602746	0.00381872	0.00495114	0.00239744
ENSG00000271601	2.71361	5.12177	58.0139	2.60269e-14	2.91445e-13	LIX1L	protein_coding	Lix1 homolog (chicken) like [Source:HGNC Symbol;Acc:HGNC:28715]	24578	0.488598	0.293803	0.349689	2.06871	2.90436	2.36997
ENSG00000115257	2.71242	2.34357	15.5374	8.08906e-05	0.000259	PCSK4	protein_coding	proprotein convertase subtilisin/kexin type 4 [Source:HGNC Symbol;Acc:HGNC:8746]	9324	0.575945	0.0769934	0.0416884	0.901071	0.710248	0.907939
ENSG00000172361	2.71185	0.759969	24.0819	9.23233e-07	4.14476e-06	CFAP53	protein_coding	cilia and flagella associated protein 53 [Source:HGNC Symbol;Acc:HGNC:26530]	39329	0.0129017	0.0139585	0.00549075	0.0608771	0.061039	0.0917264
ENSG00000176155	2.71026	4.01632	44.6621	2.34141e-11	1.95086e-10	CCDC57	protein_coding	coiled-coil domain containing 57 [Source:HGNC Symbol;Acc:HGNC:27564]	111370	0.0546731	0.034884	0.0267581	0.225534	0.330513	0.193489
ENSG00000138641	2.70983	4.48392	56.4776	5.68429e-14	6.15424e-13	HERC3	protein_coding	HECT and RLD domain containing E3 ubiquitin protein ligase 3 [Source:HGNC Symbol;Acc:HGNC:4876]	187494	0.0225524	0.0353606	0.0384684	0.19851	0.212216	0.206003
ENSG00000119917	2.70862	0.887587	25.9125	3.57254e-07	1.70628e-06	IFIT3	protein_coding	interferon-induced protein with tetratricopeptide repeats 3 [Source:HGNC Symbol;Acc:HGNC:5411]	13077	0.0194009	0.0387507	0.0462375	0.179759	0.343938	0.169198
ENSG00000185291	2.7078	3.15536	25.677	4.03619e-07	1.913e-06	IL3RA	protein_coding	interleukin 3 receptor, alpha (low affinity) [Source:HGNC Symbol;Acc:HGNC:6012]	46073	0.0982013	0.045828	0.02531	0.238099	0.395274	0.344519
ENSG00000273014	2.70699	1.61279	31.0623	2.49875e-08	1.40283e-07	LINC00997	lincRNA		471	2.06484	1.34486	1.55884	11.3681	7.79169	13.8888
ENSG00000168675	2.70543	2.45901	37.5649	8.84202e-10	6.03578e-09	LDLRAD4	protein_coding	low density lipoprotein receptor class A domain containing 4 [Source:HGNC Symbol;Acc:HGNC:1224]	435257	0.00340018	0.00320166	0.00327449	0.022603	0.0195891	0.022544
ENSG00000173482	2.70378	6.00622	92.0672	8.37842e-22	1.76897e-20	PTPRM	protein_coding	protein tyrosine phosphatase, receptor type, M [Source:HGNC Symbol;Acc:HGNC:9675]	840079	0.0209389	0.0207102	0.0192791	0.125608	0.128592	0.143313
ENSG00000122733	2.7024	1.74307	27.5498	1.53104e-07	7.75045e-07	KIAA1045	protein_coding	KIAA1045 [Source:HGNC Symbol;Acc:HGNC:29180]	24936	0.0610458	0.0270957	0.022516	0.223454	0.251189	0.196752
ENSG00000275763	2.7017	1.42997	27.7395	1.38797e-07	7.08521e-07	C18orf65	protein_coding	chromosome 18 open reading frame 65 [Source:HGNC Symbol;Acc:HGNC:51248]	2567	0.247084	0.361913	0.201897	2.01802	1.3544	1.93
ENSG00000237886	2.70037	1.43028	18.6726	1.55194e-05	5.68791e-05	MIR4674HG	antisense	long intergenic non-protein coding RNA 1573 [Source:HGNC Symbol;Acc:HGNC:51192]	3681	0.390565	0.172081	0.058665	1.24173	0.757105	1.65953
ENSG00000106617	2.69967	6.48255	84.0526	4.81776e-20	8.81299e-19	PRKAG2	protein_coding	protein kinase, AMP-activated, gamma 2 non-catalytic subunit [Source:HGNC Symbol;Acc:HGNC:9386]	321014	0.0576939	0.0698518	0.0972723	0.563445	0.393249	0.488322
ENSG00000005471	2.6957	2.74901	39.2843	3.66381e-10	2.62312e-09	ABCB4	protein_coding	ATP-binding cassette, sub-family B (MDR/TAP), member 4 [Source:HGNC Symbol;Acc:HGNC:45]	78738	0.021481	0.0198438	0.0263288	0.158672	0.128612	0.150889
ENSG00000166825	2.69379	4.02291	34.6111	4.02612e-09	2.52524e-08	ANPEP	protein_coding	alanyl (membrane) aminopeptidase [Source:HGNC Symbol;Acc:HGNC:500]	30512	0.205102	0.14532	0.0849289	0.686244	0.874493	1.1839
ENSG00000158186	2.69174	6.18454	87.1729	9.94384e-21	1.91493e-19	MRAS	protein_coding	muscle RAS oncogene homolog [Source:HGNC Symbol;Acc:HGNC:7227]	57886	0.312644	0.350896	0.334256	2.58545	1.71462	2.23275
ENSG00000075651	2.69126	4.14866	47.4858	5.54044e-12	4.92478e-11	PLD1	protein_coding	phospholipase D1, phosphatidylcholine-specific [Source:HGNC Symbol;Acc:HGNC:9067]	210545	0.0152633	0.0252716	0.0285131	0.151966	0.138657	0.143241
ENSG00000152082	2.68863	5.17823	23.1225	1.52001e-06	6.60882e-06	MZT2B	protein_coding	mitotic spindle organizing protein 2B [Source:HGNC Symbol;Acc:HGNC:25886]	8992	4.69304	0.544764	0.345821	7.7894	4.81775	5.91623
ENSG00000148225	2.6875	2.19282	33.058	8.94522e-09	5.34589e-08	WDR31	protein_coding	WD repeat domain 31 [Source:HGNC Symbol;Acc:HGNC:21421]	27076	0.0546592	0.0311927	0.0494484	0.279749	0.298596	0.278908
ENSG00000175416	2.68739	6.0003	71.1238	3.35496e-17	4.85817e-16	CLTB	protein_coding	clathrin, light chain B [Source:HGNC Symbol;Acc:HGNC:2091]	24114	1.15557	0.630435	0.479999	4.7189	4.45811	4.46214
ENSG00000187244	2.68501	7.82995	30.3511	3.60507e-08	1.97859e-07	BCAM	protein_coding	basal cell adhesion molecule (Lutheran blood group) [Source:HGNC Symbol;Acc:HGNC:6722]	12361	13.7139	3.56318	1.90073	31.1282	21.0325	39.0723
ENSG00000182534	2.68457	6.59748	105.518	9.40452e-25	2.45281e-23	MXRA7	protein_coding	matrix-remodelling associated 7 [Source:HGNC Symbol;Acc:HGNC:7541]	38465	0.674967	0.612598	0.720849	4.09795	3.56813	5.41838
ENSG00000135924	2.68382	6.72351	75.2091	4.23413e-18	6.61476e-17	DNAJB2	protein_coding	DnaJ (Hsp40) homolog, subfamily B, member 2 [Source:HGNC Symbol;Acc:HGNC:5228]	7633	5.4455	3.57945	2.52922	23.6335	20.4355	27.3805
ENSG00000145692	2.68207	2.2169	28.7711	8.14575e-08	4.27537e-07	BHMT	protein_coding	betaine--homocysteine S-methyltransferase [Source:HGNC Symbol;Acc:HGNC:1047]	20511	0.0494771	0.0535295	0.0589585	0.193134	0.633629	0.335348
ENSG00000261221	2.68073	4.38923	22.2167	2.43547e-06	1.02819e-05	ZNF865	protein_coding	zinc finger protein 865 [Source:HGNC Symbol;Acc:HGNC:38705]	13134	1.19764	0.276508	0.138111	3.03601	1.30045	3.59634
ENSG00000255983	2.6805	1.04547	24.9562	5.86487e-07	2.70269e-06	RP11-1038A11.1	lincRNA		18062	0.0468214	0.0163659	0.0286939	0.163888	0.180267	0.221034
ENSG00000279254	2.68042	0.763284	20.1414	7.19232e-06	2.79614e-05	RP11-536C12.1	TEC		1908	0.421071	0.110662	0.181087	1.11795	1.85111	1.33611
ENSG00000165197	2.68033	0.243195	21.7072	3.17591e-06	1.31485e-05	FIGF	protein_coding	c-fos induced growth factor (vascular endothelial growth factor D) [Source:HGNC Symbol;Acc:HGNC:3708]	38785	0.0109022	0.00762151	0.00334066	0.0325491	0.0754124	0.035965
ENSG00000142178	2.68004	0.751874	24.4607	7.58408e-07	3.43711e-06	SIK1	protein_coding	salt-inducible kinase 1 [Source:HGNC Symbol;Acc:HGNC:11142]	12613	0.030172	0.0435243	0.0239693	0.13115	0.212204	0.320337
ENSG00000162989	2.6789	2.47766	16.3904	5.15449e-05	0.000171712	KCNJ3	protein_coding	potassium channel, inwardly rectifying subfamily J, member 3 [Source:HGNC Symbol;Acc:HGNC:6264]	160053	0.00898245	0.00395762	0.00890482	0.0380775	0.12137	0.0219384
ENSG00000197565	2.67877	7.27712	111.739	4.07643e-26	1.18058e-24	COL4A6	protein_coding	collagen, type IV, alpha 6 [Source:HGNC Symbol;Acc:HGNC:2208]	283890	0.159373	0.129561	0.153046	1.05344	0.818103	0.962883
ENSG00000114315	2.67253	4.74709	57.0468	4.25571e-14	4.66872e-13	HES1	protein_coding	hes family bHLH transcription factor 1 [Source:HGNC Symbol;Acc:HGNC:5192]	2587	3.72665	2.36689	2.43743	17.6347	15.7325	20.192
ENSG00000185250	2.66986	2.25823	35.4938	2.55866e-09	1.64471e-08	PPIL6	protein_coding	peptidylprolyl isomerase (cyclophilin)-like 6 [Source:HGNC Symbol;Acc:HGNC:21557]	50956	0.0298736	0.0207182	0.0245798	0.184528	0.139709	0.153864
ENSG00000250479	2.66969	6.27043	48.209	3.83133e-12	3.45339e-11	CHCHD10	protein_coding	coiled-coil-helix-coiled-coil-helix domain containing 10 [Source:HGNC Symbol;Acc:HGNC:15559]	2609	16.2882	7.07317	3.79085	57.5471	36.0011	56.6545
ENSG00000163659	2.66869	6.85566	88.9937	3.96066e-21	7.83798e-20	TIPARP	protein_coding	TCDD-inducible poly(ADP-ribose) polymerase [Source:HGNC Symbol;Acc:HGNC:23696]	33535	0.983504	0.970874	0.820382	5.28324	5.01835	7.63061
ENSG00000159069	2.66735	5.70075	26.1381	3.17848e-07	1.53421e-06	FBXW5	protein_coding	F-box and WD repeat domain containing 5 [Source:HGNC Symbol;Acc:HGNC:13613]	4261	10.5984	2.47762	1.07441	21.3316	16.1052	21.5384
ENSG00000112559	2.66671	5.97715	55.0706	1.1628e-13	1.22962e-12	MDFI	protein_coding	MyoD family inhibitor [Source:HGNC Symbol;Acc:HGNC:6967]	17364	1.97736	0.824436	0.544715	6.60845	5.63812	6.14409
ENSG00000171873	2.66571	-0.259122	21.6489	3.27401e-06	1.35186e-05	ADRA1D	protein_coding	adrenoceptor alpha 1D [Source:HGNC Symbol;Acc:HGNC:280]	28443	0.0133797	0.00296935	0.00607379	0.0489755	0.0426853	0.0439687
ENSG00000145147	2.66493	4.25873	48.6329	3.08647e-12	2.81333e-11	SLIT2	protein_coding	slit homolog 2 (Drosophila) [Source:HGNC Symbol;Acc:HGNC:11086]	367301	0.0112819	0.0165557	0.0132871	0.0950509	0.118771	0.055918
ENSG00000170962	2.66282	4.60583	58.7671	1.7748e-14	2.00914e-13	PDGFD	protein_coding	platelet derived growth factor D [Source:HGNC Symbol;Acc:HGNC:30620]	257193	0.0244967	0.0244644	0.0282114	0.164009	0.173159	0.151486
ENSG00000232774	2.66174	0.412429	26.9152	2.12581e-07	1.05144e-06	FLJ22447	lincRNA	uncharacterized LOC400221 [Source:EntrezGene;Acc:400221]	88156	0.00335758	0.00287413	0.00538909	0.0246901	0.0184672	0.030555
ENSG00000165410	2.66159	6.64812	103.525	2.57076e-24	6.47803e-23	CFL2	protein_coding	cofilin 2 (muscle) [Source:HGNC Symbol;Acc:HGNC:1875]	8054	3.07131	3.33467	3.73227	18.3336	25.2086	20.9624
ENSG00000146005	2.66104	2.2264	18.4238	1.76838e-05	6.41926e-05	PSD2	protein_coding	pleckstrin and Sec7 domain containing 2 [Source:HGNC Symbol;Acc:HGNC:19092]	48645	0.0617163	0.0138896	0.0159812	0.116335	0.207041	0.149309
ENSG00000116132	2.65971	3.06231	18.0001	2.20892e-05	7.87564e-05	PRRX1	protein_coding	paired related homeobox 1 [Source:HGNC Symbol;Acc:HGNC:9142]	76691	0.0176435	0.0159684	0.0253421	0.0635737	0.443988	0.0740089
ENSG00000141582	2.6588	4.43081	38.2907	6.09519e-10	4.23683e-09	CBX4	protein_coding	chromobox homolog 4 [Source:HGNC Symbol;Acc:HGNC:1554]	6273	1.81325	0.652985	0.598989	5.96104	4.15678	7.37642
ENSG00000247121	2.65827	0.415109	24.4267	7.71926e-07	3.49242e-06	CTD-2260A17.2	antisense		121781	0.00312495	0.00208055	0.00283717	0.0189453	0.0222048	0.0114542
ENSG00000187627	2.65719	0.910091	27.6701	1.43867e-07	7.31991e-07	RGPD1	protein_coding	RANBP2-like and GRIP domain containing 1 [Source:HGNC Symbol;Acc:HGNC:32414]	106028	0.00438684	0.00318622	0.0065174	0.0295608	0.0286268	0.0290339
ENSG00000239829	2.65719	1.51075	19.6968	9.07521e-06	3.47091e-05	KRT8P25	processed_pseudogene	keratin 8 pseudogene 25 [Source:HGNC Symbol;Acc:HGNC:33377]	1455	0.900904	0.609485	0.1781	2.36357	3.64115	3.66949
ENSG00000129422	2.6568	5.53651	61.5719	4.26867e-15	5.08256e-14	MTUS1	protein_coding	microtubule associated tumor suppressor 1 [Source:HGNC Symbol;Acc:HGNC:29789]	157122	0.0670104	0.074985	0.0967566	0.459081	0.680336	0.390013
ENSG00000115423	2.65574	0.414871	25.7846	3.81716e-07	1.8152e-06	DNAH6	protein_coding	dynein, axonemal, heavy chain 6 [Source:HGNC Symbol;Acc:HGNC:2951]	303134	0.000557963	0.00167168	0.0011398	0.00516978	0.0097398	0.00602969
ENSG00000144712	2.65566	5.18893	51.9033	5.83022e-13	5.76888e-12	CAND2	protein_coding	cullin-associated and neddylation-dissociated 2 (putative) [Source:HGNC Symbol;Acc:HGNC:30689]	75444	0.163658	0.160644	0.0830077	0.814731	0.723074	0.949328
ENSG00000162913	2.65518	0.909789	26.8638	2.18314e-07	1.07637e-06	C1orf145	protein_coding	chromosome 1 open reading frame 145 [Source:HGNC Symbol;Acc:HGNC:32047]	10158	0.0541147	0.0291003	0.0637761	0.278554	0.317818	0.312523
ENSG00000132681	2.65272	2.14952	34.1422	5.12282e-09	3.16934e-08	ATP1A4	protein_coding	ATPase, Na+/K+ transporting, alpha 4 polypeptide [Source:HGNC Symbol;Acc:HGNC:14073]	35407	0.0214963	0.0417432	0.0378136	0.142618	0.26029	0.230944
ENSG00000125398	2.65184	3.6279	45.52	1.51087e-11	1.28238e-10	SOX9	protein_coding	SRY (sex determining region Y)-box 9 [Source:HGNC Symbol;Acc:HGNC:11204]	5400	0.469826	0.70381	0.695826	3.40997	4.91055	3.42936
ENSG00000118503	2.65166	3.80542	47.4291	5.703e-12	5.05962e-11	TNFAIP3	protein_coding	tumor necrosis factor, alpha-induced protein 3 [Source:HGNC Symbol;Acc:HGNC:11896]	16124	0.293714	0.248804	0.166071	1.49569	1.88415	1.07393
ENSG00000167895	2.65127	1.67399	25.2224	5.1085e-07	2.38005e-06	TMC8	protein_coding	transmembrane channel-like 8 [Source:HGNC Symbol;Acc:HGNC:20474]	12198	0.12826	0.0588528	0.0389474	0.413974	0.472779	0.410101
ENSG00000117586	2.65088	2.94883	38.6692	5.0206e-10	3.53473e-09	TNFSF4	protein_coding	tumor necrosis factor (ligand) superfamily, member 4 [Source:HGNC Symbol;Acc:HGNC:11934]	23579	0.0735256	0.093129	0.097079	0.498474	0.704485	0.47123
ENSG00000099338	2.64827	1.835	31.3505	2.15399e-08	1.22105e-07	CATSPERG	protein_coding	catsper channel auxiliary subunit gamma [Source:HGNC Symbol;Acc:HGNC:25243]	35168	0.0396777	0.0228146	0.0208774	0.196813	0.145937	0.16823
ENSG00000069399	2.64825	3.38878	30.3078	3.68644e-08	2.02087e-07	BCL3	protein_coding	B-cell CLL/lymphoma 3 [Source:HGNC Symbol;Acc:HGNC:998]	12339	0.424934	0.171119	0.147009	1.30182	1.098	1.91403
ENSG00000226981	2.64779	0.410777	14.7426	0.000123232	0.000379926	ABHD17AP6	unprocessed_pseudogene	abhydrolase domain containing 17A pseudogene 6 [Source:HGNC Symbol;Acc:HGNC:34044]	29637	0.0399488	0.00569945	0.00291454	0.0763789	0.0577242	0.0697879
ENSG00000084636	2.64702	3.90942	36.6425	1.41906e-09	9.45465e-09	COL16A1	protein_coding	collagen, type XVI, alpha 1 [Source:HGNC Symbol;Acc:HGNC:2193]	52072	0.138858	0.0819076	0.0373236	0.596059	0.38577	0.482184
ENSG00000108932	2.64652	0.798452	26.9335	2.10573e-07	1.04206e-06	SLC16A6	protein_coding	solute carrier family 16, member 6 [Source:HGNC Symbol;Acc:HGNC:10927]	24241	0.020932	0.0174203	0.0160349	0.0969722	0.155945	0.0972281
ENSG00000152402	2.64502	2.73702	34.7793	3.69288e-09	2.32563e-08	GUCY1A2	protein_coding	guanylate cyclase 1, soluble, alpha 2 [Source:HGNC Symbol;Acc:HGNC:4684]	344512	0.00552316	0.00465786	0.0051399	0.0305784	0.0441314	0.0241539
ENSG00000154274	2.64407	0.0431162	23.2314	1.43629e-06	6.26678e-06	C4orf19	protein_coding	chromosome 4 open reading frame 19 [Source:HGNC Symbol;Acc:HGNC:25618]	169554	0.000997543	0.00149434	0.00203778	0.0123236	0.00667232	0.0102127
ENSG00000120278	2.64232	3.11165	39.7237	2.92559e-10	2.11986e-09	PLEKHG1	protein_coding	pleckstrin homology domain containing, family G (with RhoGef domain) member 1 [Source:HGNC Symbol;Acc:HGNC:20884]	243802	0.0116203	0.00935327	0.00797169	0.0569584	0.073566	0.050704
ENSG00000139631	2.64185	3.36537	42.465	7.1959e-11	5.68046e-10	CSAD	protein_coding	cysteine sulfinic acid decarboxylase [Source:HGNC Symbol;Acc:HGNC:18966]	23246	0.140063	0.105363	0.118907	0.668535	0.788171	0.815256
ENSG00000104081	2.6417	7.04627	100.055	1.48223e-23	3.54783e-22	BMF	protein_coding	Bcl2 modifying factor [Source:HGNC Symbol;Acc:HGNC:24132]	21002	1.9308	1.86794	1.44156	10.83	10.2085	11.4559
ENSG00000205746	2.64135	-0.0692739	13.0687	0.000300278	0.000850849	RP11-1212A22.1	transcribed_unprocessed_pseudogene		18076	0.0514636	0.00233617	0.00477862	0.0891053	0.0778518	0.0612028
ENSG00000272447	2.63971	0.618597	25.86	3.671e-07	1.74927e-06	RP11-182L21.6	lincRNA		1700	0.373097	0.173883	0.177838	1.58762	1.28227	1.52789
ENSG00000167615	2.63946	6.91027	64.111	1.17603e-15	1.47674e-14	LENG8	protein_coding	leukocyte receptor cluster (LRC) member 8 [Source:HGNC Symbol;Acc:HGNC:15500]	13150	4.40851	1.80796	1.92463	14.5458	13.7252	18.4317
ENSG00000004776	2.63807	1.2536	29.5789	5.36861e-08	2.87944e-07	HSPB6	protein_coding	heat shock protein, alpha-crystallin-related, B6 [Source:HGNC Symbol;Acc:HGNC:26511]	3511	0.240868	0.132303	0.172215	1.33905	0.8252	1.23299
ENSG00000111077	2.63676	2.06826	28.3709	1.0016e-07	5.19838e-07	TENC1	protein_coding	tensin 2 [Source:HGNC Symbol;Acc:HGNC:19737]	17403	0.0728915	0.0825015	0.0297805	0.267648	0.718249	0.229404
ENSG00000110719	2.63657	3.66599	20.4954	5.97754e-06	2.35734e-05	TCIRG1	protein_coding	T-cell, immune regulator 1, ATPase, H+ transporting, lysosomal V0 subunit A3 [Source:HGNC Symbol;Acc:HGNC:11647]	11879	0.911255	0.209739	0.0981655	1.79931	1.36119	1.99219
ENSG00000186654	2.63464	3.53177	24.3436	8.05927e-07	3.64183e-06	PRR5	protein_coding	proline rich 5 (renal) [Source:HGNC Symbol;Acc:HGNC:31682]	69134	0.125996	0.0360385	0.0174921	0.289648	0.257037	0.269952
ENSG00000188338	2.63326	3.45377	43.9263	3.40978e-11	2.7836e-10	SLC38A3	protein_coding	solute carrier family 38, member 3 [Source:HGNC Symbol;Acc:HGNC:18044]	16240	0.171845	0.202822	0.172863	0.863126	1.44422	1.15511
ENSG00000163053	2.63322	4.24637	53.1427	3.10171e-13	3.14426e-12	SLC16A14	protein_coding	solute carrier family 16, member 14 [Source:HGNC Symbol;Acc:HGNC:26417]	34025	0.161557	0.156379	0.143435	0.940358	0.878276	1.05177
ENSG00000203392	2.63262	0.663198	18.8241	1.43345e-05	5.29742e-05	CTD-2026K11.6	antisense		2204	0.230223	0.07664	0.23515	0.908553	1.7277	0.829312
ENSG00000134590	2.63224	7.62321	73.3473	1.08728e-17	1.64346e-16	FAM127A	protein_coding	family with sequence similarity 127, member A [Source:HGNC Symbol;Acc:HGNC:2569]	1180	83.7445	38.2205	29.8298	304.942	280.094	265.203
ENSG00000116984	2.63106	7.28576	106.091	7.04173e-25	1.85214e-23	MTR	protein_coding	5-methyltetrahydrofolate-homocysteine methyltransferase [Source:HGNC Symbol;Acc:HGNC:7468]	108700	0.319758	0.391596	0.493874	2.24065	2.27243	2.88999
ENSG00000101940	2.62849	5.32046	44.1675	3.01439e-11	2.47723e-10	WDR13	protein_coding	WD repeat domain 13 [Source:HGNC Symbol;Acc:HGNC:14352]	18825	1.17925	0.576508	0.273015	3.78083	3.5882	3.30888
ENSG00000049192	2.62689	3.40671	41.576	1.13374e-10	8.76039e-10	ADAMTS6	protein_coding	ADAM metallopeptidase with thrombospondin type 1 motif, 6 [Source:HGNC Symbol;Acc:HGNC:222]	333184	0.0109143	0.00823827	0.00712941	0.0514774	0.0675782	0.0437426
ENSG00000248746	2.62665	6.24297	44.0044	3.27645e-11	2.68194e-10	ACTN3	protein_coding	actinin, alpha 3 (gene/pseudogene) [Source:HGNC Symbol;Acc:HGNC:165]	16934	1.79036	1.25185	0.69117	7.41892	4.77266	10.8874
ENSG00000125510	2.62658	2.74414	25.2811	4.95535e-07	2.31275e-06	OPRL1	protein_coding	opiate receptor-like 1 [Source:HGNC Symbol;Acc:HGNC:8155]	20470	0.187976	0.0701404	0.0485272	0.501878	0.518972	0.610944
ENSG00000280157	2.62441	0.16988	23.8371	1.04843e-06	4.67476e-06	RP11-520H14.7	TEC		2248	0.206907	0.131495	0.0576368	1.00696	0.65055	0.727493
ENSG00000279312	2.62326	0.908373	22.7551	1.84012e-06	7.88829e-06	RP3-331H24.7	TEC		2134	0.25759	0.158308	0.242863	0.85676	2.08177	1.37493
ENSG00000106479	2.62319	4.33247	49.9278	1.59508e-12	1.50094e-11	ZNF862	protein_coding	zinc finger protein 862 [Source:HGNC Symbol;Acc:HGNC:34519]	29112	0.26435	0.201627	0.129069	1.20223	1.25966	1.07561
ENSG00000280099	2.62262	2.02349	30.1549	3.98869e-08	2.18014e-07	RP11-33E12.2	TEC		1716	0.763878	0.566001	0.578876	3.50079	3.18382	5.3538
ENSG00000100321	2.62249	6.471	65.2849	6.48162e-16	8.31273e-15	SYNGR1	protein_coding	synaptogyrin 1 [Source:HGNC Symbol;Acc:HGNC:11498]	35663	1.04576	0.683227	0.450505	3.89627	4.14558	4.68822
ENSG00000257261	2.6217	1.77346	30.3393	3.62696e-08	1.99002e-07	RP11-96H19.1	lincRNA		492480	0.00197478	0.00197218	0.00166625	0.013966	0.00963697	0.0114273
ENSG00000137070	2.62031	4.41104	40.5971	1.87087e-10	1.39357e-09	IL11RA	protein_coding	interleukin 11 receptor, alpha [Source:HGNC Symbol;Acc:HGNC:5967]	11190	0.884231	0.44908	0.335787	2.90599	4.25856	2.51462
ENSG00000115255	2.61859	6.08659	35.859	2.12128e-09	1.38121e-08	REEP6	protein_coding	receptor accessory protein 6 [Source:HGNC Symbol;Acc:HGNC:30078]	7180	6.62534	1.67032	1.44365	15.0481	12.1902	19.7492
ENSG00000167851	2.61838	2.03305	23.9115	1.00867e-06	4.50981e-06	CD300A	protein_coding	CD300a molecule [Source:HGNC Symbol;Acc:HGNC:19319]	18380	0.0230056	0.124067	0.0610946	0.350526	0.415848	0.32974
ENSG00000185482	2.61602	3.94644	38.1938	6.4054e-10	4.44582e-09	STAC3	protein_coding	SH3 and cysteine rich domain 3 [Source:HGNC Symbol;Acc:HGNC:28423]	7740	0.584551	0.381913	0.52452	5.05056	1.27627	4.08913
ENSG00000230216	2.61488	0.216235	23.2222	1.44322e-06	6.29553e-06	HSPB1P2	processed_pseudogene	heat shock 27kDa protein 1 pseudogene 2 [Source:HGNC Symbol;Acc:HGNC:5252]	545	1.16379	0.309935	0.316985	4.55284	2.93652	2.55946
ENSG00000137218	2.61475	2.77564	23.6667	1.14548e-06	5.06559e-06	FRS3	protein_coding	fibroblast growth factor receptor substrate 3 [Source:HGNC Symbol;Acc:HGNC:16970]	16366	0.214445	0.136754	0.0395844	0.808603	0.524347	0.758269
ENSG00000104863	2.614	2.09766	26.5542	2.56248e-07	1.25212e-06	LIN7B	protein_coding	lin-7 homolog B (C. elegans) [Source:HGNC Symbol;Acc:HGNC:17788]	4136	0.490728	0.26546	0.156634	1.68401	1.64785	1.83748
ENSG00000276600	2.6138	0.395378	23.3032	1.38368e-06	6.04854e-06	RAB7B	protein_coding	RAB7B, member RAS oncogene family [Source:HGNC Symbol;Acc:HGNC:30513]	26721	0.014242	0.00790177	0.016163	0.0814557	0.0908721	0.063003
ENSG00000175147	2.61273	2.09873	31.7521	1.75162e-08	1.00675e-07	TMEM51-AS1	antisense	TMEM51 antisense RNA 1 [Source:HGNC Symbol;Acc:HGNC:26301]	40649	0.0384886	0.0270104	0.0223123	0.17563	0.198214	0.156196
ENSG00000127252	2.61242	3.58771	45.4142	1.59472e-11	1.34864e-10	HRASLS	protein_coding	HRAS-like suppressor [Source:HGNC Symbol;Acc:HGNC:14922]	36613	0.0935469	0.0899635	0.0896506	0.646797	0.489868	0.546518
ENSG00000144488	2.61217	1.63243	20.2225	6.89387e-06	2.6891e-05	ESPNL	protein_coding	espin-like [Source:HGNC Symbol;Acc:HGNC:27937]	33130	0.0676448	0.0191195	0.00912539	0.169501	0.14492	0.135023
ENSG00000244459	2.61185	1.06882	15.8501	6.85631e-05	0.000222513	RP11-1398P2.1	lincRNA		6191	0.163919	0.115956	0.0209284	0.421885	0.521466	0.707012
ENSG00000136371	2.60645	0.460085	9.61926	0.00192547	0.00454393	MTHFS	protein_coding	5,10-methenyltetrahydrofolate synthetase (5-formyltetrahydrofolate cyclo-ligase) [Source:HGNC Symbol;Acc:HGNC:7437]	63794	0.034467	0.000661953	0.00135402	0.0402602	0.0151387	0.0309136
ENSG00000112964	2.60362	3.27974	37.9786	7.15237e-10	4.92572e-09	GHR	protein_coding	growth hormone receptor [Source:HGNC Symbol;Acc:HGNC:4263]	298101	0.00936182	0.0072246	0.0107212	0.0524246	0.06609	0.0475998
ENSG00000135063	2.60352	5.00629	59.6162	1.15282e-14	1.32681e-13	FAM189A2	protein_coding	family with sequence similarity 189, member A2 [Source:HGNC Symbol;Acc:HGNC:24820]	67883	0.169429	0.11073	0.123429	0.78043	0.716219	0.933192
ENSG00000186439	2.6024	6.43169	97.5238	5.32121e-23	1.248e-21	TRDN	protein_coding	triadin [Source:HGNC Symbol;Acc:HGNC:12261]	420754	0.0686392	0.0434577	0.0624094	0.413636	0.275437	0.366278
ENSG00000081479	2.60236	3.85662	32.8662	9.87266e-09	5.85505e-08	LRP2	protein_coding	low density lipoprotein receptor-related protein 2 [Source:HGNC Symbol;Acc:HGNC:6694]	235576	0.0113081	0.0143406	0.0287835	0.133417	0.0903076	0.0886145
ENSG00000175793	2.60224	2.82233	29.526	5.51708e-08	2.95652e-07	SFN	protein_coding	stratifin [Source:HGNC Symbol;Acc:HGNC:10773]	1319	2.98138	1.08853	0.851341	10.6931	6.08764	10.1379
ENSG00000232611	2.60212	2.13978	25.8305	3.72743e-07	1.77434e-06	RP11-1114A5.4	lincRNA		6866	0.147804	0.209114	0.138387	0.640356	0.872081	1.77941
ENSG00000198053	2.60159	5.72725	72.9205	1.34979e-17	2.01893e-16	SIRPA	protein_coding	signal-regulatory protein alpha [Source:HGNC Symbol;Acc:HGNC:9662]	46425	0.387094	0.291075	0.285602	1.89879	2.36258	1.608
ENSG00000274253	2.59974	0.779248	25.4185	4.6146e-07	2.16293e-06	RP11-566K19.6	sense_overlapping		20884	0.0263214	0.0303308	0.0103403	0.110476	0.173085	0.112857
ENSG00000162878	2.599	6.84791	97.1466	6.43782e-23	1.49669e-21	PKDCC	protein_coding	protein kinase domain containing, cytoplasmic [Source:HGNC Symbol;Acc:HGNC:25123]	10508	3.06228	3.97049	2.38387	21.1278	19.5526	15.6229
ENSG00000185614	2.59892	0.994932	12.2058	0.000476419	0.00129028	FAM212A	protein_coding	family with sequence similarity 212, member A [Source:HGNC Symbol;Acc:HGNC:32480]	1776	0.690454	0.118887	0.0972729	1.27457	3.57343	0.514585
ENSG00000172986	2.59859	3.54988	41.294	1.30968e-10	9.97909e-10	GXYLT2	protein_coding	glucoside xylosyltransferase 2 [Source:HGNC Symbol;Acc:HGNC:33383]	110065	0.0303499	0.0303099	0.0274678	0.162949	0.14716	0.235988
ENSG00000023191	2.5965	5.68805	28.2381	1.07274e-07	5.54907e-07	RNH1	protein_coding	ribonuclease/angiogenin inhibitor 1 [Source:HGNC Symbol;Acc:HGNC:10074]	12788	3.30326	0.8982	0.432297	6.37246	6.69329	6.44695
ENSG00000143429	2.59482	0.429714	18.6536	1.56749e-05	5.74149e-05	AC027612.6	transcribed_unprocessed_pseudogene		42812	0.0187658	0.00789099	0.00201762	0.0508404	0.053495	0.0426937
ENSG00000100258	2.59481	5.12304	22.0032	2.72202e-06	1.14062e-05	LMF2	protein_coding	lipase maturation factor 2 [Source:HGNC Symbol;Acc:HGNC:25096]	4742	6.84825	1.60294	0.655761	11.6311	11.1548	12.091
ENSG00000092295	2.59447	1.02368	26.3572	2.83756e-07	1.37571e-06	TGM1	protein_coding	transglutaminase 1 [Source:HGNC Symbol;Acc:HGNC:11777]	15318	0.06349	0.0303248	0.0197365	0.287027	0.189142	0.172706
ENSG00000140961	2.5944	1.85533	16.6729	4.44113e-05	0.00015015	OSGIN1	protein_coding	oxidative stress induced growth inhibitor 1 [Source:HGNC Symbol;Acc:HGNC:30093]	18050	0.156956	0.0374326	0.0215348	0.291818	0.296569	0.370411
ENSG00000180758	2.59415	4.44977	43.6354	3.95615e-11	3.21008e-10	GPR157	protein_coding	G protein-coupled receptor 157 [Source:HGNC Symbol;Acc:HGNC:23687]	28865	0.21827	0.188723	0.194512	1.30904	0.704525	1.91467
ENSG00000180089	2.5939	0.554134	20.3014	6.6151e-06	2.59231e-05	TMEM86B	protein_coding	transmembrane protein 86B [Source:HGNC Symbol;Acc:HGNC:28448]	2625	0.273842	0.0965226	0.0987181	0.746255	0.798886	1.1544
ENSG00000197043	2.59336	8.58903	91.527	1.10082e-21	2.28535e-20	ANXA6	protein_coding	annexin A6 [Source:HGNC Symbol;Acc:HGNC:544]	57170	1.5325	2.34669	1.90752	10.5292	13.3829	10.7054
ENSG00000174886	2.59239	5.12154	16.5147	4.82742e-05	0.000162005	NDUFA11	protein_coding	NADH dehydrogenase (ubiquinone) 1 alpha subcomplex, 11, 14.7kDa [Source:HGNC Symbol;Acc:HGNC:20371]	12730	3.59733	0.408022	0.23749	4.20953	3.65452	4.26213
ENSG00000162882	2.59211	3.2957	24.2583	8.42445e-07	3.79855e-06	HAAO	protein_coding	3-hydroxyanthranilate 3,4-dioxygenase [Source:HGNC Symbol;Acc:HGNC:4796]	25504	0.159163	0.137428	0.0440291	0.370387	0.94451	0.628032
ENSG00000260233	2.59087	0.556065	25.945	3.5129e-07	1.68168e-06	SSSCA1-AS1	processed_transcript	SSSCA1 antisense RNA 1 (head to head) [Source:HGNC Symbol;Acc:HGNC:27384]	1941	0.283203	0.174049	0.155757	1.36807	1.10884	1.18949
ENSG00000062282	2.58815	4.96918	58.0402	2.5681e-14	2.87745e-13	DGAT2	protein_coding	diacylglycerol O-acyltransferase 2 [Source:HGNC Symbol;Acc:HGNC:16940]	42023	0.240486	0.221077	0.175745	1.12188	1.29354	1.40673
ENSG00000261474	2.58637	0.750323	9.2993	0.00229241	0.00530368	RP11-452L6.1	lincRNA		3958	0.288448	0.12803	0	0.681899	0.355545	0.996516
ENSG00000128655	2.58416	1.81251	12.0656	0.000513605	0.00137841	PDE11A	protein_coding	phosphodiesterase 11A [Source:HGNC Symbol;Acc:HGNC:8773]	485087	0.00104602	0.00121875	0.00258198	0.00843553	0.025256	0.00307389
ENSG00000261324	2.58242	1.45017	27.3048	1.7378e-07	8.72036e-07	RP11-174G6.5	sense_overlapping		5427	0.0934978	0.132281	0.17508	0.633682	0.538948	1.37378
ENSG00000167711	2.58063	3.83709	24.1515	8.90482e-07	4.00255e-06	SERPINF2	protein_coding	serpin peptidase inhibitor, clade F (alpha-2 antiplasmin, pigment epithelium derived factor), member 2 [Source:HGNC Symbol;Acc:HGNC:9075]	12432	0.469373	0.264948	0.211916	0.924415	3.09624	1.87262
ENSG00000082438	2.58011	4.98864	47.0514	6.91483e-12	6.07109e-11	COBLL1	protein_coding	cordon-bleu WH2 repeat protein-like 1 [Source:HGNC Symbol;Acc:HGNC:23571]	190055	0.0402698	0.0431052	0.0493123	0.184841	0.466189	0.214616
ENSG00000185774	2.57944	2.96196	32.5271	1.17545e-08	6.92257e-08	KCNIP4	protein_coding	Kv channel interacting protein 4 [Source:HGNC Symbol;Acc:HGNC:30083]	1220183	0.00159409	0.00176503	0.00173439	0.0101321	0.0161916	0.00630727
ENSG00000174233	2.5789	6.5006	72.1875	1.95695e-17	2.88767e-16	ADCY6	protein_coding	adenylate cyclase 6 [Source:HGNC Symbol;Acc:HGNC:237]	22843	1.39572	1.12583	0.875392	5.13391	8.64044	6.58447
ENSG00000204314	2.57878	2.90521	24.3658	7.96701e-07	3.60276e-06	PRRT1	protein_coding	proline-rich transmembrane protein 1 [Source:HGNC Symbol;Acc:HGNC:13943]	6014	0.478107	0.386195	0.186717	1.76616	1.49115	3.09524
ENSG00000013364	2.57796	4.64089	28.7056	8.42605e-08	4.41751e-07	MVP	protein_coding	major vault protein [Source:HGNC Symbol;Acc:HGNC:7531]	27645	0.631703	0.215382	0.107797	1.51797	1.33848	1.58507
[truncated: 8,694 more rows]

## Sheet: Ribo-free D0 vs D15
Row.names	logFC	logCPM	LR	PValue	FDR	gene.id.x	biotype.x	1D0L.1_S1_L001_R1_001_RPKM	2D0L.11_S11_L003_R1_001_RPKM	3D0L.21_S21_L007_R1_001_RPKM	1D15L.9_S9_L002_R1_001_RPKM	2D15L.19_S19_L004_R1_001_RPKM	3D15L.29_S29_L008_R1_001_RPKM	Description	1D0L.1_S1_L001_R1_001	2D0L.11_S11_L003_R1_001	3D0L.21_S21_L007_R1_001	1D15L.9_S9_L002_R1_001	2D15L.19_S19_L004_R1_001	3D15L.29_S29_L008_R1_001	V1	gene.id.y	biotype.y
[truncated: 5,956 more rows]

[truncated: 3 more sheets: D0 vs D15, RNA related, Metabolism related]
