# Supplementary material for: Cardiomyogenic differentiation is fine-tuned by differential mRNA association with polysomes
Source: BMC Genomics. 2019 Mar 15;20:219. doi: 10.1186/s12864-019-5550-3 (PMC6420765; doi:10.1186/s12864-019-5550-3)
Supplement: Supplementary file 8 — Counts and RPKM values of all mapped genes. (XLSX 30119 kb) [file 12864_2019_5550_MOESM8_ESM.xlsx]

## Sheet: counts
	1D0L	1D15L	1D1L	1D4L	1D9L	2D15P	2D1P	2D9L	3D0P	1D0P	1D15P	1D1P	1D4P	1D9P	2D0L	2D0P	2D15L	2D1L	2D4L	2D4P	2D9P	3D0L	3D15L	3D15P	3D1L	3D1P	3D4L	3D4P	3D9L	3D9P
ENSG00000223972	0	0	0	0	0	1	0	0	0	0	0	1	0	0	0	0	0	0	0	0	0	0	0	0	0	0	0	0	0	0
ENSG00000227232	1	10	2	2	3	2	3	7	0	3	3	3	6	6	0	4	1	0	0	2	4	0	6	3	0	2	4	1	1	4
ENSG00000278267	0	0	0	0	0	0	0	0	0	0	0	0	0	0	0	0	0	0	0	0	0	0	0	0	0	0	0	0	0	0
ENSG00000243485	0	0	0	0	0	0	0	0	0	0	0	0	1	0	0	0	0	0	0	0	0	0	0	0	0	0	0	0	0	0
ENSG00000274890	0	0	0	0	0	0	0	0	0	0	0	0	0	0	0	0	0	0	0	0	0	0	0	0	0	0	0	0	0	0
ENSG00000237613	0	0	0	0	0	0	0	0	0	0	0	0	0	0	0	0	0	0	0	0	0	0	0	0	3	0	0	0	0	0
ENSG00000268020	0	0	0	0	0	0	0	0	0	0	0	0	0	0	0	0	0	0	0	0	0	0	0	0	0	0	0	0	0	0
ENSG00000240361	0	0	0	0	0	0	0	0	0	0	0	0	0	0	0	0	0	0	0	0	0	0	0	0	0	0	0	0	0	0
ENSG00000186092	0	0	0	0	0	0	0	0	0	0	0	0	0	0	0	0	0	0	0	0	0	0	0	0	0	0	0	0	0	0
ENSG00000238009	0	0	0	0	0	1	0	0	1	0	2	0	0	2	0	0	0	0	0	0	0	0	0	0	1	2	0	0	0	0
ENSG00000239945	0	0	0	0	0	0	0	0	0	0	0	0	0	0	0	0	0	0	0	0	0	0	0	0	0	0	0	0	0	0
ENSG00000233750	0	0	2	0	0	0	0	0	1	0	0	0	1	0	0	1	0	0	0	0	2	0	0	1	0	1	4	1	0	0
ENSG00000268903	20	16	50	42	46	24	4	58	0	17	22	4	8	7	0	1	0	2	10	36	13	25	11	30	17	9	57	9	28	14
ENSG00000269981	8	2	0	11	3	43	17	0	6	21	29	20	26	17	2	17	0	1	13	33	20	8	3	29	0	17	12	39	0	26
ENSG00000239906	0	0	0	0	0	0	1	0	0	0	0	0	0	1	0	0	0	0	0	0	0	0	0	0	0	0	0	0	0	0
ENSG00000241860	0	0	0	0	0	0	2	0	2	0	2	0	2	1	0	1	0	0	0	0	1	0	0	0	0	2	0	0	0	0
ENSG00000222623	0	0	0	0	0	0	0	0	0	0	0	0	0	0	0	0	0	0	0	0	0	0	0	0	0	0	0	0	0	0
ENSG00000241599	0	0	0	0	0	0	0	0	0	0	0	0	1	0	0	0	0	0	0	1	0	0	0	0	0	0	0	0	0	0
ENSG00000279928	0	0	0	3	0	0	0	2	0	0	0	2	0	0	0	0	0	1	0	1	1	0	0	2	0	0	0	0	0	1
ENSG00000279457	17	58	19	13	27	56	17	33	14	24	30	16	32	15	5	22	2	12	2	26	21	26	30	26	8	16	27	19	20	15
ENSG00000273874	0	0	0	0	0	0	0	0	0	0	0	0	0	0	0	0	0	0	0	0	0	0	0	0	0	0	0	0	0	0
ENSG00000275135	0	0	0	0	0	0	0	0	0	0	0	0	0	0	0	0	0	0	0	0	0	0	0	0	0	0	0	0	0	0
ENSG00000228463	0	0	0	0	0	9	0	0	1	0	7	1	0	1	0	2	0	0	0	0	0	3	13	4	0	1	0	0	0	3
ENSG00000241670	0	0	0	0	0	0	0	0	0	0	0	0	0	0	0	0	0	0	0	0	0	0	0	0	0	0	0	0	0	0
ENSG00000236679	1	2	2	2	0	0	2	1	1	0	1	1	0	1	0	0	1	0	1	0	0	1	0	0	0	0	2	0	1	0
ENSG00000236743	0	0	0	0	0	0	0	0	0	0	0	0	0	0	0	0	0	0	0	0	0	0	0	0	0	0	0	0	0	0
ENSG00000236601	0	0	0	0	0	0	0	0	0	0	0	0	0	0	0	0	0	0	0	0	0	0	0	0	0	0	0	0	0	0
ENSG00000237094	0	0	4	0	1	17	7	0	0	7	8	5	12	9	0	1	0	0	2	1	5	0	0	5	0	10	0	11	0	10
ENSG00000269732	0	0	0	0	0	0	0	0	0	0	0	0	0	0	0	0	0	0	0	0	0	0	0	0	0	0	0	0	0	0
ENSG00000278566	0	0	0	0	0	0	0	0	0	0	0	0	0	0	0	0	0	0	0	0	0	0	0	0	0	0	0	0	0	0
ENSG00000224813	0	0	0	0	0	0	0	0	0	0	0	0	0	0	0	0	0	0	0	0	0	0	0	0	0	0	0	0	0	0
ENSG00000233653	0	0	0	0	0	0	0	0	0	0	0	0	0	0	0	0	0	0	0	0	0	0	0	0	0	0	0	0	0	0
ENSG00000250575	0	0	0	0	0	0	1	0	0	0	2	1	0	1	0	0	0	0	0	0	1	1	0	1	0	1	2	1	1	2
ENSG00000278757	0	0	0	0	0	0	0	0	0	0	0	0	0	0	0	0	0	0	0	0	0	0	0	0	0	0	0	0	0	0
ENSG00000231709	0	0	0	0	1	0	0	0	0	1	0	0	0	0	0	0	0	0	0	0	0	0	0	0	0	0	3	0	0	0
ENSG00000235146	0	0	0	0	0	0	0	0	0	0	0	0	0	0	0	0	0	0	0	0	0	0	0	0	0	0	0	0	0	0
ENSG00000239664	0	0	0	0	0	0	0	0	0	0	0	0	0	0	0	0	0	0	0	0	0	0	7	0	0	0	0	0	0	0
ENSG00000230021	0	0	0	0	0	0	0	0	0	0	0	0	0	0	0	1	0	0	0	0	0	0	0	0	0	0	0	0	0	0
ENSG00000223659	0	0	0	0	0	0	0	0	0	0	0	0	0	0	0	0	0	0	0	0	0	0	0	0	0	0	0	0	0	0
ENSG00000225972	6626	5756	8312	10969	6714	66	126	906	312	218	357	332	367	86	2417	87	2815	4435	173	55	57	13255	1862	88	5775	283	4887	74	1865	67
ENSG00000225630	21833	18511	21712	30101	27194	1881	1728	10322	1848	1800	2123	2151	1882	946	12991	1853	24933	28609	1198	1169	1827	19765	15726	1193	17100	1998	9555	1310	17580	1851
ENSG00000276171	31	15	19	23	5	0	0	12	0	1	0	0	0	0	11	0	44	20	12	0	0	18	16	1	4	0	10	1	33	0
ENSG00000237973	6294	6481	10183	8326	6764	2616	1306	1542	3072	2819	6528	2628	3682	960	2465	1999	4055	4543	583	846	614	10896	8499	2210	5238	2614	5757	1251	4710	1209
ENSG00000278791	0	0	0	0	0	0	0	0	0	0	0	0	0	0	0	0	0	0	0	0	0	0	0	0	0	0	0	0	0	0
ENSG00000229344	4723	3536	13517	11313	8289	181	254	1155	549	430	757	561	681	260	2044	337	2143	8217	484	78	126	9845	1648	102	8395	588	2532	121	2322	208
ENSG00000240409	34	161	588	398	466	21	33	43	40	19	27	57	56	11	110	44	92	633	3	10	14	236	270	14	177	26	39	20	265	22
ENSG00000248527	29302	30541	53613	29502	35687	5712	5344	25169	5956	5369	5578	6006	5406	2364	27431	7316	54170	61574	2176	6720	4626	33514	39610	3353	28625	6605	13860	4570	36124	4975
ENSG00000198744	2824	3893	10089	5478	5219	229	298	1831	533	527	690	535	785	307	1694	339	3331	7595	506	247	129	5015	2664	159	7602	563	3023	254	2798	228
ENSG00000268663	0	0	0	0	0	0	0	0	0	0	0	0	0	0	0	0	0	0	0	0	0	0	0	0	0	0	0	0	0	0
ENSG00000273547	0	0	0	0	0	0	0	0	0	0	0	0	0	0	0	0	0	0	0	0	0	0	0	0	0	0	0	0	0	0
ENSG00000229376	0	0	0	0	0	1	0	0	0	2	1	1	3	1	0	0	0	0	0	0	0	0	0	1	0	1	0	1	0	1
ENSG00000224956	1	1	2	2	5	0	0	0	0	0	0	3	2	2	0	0	0	1	0	1	3	3	0	0	6	3	0	1	0	1
ENSG00000235373	0	0	1	0	0	2	7	0	5	6	5	2	1	1	0	2	0	0	0	2	4	0	0	2	0	1	0	6	0	6
ENSG00000223181	0	0	0	0	0	0	0	0	0	0	0	0	0	0	0	0	0	0	0	0	0	0	0	0	0	0	0	0	0	0
ENSG00000240618	0	0	0	0	0	0	0	0	0	0	0	0	0	0	0	0	0	0	0	0	0	0	0	0	0	0	0	0	0	0
ENSG00000229905	0	0	0	0	0	0	0	0	0	0	0	0	0	0	0	0	0	0	0	0	0	0	0	0	0	0	0	0	0	0
ENSG00000228327	0	0	0	0	2	3	2	0	1	0	1	4	2	1	0	0	0	0	0	1	1	3	0	0	0	1	0	6	0	2
ENSG00000237491	37	58	27	28	26	66	33	11	38	60	86	50	71	27	14	35	109	20	6	24	17	71	81	83	17	41	43	75	25	36
ENSG00000230092	2	1	2	0	4	6	3	0	0	1	3	1	3	5	0	3	0	4	0	1	1	5	0	5	2	4	0	2	0	4
ENSG00000177757	0	1	0	1	0	9	1	1	1	1	4	2	1	2	0	0	0	0	2	2	1	4	0	2	0	2	0	2	0	1
ENSG00000228794	70	237	63	87	233	2690	147	227	135	139	2023	186	257	946	36	161	314	62	26	190	1279	180	331	2250	52	196	98	198	262	1870
ENSG00000225880	26	57	21	45	38	5	5	26	2	0	5	3	3	5	28	2	277	18	3	3	3	62	100	17	17	2	38	2	88	4
ENSG00000230368	0	1	0	0	3	2	1	0	0	1	1	0	3	0	0	0	0	0	0	0	0	0	0	0	0	0	0	1	0	1
ENSG00000234711	1	1	0	0	0	0	0	0	0	1	1	2	2	1	0	0	0	0	0	1	0	1	0	0	0	2	1	2	0	1
ENSG00000272438	3	16	0	8	3	20	1	13	1	6	10	0	10	6	1	0	0	0	2	15	3	3	7	10	0	0	10	13	0	7
ENSG00000230699	1	3	0	0	3	106	5	0	13	13	48	4	37	53	0	4	0	2	6	102	28	9	0	36	0	3	10	60	3	31
ENSG00000241180	0	0	0	0	0	0	0	0	0	0	0	0	0	0	0	0	0	0	0	0	0	0	0	0	0	0	0	0	0	0
ENSG00000223764	10	65	0	57	69	870	13	53	7	49	465	7	279	254	7	18	288	2	77	1023	283	16	40	348	1	31	131	658	57	292
ENSG00000187634	29	265	55	304	280	1455	31	373	8	86	940	34	675	256	2	23	594	9	168	2128	401	44	234	911	94	57	519	1285	282	416
ENSG00000188976	71	124	194	89	182	1934	1734	62	709	1107	1242	2176	1757	773	26	1490	57	98	76	1469	957	116	56	1181	50	1905	57	1265	121	1102
ENSG00000187961	138	121	169	120	138	333	118	119	26	249	276	117	268	76	9	47	223	59	77	359	113	130	86	235	66	123	151	335	113	146
ENSG00000277294	0	0	0	0	0	0	0	0	0	0	0	0	0	0	0	0	0	0	0	0	0	0	0	0	0	0	0	0	0	0
ENSG00000187583	7	13	0	0	16	67	7	11	6	48	87	17	13	17	0	6	0	3	3	46	22	0	17	78	0	19	6	35	2	25
ENSG00000187642	2	8	11	4	5	31	6	0	3	12	51	2	4	3	1	6	0	0	0	8	9	6	26	95	0	4	0	8	0	11
ENSG00000272512	0	2	0	2	15	15	0	19	0	3	16	0	11	15	0	1	0	3	1	21	20	6	0	13	0	2	1	20	21	10
ENSG00000188290	31	393	28	72	746	199	18	2307	6	56	628	43	108	124	4	3	475	14	96	232	518	34	1636	722	38	33	324	178	1373	386
ENSG00000187608	717	324	143	107	110	554	203	102	35	972	584	362	428	293	41	80	275	52	114	787	553	148	382	419	111	389	124	571	182	591
ENSG00000231702	0	0	0	0	1	1	0	0	0	1	1	0	0	0	1	0	0	0	0	0	0	0	0	3	0	0	0	3	0	0
ENSG00000224969	1	0	0	0	0	8	0	0	0	2	11	0	1	4	0	0	41	0	0	1	3	0	0	7	0	0	2	1	0	0
ENSG00000188157	171	408	495	315	484	3687	1048	259	314	3157	4302	1564	3235	1536	31	803	566	131	452	4435	2245	233	193	3157	209	1516	419	4368	347	2729
ENSG00000242590	0	0	0	0	0	0	0	0	0	0	0	0	0	0	0	0	0	0	0	0	0	0	0	0	0	0	0	0	0	0
ENSG00000217801	76	112	78	40	47	49	64	48	12	46	70	71	24	20	46	48	27	92	10	24	24	172	313	135	64	67	40	23	14	7
ENSG00000273443	0	2	5	0	1	4	3	0	0	4	2	3	0	1	0	0	0	1	0	3	1	4	0	6	0	2	0	0	7	1
ENSG00000237330	0	35	0	0	2	46	0	0	0	2	113	1	1	8	0	0	0	0	0	2	6	0	49	78	0	0	0	0	2	13
ENSG00000131591	55	181	93	139	414	341	124	377	24	237	238	219	375	248	3	50	123	29	41	538	323	170	128	196	81	190	151	443	265	353
ENSG00000223823	0	0	0	0	0	0	1	0	0	1	0	0	0	0	0	0	0	0	0	0	0	0	0	0	0	0	0	0	0	0
ENSG00000207730	0	0	0	0	0	0	0	0	0	0	0	0	0	0	0	0	0	0	0	1	0	0	0	0	0	0	0	1	0	0
ENSG00000207607	0	0	0	0	0	0	0	0	0	0	0	0	1	0	0	0	0	0	0	1	0	0	0	0	0	0	0	0	0	0
ENSG00000198976	0	0	0	0	2	1	0	0	0	0	0	0	0	0	0	0	0	0	0	1	0	0	0	0	0	0	0	1	0	0
ENSG00000272141	12	5	38	16	40	2	0	39	0	1	7	1	1	6	0	0	44	4	26	23	2	11	5	3	34	0	89	7	56	6
ENSG00000205231	1	0	6	0	2	1	0	0	0	0	0	1	4	2	0	0	36	0	2	3	0	0	5	0	0	0	0	1	0	0
ENSG00000162571	0	0	0	0	4	11	1	0	1	0	4	1	2	4	0	0	0	0	0	4	6	0	0	2	0	1	0	6	0	3
ENSG00000186891	0	5	0	3	1	14	3	4	1	8	5	7	11	1	0	1	0	0	0	48	1	1	10	1	0	6	10	36	0	1
ENSG00000186827	0	0	0	5	1	10	0	4	0	0	2	0	2	1	0	0	32	0	3	1	1	0	10	2	0	0	0	3	4	1
ENSG00000078808	1168	799	629	426	822	7562	2461	709	736	3434	4318	2597	3683	1975	179	1535	1260	170	137	3827	2786	757	799	4191	301	3032	469	3556	1034	3578
ENSG00000176022	228	205	116	217	383	892	419	302	274	452	832	474	1045	515	46	267	191	76	48	1274	874	154	178	634	81	488	328	915	526	1087
ENSG00000184163	25	210	48	64	61	236	22	24	2	41	146	41	38	17	1	4	296	12	31	122	36	62	195	216	65	26	82	89	91	40
ENSG00000260179	2	2	20	0	1	4	4	0	1	0	2	4	2	1	2	2	0	3	0	3	4	4	0	6	0	1	0	4	1	1
ENSG00000160087	350	662	475	500	589	1921	1399	569	954	1799	1450	1842	2199	1036	110	955	736	397	85	2049	1611	638	513	1206	344	1622	304	1842	532	1447
ENSG00000230415	1	6	0	0	12	21	1	1	0	5	19	2	9	6	0	1	0	1	0	13	4	8	0	6	0	4	0	7	5	11
ENSG00000162572	58	121	45	67	115	202	15	199	4	51	122	19	36	50	4	6	361	23	67	123	60	64	195	92	30	17	103	67	125	90
ENSG00000131584	49	86	112	57	189	1079	245	76	55	416	717	355	447	360	5	127	153	46	32	410	498	76	94	489	50	323	92	383	182	695
ENSG00000278073	0	0	0	0	0	0	0	0	0	0	0	0	0	0	0	0	0	0	0	0	0	0	0	0	0	0	0	0	0	0
ENSG00000169972	895	491	510	549	273	385	320	380	62	679	329	427	379	115	153	149	735	252	125	471	151	1039	647	323	542	398	565	376	259	178
ENSG00000127054	810	617	729	603	942	2513	1541	886	649	2060	1399	1737	2271	971	247	1146	759	315	202	2396	1254	811	722	1227	283	1647	722	2067	774	1603
ENSG00000274153	0	0	0	0	0	0	0	0	0	0	0	0	0	0	0	0	0	0	0	0	0	0	0	0	0	0	0	0	0	0
ENSG00000240731	4	3	11	3	13	41	30	1	10	12	23	21	27	18	0	17	0	8	0	30	19	8	8	19	3	19	3	29	14	18
ENSG00000224051	52	177	96	70	222	787	210	277	55	432	619	333	371	333	4	72	161	23	34	493	577	135	100	518	42	296	61	366	342	797
ENSG00000169962	1	0	0	0	3	10	2	6	0	2	5	4	9	4	0	1	0	0	0	3	8	0	6	10	5	2	1	3	0	16
ENSG00000107404	325	201	197	120	387	1393	511	182	92	1200	1349	641	1133	602	21	212	229	83	72	1601	884	186	157	1191	91	634	155	1423	237	955
ENSG00000275884	0	0	0	0	0	0	0	0	0	0	0	0	0	0	0	0	0	0	0	0	0	0	0	0	0	0	0	0	0	0
ENSG00000162576	257	1676	246	421	2285	5331	570	1890	123	613	4925	745	2338	2671	28	185	2146	168	165	3124	3808	174	1819	4135	183	634	600	2586	1815	4473
ENSG00000175756	1721	2044	1489	1301	1883	3218	1963	1537	514	3123	2859	2771	2907	1500	768	901	3113	896	661	3285	2384	1323	3405	2398	1319	2688	1471	2432	2121	2623
ENSG00000223663	0	0	0	2	3	0	0	3	0	1	0	1	0	1	0	1	0	3	0	0	0	3	0	0	0	3	0	0	0	0
ENSG00000221978	712	657	1200	1007	1844	3332	2221	1275	1472	2671	2286	2567	2838	2306	323	1739	709	1238	497	3571	3414	1015	566	1943	576	2613	931	2977	1367	3078
ENSG00000224870	419	535	405	536	671	898	629	625	352	780	595	683	808	440	118	592	978	200	105	886	546	812	211	375	104	667	505	655	833	691
ENSG00000242485	1413	1436	1589	1552	1260	2487	2451	854	1401	2355	1608	2824	2610	1230	997	1471	1499	1346	533	2504	1560	3370	1788	1251	1610	2452	1034	2127	977	1825
ENSG00000264293	0	0	0	0	0	0	0	0	0	0	0	0	0	0	0	0	0	0	0	0	0	0	0	0	0	0	0	0	0	0
ENSG00000272455	530	89	612	261	262	66	47	292	45	49	47	89	55	26	151	47	112	210	37	50	39	510	205	66	78	59	226	50	297	22
ENSG00000235098	48	89	108	69	161	98	46	34	12	61	175	64	66	96	10	24	77	32	1	71	104	57	51	138	18	47	59	65	98	123
ENSG00000225905	4	2	3	3	9	9	4	0	0	2	5	1	12	5	1	5	0	3	0	15	7	0	3	2	0	6	13	5	3	6
ENSG00000205116	0	0	0	8	8	2	0	0	1	6	3	4	6	3	0	0	0	0	0	17	3	0	0	3	0	1	9	15	0	9
ENSG00000225285	15	58	37	43	41	65	11	41	1	44	74	14	56	25	0	3	95	3	14	84	52	23	19	64	0	19	40	80	46	39
ENSG00000179403	155	95	274	144	148	688	628	90	75	1394	639	943	975	331	27	233	311	56	39	885	546	160	89	494	124	971	123	873	152	751
ENSG00000215915	13	18	10	10	14	30	22	0	11	34	17	28	33	11	7	10	2	10	1	15	18	23	16	23	12	45	17	9	4	23
ENSG00000160072	307	224	698	236	273	491	652	223	116	808	305	798	485	208	38	272	349	175	67	606	364	273	115	328	251	759	138	457	284	342
ENSG00000197785	155	146	322	114	159	898	549	178	122	848	581	730	653	311	26	206	176	67	61	697	457	155	87	427	163	732	93	521	178	488
ENSG00000205090	38	224	97	70	122	248	28	86	4	69	224	35	89	38	1	4	530	30	16	77	58	58	289	247	64	27	143	80	104	47
ENSG00000160075	9829	4213	2613	3857	2967	3775	4330	2022	3504	4020	3074	5519	5939	2168	4037	3297	6687	2623	776	4375	3175	2509	5522	2779	1694	4381	3371	4155	2712	3136
ENSG00000215014	74	96	116	134	182	27	27	153	7	8	12	39	26	16	43	13	198	52	16	27	25	131	35	17	20	34	153	29	120	28
ENSG00000279244	0	0	0	0	0	0	0	0	0	1	0	0	0	0	0	0	0	0	0	0	0	0	0	0	0	0	0	0	2	0
ENSG00000274481	0	0	0	0	0	0	0	0	0	0	0	0	0	0	0	0	0	0	0	0	0	0	0	0	0	0	0	0	0	0
ENSG00000228594	3516	356	783	428	329	144	589	212	79	867	291	659	529	145	171	142	385	155	77	865	178	885	294	301	304	651	625	698	317	177
ENSG00000272106	357	544	220	404	586	648	122	558	66	142	418	125	252	189	160	112	818	159	25	235	244	285	404	407	67	135	593	208	658	315
ENSG00000197530	191	268	261	364	385	1682	108	607	31	675	1526	179	445	387	26	45	482	69	272	1041	623	296	502	1469	358	148	755	643	698	714
ENSG00000189409	0	1	0	2	2	4	1	14	0	10	11	2	3	0	0	0	52	0	0	9	4	0	13	10	0	2	11	15	9	3
ENSG00000248333	69	85	104	67	99	808	504	34	419	526	499	613	705	309	22	504	111	49	31	463	378	74	102	471	41	602	68	506	82	456
ENSG00000272004	0	0	0	0	0	0	0	0	0	0	0	0	0	0	0	0	0	0	0	0	0	0	0	0	0	0	0	0	0	0
ENSG00000189339	148	151	151	128	241	2973	1355	150	829	1654	1894	1407	2180	1382	30	970	203	98	64	1544	1753	120	174	1712	78	1454	113	2103	156	2103
ENSG00000269737	1	0	0	1	1	47	13	0	10	17	29	17	26	18	0	11	0	1	4	13	20	1	0	30	0	20	4	34	0	26
ENSG00000269227	1	1	1	0	0	13	6	1	1	9	11	12	3	7	0	6	2	4	0	1	7	0	1	6	0	6	0	11	2	4
ENSG00000215914	2	0	0	0	0	0	0	0	0	0	0	0	0	0	0	0	0	0	0	0	1	0	1	0	1	0	0	0	0	0
ENSG00000008128	7	8	4	4	15	49	32	1	5	27	29	40	39	17	3	25	0	6	11	22	11	9	12	22	1	23	12	27	8	21
ENSG00000268575	3	4	7	6	12	78	19	8	13	35	46	17	24	28	0	19	0	6	4	24	38	4	3	59	0	11	8	62	1	47
ENSG00000227775	3	2	4	5	17	133	41	8	20	53	84	32	74	55	1	32	0	4	8	65	91	1	12	95	0	31	29	96	1	80
ENSG00000215790	10	2	20	10	7	39	11	13	12	34	38	31	22	28	4	29	0	5	8	25	31	24	10	32	2	26	13	37	8	27
ENSG00000008130	776	332	628	405	524	2194	1574	494	814	2074	1669	1614	2128	947	207	1377	398	307	105	1863	1244	1124	305	1250	296	1757	379	1891	433	1253
ENSG00000078369	5508	1822	3166	1982	2699	17644	14426	1663	11242	10933	10568	15862	16809	9231	2330	10766	2433	2166	457	11488	12312	3822	2256	9102	1527	15435	1347	12360	1938	12898
ENSG00000231050	3	23	19	9	19	7	3	52	1	2	6	1	2	5	4	0	0	4	0	6	8	11	10	5	3	2	17	3	12	10
ENSG00000169885	6	4	0	3	2	4	10	0	5	8	2	6	2	2	3	3	0	4	0	12	2	0	0	3	0	1	1	11	5	2
ENSG00000178821	260	158	157	153	97	62	186	65	51	251	81	164	188	30	84	168	91	114	36	214	40	619	635	312	178	169	188	183	78	40
ENSG00000142609	1	4	5	5	2	25	3	11	4	5	45	7	12	13	0	4	0	7	0	11	13	2	24	36	6	2	2	20	0	8
ENSG00000233542	5	5	2	0	0	1	5	0	6	12	3	5	5	3	4	5	0	0	3	7	2	0	2	8	0	3	6	3	0	2
ENSG00000187730	43	20	30	6	4	10	50	2	12	90	8	61	24	4	13	31	0	9	6	20	9	18	14	59	3	72	14	23	0	9
ENSG00000226969	1	4	3	0	1	1	0	0	0	0	0	1	1	0	4	0	0	6	0	0	0	6	8	1	6	1	5	1	3	0
ENSG00000067606	379	257	148	119	227	1187	877	157	657	1106	994	799	939	435	169	812	35	59	19	826	514	335	295	983	63	832	130	917	187	598
ENSG00000271806	0	0	0	0	0	5	3	0	0	1	0	0	1	2	0	0	0	0	0	2	1	0	0	1	0	1	0	0	0	0
ENSG00000182873	18	22	36	28	41	191	64	50	20	98	95	50	118	57	1	50	0	16	5	59	77	11	7	82	2	47	21	97	21	92
ENSG00000162585	1698	1408	5542	3783	3699	968	480	4457	149	1379	1374	820	1332	669	268	170	2966	1414	2327	2487	1116	3158	2298	940	7120	584	4289	1421	4542	1386
ENSG00000234396	0	3	0	5	0	3	0	0	0	0	0	0	0	1	0	0	0	0	0	1	0	0	3	0	0	0	0	1	1	1
ENSG00000277082	0	0	0	0	0	0	0	0	0	0	0	0	0	0	0	0	0	0	0	0	0	0	0	0	0	0	0	0	0	0
ENSG00000157933	113	177	348	105	207	3603	2359	41	1385	2527	2389	2438	2537	1353	38	1515	112	127	97	2003	1939	106	115	2167	69	2384	97	2550	117	2131
ENSG00000116151	32	56	21	37	68	206	124	81	52	129	135	117	189	113	8	82	47	22	10	189	180	31	44	111	57	109	43	200	73	199
ENSG00000272161	0	0	0	1	1	0	0	0	0	0	0	2	0	1	0	0	0	0	0	0	0	0	0	0	0	0	0	1	0	0
ENSG00000269896	32	13	43	23	21	42	68	17	69	82	41	88	111	83	14	43	3	12	7	101	111	113	5	30	13	89	24	81	28	109
ENSG00000272420	2	4	8	0	2	20	4	0	8	8	9	6	10	6	1	10	0	3	0	13	16	3	3	11	0	5	13	11	7	11
ENSG00000157916	434	556	510	491	564	3476	2364	376	1869	1942	2393	2861	2642	1515	479	1489	678	737	206	2561	2087	591	965	2006	340	2592	401	2163	548	2293
ENSG00000157911	277	112	251	183	277	391	528	238	215	550	357	736	819	462	43	244	284	99	59	725	546	296	163	227	60	630	162	784	300	650
ENSG00000149527	0	0	0	0	2	59	10	0	1	3	17	5	15	7	0	0	0	0	11	10	8	0	1	8	6	7	0	15	0	8
ENSG00000224387	0	0	0	0	11	1	1	0	0	1	0	0	1	1	0	0	0	0	0	0	1	0	0	1	0	0	0	0	11	0
ENSG00000229393	0	0	0	0	1	0	0	1	0	0	0	0	0	0	0	0	0	0	0	0	0	0	0	0	0	0	0	0	7	1
ENSG00000157881	75	143	133	145	213	1317	368	151	262	379	934	434	585	394	12	378	199	75	21	601	509	123	124	903	38	472	85	576	157	572
ENSG00000197921	4	16	0	7	2	1	1	0	3	8	5	1	8	0	0	1	10	2	8	26	3	13	0	3	0	5	7	11	4	2
ENSG00000272449	49	16	46	59	36	4	5	134	0	19	6	8	13	7	5	2	24	7	27	37	11	18	45	6	25	14	91	30	57	16
ENSG00000238164	0	0	0	0	0	14	0	0	0	0	2	0	3	2	0	0	17	0	0	0	1	0	0	0	0	0	0	2	0	2
ENSG00000157873	1	4	5	17	17	44	4	23	2	6	8	3	21	16	0	1	20	0	5	18	23	0	0	10	0	1	8	17	23	18
ENSG00000225931	0	0	0	0	0	0	0	0	0	0	0	0	0	0	0	0	0	0	0	0	0	0	0	0	0	0	0	0	0	0
ENSG00000228037	0	0	0	1	4	0	0	0	0	0	1	0	0	0	0	0	0	1	0	2	1	0	0	2	0	1	3	1	1	3
ENSG00000157870	223	208	244	122	307	1991	1720	189	792	1860	1355	1911	2026	726	78	1136	238	136	51	1487	1020	200	201	1020	76	1953	76	1618	182	1176
ENSG00000142606	6	4	6	3	4	46	20	0	16	42	10	24	13	2	1	20	0	0	0	6	6	6	1	15	0	23	6	12	0	6
ENSG00000237058	63	12	47	29	10	1	3	19	2	9	1	2	3	0	8	3	0	31	17	2	0	91	20	2	67	4	13	2	0	0
ENSG00000215912	17	17	10	29	39	89	32	11	16	24	149	16	53	62	1	4	91	8	9	112	101	12	8	129	4	31	59	130	57	75
ENSG00000233234	0	0	0	0	0	0	0	0	0	0	0	0	0	0	0	0	0	0	0	0	0	0	0	0	0	0	0	0	0	0
ENSG00000231630	0	0	0	0	0	0	0	0	0	0	0	0	0	0	0	0	0	0	0	0	0	0	0	0	0	0	0	0	0	0
ENSG00000169717	1	0	0	0	0	1	1	6	0	0	0	2	1	1	0	0	0	0	0	13	5	7	0	1	0	1	0	3	9	0
ENSG00000177133	0	57	0	2	40	196	6	30	0	2	139	2	1	7	0	2	127	1	0	12	18	3	43	103	4	3	2	7	35	44
ENSG00000142611	0	22	9	8	21	753	22	19	5	15	549	7	48	78	0	5	40	1	4	61	142	3	32	544	0	26	15	69	21	221
ENSG00000226286	0	0	0	12	2	0	1	0	0	0	0	2	7	0	0	0	0	2	0	5	2	0	0	1	0	0	5	11	3	2
ENSG00000279839	0	0	0	0	0	0	1	9	0	0	0	0	0	1	0	0	0	0	0	0	0	0	0	0	0	0	0	0	5	0
ENSG00000272235	0	0	0	0	0	16	1	0	0	1	5	0	1	1	0	0	0	1	0	0	1	0	0	4	0	1	0	1	0	1
ENSG00000130762	86	118	176	72	178	836	635	206	149	713	694	734	645	347	14	308	151	75	57	979	468	67	145	670	65	769	98	796	159	507
ENSG00000272088	1	0	0	0	0	2	2	0	3	0	1	3	3	0	0	0	0	1	0	3	2	0	0	2	0	0	0	3	3	4
ENSG00000162591	34	71	96	50	115	676	115	96	33	391	398	163	504	167	8	63	201	25	89	1094	251	78	47	293	35	182	144	874	50	271
ENSG00000207776	0	0	0	0	0	0	0	0	0	0	0	0	0	0	0	0	0	0	0	0	0	0	0	0	0	0	0	0	0	0
ENSG00000238260	11	34	16	20	13	12	4	35	1	1	13	1	6	1	6	1	33	4	0	8	4	36	47	16	16	2	19	7	29	8
ENSG00000158109	257	280	324	215	408	2943	2458	305	1402	2225	1941	2741	2540	1008	93	1390	342	240	61	2093	1356	226	433	2033	151	2828	121	2186	309	1531
ENSG00000116213	143	121	128	89	159	679	665	129	404	1018	463	724	698	336	41	642	25	93	30	678	433	152	98	379	61	762	66	604	95	493
ENSG00000078900	21	32	5	6	76	63	50	13	30	150	89	61	109	155	14	69	27	8	6	143	118	18	22	57	2	55	10	186	33	107
ENSG00000227589	0	0	0	0	0	0	0	0	0	0	0	0	0	0	0	0	0	0	0	0	0	0	1	0	0	0	0	0	0	0
ENSG00000235131	0	0	0	0	0	0	0	0	0	0	0	1	0	0	0	1	0	0	0	0	0	0	0	0	0	0	0	0	0	0
ENSG00000227372	467	308	385	367	651	2548	1126	302	979	2166	1537	1143	1548	871	127	1502	303	323	137	1909	1237	552	225	1392	155	1139	311	1664	430	1283
ENSG00000276189	0	0	0	0	0	0	0	0	0	0	0	0	0	0	0	0	0	0	0	0	0	0	0	0	0	0	0	0	0	0
ENSG00000162592	4	6	0	1	3	49	5	0	3	11	15	5	8	17	0	6	0	0	0	7	11	3	0	20	0	4	0	16	0	9
ENSG00000235169	52	405	31	41	118	401	28	166	8	84	228	33	65	52	6	6	799	9	116	109	88	105	660	213	40	40	103	71	176	123
ENSG00000130764	401	266	471	210	334	3192	2006	227	1714	3041	2073	2430	1795	950	212	2169	310	489	111	1794	1385	263	301	2073	292	2295	156	1488	375	1599
ENSG00000266075	0	0	0	0	0	8	2	0	1	3	6	0	1	2	0	2	0	1	0	4	1	0	0	3	0	0	0	1	0	3
ENSG00000272153	6	3	9	4	7	27	23	14	10	10	14	27	11	7	0	15	0	16	14	19	25	7	8	20	4	19	0	14	8	13
ENSG00000116198	57	53	74	31	54	1145	702	10	732	876	705	753	691	429	38	696	99	50	18	413	540	28	60	581	40	795	31	567	48	521
ENSG00000169598	51	28	44	29	84	390	335	52	339	396	203	377	310	110	21	327	30	40	21	192	172	30	35	149	14	359	15	257	46	214
ENSG00000198912	384	340	192	390	553	1097	903	131	593	840	655	945	1242	434	166	747	355	304	55	1038	586	312	554	633	162	907	243	1046	415	641
ENSG00000236423	12	7	5	7	4	1	9	20	2	14	6	7	7	5	1	11	0	0	0	10	8	28	2	1	0	11	8	13	4	7
ENSG00000233304	0	0	0	0	1	0	0	0	0	0	0	0	0	0	0	0	0	0	0	0	1	0	0	0	0	0	0	0	0	0
ENSG00000226374	2	0	0	0	0	0	0	0	0	0	0	0	0	0	0	0	0	0	0	0	0	0	0	0	0	0	1	0	0	0
ENSG00000229280	21	33	17	50	32	2	1	11	0	12	8	6	19	11	0	0	10	8	16	5	3	29	26	3	20	4	35	5	9	1
ENSG00000235054	0	0	0	2	0	0	1	0	0	0	0	2	3	0	0	0	0	0	0	1	1	0	0	1	1	1	0	1	0	1
ENSG00000227169	0	0	0	0	0	0	0	0	0	0	0	0	0	0	0	0	0	0	0	0	0	0	0	0	0	0	0	0	0	0
ENSG00000232596	0	0	0	0	0	0	0	0	0	0	0	0	0	0	0	0	0	0	0	0	0	0	0	0	0	0	0	0	0	0
ENSG00000196581	67	13	74	44	66	63	182	23	149	209	26	242	340	126	22	110	0	45	5	184	83	20	9	29	23	219	20	197	16	136
ENSG00000277731	0	0	0	0	0	0	0	0	0	0	0	0	0	0	0	0	0	0	0	0	0	0	0	0	0	0	0	0	0	0
ENSG00000231510	0	0	0	0	0	0	2	0	0	0	0	0	0	0	1	0	0	0	0	0	1	2	0	0	0	3	0	0	0	1
ENSG00000260972	0	0	0	0	0	0	0	0	0	0	0	0	0	0	0	0	0	0	0	0	0	0	0	0	0	0	0	0	0	0
ENSG00000264341	0	0	0	0	0	1	0	0	0	0	0	0	0	0	0	0	0	0	0	0	0	0	0	0	0	0	0	0	0	0
ENSG00000236948	0	0	0	0	0	0	0	0	0	0	0	0	0	0	0	0	0	0	0	0	0	0	0	0	0	0	0	0	0	0
ENSG00000216045	0	0	0	0	0	0	0	0	0	0	0	0	0	0	0	0	0	0	0	0	0	0	0	0	0	0	0	0	0	0
ENSG00000264101	0	0	0	0	0	0	0	0	0	0	0	0	0	0	0	0	0	0	0	0	0	0	0	0	0	0	0	0	0	0
ENSG00000131697	47	80	79	84	126	571	296	41	130	251	300	338	732	327	10	209	66	42	62	742	418	56	50	270	23	319	112	780	120	445
ENSG00000266687	0	0	0	0	0	0	0	0	0	0	0	0	0	0	0	0	0	0	0	0	0	0	0	0	0	0	0	0	0	0
ENSG00000069424	14	7	38	51	42	491	132	10	69	216	244	143	520	178	9	86	87	16	39	514	249	17	20	261	18	142	33	555	17	217
ENSG00000116254	8	13	10	10	1	37	103	0	39	109	32	93	55	16	2	39	0	4	0	42	20	13	0	20	4	120	9	41	2	17
ENSG00000116251	3508	4030	2984	4223	5614	4624	3760	2369	6747	5400	3543	5003	6048	2887	2933	5066	5332	2976	1403	6481	2677	3831	10733	2856	1341	4005	3539	5733	3095	2631
ENSG00000226944	9	20	7	12	11	17	6	23	4	9	11	8	2	2	0	6	73	8	0	4	9	35	25	9	5	3	15	6	36	8
ENSG00000158286	18	144	5	12	173	1414	41	94	58	87	812	32	59	316	6	53	380	16	7	71	380	22	175	641	11	34	31	84	198	604
ENSG00000116237	581	449	697	352	584	3872	6760	216	5998	6285	2713	6963	6220	2788	195	6522	310	521	78	4075	3147	517	379	2328	190	7256	230	4828	356	3432
ENSG00000225077	434	14	239	104	30	8	164	15	154	186	7	147	80	16	193	184	0	165	44	98	19	682	8	1	162	165	137	102	17	11
ENSG00000173673	285	31	79	25	12	1	249	0	591	1555	2	405	119	11	64	694	0	44	5	82	2	682	0	3	60	254	45	141	0	0
ENSG00000158292	105	48	28	23	71	861	260	26	282	993	709	225	450	216	20	478	142	27	28	542	310	94	37	789	15	249	43	608	32	352
ENSG00000097021	1097	376	1001	512	544	475	2778	570	945	2432	260	3588	1472	535	817	1478	322	660	154	1083	501	883	439	273	747	3495	491	1058	397	558
ENSG00000271746	0	0	0	0	0	0	0	0	0	0	0	0	0	0	0	0	0	0	0	0	0	0	0	0	0	0	0	0	0	0
ENSG00000069812	10	32	8	0	14	29	21	6	43	88	125	20	8	41	5	30	0	3	0	9	54	28	21	76	0	24	0	8	12	39
ENSG00000187017	126	128	68	67	73	279	97	57	30	451	254	158	223	99	27	101	142	14	19	266	136	100	196	270	9	109	47	262	73	169
ENSG00000265392	0	0	0	0	0	0	0	0	0	0	0	0	0	0	0	0	0	0	0	0	0	0	0	0	0	0	0	0	0	0
ENSG00000231868	0	0	0	0	0	0	0	0	0	0	0	0	0	0	0	0	0	1	2	0	0	1	0	0	0	0	0	1	0	0
ENSG00000215788	90	60	205	91	117	112	102	144	46	132	76	109	78	32	16	55	122	65	9	122	35	162	37	67	49	125	87	82	67	51
ENSG00000171680	142	94	245	71	104	1022	559	133	245	1210	536	743	529	285	20	362	272	60	127	695	313	133	71	465	90	642	110	698	118	406
ENSG00000162408	100	55	97	51	119	570	613	71	530	493	364	552	513	314	56	591	45	121	19	436	385	99	82	461	69	553	72	427	74	442
ENSG00000253022	0	0	0	0	0	0	0	0	0	0	0	0	0	0	0	1	0	0	0	0	0	0	0	0	0	0	0	0	0	0
ENSG00000229519	113	242	228	280	286	29	79	302	95	56	35	124	72	39	165	22	541	405	299	36	33	191	732	14	138	62	215	78	351	33
ENSG00000173662	0	0	0	1	3	7	7	0	3	3	3	10	5	3	0	0	0	1	0	5	11	1	0	2	0	8	3	11	0	2
ENSG00000204859	153	172	187	189	335	756	368	327	186	365	497	402	636	296	39	337	322	136	41	693	459	216	160	466	83	408	168	532	236	509
ENSG00000162413	155	100	228	72	123	1857	936	121	381	1012	1471	959	581	567	24	680	220	120	19	458	785	89	108	1712	72	1045	81	429	103	990
ENSG00000116273	167	128	265	155	295	2161	2054	47	2321	2099	1523	2270	2640	1028	67	2010	226	193	47	2335	1382	128	116	1426	61	2248	108	2360	108	1282
ENSG00000041988	213	398	198	171	261	996	268	220	116	402	690	323	301	295	55	258	450	120	32	390	346	287	429	747	144	305	118	316	311	409
ENSG00000007923	97	80	203	82	138	1452	2788	64	2498	1745	837	2861	2090	969	75	2139	28	152	67	1201	1070	116	59	669	74	2808	74	1411	99	1258
ENSG00000228750	0	0	0	0	0	0	0	0	0	0	0	0	1	0	0	0	0	0	0	0	0	0	0	0	0	0	0	0	0	0
ENSG00000237436	36	30	59	89	43	9	20	26	7	7	11	15	16	6	32	4	0	59	23	11	11	52	53	9	55	23	63	19	59	8
ENSG00000171735	1841	2450	989	1997	1942	2503	1601	943	1973	2313	2703	1682	2756	1405	2216	1920	2475	1833	819	2994	1579	3096	4346	2408	1064	1484	1445	2340	1804	1639
ENSG00000227950	3	6	9	9	2	1	1	9	0	1	0	0	1	1	1	0	14	9	1	1	0	3	2	0	7	1	3	1	2	1
ENSG00000237365	0	0	0	0	0	0	0	0	0	0	0	0	0	0	0	0	0	0	0	0	0	0	1	0	0	0	0	0	0	0
ENSG00000207056	0	0	0	0	0	0	0	0	0	0	0	0	0	0	0	0	0	0	0	0	0	0	0	0	0	0	0	0	0	0
ENSG00000237402	11	8	0	4	5	7	3	0	4	4	6	2	6	2	10	2	52	0	2	8	6	8	25	6	4	0	6	5	10	3
ENSG00000237728	0	0	0	0	0	1	0	0	0	0	0	0	0	0	0	0	0	0	0	0	0	0	0	0	0	0	0	0	0	0
ENSG00000225126	0	0	0	0	0	0	0	0	0	0	0	0	0	0	0	0	0	0	0	0	0	0	0	0	0	0	0	0	0	0
ENSG00000270171	4	5	0	0	0	5	2	0	8	5	5	1	2	3	9	9	0	1	9	28	1	7	0	2	0	2	6	15	0	2
ENSG00000270035	1	0	0	4	1	0	1	0	2	6	1	1	6	0	0	5	0	1	0	7	0	0	0	4	0	2	0	7	0	0
ENSG00000269978	18	2	0	10	2	5	3	21	5	13	1	6	3	1	13	7	0	14	4	22	6	25	3	2	0	1	31	8	3	0
ENSG00000049245	595	874	376	445	989	5388	2482	552	2689	2665	3352	2576	2734	2224	350	2201	1122	528	108	2610	2732	534	1797	2929	153	2402	403	2723	826	3108
ENSG00000269925	1	1	0	8	3	18	11	0	5	11	9	9	10	11	2	12	0	1	0	10	15	0	18	22	0	13	2	16	0	18
ENSG00000049246	72	20	14	39	18	989	453	21	552	803	444	433	351	110	30	600	17	23	4	304	187	83	30	422	4	418	10	499	24	176
ENSG00000236266	1	0	10	7	4	3	1	9	7	3	3	3	4	1	2	4	0	2	0	0	1	2	6	5	0	4	0	2	3	4
ENSG00000049247	74	73	5	38	35	48	14	65	30	59	27	12	40	20	58	54	0	29	25	130	53	144	82	18	43	17	135	56	51	22
ENSG00000049249	0	4	0	9	0	37	4	0	0	1	4	7	156	1	0	0	0	2	0	18	3	0	0	5	0	4	9	62	0	1
ENSG00000270330	1	1	0	0	0	0	0	0	0	0	0	0	0	0	0	0	1	0	0	0	1	0	0	0	0	0	1	0	0	0
ENSG00000116288	2332	3121	2593	2794	3032	8839	9364	1970	8929	7472	5540	11178	11209	4856	2682	8323	4781	4295	1300	10125	6019	2091	6364	3915	1955	10832	2354	9038	2602	6045
ENSG00000200344	0	0	0	0	0	0	0	0	0	0	0	0	0	0	0	0	0	0	0	0	3	0	0	0	0	0	0	1	0	0
ENSG00000116285	780	575	624	578	948	7078	2926	747	3633	3386	4943	3682	5294	2479	354	3124	340	412	98	4252	3579	891	828	4991	268	3513	412	4705	599	3156
ENSG00000238290	5	26	5	4	5	6	1	0	1	1	5	0	2	0	1	4	10	5	0	3	3	6	14	2	7	0	10	0	12	0
ENSG00000232848	310	323	135	287	444	8	43	30	189	141	123	102	180	88	84	51	32	98	62	12	5	220	57	4	225	154	434	23	48	4
ENSG00000229305	0	0	0	0	0	0	0	0	2	0	0	1	0	0	2	1	0	0	0	2	0	0	0	0	1	0	0	1	0	0
ENSG00000200975	0	0	0	0	0	0	0	0	0	0	0	0	0	0	0	0	0	0	0	0	0	0	0	0	0	0	0	0	0	0
ENSG00000227634	0	0	0	0	0	0	0	0	0	1	0	0	0	0	0	0	0	0	0	0	0	0	0	0	0	0	0	0	0	1
ENSG00000233645	0	0	0	0	0	0	0	0	0	0	0	0	0	0	0	0	0	0	0	0	0	0	0	0	0	0	0	0	0	0
ENSG00000251977	0	0	0	0	0	0	0	0	0	0	0	0	0	0	0	0	0	0	0	0	0	0	0	0	0	0	0	0	0	0
ENSG00000162426	16	1	9	2	4	19	33	31	18	93	3	40	27	11	6	17	0	4	0	31	15	16	0	5	13	26	4	22	0	13
ENSG00000252254	0	0	0	0	0	0	0	0	0	0	0	0	0	0	0	0	0	1	0	0	0	0	0	0	0	0	0	0	0	0
ENSG00000142599	256	211	333	261	414	5615	2451	205	1927	2169	3287	2649	4104	2323	90	2021	593	213	176	1954	2722	169	243	3028	166	2526	271	2920	261	3392
ENSG00000232912	1	0	0	0	2	0	0	0	0	0	0	0	3	1	0	0	0	1	0	1	2	0	3	0	0	1	0	0	0	0
ENSG00000221083	0	0	0	0	0	0	0	0	0	0	0	0	0	0	0	0	29	0	0	0	0	0	0	0	0	0	0	0	0	0
ENSG00000270282	2	1	1	1	0	1	0	0	1	0	0	0	0	0	0	0	0	4	0	0	0	5	2	0	1	0	0	0	0	0
ENSG00000234619	81	77	30	81	78	20	37	91	33	30	5	33	22	10	136	31	179	148	90	35	20	74	157	13	54	29	88	26	42	18
ENSG00000224315	143	245	79	184	195	2	17	12	91	35	29	67	100	41	51	13	22	54	23	4	3	229	30	1	105	59	159	4	14	1
ENSG00000222511	0	0	0	0	0	0	0	0	0	0	0	0	0	0	0	0	0	0	0	0	0	0	0	0	0	0	0	0	0	0
ENSG00000226545	17	9	7	8	10	3	1	19	4	6	1	2	2	2	10	2	24	15	4	8	1	9	21	2	15	2	3	1	10	1
ENSG00000228423	0	0	0	0	2	0	0	0	0	0	1	0	0	0	0	0	0	0	0	0	0	0	0	0	0	0	0	1	0	0
ENSG00000229716	30	23	19	21	22	2	4	16	9	8	1	8	9	2	23	10	22	43	41	4	3	20	27	4	8	9	24	3	14	4
ENSG00000074800	11823	25265	12578	6600	17523	61841	47224	12747	32358	24451	50466	54321	46134	29835	13344	50232	24801	10496	1995	37144	43634	8908	76088	70940	7042	53676	6715	36185	16640	47259
ENSG00000274258	0	0	0	0	0	0	2	0	0	1	0	0	0	0	0	0	0	0	0	0	0	0	0	0	0	0	0	0	0	0
ENSG00000236269	0	2	0	2	3	9	7	9	4	1	6	5	3	1	0	5	0	1	0	6	0	0	4	17	0	4	1	2	0	3
ENSG00000230679	13	1	29	23	28	1	11	25	4	2	1	7	10	4	13	2	33	47	33	12	4	57	0	0	44	7	60	7	17	9
ENSG00000201725	0	0	0	0	0	0	0	0	0	0	0	0	0	0	0	0	0	0	0	0	0	0	0	0	0	0	0	0	0	0
ENSG00000238249	12	14	20	7	28	28	38	1	36	34	16	65	66	37	7	41	0	27	0	35	26	37	9	9	25	55	9	43	8	22
ENSG00000232208	0	11	0	7	1	0	1	0	2	3	1	1	2	0	2	1	1	1	0	0	0	3	8	0	1	2	4	1	0	0
ENSG00000232663	6	4	12	14	2	1	1	0	2	2	0	1	1	0	0	1	0	6	0	0	0	5	0	0	7	1	1	0	0	0
ENSG00000131686	0	0	1	3	1	1	1	0	0	0	0	2	0	0	1	0	0	0	0	0	0	0	0	0	0	5	0	0	0	0
ENSG00000265141	0	0	0	0	0	0	0	0	0	0	0	0	0	0	0	0	0	0	0	0	0	0	0	0	0	0	0	0	0	0
ENSG00000197241	1	2	0	2	3	24	2	0	0	2	4	6	8	3	19	2	31	3	24	3	3	0	12	5	0	3	2	3	3	4
ENSG00000142583	1	25	13	5	5	655	8	0	2	6	182	16	29	21	0	1	153	1	0	9	17	2	129	279	0	12	2	10	10	78
ENSG00000252404	0	0	0	0	0	0	0	0	0	0	0	0	0	0	0	0	0	0	0	0	0	0	0	0	0	0	0	0	0	0
ENSG00000180758	16	71	26	13	100	737	88	46	130	149	868	105	145	394	11	129	1	11	8	154	466	10	139	1149	10	108	22	124	84	475
ENSG00000207865	0	0	0	0	0	1	0	0	0	1	1	1	0	0	0	0	0	1	0	0	0	0	2	2	0	0	0	1	0	0
ENSG00000228526	2	0	0	2	0	3	2	0	0	1	2	0	0	0	0	0	0	0	0	0	4	0	7	3	0	0	2	1	0	0
ENSG00000234546	90	51	18	15	19	56	12	65	58	78	48	7	12	14	61	51	31	9	0	9	36	109	89	40	0	14	13	12	34	30
ENSG00000049239	18	72	61	76	104	4849	492	69	372	566	2144	480	1549	1080	8	400	194	24	80	1337	1578	21	59	1632	33	593	78	1611	61	1747
ENSG00000171621	48	139	58	92	118	1005	404	88	189	294	810	438	1387	341	12	247	38	45	20	1088	406	48	150	725	24	495	84	1319	69	430
ENSG00000252956	0	0	0	0	0	0	0	0	0	0	0	0	0	0	0	0	0	0	0	0	0	0	0	0	0	0	0	0	0	0
ENSG00000235263	0	0	0	0	0	0	0	0	0	0	0	0	0	0	0	0	0	0	0	0	0	0	0	0	0	0	0	0	0	0
ENSG00000171612	695	181	328	512	349	200	477	167	408	283	217	525	484	216	377	357	395	490	96	527	239	458	313	187	232	494	289	418	266	294
ENSG00000231181	222	329	89	199	234	27	38	133	115	88	66	42	61	34	206	35	287	280	124	53	10	206	378	13	335	73	283	49	134	32
ENSG00000188807	82	86	181	51	183	1303	655	63	222	949	728	780	871	528	17	350	114	68	19	601	770	87	55	658	38	777	64	799	177	857
ENSG00000171608	66	61	136	32	51	343	837	42	452	887	291	972	512	226	21	767	73	75	34	499	250	66	23	314	50	1002	23	530	18	212
ENSG00000179840	0	0	0	0	0	0	1	0	0	0	0	0	0	0	0	0	0	0	0	0	0	0	0	0	0	0	0	0	0	0
ENSG00000233268	1	2	0	4	1	1	0	3	3	0	0	0	0	0	1	0	3	0	1	2	0	3	2	0	1	1	2	0	0	0
ENSG00000231789	644	613	325	876	388	76	127	508	45	164	77	123	219	63	277	114	1026	255	1001	332	76	1573	566	43	385	134	1030	258	367	46
ENSG00000171603	264	337	428	331	465	6164	3781	245	3117	4206	3685	4075	6311	2615	117	4519	381	293	219	4370	3141	257	289	3881	200	4113	367	5065	297	3535
ENSG00000271264	7	2	6	10	3	5	7	5	12	13	7	16	21	9	1	13	0	7	0	13	5	2	13	12	3	8	0	17	0	5
ENSG00000280113	0	0	0	0	0	0	0	0	0	0	0	0	0	0	1	0	0	0	0	0	0	0	0	0	0	0	0	0	0	0
ENSG00000178585	581	847	404	581	1078	2665	1068	464	861	1435	2366	1365	2282	1279	410	1058	819	482	138	1800	1649	876	1181	1956	268	1322	456	2098	800	2032
ENSG00000223989	0	0	0	0	0	0	0	0	0	0	0	0	0	0	0	0	0	0	0	0	0	0	0	0	0	0	0	0	0	0
ENSG00000162441	211	445	109	193	231	2169	746	121	807	831	1343	817	1032	875	212	643	310	171	68	987	1049	239	722	1011	51	880	128	1079	180	1078
ENSG00000228150	17	26	67	40	29	0	12	41	4	2	3	7	5	6	11	5	8	21	24	5	11	27	14	6	13	11	26	9	20	9
ENSG00000173614	40	102	59	31	131	766	197	93	192	114	478	202	219	242	41	182	125	50	10	192	326	59	241	341	20	247	42	196	84	340
ENSG00000202415	0	8	2	4	5	4	4	0	1	1	2	4	3	0	6	3	0	2	0	5	2	10	7	5	1	3	0	0	0	1
ENSG00000265521	0	0	0	0	0	0	0	0	0	0	0	0	0	1	0	0	0	0	0	0	0	0	0	0	0	0	0	0	0	0
ENSG00000241326	0	0	0	0	0	0	0	0	0	0	0	0	0	0	0	0	0	0	0	0	0	0	0	0	0	0	0	0	0	0
ENSG00000162444	130	52	17	36	10	58	113	40	169	180	74	154	89	9	209	166	0	47	32	102	9	64	101	46	29	189	46	124	15	18
ENSG00000130939	267	301	482	241	351	3531	3065	165	2941	2652	2805	3548	3720	1833	153	3559	184	276	77	2225	2112	240	286	2643	161	3338	242	2903	212	2428
ENSG00000224340	0	2	0	2	1	0	3	0	2	0	0	0	0	0	0	1	0	1	0	1	0	0	0	0	0	0	0	0	1	0
ENSG00000233623	0	0	0	0	0	0	0	0	0	0	0	0	1	0	0	0	0	0	0	0	0	1	0	0	0	0	0	1	0	0
ENSG00000201746	0	0	0	0	0	3	0	0	0	0	1	0	0	0	0	0	0	0	0	0	1	0	0	3	0	0	0	0	0	0
ENSG00000054523	174	219	296	177	238	5186	3332	92	4228	3107	4001	3541	3405	2219	141	4556	261	195	127	2143	2599	150	264	3570	83	3749	107	3032	146	2882
ENSG00000264881	0	0	0	0	0	0	0	0	0	0	0	0	0	0	0	0	0	0	0	0	0	0	0	0	0	0	0	0	0	0
ENSG00000199562	4	0	0	1	1	0	0	1	0	0	0	1	0	1	0	0	0	3	0	0	0	1	4	0	0	0	0	0	0	0
ENSG00000264501	0	0	0	0	0	0	0	0	0	0	0	0	0	0	0	0	0	0	0	0	0	0	0	0	0	0	0	0	0	0
ENSG00000142657	6685	3449	1892	2546	4806	4219	5788	3767	6418	5025	2875	7199	6969	3379	5444	9012	3147	1719	609	4928	3570	2529	5454	2211	1114	6914	2988	4832	3949	4099
ENSG00000271989	2	0	17	7	6	0	1	0	0	0	0	3	2	2	2	0	0	9	0	1	1	16	0	0	12	7	10	0	0	0
ENSG00000251503	1	0	0	0	0	1	0	0	1	7	1	1	3	2	0	4	0	1	0	4	3	2	0	3	0	2	0	6	0	3
ENSG00000175279	62	18	60	62	68	47	140	12	141	78	19	123	131	74	86	94	25	98	19	147	82	82	7	28	53	146	33	120	61	58
ENSG00000241563	7	0	6	14	8	25	2	19	2	12	16	9	11	8	0	3	0	3	4	12	14	5	6	9	9	3	8	5	21	9
ENSG00000160049	848	504	459	432	458	4583	3471	346	4029	5145	2860	3595	3518	1667	593	3663	469	551	226	3334	2038	457	821	2245	323	3925	563	3792	400	2029
ENSG00000203469	0	0	0	0	0	0	0	0	0	0	0	0	0	0	0	0	0	0	0	0	0	0	0	0	0	0	0	0	0	0
ENSG00000142655	234	378	211	174	390	1130	552	302	241	725	769	682	1024	521	42	415	448	118	62	815	598	264	542	714	126	617	228	843	384	661
ENSG00000243267	0	0	0	0	0	0	2	0	0	1	0	1	3	0	0	1	0	0	0	0	0	0	0	1	1	0	0	0	0	0
ENSG00000130940	1	39	26	6	142	914	48	63	41	49	746	58	113	654	4	52	103	6	9	49	1054	5	39	768	6	69	27	75	143	1464
ENSG00000272078	6	3	5	0	12	51	7	6	6	14	33	13	15	21	0	5	17	5	3	19	40	4	6	70	6	10	0	15	2	26
ENSG00000225158	5	0	6	1	0	0	0	0	0	0	0	0	0	0	0	0	0	0	1	0	0	2	0	0	6	0	0	0	0	0
ENSG00000175262	2	0	11	0	3	9	7	0	3	8	1	17	14	0	0	2	0	2	0	21	0	2	0	4	0	7	3	14	1	4
ENSG00000215785	14	16	13	13	23	12	61	1	96	80	33	129	100	31	12	40	3	10	1	13	12	15	3	2	15	184	7	9	4	29
ENSG00000264181	0	0	0	1	0	0	0	0	0	0	0	0	0	0	0	0	0	0	0	0	0	0	0	0	0	0	0	0	0	0
ENSG00000120948	356	258	355	397	447	3531	4085	155	4155	3241	1685	4031	3804	1691	218	4110	255	535	123	3609	2129	227	326	1731	132	3911	277	3088	290	1972
ENSG00000277726	0	0	0	0	0	0	0	0	0	0	0	0	0	0	0	0	0	0	0	0	0	0	0	0	0	0	0	0	0	0
ENSG00000009724	10	0	10	8	17	166	59	24	58	56	108	68	88	73	13	42	0	15	8	81	120	22	3	79	5	44	27	120	26	129
ENSG00000271895	226	204	139	360	303	44	6	274	15	21	41	20	36	30	154	13	676	160	40	44	52	223	228	32	141	10	247	39	264	24
ENSG00000116649	9543	2940	2576	1858	1921	1434	4264	2478	1503	3038	1065	5043	3439	1063	3910	1800	4986	2751	392	2281	1401	2381	2636	723	2023	4308	1835	2172	2361	1871
ENSG00000171824	237	161	300	214	345	1773	1940	213	2054	1128	1293	2321	2858	1213	178	2372	292	260	51	1639	1233	165	169	884	84	1991	192	1991	310	1592
ENSG00000226849	1	0	0	0	0	14	3	0	0	2	8	4	3	2	0	4	0	1	0	2	2	0	0	9	0	0	0	5	0	4
ENSG00000230337	8	13	25	5	10	7	13	17	7	4	8	19	20	11	5	11	0	13	4	18	9	3	17	2	20	16	0	11	15	24
ENSG00000198793	153	158	312	225	302	1974	2619	95	2533	1319	1849	2608	2391	1546	119	2766	169	234	83	1322	1681	141	125	1133	125	2920	143	1694	227	1899
ENSG00000225602	0	0	0	0	0	0	0	0	0	0	0	0	1	0	0	0	0	0	0	0	0	0	0	1	0	0	0	0	0	1
ENSG00000253086	0	0	0	1	0	0	0	0	0	0	0	0	0	0	0	0	0	0	0	1	1	0	0	0	3	2	0	1	0	0
ENSG00000171819	0	2	0	0	5	4	3	0	0	2	3	2	4	1	0	0	0	0	0	4	4	0	0	11	0	1	0	1	1	3
ENSG00000207451	0	0	0	0	0	0	0	0	0	0	0	0	0	0	0	0	0	0	0	0	0	0	0	0	0	0	0	0	0	0
ENSG00000238173	7	7	8	7	4	0	1	6	0	1	0	0	0	1	4	0	20	6	9	0	0	9	11	0	4	2	1	2	8	0
ENSG00000120942	641	224	387	304	326	1106	1071	296	877	1083	841	1141	1292	631	179	1068	202	252	57	939	732	1021	201	763	248	1214	345	1018	354	928
ENSG00000238199	15	13	11	3	19	83	92	0	92	58	46	91	99	45	7	86	0	20	0	65	67	19	2	32	2	80	10	67	0	48
ENSG00000224338	0	0	0	0	0	0	0	0	0	0	0	0	0	0	0	0	0	0	0	0	0	0	0	0	0	0	0	0	0	0
ENSG00000204624	51	17	45	118	101	48	89	68	47	129	31	131	692	174	7	108	98	18	34	436	91	31	2	25	17	116	98	591	55	147
ENSG00000235643	1	6	20	149	68	0	0	39	1	0	0	3	15	7	11	0	0	8	11	6	3	3	8	0	9	3	73	8	37	0
ENSG00000116661	312	215	282	150	197	802	1223	81	743	2562	650	1681	1246	557	99	1097	106	207	42	1487	350	457	211	530	152	1604	156	1183	72	455
ENSG00000132879	445	347	331	300	414	711	631	271	361	879	609	666	796	287	208	487	537	219	65	716	356	542	764	684	122	837	289	637	364	400
ENSG00000116663	42	92	29	149	91	183	68	96	30	47	100	83	171	59	27	36	229	26	1	83	62	43	215	106	45	99	40	72	155	142
ENSG00000116670	10109	1891	4470	2308	1915	2223	9132	891	6128	12359	1531	10924	5679	1745	6413	7674	2829	3908	614	4333	1568	6222	3344	1589	2989	10548	1873	4114	1202	1578
ENSG00000162490	135	42	215	78	115	551	1643	59	1360	1583	180	1761	1118	383	86	1446	53	138	44	549	211	159	130	235	132	1854	43	845	44	203
ENSG00000177674	853	548	673	737	715	1275	2080	627	667	2887	780	1937	3135	966	288	1708	684	629	243	2542	1170	1339	614	789	543	2248	732	2505	640	1475
ENSG00000215910	3	0	0	4	1	17	9	0	7	21	7	8	22	9	0	6	1	1	4	47	5	3	0	9	1	12	10	55	1	0
ENSG00000177553	0	0	0	0	0	0	0	0	0	0	0	0	0	0	0	0	0	0	0	1	0	0	0	0	0	0	0	1	0	1
ENSG00000177000	45	49	67	43	131	2215	495	83	310	490	1303	496	610	625	16	418	168	38	23	480	844	37	67	1198	20	571	38	548	142	1197
ENSG00000011021	131	81	132	125	200	2144	897	140	694	858	1504	926	1188	782	44	794	105	138	65	717	1099	111	137	1793	75	925	87	1032	105	1236
ENSG00000242349	0	2	0	4	12	1	14	13	1	1	2	12	6	7	1	1	0	16	0	1	4	3	4	1	8	14	0	2	13	13
ENSG00000276470	0	0	0	0	0	0	0	0	0	0	0	0	0	0	0	0	0	0	0	0	0	0	0	0	0	0	0	0	0	0
ENSG00000278852	0	0	0	0	0	0	0	0	0	0	0	0	0	0	0	0	0	0	0	0	0	0	0	0	0	0	0	0	0	0
ENSG00000175206	1	5184	0	16	493	11213	6	210	0	2	9528	7	24	836	1	1	4520	0	0	4	545	0	15971	10621	0	4	0	5	744	1849
ENSG00000275915	0	0	0	0	0	0	0	0	0	0	0	0	0	0	0	0	0	0	0	0	0	0	0	0	0	0	0	0	0	0
ENSG00000120937	7	131	62	8	51	821	107	12	8	12	395	210	11	128	28	21	338	29	2	7	67	12	311	560	27	162	1	5	11	60
ENSG00000224904	2	6	10	1	12	69	23	3	8	51	40	19	40	32	0	9	0	4	2	33	38	0	0	36	0	26	0	38	0	47
ENSG00000199347	2	4	9	2	4	0	0	0	0	0	0	1	3	0	0	0	0	2	10	0	0	4	0	0	0	0	3	0	4	0
ENSG00000201801	1	0	0	2	6	0	0	0	0	0	0	0	0	0	0	0	0	2	0	1	0	0	0	0	0	0	0	0	0	0
ENSG00000116685	388	241	229	136	326	2391	980	263	557	1286	1643	1100	1279	754	97	771	214	87	36	1371	1093	183	253	1841	102	1195	144	1149	298	1321
ENSG00000083444	577	923	551	237	781	11799	2077	606	1810	3803	7288	2274	3365	2566	236	3375	1268	298	189	3692	4186	331	1136	8864	181	2518	228	3486	825	4839
ENSG00000116688	171	235	248	168	263	9147	2747	58	2470	2614	4849	3111	2966	1829	60	3024	433	215	83	1783	2308	198	373	4844	110	3124	79	1833	170	2966
ENSG00000270914	0	0	0	0	0	0	0	0	0	0	0	0	0	3	0	0	0	0	0	0	0	0	1	0	2	1	0	2	0	0
ENSG00000116691	1725	585	1066	1039	1180	607	688	907	260	1487	287	945	1223	417	289	445	972	474	226	1469	432	2100	411	225	621	837	943	1098	853	536
ENSG00000202461	0	0	0	0	0	0	0	0	0	1	0	0	1	2	0	2	0	0	0	0	0	0	0	0	0	0	0	1	0	3
ENSG00000276869	0	0	0	0	0	0	0	0	0	0	0	0	0	0	0	0	0	0	0	0	0	0	0	0	0	0	0	0	0	0
ENSG00000243539	0	0	0	0	0	0	0	0	0	0	0	0	0	0	0	0	0	0	0	0	0	0	0	0	0	0	0	0	0	0
ENSG00000120949	110	41	169	22	8	12	668	0	340	657	5	759	98	9	33	573	0	99	8	78	14	159	0	8	66	855	10	80	7	23
ENSG00000201135	0	0	0	0	0	0	0	0	0	0	0	0	0	0	0	0	0	0	0	0	0	0	0	0	0	0	0	0	0	0
ENSG00000227875	3	4	6	5	6	1	3	5	2	8	1	2	1	2	3	1	12	7	4	5	4	6	3	1	5	2	5	2	1	2
ENSG00000275459	0	0	0	0	0	0	0	0	0	0	0	0	0	0	0	0	0	0	0	0	0	0	0	0	0	0	0	0	0	0
ENSG00000028137	6	12	33	8	67	805	105	42	52	89	359	124	256	232	1	75	47	5	2	136	426	3	12	268	0	110	6	174	55	579
ENSG00000263676	0	0	0	0	0	0	0	0	0	0	0	0	0	0	0	0	0	0	0	0	0	0	0	0	0	0	0	0	0	0
ENSG00000225196	2	0	0	2	0	0	0	4	0	0	0	0	0	0	1	1	0	0	0	1	0	1	4	0	0	1	0	0	1	0
ENSG00000252969	0	0	0	0	0	0	0	0	0	0	0	0	0	0	0	0	0	0	0	0	0	0	0	0	0	0	0	0	0	0
ENSG00000048707	79	126	128	118	147	2871	1008	108	1312	856	2112	1084	1114	955	49	942	59	85	19	604	1035	59	138	1681	25	1369	94	1115	103	1118
ENSG00000239149	0	0	0	0	0	4	0	0	0	0	0	1	1	0	0	0	0	0	0	2	2	0	0	2	0	1	0	1	0	1
ENSG00000229484	0	0	0	0	0	1	0	0	0	0	0	0	0	0	0	0	0	0	0	0	0	0	0	0	0	0	0	0	0	2
ENSG00000162496	352	459	200	250	291	786	454	274	333	528	391	460	499	200	154	420	326	240	50	269	302	458	672	403	193	481	181	256	261	361
ENSG00000221340	0	0	0	0	0	3	0	0	1	0	0	0	0	0	0	0	0	1	0	0	0	0	0	0	0	0	0	2	0	0
ENSG00000276830	0	0	0	0	0	0	0	0	0	1	0	0	0	0	0	0	0	0	0	0	0	0	0	0	0	0	0	0	0	0
ENSG00000272482	1	1	0	1	0	4	2	10	0	2	5	1	2	1	2	1	0	4	0	0	2	2	2	7	0	3	2	4	5	5
ENSG00000204518	0	0	0	0	0	0	0	0	0	0	0	1	1	0	0	0	0	0	0	0	0	0	0	1	0	0	0	3	0	1
ENSG00000226166	0	0	0	0	0	0	0	0	0	0	0	0	0	0	0	0	0	0	0	0	0	0	0	0	0	0	0	0	0	0
ENSG00000188984	4	0	10	2	0	0	91	0	18	7	0	134	2	2	1	12	0	7	0	0	1	10	0	0	16	113	0	0	0	2
ENSG00000157330	0	2	0	0	3	0	1	0	1	1	0	4	1	1	1	0	0	0	0	1	1	1	0	0	0	3	0	5	0	1
ENSG00000116726	0	0	0	0	0	0	0	0	0	0	0	0	0	0	0	0	0	0	0	0	0	0	0	0	0	0	0	0	0	0
ENSG00000116721	0	0	0	0	0	0	0	0	0	0	0	0	0	0	0	0	0	0	0	0	0	0	0	0	0	0	0	0	0	0
ENSG00000228338	0	0	0	0	0	0	0	0	0	0	0	0	0	0	0	0	0	0	0	0	0	0	0	0	0	0	0	0	0	0
ENSG00000239810	0	0	0	0	0	0	0	0	0	0	0	0	0	0	0	0	0	0	0	0	0	0	0	0	0	0	0	0	0	0
ENSG00000279195	0	0	0	0	0	0	0	0	0	0	0	0	0	0	0	0	0	0	0	0	0	0	0	0	0	0	0	0	0	0
ENSG00000231103	0	0	0	0	0	0	0	0	1	0	0	0	0	0	0	0	0	0	0	0	0	0	0	0	0	0	0	0	0	0
ENSG00000179172	3	0	7	0	1	8	8	0	10	11	5	8	8	2	1	5	2	2	0	9	6	0	1	2	0	10	0	0	0	2
ENSG00000120952	0	0	0	0	0	0	0	0	0	0	0	0	0	0	0	0	0	0	0	0	0	0	0	0	0	0	0	0	0	0
ENSG00000243073	0	0	0	0	0	0	0	0	0	0	0	0	0	0	0	0	0	0	0	0	0	0	0	0	0	0	0	0	0	0
ENSG00000187545	0	0	0	0	0	0	0	0	0	0	0	0	0	0	0	0	0	0	0	0	0	0	0	0	0	0	0	0	0	0
ENSG00000204510	0	0	0	0	0	0	0	0	0	0	0	0	0	0	0	0	0	0	0	0	0	0	0	0	0	0	0	0	0	0
ENSG00000207434	0	0	0	0	0	0	0	0	0	0	0	0	0	0	0	0	0	0	0	0	0	0	0	0	0	0	0	0	0	0
ENSG00000234064	0	0	0	0	0	0	0	0	0	0	0	0	0	0	0	0	0	0	0	0	0	0	0	0	0	0	0	0	0	0
ENSG00000232423	0	0	0	0	0	0	0	0	0	0	0	0	0	0	0	0	0	0	0	0	0	0	0	0	0	0	0	0	0	0
ENSG00000274178	0	0	0	0	0	0	0	0	0	0	0	0	0	0	0	0	0	0	0	0	0	0	0	0	0	0	0	0	0	0
ENSG00000280267	0	0	0	0	0	0	0	0	0	0	0	0	0	0	0	0	0	0	0	0	0	0	0	0	0	0	0	0	0	0
ENSG00000274764	0	0	0	0	0	0	0	0	0	0	0	0	0	0	0	0	0	0	0	0	0	0	0	0	0	0	0	0	0	0
ENSG00000229571	0	0	0	0	0	0	0	0	0	0	0	0	0	0	0	0	0	0	0	0	0	0	0	0	0	0	0	0	0	0
ENSG00000277058	9	31	7	26	22	35	55	14	199	95	151	128	167	97	7	64	0	7	1	28	10	10	28	21	16	174	36	33	9	27
ENSG00000277862	0	0	0	0	0	0	0	0	0	0	0	0	0	0	0	0	0	0	0	0	0	0	0	0	0	0	0	0	0	0
ENSG00000236179	0	0	0	0	0	0	0	0	0	0	0	0	0	0	0	0	0	0	0	0	0	0	0	0	0	0	0	0	0	0
ENSG00000275774	9	12	2	2	11	39	25	0	47	38	70	37	50	19	4	38	1	3	0	32	12	3	23	24	3	48	11	30	0	11
ENSG00000229978	0	0	0	0	0	0	0	0	0	0	0	0	0	0	0	0	0	0	0	0	0	0	0	0	0	0	0	0	0	0
ENSG00000233336	0	0	0	0	0	0	0	0	0	0	0	0	0	0	0	0	0	0	0	0	0	0	0	0	0	0	0	0	0	0
ENSG00000179412	2	3	4	3	2	1	3	0	9	7	9	9	14	2	0	7	1	0	0	2	0	0	1	0	2	9	1	1	0	1
ENSG00000204505	0	0	0	0	0	0	0	0	0	0	0	0	0	0	0	0	0	0	0	0	0	0	0	0	0	0	0	0	0	0
ENSG00000279169	0	0	0	0	0	0	0	0	0	0	0	0	0	0	0	0	0	0	0	0	0	0	0	0	0	0	0	0	0	0
ENSG00000279804	0	0	0	0	0	0	0	0	0	0	0	0	0	0	0	0	0	0	0	0	0	0	0	0	0	0	0	0	0	0
ENSG00000250894	0	0	0	0	0	0	0	0	0	0	0	0	0	0	0	0	0	0	0	0	0	0	0	0	0	0	0	0	0	0
ENSG00000270601	0	0	0	0	0	0	0	0	0	0	0	0	0	0	0	0	0	0	0	0	0	0	0	0	0	0	0	0	0	0
ENSG00000231219	0	0	0	0	0	0	0	0	0	0	0	0	0	0	0	0	0	0	0	0	0	0	0	0	0	0	0	0	0	0
ENSG00000207511	0	0	0	0	0	0	0	0	0	0	0	0	0	0	0	0	0	0	0	0	0	0	0	0	0	0	0	0	0	0
ENSG00000182330	0	0	0	0	0	0	0	0	0	0	0	0	0	0	0	0	0	0	0	0	0	0	0	0	0	0	0	0	0	0
ENSG00000204501	0	0	0	0	0	0	0	0	0	0	0	0	0	0	0	0	0	0	0	0	0	0	0	0	0	0	0	0	0	0
ENSG00000237700	0	0	0	0	0	0	0	0	0	0	0	0	0	0	0	0	0	0	0	0	0	0	0	0	0	0	0	0	0	0
ENSG00000228229	0	0	0	0	0	0	0	0	0	0	0	0	0	0	0	0	0	0	0	0	0	0	0	0	0	0	0	0	0	0
ENSG00000204481	0	0	0	0	0	2	1	0	0	0	0	0	0	0	0	0	0	0	0	0	0	0	0	0	0	1	0	0	0	1
ENSG00000204480	0	0	0	0	0	0	0	0	0	0	0	0	0	0	0	0	0	0	0	0	0	0	0	0	0	0	0	0	0	0
ENSG00000204479	0	0	0	0	0	0	0	0	0	0	0	0	0	0	0	0	0	0	0	0	0	0	0	0	0	0	0	0	0	0
ENSG00000204478	0	0	0	0	0	0	0	0	0	0	0	0	0	0	0	0	0	0	0	0	0	0	0	0	0	0	0	0	0	0
ENSG00000162494	2	172	0	0	8	185	9	0	35	12	697	12	31	2	7	32	43	4	0	63	7	15	251	631	0	19	15	49	4	18
ENSG00000259961	0	10	0	0	0	0	0	0	0	0	5	0	0	0	0	0	0	0	0	1	0	2	8	2	0	0	0	0	0	0
ENSG00000215909	0	0	0	0	0	0	1	0	0	0	1	0	0	2	0	0	0	1	0	0	2	0	0	1	0	0	0	1	0	1
ENSG00000162493	659	567	351	131	176	1999	2911	57	8139	7131	3237	2773	1542	659	486	8387	224	447	35	1421	856	817	653	2515	197	2812	121	1653	123	827
ENSG00000222952	0	0	1	0	0	0	1	0	0	0	0	0	0	0	0	0	0	0	0	0	0	4	0	0	3	0	0	0	0	0
ENSG00000266358	0	0	0	0	0	0	0	0	0	0	0	0	0	0	0	0	0	0	0	0	0	0	0	0	0	0	0	0	0	0
ENSG00000237445	0	2	0	0	0	8	0	0	7	5	3	2	0	2	0	1	0	0	0	1	0	0	0	4	0	0	0	2	0	0
ENSG00000253085	0	0	0	0	0	0	0	0	0	0	0	0	0	0	0	0	0	0	0	0	0	0	0	0	0	0	0	0	0	1
ENSG00000116731	65	247	43	162	195	2311	842	100	811	745	1582	937	1657	1115	33	804	409	96	84	1115	1440	140	220	1182	32	836	163	1491	107	1548
ENSG00000252151	0	0	0	0	0	0	0	0	0	0	0	0	0	0	0	0	0	0	0	0	0	0	0	0	0	0	0	0	0	0
ENSG00000231606	0	0	0	0	0	0	0	0	0	0	0	0	0	0	0	0	0	0	0	0	0	0	0	0	0	0	0	0	0	0
ENSG00000234593	0	0	0	0	0	0	0	0	0	0	0	0	0	0	0	0	0	0	0	0	0	0	0	0	0	0	0	0	0	0
ENSG00000189337	58	102	63	51	133	1488	349	94	372	672	942	382	958	458	10	404	52	35	54	1027	669	46	152	971	7	376	85	1361	87	609
ENSG00000235829	80	174	16	68	79	258	96	46	111	133	113	107	122	55	119	104	133	54	52	242	64	39	328	74	75	169	63	149	90	138
ENSG00000175147	6	11	0	18	16	292	21	4	21	37	164	17	158	74	0	26	1	5	9	125	93	2	13	132	0	17	10	151	22	134
ENSG00000171729	119	294	150	255	340	1582	382	200	301	561	865	508	1146	474	53	380	274	110	46	1088	600	187	379	805	73	470	209	951	324	674
ENSG00000204464	1	0	0	0	1	1	1	0	0	1	1	0	1	1	1	0	0	3	0	1	0	0	0	0	0	1	0	0	0	0
ENSG00000215720	3	4	15	0	1	1	1	0	1	2	4	3	1	0	1	1	1	0	0	1	0	1	5	1	0	0	0	0	0	0
ENSG00000278480	0	0	0	0	0	1	0	0	0	1	1	2	0	0	0	0	0	1	0	0	0	0	0	0	0	1	0	0	0	0
ENSG00000142621	9	4	13	16	15	83	54	8	35	22	26	36	147	77	4	41	0	9	20	161	110	3	5	34	6	58	22	248	11	91
ENSG00000233485	0	0	0	0	0	0	0	0	0	0	1	1	1	1	0	1	0	0	0	0	2	0	0	1	0	1	0	0	0	0
ENSG00000236045	0	0	0	0	0	1	0	0	1	2	0	1	1	0	0	1	0	0	0	2	2	3	0	2	0	0	0	3	0	0
ENSG00000228140	4	0	12	5	2	4	1	0	0	3	2	4	3	0	1	3	0	4	15	4	1	2	0	6	0	3	5	3	8	1
ENSG00000142634	218	542	230	227	206	2347	1176	138	427	1426	1800	1243	1753	293	66	678	536	204	43	1866	426	198	1546	2956	137	1324	231	1764	215	525
ENSG00000162438	0	2	0	0	0	6	2	0	0	0	1	0	0	2	0	0	0	0	0	0	0	0	10	10	0	0	0	0	1	0
ENSG00000142615	0	0	0	0	0	11	1	0	0	1	2	1	0	0	0	0	0	0	0	0	0	0	4	11	0	0	0	0	0	2
ENSG00000215704	0	0	0	0	0	13	0	0	1	2	7	1	0	0	0	0	0	0	0	3	1	1	0	9	0	2	0	5	0	1
ENSG00000132906	197	282	285	140	333	1418	837	276	837	788	1053	816	814	493	113	833	469	215	22	791	607	220	399	1239	135	923	137	646	200	758
ENSG00000116138	47	38	89	45	77	1357	717	23	844	656	807	793	821	522	43	975	126	73	53	638	757	37	41	825	48	802	29	728	34	731
ENSG00000251866	0	0	0	0	0	0	0	0	0	0	0	0	0	0	0	0	0	0	0	0	0	0	0	0	0	0	4	0	0	0
ENSG00000272510	0	0	0	2	0	2	0	0	0	2	0	0	3	0	0	2	0	0	0	0	0	0	0	1	0	0	0	1	0	0
ENSG00000116771	32	16	29	25	22	244	219	12	259	274	48	271	216	61	26	214	40	44	2	96	51	45	17	44	26	289	15	124	24	142
ENSG00000237301	3	35	30	19	13	6	3	15	4	4	0	10	6	0	2	2	60	2	0	8	5	10	8	1	9	6	42	11	20	1
ENSG00000235084	16	185	98	44	78	207	46	81	3	84	240	89	131	70	0	7	519	3	34	67	85	17	327	175	28	38	78	153	76	111
ENSG00000252417	0	0	0	0	0	0	0	0	0	0	0	0	0	0	0	0	0	0	0	0	0	0	0	0	0	0	0	0	0	0
ENSG00000236500	3	0	0	0	0	0	0	0	0	1	0	0	0	1	0	0	0	0	0	0	0	0	0	0	0	0	0	0	0	0
ENSG00000197312	78	65	202	107	108	3383	2263	28	2826	2512	2214	2467	2330	1490	68	2188	185	116	50	1468	1605	68	104	2011	69	2452	82	2270	55	1639
ENSG00000215695	0	0	0	0	0	0	0	0	0	0	0	0	0	0	0	0	0	0	0	0	0	0	0	0	0	0	0	0	0	0
ENSG00000271742	0	4	0	11	9	0	0	14	0	0	0	0	1	0	0	0	0	1	0	0	0	2	0	1	0	0	12	0	10	0
ENSG00000116786	266	286	465	252	394	5182	1491	352	612	2026	3111	1750	2649	1472	47	957	825	155	162	2446	1827	145	326	2738	258	1772	182	2422	351	2268
ENSG00000264048	0	0	0	0	0	0	0	0	0	0	0	0	0	0	0	0	0	0	0	0	0	0	0	0	0	0	0	0	0	0
ENSG00000237938	0	6	0	0	0	32	11	0	4	12	16	8	9	2	0	8	0	0	0	2	9	0	5	25	0	4	0	11	1	11
ENSG00000162461	22	21	57	51	169	65	6	136	5	1	34	13	26	27	9	3	26	12	7	22	16	18	21	23	21	12	29	9	164	40
ENSG00000224459	0	0	0	0	0	0	0	0	0	0	1	1	1	0	0	0	0	0	0	1	0	0	0	0	0	0	0	0	0	0
ENSG00000162460	5	18	4	60	61	44	15	85	3	17	12	30	69	32	3	1	51	3	5	127	39	11	48	30	5	15	53	69	58	56
ENSG00000162458	459	303	437	212	392	3826	1975	275	1409	3148	2661	2476	1772	1143	90	1532	515	275	92	1634	1520	441	314	2808	187	2370	181	1608	302	1792
ENSG00000224321	521	319	121	134	111	6	20	77	25	30	9	21	24	15	135	8	164	262	55	13	6	164	128	9	226	43	333	17	145	4
ENSG00000233954	1835	3641	1670	1827	2478	2189	1784	1682	2164	1893	1482	2620	2244	1231	1683	1461	5768	2358	1719	1215	975	2501	5638	1177	1572	2371	2241	1592	2258	1418
ENSG00000178715	2717	3654	3307	4298	5201	785	1023	4246	1124	1574	772	1773	1789	569	1335	750	4702	3943	3807	1183	381	3262	5809	387	2750	1507	3444	967	3316	536
ENSG00000179743	391	697	372	569	646	472	63	638	23	133	437	84	153	179	114	49	1166	175	219	221	236	373	444	329	232	86	658	188	575	216
ENSG00000065526	254	171	311	251	331	4495	2355	156	2054	2224	2843	2289	4023	2132	118	1928	319	184	186	1651	2173	197	190	1975	70	2369	335	4049	238	2597
ENSG00000270620	0	0	0	0	0	0	0	0	0	0	0	0	0	0	0	0	0	0	0	0	0	0	0	0	0	0	0	0	0	0
ENSG00000116809	57	79	120	78	169	744	323	92	107	519	458	368	671	270	11	232	130	34	33	628	402	114	75	406	29	401	76	513	126	502
ENSG00000234607	0	2	0	2	2	0	0	1	0	1	0	0	0	0	1	0	0	0	0	1	0	0	0	0	0	0	0	1	0	0
ENSG00000231353	0	0	0	0	0	1	0	0	0	0	0	0	0	0	0	0	0	0	0	0	0	0	0	0	0	0	0	0	0	0
ENSG00000275503	0	0	0	0	0	0	0	0	0	0	0	0	0	0	0	0	0	0	0	0	0	0	0	0	0	0	0	0	0	0
ENSG00000224966	0	0	0	0	1	0	0	0	0	1	1	0	1	0	0	0	0	0	0	0	0	0	0	0	0	0	0	0	0	0
ENSG00000183888	4	0	13	30	5	2	10	0	0	0	0	14	54	2	0	0	0	9	6	23	6	3	0	0	0	9	18	43	0	2
ENSG00000233078	0	0	0	0	0	0	0	0	0	0	0	0	0	0	0	0	0	0	0	0	0	0	0	0	0	0	0	0	0	0
ENSG00000173641	1	9239	0	28	2948	59105	7	2316	1	14	37169	5	40	6496	2	4	8347	0	0	42	9702	6	34135	44341	0	4	2	17	4846	15332
ENSG00000186510	22	113	5	33	107	219	12	92	13	19	125	16	15	60	12	9	111	6	11	39	97	27	98	140	6	21	25	28	62	101
ENSG00000232456	0	2	0	4	2	18	0	0	0	1	11	0	4	4	0	0	0	0	1	8	2	0	5	17	0	0	0	9	0	1
ENSG00000184908	71	424	42	50	399	560	38	367	26	69	402	43	79	230	13	43	349	21	20	163	264	49	625	453	2	34	74	131	326	286
ENSG00000185519	11	55	0	0	34	96	2	24	4	16	78	4	21	21	0	2	38	4	0	42	23	13	119	123	0	2	23	40	22	27
ENSG00000142627	91	94	126	146	71	1297	723	40	231	647	730	1086	1573	228	13	356	216	52	53	1279	398	28	103	757	73	849	70	1194	65	371
ENSG00000227959	3	2	9	2	2	13	11	0	0	5	9	2	7	2	0	0	12	0	0	0	2	3	1	6	5	3	11	3	3	5
ENSG00000224621	0	0	8	2	0	2	3	0	3	0	1	2	0	0	0	0	0	0	0	0	0	0	0	0	0	2	0	0	0	3
ENSG00000142632	147	96	189	137	254	457	829	147	350	1212	366	870	911	669	19	692	86	98	31	731	457	223	48	303	57	975	70	749	106	586
ENSG00000234166	0	0	0	0	0	0	0	0	0	0	0	0	0	0	0	0	0	0	0	0	0	0	0	0	0	0	0	0	0	0
ENSG00000237276	2	2	0	0	4	9	0	4	0	5	15	2	2	5	2	3	0	1	0	2	1	2	0	8	0	2	6	4	0	2
ENSG00000132881	29	78	52	21	72	299	47	97	28	97	205	72	48	81	8	48	0	25	10	61	96	70	80	161	23	80	13	63	60	147
ENSG00000233929	81	32	146	32	12	6	99	15	52	230	6	192	51	10	32	51	34	95	20	15	10	93	17	7	75	149	8	22	15	11
ENSG00000037637	186	274	215	159	298	1813	1278	278	1155	1069	1219	1359	1481	953	49	1170	232	130	27	1040	1210	437	216	1217	104	1269	234	1135	336	1275
ENSG00000055070	723	674	1118	602	1177	5152	3707	666	1847	3457	3472	3961	4790	2542	274	2762	695	710	116	3921	3277	1300	716	3093	640	4094	481	3657	956	3575
ENSG00000226457	23	38	10	34	29	3	12	12	28	13	3	13	11	6	25	9	45	18	23	12	3	27	39	0	6	17	28	5	21	4
ENSG00000187144	0	5	0	1	3	13	3	12	1	3	2	5	7	3	2	2	0	5	0	7	0	0	0	4	7	2	2	16	0	0
ENSG00000157191	218	338	304	289	573	1859	1444	308	875	905	896	1457	2117	1041	135	953	389	302	64	1894	1380	254	431	664	166	1552	248	1599	550	1493
ENSG00000226029	3	0	18	0	5	79	5	12	27	23	28	15	35	20	0	16	0	2	1	35	35	7	0	20	0	3	2	42	7	35
ENSG00000080947	7	9	11	33	43	206	71	20	46	91	98	83	139	122	6	62	0	11	12	167	198	10	2	83	5	94	26	268	23	200
ENSG00000206652	0	0	0	0	0	0	0	0	0	0	0	0	0	0	0	0	0	0	0	0	0	0	0	0	0	0	0	0	0	0
ENSG00000261135	7	16	29	21	35	5	0	11	0	0	0	1	1	1	2	2	73	22	1	3	1	17	9	0	8	3	24	3	7	0
ENSG00000224174	63	15	28	26	22	12	11	35	12	24	8	13	20	3	19	22	16	28	15	18	8	66	9	2	25	18	48	30	13	7
ENSG00000233421	0	3	0	0	1	14	2	0	0	6	10	0	2	11	1	3	0	0	12	1	19	0	0	6	0	0	0	0	0	26
ENSG00000277344	0	0	0	0	0	0	0	0	0	0	0	0	0	0	0	0	0	0	0	0	0	0	0	0	0	0	0	0	0	0
ENSG00000268991	0	0	0	0	0	1	0	0	0	0	1	0	0	0	0	0	0	0	0	0	0	0	0	4	0	0	0	0	0	0
ENSG00000225710	0	0	0	0	0	1	0	0	0	1	0	0	0	0	0	0	0	0	0	0	1	0	0	0	0	0	0	0	0	1
ENSG00000266584	0	0	0	0	0	0	0	0	0	0	0	0	0	0	0	0	0	0	0	0	0	0	0	0	0	0	0	0	0	0
ENSG00000219481	150	84	44	56	195	745	325	96	424	494	413	387	464	445	57	430	151	38	14	342	565	85	96	435	22	450	61	427	136	706
ENSG00000271732	2	1	0	0	0	0	0	0	1	1	0	0	1	1	0	1	0	4	0	2	1	0	0	0	0	0	0	0	0	0
ENSG00000215908	236	234	360	417	670	875	468	407	269	607	582	527	760	502	86	307	388	287	95	1085	686	278	269	531	165	503	299	864	436	682
ENSG00000186301	8	46	19	37	79	85	5	89	3	6	33	2	31	19	0	5	52	3	11	40	34	5	44	34	5	5	30	22	44	35
ENSG00000207513	0	0	0	0	0	0	0	0	0	0	0	0	0	0	0	0	0	0	0	0	0	0	0	0	0	0	0	0	0	0
ENSG00000237847	0	0	0	0	0	0	0	0	0	0	0	0	0	0	0	0	0	0	0	0	0	0	0	0	0	0	0	0	0	0
ENSG00000280114	0	0	0	0	0	1	0	0	0	0	2	0	0	0	0	0	0	0	0	0	1	0	0	2	0	0	0	3	0	0
ENSG00000264742	0	0	0	0	0	0	0	0	0	0	0	0	0	0	0	0	0	0	0	0	0	0	0	0	0	0	0	0	0	0
ENSG00000236698	53	73	123	95	122	773	993	36	820	710	456	1182	1073	456	65	818	126	176	30	706	520	85	185	351	33	989	53	756	61	544
ENSG00000268869	3	0	0	0	2	12	2	0	1	8	16	5	4	7	0	2	0	0	0	9	2	0	0	19	0	1	1	10	0	7
ENSG00000279151	0	3	0	0	0	0	0	0	0	0	0	0	0	0	0	0	0	0	0	0	0	0	0	0	0	0	0	0	0	0
ENSG00000279132	0	0	0	0	0	0	0	0	0	0	0	1	0	0	0	0	0	0	0	0	0	0	0	0	0	0	0	0	0	0
ENSG00000058453	102	98	200	111	184	732	502	133	101	996	460	682	848	451	19	200	113	72	76	1603	688	79	32	378	84	588	161	1214	145	732
ENSG00000207389	0	0	0	0	0	0	0	0	0	0	0	0	0	0	0	0	0	0	0	0	0	0	1	0	0	0	0	0	0	0
ENSG00000227684	0	0	0	0	0	0	0	0	0	0	0	0	0	0	0	0	0	0	0	0	0	0	0	0	0	0	0	0	0	0
ENSG00000186715	14	44	2	12	39	62	5	30	9	29	29	11	36	17	1	15	0	2	12	33	27	19	21	36	0	6	30	48	21	26
ENSG00000223643	0	0	0	0	0	0	0	0	0	0	0	0	0	0	0	0	0	0	0	0	0	0	0	0	0	0	0	0	0	0
ENSG00000230239	0	0	0	0	0	1	0	0	0	0	0	0	0	0	0	0	0	0	0	0	0	0	0	2	0	0	0	0	0	0
ENSG00000263811	0	0	0	0	0	0	0	0	0	0	0	0	0	0	0	0	0	0	0	0	0	0	0	0	0	0	0	0	0	0
ENSG00000228549	9	12	0	2	38	105	14	9	10	30	79	11	17	56	2	19	40	0	17	18	104	0	18	68	2	10	7	18	12	94
ENSG00000277234	0	0	0	0	0	0	0	0	0	0	0	0	0	0	0	0	0	0	0	0	0	0	0	0	0	0	0	0	0	0
ENSG00000238142	186	97	46	214	136	56	31	134	66	89	29	49	57	42	149	92	329	99	99	114	70	316	192	33	102	56	137	61	137	46
ENSG00000235241	39	72	86	186	114	18	11	90	4	16	8	8	20	10	7	1	245	47	26	30	12	113	57	12	98	12	180	32	114	16
ENSG00000207005	0	7	0	0	2	0	0	1	0	1	0	0	0	0	0	0	1	2	1	0	0	4	3	0	3	0	6	0	0	0
ENSG00000272426	21	16	28	32	18	1	2	0	0	0	2	3	3	2	14	2	0	20	17	5	2	20	9	0	35	3	46	1	5	1
ENSG00000117122	507	466	604	655	830	2664	2446	433	1226	2211	1086	2484	3848	1033	349	1784	904	577	150	2921	1040	533	509	808	381	2562	643	3146	482	1106
ENSG00000226526	0	0	0	0	0	3	0	0	0	0	2	1	1	1	0	0	0	0	0	0	0	0	0	1	0	0	0	1	0	0
ENSG00000159363	124	187	352	115	224	1978	1640	170	600	2564	1134	1999	1904	1003	30	1154	233	107	40	1338	1304	128	41	715	158	2092	96	1427	200	1639
ENSG00000117118	741	1028	572	559	676	4690	1938	438	1928	2308	3070	2218	1770	1234	609	1931	1680	951	130	1698	1626	801	2454	2634	606	2128	423	1389	687	1891
ENSG00000117115	13	14	48	22	17	869	313	0	191	182	69	312	187	91	4	202	0	26	0	110	79	23	5	67	3	332	3	153	12	105
ENSG00000204362	1	0	0	0	0	0	7	0	3	2	0	9	0	0	0	2	0	0	0	0	0	3	0	0	0	2	0	0	0	0
ENSG00000142623	3	6	7	0	6	115	31	0	7	9	46	43	6	13	3	15	55	4	0	7	15	7	1	40	6	21	1	10	0	24
ENSG00000142619	6	3	28	15	15	23	118	10	94	86	16	208	147	96	7	95	0	13	1	123	49	32	9	11	2	137	11	135	3	54
ENSG00000266634	0	0	0	0	0	0	0	0	2	0	0	2	4	0	0	0	0	0	0	0	0	0	0	0	0	1	0	0	0	0
ENSG00000159339	0	0	0	4	3	1	1	0	4	3	0	8	3	0	3	3	0	4	2	2	4	0	0	0	0	7	4	1	4	0
ENSG00000280226	0	0	0	0	0	0	0	0	0	0	0	0	0	0	0	0	0	1	0	0	0	0	0	0	0	0	0	0	0	0
ENSG00000276747	0	0	9	0	0	0	5	0	0	0	0	2	0	0	0	0	0	0	0	0	0	0	0	0	0	1	0	0	0	0
ENSG00000227751	0	0	0	0	0	0	0	0	0	0	0	0	0	0	0	0	0	0	0	0	0	0	0	0	0	0	0	0	0	0
ENSG00000179051	569	412	1444	406	356	4477	15810	210	13022	14442	2565	16531	10263	2915	218	14484	68	749	235	6288	3423	571	195	2329	497	17871	233	6837	202	3555
ENSG00000266727	0	0	0	0	0	0	0	0	0	0	0	0	0	0	0	0	0	0	0	0	0	0	0	0	0	0	0	0	0	0
ENSG00000074964	163	180	273	140	257	1822	925	121	352	1428	1189	862	1428	747	43	722	277	96	51	1373	842	189	169	1061	81	994	126	1406	218	999
ENSG00000236648	0	2	0	0	0	9	0	0	0	0	17	1	1	0	0	0	0	0	0	1	1	0	14	17	0	0	0	0	0	4
ENSG00000278471	0	0	0	0	0	0	0	0	0	0	0	0	0	0	0	0	0	0	0	0	0	0	0	0	0	0	0	0	0	0
ENSG00000117148	1	2	4	4	2	67	33	0	3	4	49	46	10	5	0	7	0	6	0	5	3	4	20	49	0	50	0	7	0	2
ENSG00000261781	0	0	0	0	0	0	0	0	0	0	0	0	0	0	0	0	0	0	0	0	0	0	0	0	0	0	0	0	0	0
ENSG00000117154	168	15	25	26	76	23	53	80	115	410	37	72	102	60	48	195	0	10	6	115	115	216	13	14	19	69	44	148	47	76
ENSG00000280222	0	0	0	0	0	0	1	0	2	0	0	1	0	0	0	2	0	1	0	0	1	0	0	0	0	0	2	0	0	1
ENSG00000230035	0	0	0	0	0	0	0	0	0	0	0	0	0	0	0	0	0	0	0	0	0	0	0	0	0	0	0	0	0	0
ENSG00000225387	1	0	0	2	3	5	6	0	6	5	2	10	0	0	1	3	0	3	0	1	0	4	0	2	1	4	3	2	0	0
ENSG00000179023	24	15	123	18	28	18	752	3	380	391	14	1022	205	161	7	274	0	48	5	255	93	42	1	8	58	747	35	206	7	221
ENSG00000235282	14	31	52	13	25	16	26	24	8	49	34	82	82	42	1	12	18	22	7	10	24	61	34	15	36	71	18	38	13	39
ENSG00000225478	0	0	0	0	0	0	0	0	0	0	0	0	0	0	0	0	0	0	0	0	0	0	0	0	0	0	0	0	0	0
ENSG00000009709	3	0	1	7	25	61	2	0	2	6	10	3	68	89	0	2	0	1	18	147	20	0	2	5	0	2	24	119	5	38
ENSG00000179002	0	0	0	0	0	4	0	0	0	0	1	0	0	0	0	0	0	0	0	0	0	0	0	1	0	0	0	0	0	1
ENSG00000255275	0	0	0	0	0	3	0	0	0	0	0	0	0	0	0	1	0	0	0	0	0	0	0	0	0	1	0	1	0	0
ENSG00000159423	112	174	162	147	295	1785	734	128	395	787	987	745	996	751	41	824	89	93	87	1024	795	125	72	812	101	845	79	777	328	1053
ENSG00000265606	0	0	0	0	0	0	0	0	0	0	0	0	0	0	0	0	0	0	0	0	0	0	0	0	0	0	0	0	0	0
ENSG00000221662	0	0	0	0	0	0	0	0	0	0	0	0	0	0	0	0	0	0	0	0	0	0	0	0	0	0	0	0	0	0
ENSG00000169991	15	30	39	41	25	617	374	28	254	255	398	516	1139	180	11	296	32	22	56	1020	278	24	45	405	33	474	61	1266	37	240
ENSG00000272084	3	0	8	0	3	2	8	0	1	2	0	6	4	6	0	2	0	11	0	3	3	1	0	1	0	14	0	4	0	8
ENSG00000127481	362	240	508	300	358	11917	3380	237	3431	3075	6219	3470	3193	2031	175	2900	954	246	194	1674	2343	233	256	4810	212	3853	331	3357	283	2927
ENSG00000230424	7	11	21	9	8	17	0	0	0	3	8	2	3	1	0	0	0	1	3	2	2	13	0	1	15	3	22	5	0	6
ENSG00000127463	169	134	177	158	200	1341	1597	144	1819	789	1039	1944	1460	764	123	2211	88	207	76	1261	994	134	94	846	149	1906	79	1482	116	1041
ENSG00000053372	553	404	695	388	423	1365	2501	322	1881	1843	752	2857	2030	721	339	1859	206	665	116	1887	824	708	360	551	379	2794	297	1521	343	855
ENSG00000211454	9	9	0	24	10	21	12	15	13	12	13	14	31	8	2	11	38	14	11	34	13	7	10	9	5	17	9	22	24	7
ENSG00000162482	20	28	19	37	35	38	24	39	8	18	19	31	36	16	4	10	0	17	9	62	13	16	27	16	18	23	30	49	71	12
ENSG00000270728	1	0	0	0	0	69	20	0	21	21	27	14	15	22	2	25	0	0	0	14	39	0	0	23	0	27	0	45	0	35
ENSG00000053371	441	715	320	297	512	2206	979	574	584	1034	1357	1154	1451	795	349	670	1038	239	128	1540	1149	286	1266	1085	190	1100	435	1182	562	1316
ENSG00000200403	0	0	0	0	1	3	0	0	4	3	0	3	0	0	0	0	0	1	0	0	2	0	0	0	0	1	0	6	0	1
ENSG00000040487	132	182	261	145	230	564	540	193	129	452	355	722	566	294	42	180	274	134	12	500	407	195	163	301	98	633	108	405	263	497
ENSG00000077549	4901	2837	1947	2007	2925	9942	8571	1603	10144	11499	4764	9120	10760	4634	6575	9765	3822	2013	513	8879	6352	2605	5822	3878	1158	9129	1765	8276	2606	6545
ENSG00000240490	0	0	0	0	0	0	0	0	0	0	0	0	0	0	0	0	0	0	0	0	0	0	0	0	0	0	0	0	0	1
ENSG00000201609	0	0	0	0	0	0	0	0	0	0	0	0	0	0	0	0	0	0	0	0	0	0	0	0	0	0	0	0	0	0
ENSG00000235185	0	0	0	0	0	0	0	0	0	0	0	1	0	0	0	0	0	2	2	0	0	0	0	0	0	0	0	0	1	0
ENSG00000173436	142	168	75	159	167	672	641	34	743	470	431	660	554	478	195	609	286	387	119	710	721	127	304	497	194	709	70	551	181	642
ENSG00000270136	0	0	0	0	0	0	0	0	1	0	0	0	0	0	0	0	0	0	0	0	0	0	0	0	0	0	0	0	0	0
ENSG00000226396	4523	6057	3520	5086	6460	1105	958	5426	1499	1246	612	1126	1196	512	3722	895	7136	6898	4782	1293	503	4375	7274	358	4763	1355	5744	806	3785	448
ENSG00000158747	23	21	17	12	6	68	53	0	13	62	36	69	74	5	5	35	0	11	0	91	10	14	17	28	3	93	17	61	1	13
ENSG00000158748	1	0	12	0	0	21	8	0	11	64	2	14	13	1	0	3	0	0	0	8	1	3	0	2	2	11	0	8	0	1
ENSG00000162542	22	25	28	69	69	337	143	40	55	72	125	127	417	145	8	99	7	25	9	261	187	31	55	108	8	143	33	299	24	145
ENSG00000178828	0	8	0	0	0	8	0	0	0	0	13	0	0	0	0	0	0	0	0	0	0	0	56	30	0	0	0	0	0	0
ENSG00000235434	0	0	0	0	0	0	0	0	0	0	0	0	0	0	0	0	0	0	0	0	0	0	0	0	0	0	0	0	0	0
ENSG00000169914	81	40	72	99	80	1637	832	36	1019	1448	826	788	1044	541	42	1028	129	87	71	1063	689	80	41	771	73	807	138	1297	31	705
ENSG00000188784	0	2	0	0	0	0	0	0	0	0	0	0	0	0	0	0	0	0	0	0	0	0	0	0	0	0	0	0	0	0
ENSG00000242688	0	0	0	0	1	0	1	0	1	0	0	1	0	0	0	0	0	0	0	0	0	0	0	0	0	0	0	0	0	0
ENSG00000188257	50	33	72	654	107	946	164	87	100	132	68	152	2595	137	42	85	423	77	62	712	120	72	68	84	67	181	297	890	70	92
ENSG00000127472	3	9	0	4	1	162	0	0	1	5	8	1	8	0	1	7	209	3	0	5	3	0	23	3	4	2	0	3	0	4
ENSG00000117215	1	4	0	0	0	4	0	0	0	1	0	1	1	0	0	0	0	0	0	0	0	0	1	0	0	0	2	1	0	0
ENSG00000158786	0	9	0	0	1	0	0	0	0	0	4	0	1	0	0	0	0	0	0	6	0	0	1	2	0	1	0	1	0	0
ENSG00000227066	0	0	0	0	0	1	1	0	0	0	2	1	0	0	0	0	0	1	0	2	0	0	0	1	0	1	0	2	0	0
ENSG00000187980	2	2	0	3	4	8	0	0	0	3	0	2	1	0	2	0	0	0	0	0	0	0	5	0	0	1	1	0	0	1
ENSG00000225986	3	28	0	23	15	12	7	0	1	1	1	0	3	4	5	4	88	11	14	4	1	7	62	3	0	3	17	4	7	5
ENSG00000162543	16	43	35	45	23	226	168	15	99	86	120	141	156	65	11	76	47	32	5	156	97	24	30	64	0	195	19	154	33	104
ENSG00000228105	0	0	0	0	0	0	0	0	0	0	0	0	0	0	0	0	0	0	0	0	0	0	0	0	0	0	0	0	0	0
ENSG00000158816	9	3	2	9	9	276	18	14	23	49	17	15	44	27	0	32	0	2	0	35	37	2	0	10	0	34	9	62	7	27
ENSG00000226664	0	0	0	0	0	0	0	0	0	0	0	0	0	0	0	0	0	0	0	0	0	0	0	0	0	0	0	0	0	0
ENSG00000236963	0	0	0	0	2	0	1	0	0	2	0	0	0	1	0	0	0	0	0	0	0	4	0	0	0	0	0	0	0	0
ENSG00000226487	0	0	0	0	0	0	0	0	0	0	0	0	0	0	0	0	0	0	0	0	0	0	0	0	0	0	0	0	0	0
ENSG00000162545	565	918	132	597	963	1010	169	446	133	155	543	221	777	470	163	60	991	113	120	846	410	290	1644	456	91	225	727	860	669	453
ENSG00000090432	129	185	191	126	291	2403	1351	267	812	1116	1332	1447	1270	984	35	974	200	134	25	966	1429	192	156	1294	95	1535	83	928	341	1660
ENSG00000215520	5	4	16	6	5	1	6	14	1	2	2	3	0	1	2	2	7	12	1	2	1	2	12	0	8	1	3	1	5	0
ENSG00000183114	8	16	0	2	7	62	23	5	12	25	97	26	10	5	3	10	22	5	0	23	16	16	13	113	0	12	15	21	6	20
ENSG00000158825	305	141	124	71	56	33	240	51	302	418	55	236	354	56	215	286	60	110	93	377	57	253	129	35	95	212	209	460	30	29
ENSG00000158828	74	127	86	29	76	1531	412	26	228	869	1285	474	648	407	20	454	234	18	25	401	616	72	148	1070	33	564	52	584	135	784
ENSG00000273695	0	0	0	0	0	0	0	0	0	0	0	0	0	0	0	0	0	0	0	0	0	0	0	0	0	0	0	0	0	0
ENSG00000117242	5	2	5	10	17	76	88	0	60	27	54	98	121	65	1	53	0	5	0	62	97	4	5	30	0	105	12	52	8	92
ENSG00000244038	4895	4743	1688	2864	4602	11475	11964	4460	8541	11726	7347	12671	13969	5885	4254	11706	5550	1817	793	12130	7822	1618	8002	5596	1011	13697	3638	11947	4582	8693
ENSG00000117245	101	43	111	58	43	185	250	67	144	638	100	361	311	56	24	374	112	32	23	354	59	72	17	95	67	297	53	419	70	62
ENSG00000235432	2	1	12	12	10	0	0	2	1	0	0	2	2	1	2	0	1	1	0	0	0	6	1	0	10	2	3	0	3	0
ENSG00000189410	50	22	132	21	10	69	363	0	224	320	68	395	184	34	22	260	0	75	6	208	21	58	1	81	48	379	42	221	0	18
ENSG00000233069	0	0	0	0	0	0	1	0	0	0	0	0	0	0	0	0	0	0	0	0	0	0	0	0	0	0	0	1	0	0
ENSG00000127483	195	249	360	329	650	5739	3613	170	4548	3256	3109	3709	5885	3900	216	4185	351	408	182	4029	4305	314	195	2539	200	3787	367	5375	231	4193
ENSG00000203394	0	0	0	0	0	0	0	0	0	0	0	0	0	0	0	0	0	0	0	0	0	0	0	0	0	0	0	0	0	0
ENSG00000075151	150	216	228	208	256	5072	2936	60	3564	2426	3386	3153	4617	2344	90	3077	385	223	184	3059	2869	124	186	2351	86	2985	185	4052	155	3098
ENSG00000251914	0	0	0	0	0	0	0	0	0	0	0	0	0	0	0	0	0	0	0	0	0	0	0	0	0	0	0	0	0	0
ENSG00000221808	0	0	0	0	0	0	0	0	0	0	0	0	0	0	0	0	0	0	0	0	0	0	0	0	0	0	0	0	0	0
ENSG00000233072	3	1	2	2	0	0	0	1	0	4	0	2	1	1	2	0	0	2	0	0	0	0	1	0	0	0	3	0	1	0
ENSG00000236073	1	0	0	0	0	0	0	1	1	0	0	1	2	0	0	0	1	0	0	0	0	4	0	0	0	1	1	2	0	0
ENSG00000235112	0	0	0	0	0	0	0	0	0	0	0	0	0	0	0	0	0	0	0	0	0	0	0	0	0	0	0	0	0	0
ENSG00000117298	89	271	287	173	335	5909	1405	212	1009	1404	3652	1725	4493	2023	29	1479	383	56	133	3056	3381	52	353	3820	53	1860	166	3602	325	3614
ENSG00000236936	0	16	0	0	3	1	0	0	0	0	0	0	0	4	0	0	0	0	0	1	2	0	1	2	0	0	0	1	12	2
ENSG00000231105	0	20	0	4	14	57	5	15	5	5	48	2	9	8	3	4	0	5	0	10	14	3	25	42	0	3	7	9	16	11
ENSG00000236216	11	9	0	0	13	37	20	11	7	24	22	30	43	19	5	20	30	4	0	17	29	9	16	18	0	42	5	29	13	38
ENSG00000228823	0	0	0	0	0	1	0	0	1	0	3	0	0	2	0	0	0	0	0	0	0	1	0	0	0	0	0	0	0	0
ENSG00000236009	0	0	0	0	0	0	0	0	0	0	0	0	0	0	0	0	0	0	0	0	0	0	0	0	0	0	0	0	0	0
ENSG00000227001	1	0	0	0	0	18	13	0	12	8	9	7	12	10	0	8	0	2	0	12	4	5	4	4	0	7	0	11	0	7
ENSG00000187952	0	1	0	0	0	11	3	0	1	25	33	3	22	12	0	2	0	0	0	23	4	2	0	12	0	7	0	13	0	8
ENSG00000186543	1	0	0	0	2	4	1	4	0	5	3	1	3	5	0	0	0	0	0	3	2	2	0	1	0	0	0	3	0	1
ENSG00000142794	53	39	54	48	75	495	237	43	306	320	274	256	424	203	11	324	2	37	3	404	226	46	32	179	12	270	24	480	12	264
ENSG00000176378	0	0	0	0	0	0	0	0	0	0	0	0	0	0	0	0	0	0	0	0	0	0	0	0	0	0	0	1	0	0
ENSG00000162551	4358	326	1352	822	793	767	5326	181	3827	6502	384	5461	7275	1075	1485	5767	214	651	408	8808	829	2290	162	288	547	5573	847	7842	325	794
ENSG00000233431	2	0	0	0	0	0	0	0	1	0	0	0	0	0	0	0	0	0	0	0	0	0	0	0	0	0	3	0	0	0
ENSG00000221781	0	0	0	0	0	0	0	0	0	0	0	0	0	0	0	0	0	0	0	0	0	0	0	0	0	0	0	0	0	0
ENSG00000076864	101	95	100	50	58	1387	429	41	203	484	667	432	535	141	28	317	160	63	35	712	260	35	175	1180	20	465	45	730	52	255
ENSG00000090686	248	181	374	248	206	3008	3034	47	4323	3719	1669	3218	2514	1185	192	4281	110	348	107	2193	1308	230	222	1623	153	3090	131	2266	141	1381
ENSG00000231978	0	0	0	0	0	0	0	0	0	0	0	0	0	0	0	0	0	0	0	0	0	0	0	0	0	0	0	0	0	0
ENSG00000187942	10	13	10	6	10	10	20	3	12	28	11	36	26	21	1	10	0	6	1	21	11	13	2	6	3	42	5	17	5	5
ENSG00000142798	65	401	175	142	663	10203	671	511	173	1172	8677	739	1634	2724	27	488	2083	33	288	1180	3313	73	376	6728	88	1018	481	2150	618	6793
ENSG00000232037	25	34	10	23	37	1	3	17	14	6	3	10	5	3	24	8	26	38	12	7	1	25	44	2	16	9	31	0	39	7
ENSG00000219073	2	0	0	4	0	0	0	0	0	0	0	0	0	0	0	0	0	0	8	0	1	0	0	0	0	1	0	0	4	1
ENSG00000273610	0	0	0	0	0	0	0	0	0	0	0	0	1	0	0	0	0	0	0	0	0	0	0	0	0	0	0	0	0	0
ENSG00000201919	0	0	0	0	0	0	0	0	0	0	0	0	0	0	0	0	0	0	0	0	0	0	0	0	0	0	0	0	0	0
ENSG00000142789	1	0	6	0	2	0	1	8	0	0	0	1	3	0	0	0	0	5	0	0	1	0	0	0	0	1	0	0	0	1
ENSG00000278124	0	0	0	0	0	0	0	0	0	0	0	0	0	0	0	0	0	0	0	0	0	0	0	0	0	0	0	0	0	0
ENSG00000201273	0	0	0	0	0	0	0	1	0	0	0	0	0	0	0	0	0	1	2	0	0	1	0	0	0	0	1	0	0	0
ENSG00000228397	3	1	29	8	9	1	5	5	2	1	1	3	1	0	2	1	0	6	0	1	4	4	0	0	14	2	17	2	1	0
ENSG00000218510	790	532	548	764	633	653	443	442	506	707	317	547	516	330	478	575	579	672	189	748	347	1403	394	344	395	538	535	621	462	368
ENSG00000070831	439	661	550	362	1090	7018	5343	316	5633	3297	4652	5886	5439	4688	621	4160	1030	605	120	4530	5331	283	2126	3650	276	5716	241	4598	639	5306
ENSG00000230068	0	0	0	0	0	2	0	0	3	0	3	0	0	0	0	0	0	0	0	2	0	0	0	0	0	0	0	1	0	0
ENSG00000271428	0	0	0	0	0	0	2	0	0	4	1	1	1	3	0	1	0	0	0	1	2	0	0	4	0	1	0	3	0	1
ENSG00000271840	0	0	0	1	1	1	0	0	0	1	3	0	0	0	0	0	0	1	0	1	1	0	10	1	0	1	0	1	3	0
ENSG00000162552	10	69	0	34	77	308	8	26	19	46	255	6	298	106	3	26	73	6	28	348	61	12	75	188	4	5	30	299	72	144
ENSG00000266564	0	0	0	0	0	0	0	0	0	0	0	0	0	1	0	0	0	0	0	0	0	0	0	0	0	0	0	0	0	0
ENSG00000234397	18	15	9	16	20	5	29	1	49	26	6	87	59	26	6	31	1	13	5	7	5	14	9	1	7	86	21	3	4	6
ENSG00000279625	2	0	0	0	0	0	0	0	0	0	0	0	0	0	1	0	0	4	6	0	0	5	0	0	4	0	0	0	0	0
ENSG00000184677	35	35	124	118	96	1232	847	121	560	490	848	872	1181	826	17	621	28	67	35	664	898	21	59	586	14	952	62	846	74	1212
ENSG00000237200	0	0	0	0	0	8	3	0	1	4	4	1	2	1	0	2	0	0	0	0	7	0	0	4	0	3	0	4	0	6
ENSG00000070886	148	37	10	22	15	166	48	0	31	236	120	41	45	17	29	65	0	23	10	63	25	83	84	178	12	57	19	86	6	30
ENSG00000276835	0	0	0	0	0	0	0	0	0	0	0	0	0	0	0	0	0	0	0	0	0	0	0	0	0	0	0	0	0	0
ENSG00000173372	0	0	0	0	1	1	0	0	0	2	0	0	1	0	0	0	0	0	0	1	1	0	0	0	0	1	0	1	0	0
ENSG00000159189	0	0	0	0	0	3	0	0	0	0	0	0	0	0	0	0	0	0	0	0	0	0	0	0	0	0	0	0	0	0
ENSG00000173369	0	0	0	0	0	0	0	0	0	0	0	0	1	1	0	0	0	0	0	0	0	0	0	0	0	0	0	0	0	0
ENSG00000133216	32	113	105	83	197	3414	572	164	227	494	2108	628	2637	1621	7	456	103	45	45	1898	3060	14	112	1566	32	731	57	1931	159	2251
ENSG00000265422	0	0	0	0	0	0	0	0	0	0	0	0	0	0	0	0	0	0	0	0	0	0	0	0	0	0	0	0	0	0
ENSG00000216157	0	0	0	0	0	0	0	0	0	0	0	0	0	0	0	0	0	0	0	0	0	0	0	0	0	0	0	0	0	0
ENSG00000225952	0	0	0	0	0	0	0	0	0	0	0	0	0	0	0	0	0	0	0	0	0	0	0	0	0	0	0	0	0	0
ENSG00000264014	0	0	0	0	0	0	0	0	0	0	0	0	0	0	0	0	0	0	0	0	0	0	0	0	0	0	0	0	0	0
ENSG00000272796	1	2	0	4	62	286	5	57	7	9	166	3	261	261	0	8	0	0	8	115	480	0	17	64	0	4	14	112	21	323
ENSG00000215906	0	0	0	0	0	0	1	0	0	0	0	0	1	0	0	0	0	0	3	1	1	0	0	0	0	0	0	2	0	3
ENSG00000279101	1	0	0	0	1	0	0	0	0	0	0	0	1	1	0	1	0	0	0	0	0	0	0	0	0	0	0	0	0	2
ENSG00000227868	0	0	0	0	0	0	0	0	0	0	0	0	0	0	0	0	0	0	0	0	0	0	0	0	0	0	0	0	0	0
ENSG00000004487	500	484	918	484	833	8097	8332	317	10195	6929	5141	9490	9253	3996	451	10303	639	803	285	7119	4646	437	492	4586	393	8909	348	7053	390	4818
ENSG00000240553	1	0	0	0	0	0	0	0	0	1	0	1	0	0	0	0	0	1	0	0	0	10	0	2	2	0	0	0	0	0
ENSG00000263793	0	0	0	0	0	0	0	0	0	0	0	1	0	0	0	0	0	0	0	0	0	0	0	0	0	0	0	0	0	0
ENSG00000266802	0	0	0	0	0	0	0	0	0	0	0	0	0	0	0	0	0	0	0	0	0	0	0	0	0	0	0	0	0	1
ENSG00000169641	89	86	172	140	144	2369	2216	62	2689	1694	1898	2477	2527	1506	54	2416	209	115	72	1219	1727	99	78	1625	84	2630	89	1836	76	1994
ENSG00000229010	0	0	0	0	0	2	1	0	1	0	0	0	0	0	0	0	0	0	0	0	0	0	0	0	0	0	0	1	0	2
ENSG00000206935	0	0	0	0	0	0	0	0	0	0	0	0	0	0	0	0	0	0	0	0	0	0	0	0	0	0	0	0	0	0
ENSG00000252578	0	0	0	0	0	0	0	0	0	0	0	0	0	0	0	0	0	0	0	0	0	0	0	0	0	0	0	0	0	0
ENSG00000179546	142	30	97	46	30	18	561	0	705	714	26	466	316	31	69	1110	0	92	13	198	24	252	12	37	62	543	30	212	13	23
ENSG00000215381	273	415	188	252	328	28	45	282	38	67	30	77	106	38	146	35	494	187	154	58	21	242	421	15	143	81	357	46	221	29
ENSG00000261326	12	20	7	16	38	565	48	0	100	73	126	37	101	89	12	27	218	16	20	256	200	5	73	190	16	38	47	254	30	177
ENSG00000125944	300	348	451	509	811	7176	5661	167	6502	3364	4069	6557	10227	4512	305	5862	377	515	145	6872	4692	320	285	3551	211	6193	366	7246	282	4646
ENSG00000125945	2	43	11	29	125	2298	92	60	70	55	1364	80	477	662	2	54	103	8	15	386	955	8	73	1346	7	101	46	409	57	1227
ENSG00000249087	40	678	21	590	594	733	14	873	7	9	584	5	125	122	16	6	1637	9	173	263	277	53	621	722	26	12	939	301	874	194
ENSG00000201405	0	0	0	0	0	0	0	0	0	0	0	0	0	0	0	0	0	0	0	0	0	0	0	0	0	0	0	0	0	0
ENSG00000271420	0	4	0	7	4	10	1	0	1	0	13	0	1	2	0	0	0	1	0	1	3	0	11	11	1	2	0	0	0	2
ENSG00000204219	32	1053	30	149	365	2846	36	177	21	25	1850	49	410	485	26	13	2286	35	17	260	689	16	2906	1988	16	63	159	337	521	1105
ENSG00000232482	40	29	22	20	51	156	274	9	185	128	68	291	208	108	66	236	1	72	30	183	97	40	56	50	37	243	13	160	32	100
ENSG00000088280	53	127	72	133	140	2861	670	74	644	884	1835	685	1780	652	24	888	157	70	66	1658	753	79	196	1848	27	811	138	1672	129	1007
ENSG00000007968	11	11	68	40	34	180	203	55	113	135	82	164	355	200	4	155	0	33	24	171	218	17	5	43	4	268	19	228	42	202
ENSG00000235052	2	0	21	4	19	7	4	9	9	4	18	10	9	13	2	8	0	5	0	7	18	1	10	11	1	4	2	12	17	19
ENSG00000117318	1917	4779	1986	4911	4708	16527	3507	6298	1542	5958	9622	5151	15412	6638	450	2219	12453	1126	1278	19621	11049	3497	5620	7861	1822	5396	5390	15797	5576	10946
ENSG00000197880	1	13	0	0	4	5	0	0	1	0	3	0	6	7	3	2	0	2	0	8	2	0	6	3	0	0	24	8	13	4
ENSG00000229239	0	1	6	0	0	0	0	0	0	0	0	0	0	0	4	0	1	1	2	0	0	0	0	0	1	0	0	0	0	0
ENSG00000142676	40241	45818	45444	62439	80462	26950	35631	63861	43562	36690	21860	42308	43710	19572	32704	39133	87488	89112	60283	44337	16599	47584	86865	12532	44490	37347	64750	33878	57935	16659
ENSG00000203589	0	0	0	0	0	0	1	0	0	0	0	1	0	0	0	0	0	0	0	0	0	1	0	0	1	0	0	0	0	0
ENSG00000011007	282	204	540	239	296	2108	2961	173	1834	1204	1340	3185	2123	868	139	1736	165	361	79	1366	1234	220	227	1663	199	2917	233	1521	220	1335
ENSG00000236810	21	37	23	39	39	65	31	23	35	50	39	50	47	29	19	40	0	25	17	60	37	100	30	28	4	29	28	49	29	41
ENSG00000057757	338	391	397	329	457	3617	2968	197	3360	2982	2098	3364	2926	1244	196	3017	401	555	115	2963	1572	433	454	2265	217	2942	258	2584	338	1731
ENSG00000011009	432	749	845	481	906	2313	3013	609	574	2252	1559	3691	2655	1441	158	1126	946	463	73	2084	1926	612	645	1036	391	3707	321	1835	883	2213
ENSG00000117308	259	291	359	355	408	1021	1438	335	414	785	521	1846	1407	471	155	650	179	422	69	994	630	316	339	300	280	1841	287	895	352	830
ENSG00000117305	278	513	157	245	356	2609	1041	264	1117	1281	1330	1071	1287	835	197	1319	575	280	93	1823	1221	269	636	1204	142	1166	305	1457	381	1298
ENSG00000179163	98	83	77	46	84	1431	780	47	777	879	712	809	770	377	87	825	163	133	37	703	628	72	89	777	29	837	71	676	82	608
ENSG00000188822	1	0	0	0	0	0	0	0	2	0	0	0	0	0	0	0	0	0	0	0	0	0	0	2	6	0	1	0	0	0
ENSG00000229106	7	10	6	8	15	0	4	0	0	0	5	3	12	6	1	1	0	6	0	7	1	5	1	4	2	5	10	2	10	11
ENSG00000232557	0	0	0	0	0	0	0	0	0	0	0	0	0	0	0	0	0	0	0	0	0	0	0	0	0	0	0	0	0	0
ENSG00000264926	0	0	0	0	0	0	0	0	0	0	0	0	0	0	0	0	0	0	0	0	0	0	0	0	0	0	0	0	0	0
ENSG00000230228	20	19	29	28	31	4	33	1	106	98	55	116	101	70	5	37	0	14	5	6	6	27	4	10	13	125	20	14	6	7
ENSG00000189266	536	706	309	559	951	2116	2303	280	2407	2160	1482	2339	2584	1840	395	2650	628	509	92	2444	2205	632	524	1317	133	2253	310	2449	429	2110
ENSG00000188529	624	431	822	937	1108	5477	8219	216	9404	6570	3247	8374	7267	4148	636	8324	206	1495	288	6095	5748	713	555	3203	454	7846	536	6498	435	4781
ENSG00000215905	15	21	25	17	31	7	8	15	1	5	5	7	7	2	9	2	39	17	33	6	2	43	17	1	28	1	12	1	13	4
ENSG00000225315	0	6	10	0	1	2	0	0	0	0	1	0	0	0	0	0	0	2	1	0	0	2	5	1	0	0	0	0	0	0
ENSG00000142661	3	28	5	1	7	44	32	0	10	4	64	15	28	18	0	13	0	4	0	31	27	3	5	47	1	26	19	36	0	17
ENSG00000230703	0	0	0	0	0	0	0	0	0	0	0	0	0	0	0	0	0	0	0	0	0	0	0	0	0	0	0	0	0	0
ENSG00000142677	1	8	0	2	1	56	5	0	5	4	10	17	14	13	0	5	0	1	0	4	12	2	14	16	2	10	0	4	0	12
ENSG00000185436	80	36	83	52	79	420	455	37	342	403	274	477	391	294	65	470	0	68	19	193	319	82	15	262	49	530	12	232	27	376
ENSG00000230023	0	0	0	5	0	0	0	0	0	0	0	0	0	1	0	0	0	0	2	0	0	0	0	0	0	1	0	1	0	1
ENSG00000221032	0	0	0	0	0	0	0	0	0	0	0	0	0	0	0	0	0	0	0	0	0	0	0	0	0	0	0	0	0	0
ENSG00000266511	0	0	0	0	0	0	0	0	0	0	0	0	0	0	0	0	0	0	0	0	0	0	0	0	0	0	0	0	0	0
ENSG00000232298	0	0	0	7	4	1	2	8	1	0	0	1	3	0	0	0	0	2	0	2	0	0	0	0	0	4	3	2	0	6
ENSG00000158055	8	28	40	96	210	240	251	19	297	152	278	205	1250	746	7	328	0	24	2	166	323	33	24	180	5	271	13	205	40	278
ENSG00000001460	189	103	162	128	169	728	376	36	501	521	442	400	604	280	188	577	307	156	53	434	330	349	130	326	104	367	88	511	131	342
ENSG00000001461	124	83	66	73	67	2586	543	41	781	783	1854	642	523	582	110	841	164	138	21	374	850	207	55	1669	53	586	42	549	50	1021
ENSG00000276837	0	0	0	0	0	0	0	0	0	0	0	0	0	0	0	0	0	0	0	0	0	0	0	0	0	0	0	0	0	0
ENSG00000117602	159	81	108	110	107	1167	792	12	1003	863	543	770	1207	529	137	822	126	105	16	1015	621	197	146	567	43	844	95	1045	45	629
ENSG00000264443	1	2	0	0	0	2	0	0	0	1	0	1	0	0	0	0	0	2	0	0	0	1	0	0	0	0	0	0	0	0
ENSG00000184454	7	2	12	0	1	133	7	0	21	51	33	10	8	13	3	23	0	5	0	10	4	17	50	38	0	14	2	12	20	32
ENSG00000227312	2	2	1	1	0	1	0	0	0	0	0	2	1	0	0	0	1	0	1	0	0	2	0	0	1	0	0	0	0	0
ENSG00000239106	0	0	0	0	0	0	0	0	0	0	0	0	0	0	0	0	0	0	0	0	0	0	0	0	0	0	0	0	0	0
ENSG00000133226	558	358	533	533	596	7083	3266	174	4834	4124	4251	3313	4052	1861	285	5004	541	475	210	4209	2316	289	555	4307	259	3079	508	4645	282	2531
ENSG00000169504	386	513	315	362	660	24135	12905	119	25081	20408	15084	12768	11741	10238	485	21833	561	593	156	8788	14297	315	839	19327	225	13237	181	11161	259	13460
ENSG00000238482	0	0	0	0	0	0	0	0	0	0	0	0	0	0	0	0	0	0	0	0	0	0	0	0	0	0	0	0	0	0
ENSG00000020633	23	9	14	11	4	13	32	0	33	51	16	39	222	8	4	42	0	5	0	158	22	14	10	35	0	52	32	259	2	7
ENSG00000278034	0	0	0	0	0	0	0	0	0	0	0	0	0	0	0	0	0	0	0	0	0	0	0	0	0	0	0	0	0	0
ENSG00000229162	2	0	0	0	1	0	0	0	2	3	0	0	2	0	0	0	0	0	0	1	0	0	0	0	0	0	0	5	0	1
ENSG00000261025	0	0	0	0	0	0	0	0	0	0	0	1	0	0	0	1	0	0	0	0	0	0	0	0	0	0	0	0	0	0
ENSG00000264371	0	0	0	0	0	0	0	0	0	0	0	0	0	0	0	0	0	0	0	0	0	0	0	0	0	0	0	0	0	0
ENSG00000233755	0	0	0	0	0	0	0	0	0	0	0	0	0	0	0	0	0	0	0	0	2	0	0	0	0	1	0	0	0	0
ENSG00000233419	1	0	0	2	0	0	1	0	3	8	2	4	2	1	0	0	0	0	0	1	3	1	0	0	0	1	1	1	1	0
ENSG00000231953	0	0	0	0	0	0	0	0	0	0	0	0	0	0	0	0	0	0	2	0	0	0	0	0	0	0	0	1	0	0
ENSG00000117614	443	1219	209	393	498	2562	1796	208	1601	1483	1903	2227	1759	1139	314	1545	1719	409	139	2053	1189	250	2979	1865	199	1980	561	1756	375	1259
ENSG00000117616	161	311	161	402	815	1724	339	473	307	502	833	380	612	591	156	480	553	293	186	1039	1090	228	391	1289	107	474	359	951	654	826
ENSG00000272432	12	14	12	18	12	6	3	24	1	1	5	2	9	10	4	0	0	8	1	14	4	21	3	4	9	4	28	15	15	4
ENSG00000261349	2	6	0	0	3	21	1	0	2	4	12	3	12	5	0	2	0	1	1	8	6	0	8	18	0	2	2	9	1	10
ENSG00000187010	1	4	0	0	2	30	5	0	3	7	15	4	8	7	1	4	0	3	0	6	7	6	3	13	8	4	0	15	0	15
ENSG00000224183	3	2	2	0	5	7	5	0	6	3	14	11	8	6	0	5	0	1	0	7	2	4	1	6	0	10	1	4	0	3
ENSG00000259984	0	0	0	1	0	3	0	0	2	0	1	0	0	0	0	0	0	0	0	0	1	0	0	1	0	1	0	0	0	0
ENSG00000183726	871	1038	469	665	933	6171	5001	356	5285	4718	3831	5189	5339	3465	768	4769	1247	889	295	4558	4355	714	2147	2964	394	4984	409	4226	691	4967
ENSG00000188672	1	12	8	4	1	82	3	7	7	5	59	9	8	13	1	8	0	2	0	13	14	1	2	48	0	9	0	9	5	12
ENSG00000238084	2	0	0	2	1	32	17	0	14	23	18	16	14	3	3	20	0	3	0	10	9	0	7	8	10	14	2	13	12	20
ENSG00000204178	79	186	107	83	157	1359	771	74	703	589	850	913	1012	542	56	630	168	90	25	567	673	71	321	855	68	860	48	581	110	709
ENSG00000157978	169	151	176	73	157	1177	1130	85	763	1340	881	1274	1136	560	32	877	236	95	17	783	705	148	160	652	45	1248	57	872	96	748
ENSG00000225643	4	11	9	0	1	37	5	0	3	10	27	7	7	3	6	4	0	11	0	11	3	10	53	17	8	7	2	8	2	3
ENSG00000117643	119	83	51	11	51	2089	459	4	712	1055	1431	481	330	281	26	696	181	40	5	338	216	55	155	1254	10	547	18	335	41	459
ENSG00000233478	2	0	12	0	2	6	1	0	5	8	3	1	4	1	0	3	0	1	0	4	0	0	0	4	2	2	0	1	0	2
ENSG00000162430	430	474	755	385	593	7846	6437	338	3644	7533	5447	6183	12605	4268	154	5529	478	309	220	7208	5135	368	192	3983	227	6919	326	10591	445	7085
ENSG00000255054	0	0	0	0	0	0	0	0	0	0	0	0	0	0	0	0	0	0	0	0	0	0	0	0	0	0	0	0	0	0
ENSG00000228172	2	1	8	14	12	42	1	8	3	5	25	6	21	16	0	3	0	0	3	14	19	13	2	14	0	11	2	8	15	28
ENSG00000117640	580	1702	298	294	1038	5260	850	1202	928	1038	4264	893	1393	1931	271	938	1572	227	74	1358	2765	569	2101	3513	169	825	351	1238	1464	3261
ENSG00000127423	311	31	214	153	113	158	1061	36	1245	1002	81	1099	927	234	192	1133	0	246	15	809	261	369	38	68	63	1128	125	739	53	152
ENSG00000272478	0	0	0	0	0	0	0	0	0	0	0	0	0	0	0	0	0	0	0	0	0	0	0	0	0	0	0	0	0	0
ENSG00000236528	0	0	0	0	4	0	3	0	1	0	0	1	2	1	0	0	0	2	0	0	1	0	1	0	0	2	5	0	0	3
ENSG00000182749	106	84	85	58	153	875	265	104	232	285	415	284	297	186	21	212	247	59	43	350	296	79	221	456	27	276	77	284	107	336
ENSG00000207302	0	0	0	0	0	0	0	0	0	0	0	0	0	0	0	0	0	0	0	0	0	0	0	1	0	0	0	0	0	0
ENSG00000117632	2167	2041	2124	3325	4292	10973	19404	1008	23712	17281	6225	20295	27221	16922	2644	20379	2632	4887	1184	30361	18091	2563	3724	4506	1395	22062	2131	24396	2100	16446
ENSG00000229786	5	1	1	2	0	3	7	0	3	7	0	6	2	2	6	4	0	3	1	2	4	3	0	1	2	4	5	5	1	5
ENSG00000223624	4	4	2	11	4	0	4	1	2	0	1	1	2	1	5	1	3	4	5	1	3	0	4	1	4	1	2	1	2	0
ENSG00000264021	0	0	0	0	0	0	0	0	0	0	0	0	0	0	0	0	0	0	0	0	0	0	0	0	0	0	0	0	0	0
ENSG00000266763	0	0	0	0	0	0	0	0	0	0	0	0	0	0	0	0	0	0	0	0	0	0	0	0	0	0	0	0	0	0
ENSG00000158006	47	58	51	70	149	916	682	90	721	531	692	682	743	559	25	655	106	52	16	613	599	62	55	477	46	670	44	627	65	578
ENSG00000207237	0	0	0	0	0	0	1	0	0	0	0	0	0	0	0	0	0	0	0	0	1	0	0	0	0	0	0	0	0	0
ENSG00000252190	0	0	0	0	0	0	0	0	0	0	0	0	0	0	0	0	0	0	0	0	0	0	0	0	0	0	0	0	0	0
ENSG00000252691	0	0	0	0	0	0	0	0	0	0	0	0	0	0	0	0	0	0	0	0	0	0	0	0	1	0	0	0	0	0
ENSG00000158008	18	69	19	6	197	464	33	114	12	63	430	35	76	280	2	27	186	5	9	163	418	31	72	381	15	34	50	122	216	534
ENSG00000158014	0	20	4	2	8	50	38	0	2	6	52	33	22	14	0	2	0	2	5	17	19	0	14	37	0	41	0	18	8	10
ENSG00000158022	1	395	0	0	48	2816	12	26	1	2	2466	8	9	106	0	0	295	1	0	2	175	3	645	2768	0	6	0	7	80	300
ENSG00000265320	0	0	0	0	0	0	0	0	0	0	0	0	0	0	0	0	0	0	0	0	0	0	0	1	0	0	0	0	0	0
ENSG00000175087	25	16	48	31	118	549	104	33	107	148	271	112	166	213	26	148	37	34	7	201	322	29	15	237	14	103	36	117	42	349
ENSG00000197245	6	77	14	22	126	55	22	146	5	5	61	26	59	84	0	1	80	15	6	97	168	11	39	38	21	17	67	55	97	209
ENSG00000142684	33	33	0	8	23	44	60	10	21	47	37	62	51	21	15	26	40	30	24	57	26	30	34	30	14	72	21	32	31	35
ENSG00000236782	3	6	0	0	3	0	1	0	0	0	3	1	0	1	0	0	0	2	0	2	3	3	4	1	0	1	0	2	0	5
ENSG00000142675	135	122	236	133	230	433	424	196	145	383	326	477	652	302	35	235	265	78	48	601	370	118	91	231	108	488	109	528	126	480
ENSG00000188782	8	6	25	17	5	5	13	7	12	18	0	13	15	6	2	22	27	8	5	15	2	53	13	0	1	8	13	8	10	5
ENSG00000236155	59	111	50	22	17	93	26	21	31	58	61	52	38	6	31	49	111	54	14	42	11	111	128	56	39	53	43	42	25	12
ENSG00000278572	16	20	9	10	21	35	26	2	27	36	26	23	45	15	4	20	0	17	3	32	15	30	10	19	12	28	19	26	6	16
ENSG00000130695	165	186	162	118	191	2043	1212	115	1472	1036	1462	1411	1474	718	55	1587	273	140	44	974	776	109	174	1250	39	1235	112	1305	121	892
ENSG00000270733	1	0	0	0	0	0	1	0	1	0	0	1	0	0	0	0	0	1	0	1	0	0	0	0	0	0	1	2	0	1
ENSG00000142669	778	1018	932	732	1077	1906	2584	1166	1152	2124	1277	3231	4034	1453	597	1413	1922	1135	339	2417	2027	916	2160	1011	706	2605	920	2875	1136	2440
ENSG00000158062	209	473	196	326	392	458	247	368	71	228	283	268	423	291	63	115	647	113	58	493	365	316	334	236	90	217	270	339	388	383
ENSG00000169442	31	29	41	41	33	52	90	43	53	44	26	96	84	46	36	50	188	59	36	76	69	10	66	13	12	81	48	70	20	54
ENSG00000176092	76	83	149	108	74	211	485	64	193	432	153	478	344	105	34	301	78	83	19	303	64	109	79	161	78	514	88	316	60	95
ENSG00000225854	8	4	18	14	3	3	3	1	5	7	3	21	5	1	4	1	5	20	5	2	1	26	2	2	7	0	4	7	1	0
ENSG00000176083	1	0	0	9	0	0	2	0	1	0	0	0	17	0	0	0	0	0	0	2	0	4	0	0	4	0	0	6	0	0
ENSG00000131914	6816	1146	3419	2666	5096	2229	40432	1582	57222	44768	2426	41610	43707	12247	4315	47463	210	3426	1228	32866	9525	3560	430	1378	1668	45722	2686	38610	1787	9037
ENSG00000117682	155	142	222	122	220	1732	1274	142	1156	1106	1096	1332	1251	682	80	1034	165	190	75	874	856	164	234	815	86	1364	98	932	134	1026
ENSG00000223583	220	342	87	239	335	11	20	32	97	53	63	78	119	35	98	13	68	99	71	11	2	261	80	0	111	72	254	13	27	6
ENSG00000225891	0	0	0	6	5	9	4	0	2	0	4	0	4	6	1	1	0	1	0	7	7	0	5	3	0	2	3	7	0	6
ENSG00000198830	115	362	443	316	1103	978	1310	427	586	992	737	1005	2277	980	148	692	591	564	126	1419	1044	420	609	630	481	921	424	1866	586	956
ENSG00000224129	41	0	39	7	4	11	193	0	261	313	6	151	51	12	38	309	0	26	4	37	4	27	0	3	18	209	7	53	2	9
ENSG00000117676	256	134	247	116	168	1644	2142	63	1840	2888	838	2305	1855	663	95	2356	42	185	44	1288	984	170	120	917	114	2386	62	1294	116	1103
ENSG00000238705	0	0	0	0	0	0	0	0	0	0	0	0	0	0	0	0	0	0	0	0	0	0	0	0	0	0	0	0	0	0
ENSG00000243905	0	0	0	0	0	0	0	0	0	0	0	0	0	0	0	0	0	0	0	0	0	0	0	0	0	0	0	0	0	0
ENSG00000252802	0	0	0	0	0	0	0	0	0	0	0	0	0	0	0	0	0	0	0	0	0	0	0	0	0	0	0	0	0	0
ENSG00000252429	0	0	0	0	0	0	0	0	0	0	0	0	0	0	0	0	0	0	0	0	0	0	0	0	0	0	0	0	0	0
ENSG00000229247	1	0	1	1	0	0	0	0	0	3	0	1	0	0	0	0	0	0	0	0	0	1	0	0	0	0	0	0	1	0
ENSG00000238316	0	0	0	0	0	0	0	0	0	0	0	0	0	0	0	0	0	0	0	0	0	0	0	0	0	0	0	0	0	0
ENSG00000235069	0	0	0	0	0	0	0	0	0	0	0	0	0	0	0	0	1	0	0	0	0	0	0	0	0	0	0	0	0	0
ENSG00000260063	1	0	5	5	19	15	13	13	8	1	3	13	50	34	1	8	0	6	1	15	35	9	0	2	0	14	0	20	7	42
ENSG00000117713	216	287	396	349	439	6455	4523	162	3549	2541	4745	4312	7292	3708	136	4183	498	282	185	3735	4397	186	237	3661	159	4636	324	5759	322	5436
ENSG00000060642	226	156	103	128	243	646	420	85	619	593	418	477	553	360	138	609	154	92	49	596	418	254	143	376	47	464	190	531	145	420
ENSG00000241188	0	0	0	0	1	2	0	0	0	0	0	0	1	0	0	0	0	0	0	0	0	0	0	0	0	0	0	1	0	0
ENSG00000204160	622	392	304	199	549	2456	1938	240	1126	1837	1736	2250	3007	1298	166	1282	222	193	79	2319	1461	173	280	1510	91	2279	173	2600	275	1603
ENSG00000175793	38	113	62	63	117	291	220	46	26	93	324	280	163	192	7	34	0	54	20	104	157	42	138	278	24	296	51	129	46	168
ENSG00000142751	144	237	188	213	303	1743	765	245	549	682	1095	943	912	492	82	533	408	181	56	723	626	209	249	1062	131	825	182	674	285	823
ENSG00000226698	0	0	0	0	0	0	0	0	0	0	0	0	0	0	0	0	0	0	0	0	0	0	0	0	0	0	0	0	0	0
ENSG00000198746	81	100	79	124	140	519	653	104	307	429	321	751	668	364	30	413	17	95	35	580	455	113	55	220	68	787	67	444	192	509
ENSG00000090273	415	652	1256	472	420	3398	3755	202	1916	3587	2058	4496	3545	1311	232	2621	1003	682	147	2452	1720	462	932	1837	463	3867	239	2334	421	1695
ENSG00000131910	3	6	9	0	11	13	0	0	1	3	11	6	1	7	1	0	0	3	0	0	5	8	9	10	0	3	0	1	0	3
ENSG00000175707	426	148	319	194	316	296	652	198	373	849	262	792	550	260	104	525	0	197	51	557	255	611	80	217	170	788	226	445	295	300
ENSG00000172746	439	526	386	430	71	8	31	23	49	77	28	63	81	20	158	16	232	196	120	11	3	434	100	2	434	108	569	11	48	7
ENSG00000224064	5	0	2	3	3	0	0	4	3	0	2	0	0	0	2	1	6	5	3	3	0	4	4	0	1	2	3	0	4	0
ENSG00000225294	6	9	0	7	3	7	11	2	2	4	4	14	7	7	7	8	5	3	1	12	1	0	10	2	1	11	4	4	6	4
ENSG00000253368	860	203	346	192	75	547	998	55	1648	1910	501	1185	570	77	404	1364	176	462	24	477	106	830	214	425	218	1159	109	435	111	148
ENSG00000158246	1529	182	1150	241	223	244	2555	166	2420	4607	255	3156	882	299	380	3056	107	585	94	566	230	2185	74	221	307	2797	149	589	229	343
ENSG00000280403	0	0	0	0	0	0	0	0	0	3	0	0	0	0	0	0	0	0	0	2	0	0	0	0	0	0	4	0	0	0
ENSG00000090020	80	103	177	138	206	1729	990	150	413	798	1130	1181	1123	628	30	642	125	103	26	606	783	63	86	1120	101	1080	79	758	125	1014
ENSG00000229985	25	40	51	71	41	2	4	51	3	7	4	13	9	3	6	2	81	35	20	4	1	38	33	0	38	9	56	6	25	1
ENSG00000214973	102	135	30	55	66	356	367	62	284	330	220	344	269	189	146	264	90	32	2	210	209	49	308	189	27	341	23	236	67	233
ENSG00000225159	760	809	151	489	500	605	1097	336	1663	1231	379	1398	979	363	1111	1525	1652	350	136	1097	494	288	2121	415	199	1676	570	985	370	429
ENSG00000225990	4	7	12	4	14	6	4	1	4	5	2	23	13	7	1	7	0	14	6	1	3	5	21	0	4	9	2	7	0	2
ENSG00000224311	0	0	0	0	0	0	0	0	0	0	0	0	0	0	0	0	0	0	0	0	0	0	0	0	0	0	0	0	0	0
ENSG00000142784	161	138	267	166	410	5870	1857	184	1042	1836	4562	1921	3570	2261	51	1401	466	129	68	2178	2813	203	131	4028	93	2035	122	2729	394	3679
ENSG00000252098	0	0	0	0	0	1	2	0	0	0	0	0	0	0	0	0	0	0	0	0	0	0	0	2	0	0	0	0	0	0
ENSG00000243659	2	2	0	0	2	3	0	0	3	3	1	2	3	1	3	1	0	2	0	2	3	0	6	3	0	1	0	1	0	9
ENSG00000186501	447	799	572	491	685	2128	1167	651	366	797	1391	1171	1719	764	150	633	1459	351	93	1547	918	682	847	1293	232	1337	498	1319	758	1226
ENSG00000206888	0	1	0	0	0	2	0	0	1	0	1	0	1	0	0	0	0	1	0	1	3	2	0	1	0	0	0	0	0	0
ENSG00000241547	2299	2737	539	1052	1546	2127	1566	1986	760	3135	1151	1714	2424	818	909	2016	3037	275	268	2785	969	925	3382	944	276	1997	1751	2546	1893	1175
ENSG00000142765	368	680	147	310	428	394	90	565	51	353	400	138	215	228	60	76	1026	61	249	454	339	477	615	333	133	135	402	312	569	341
ENSG00000142733	83	68	51	46	104	323	111	104	84	208	190	142	206	157	29	129	162	11	20	202	162	68	89	161	8	128	23	210	116	236
ENSG00000142748	15	13	17	0	243	183	7	209	9	20	24	14	10	336	2	10	56	3	0	17	354	16	69	25	0	12	0	12	190	389
ENSG00000174950	17	9	25	25	8	0	15	0	11	21	2	23	11	2	3	23	0	22	13	32	4	51	10	2	14	21	89	29	13	4
ENSG00000231207	1	0	0	0	0	2	1	0	0	1	0	1	0	0	0	1	2	0	0	0	1	0	1	0	1	1	5	0	0	0
ENSG00000181773	495	92	355	265	214	160	415	123	188	391	103	539	244	64	88	177	125	134	20	202	69	308	73	95	112	422	306	217	93	94
ENSG00000158195	210	287	271	243	351	8772	3264	202	3115	3709	5392	3461	4072	2756	97	3502	465	182	96	2893	3693	219	426	6945	154	3429	253	3718	330	4548
ENSG00000241169	0	0	0	0	0	0	0	0	0	0	0	0	0	0	0	0	0	0	0	0	0	0	0	0	0	0	0	0	0	0
ENSG00000237429	1	53	0	7	19	43	4	37	2	1	27	4	3	13	4	0	139	2	21	5	19	2	109	26	0	3	25	1	31	10
ENSG00000126705	37	94	51	98	235	3715	314	133	86	526	3064	356	1791	1180	6	171	377	26	121	1612	1371	29	200	3231	43	368	224	2112	190	2078
ENSG00000000938	7	0	7	4	5	16	25	12	5	14	6	21	7	3	6	17	0	5	0	11	3	19	13	2	0	15	5	5	3	6
ENSG00000235912	1483	1113	966	968	1022	698	1290	636	672	688	466	1240	1515	508	1500	1119	1641	2132	754	1097	437	1539	1080	319	1189	1291	744	770	819	497
ENSG00000233975	0	0	0	0	0	1	0	0	0	0	0	0	0	0	0	0	0	0	0	0	0	0	0	0	0	0	0	0	0	0
ENSG00000126709	9	103	67	19	52	455	136	12	134	164	742	181	132	187	8	128	102	44	15	123	265	39	184	499	21	187	14	125	118	466
ENSG00000225886	0	0	0	5	0	1	0	0	0	1	1	0	1	0	2	1	0	0	0	0	1	0	0	1	1	0	0	0	0	1
ENSG00000206767	0	0	0	0	0	0	0	0	0	0	0	0	0	0	0	0	0	0	0	0	0	0	0	0	0	0	0	0	0	0
ENSG00000226662	0	0	0	0	0	0	1	0	0	2	0	4	3	0	0	0	0	0	0	0	1	0	0	0	0	4	0	1	0	0
ENSG00000207095	0	0	0	0	0	0	0	0	0	0	0	0	0	0	0	0	0	0	0	0	0	0	0	0	0	0	0	0	0	0
ENSG00000009780	60	51	80	40	65	558	381	51	498	478	342	392	359	205	37	382	31	64	5	392	299	70	83	357	30	388	35	430	48	276
ENSG00000231344	20	7	20	13	11	8	39	1	83	39	25	101	61	39	14	32	17	21	2	29	15	29	2	5	21	113	15	18	9	8
ENSG00000230833	0	0	0	0	0	0	2	0	4	4	2	6	7	2	0	2	0	1	0	1	0	0	0	0	0	2	2	0	0	1
ENSG00000117758	155	246	89	94	204	3136	693	83	928	1171	1603	730	876	759	149	808	400	108	56	736	1309	91	708	1482	39	737	111	858	139	1300
ENSG00000269971	5	10	0	3	4	0	0	10	0	1	2	0	0	1	4	1	8	12	0	0	1	7	8	0	13	1	5	0	2	0
ENSG00000276889	0	0	0	0	0	2	0	0	0	0	0	0	1	0	0	0	0	0	0	0	0	0	0	1	0	0	0	0	0	0
ENSG00000270031	0	0	0	0	0	4	4	0	3	4	0	0	1	0	0	1	0	1	0	0	1	0	0	2	0	1	0	1	0	1
ENSG00000223062	0	0	0	0	0	2	0	0	0	0	0	0	0	0	0	0	0	0	0	0	0	0	0	0	0	0	0	0	0	0
ENSG00000117751	338	269	487	281	507	2740	3116	219	2490	2274	1616	3325	3118	1601	158	2610	246	351	58	2380	1943	405	392	1442	156	3316	161	2342	345	1979
ENSG00000252947	0	0	7	3	1	0	1	3	4	0	0	1	1	0	0	0	0	3	5	0	1	6	4	0	5	2	4	3	1	1
ENSG00000278868	0	0	0	0	0	0	0	0	0	0	0	0	0	0	0	0	0	0	0	0	0	0	0	0	0	0	0	0	0	0
ENSG00000130775	144	25	100	58	36	78	471	20	374	542	26	540	391	64	59	502	25	86	17	278	57	187	25	36	58	487	62	286	13	45
ENSG00000117748	471	483	516	475	515	2458	3263	373	3103	2789	1619	3304	3003	1190	316	2861	436	767	54	2537	1300	668	685	1181	393	3397	376	2314	372	1275
ENSG00000130768	325	38	338	60	55	94	1700	49	1502	1473	65	1559	478	112	334	2033	23	230	15	268	78	483	33	53	157	1871	39	263	27	116
ENSG00000227050	0	0	0	0	0	1	9	0	3	2	0	2	0	0	1	3	0	1	0	0	0	0	0	0	0	2	3	1	0	1
ENSG00000158156	352	238	226	148	359	1233	856	307	530	1060	695	931	1006	435	94	684	247	108	44	790	600	204	261	568	93	974	203	834	386	767
ENSG00000158161	121	93	141	114	142	1978	1155	112	1498	952	1271	1202	1525	887	80	1356	112	157	30	854	1090	163	368	1117	86	1241	92	1035	93	1189
ENSG00000238231	7	0	0	0	0	1	4	0	5	8	0	8	4	2	2	4	0	2	0	2	2	5	2	0	6	9	0	4	0	1
ENSG00000240750	0	0	0	0	0	0	2	0	1	2	1	2	0	1	0	1	0	1	0	0	0	4	0	0	0	3	0	2	0	1
ENSG00000228589	60	71	113	58	108	553	499	18	328	338	319	586	532	278	63	385	204	154	13	361	356	67	89	258	57	505	79	400	69	327
ENSG00000228943	0	1	1	1	0	1	0	0	0	2	0	2	0	0	0	2	2	0	0	0	0	0	0	0	0	0	1	1	0	0
ENSG00000214812	5	12	17	3	8	96	82	0	69	74	80	92	63	38	11	57	0	6	1	55	59	2	1	74	5	103	6	68	0	59
ENSG00000253005	0	0	0	0	0	0	1	0	0	0	0	0	0	0	0	0	0	0	0	0	0	0	0	0	0	0	0	0	0	0
ENSG00000169403	10	3	9	13	3	15	259	0	120	112	9	326	52	18	2	139	0	14	0	34	19	20	0	8	12	297	4	29	0	27
ENSG00000126698	724	957	910	703	881	4257	5295	384	4452	4005	2430	5625	4959	2607	696	4283	861	1424	114	4849	3214	767	1365	2138	532	5507	516	3918	799	3198
ENSG00000130770	1203	3653	1510	1703	2469	6406	3129	1830	2401	4085	5701	3974	3919	2424	880	2503	4493	1794	570	3502	3068	2139	5277	4257	1239	3780	1203	3282	2456	3424
ENSG00000270605	87	168	71	137	241	103	24	209	23	28	44	18	28	27	56	14	160	92	39	50	42	196	164	80	24	22	214	70	190	31
ENSG00000271398	0	4	0	10	14	1	0	5	0	0	0	0	1	0	1	0	0	0	0	1	0	9	13	0	0	1	4	1	13	0
ENSG00000130766	234	115	164	96	158	1572	801	135	1017	1740	1119	918	930	506	81	1300	323	100	48	857	761	223	86	979	39	890	54	885	162	810
ENSG00000130772	90	64	139	150	174	393	226	71	211	217	246	241	300	149	86	208	200	195	26	271	220	137	116	209	138	258	122	238	113	235
ENSG00000204138	91	72	157	112	157	2064	1749	37	1811	1459	993	1839	2101	1146	64	1825	98	177	43	1291	1316	115	151	935	93	1897	114	1707	101	1491
ENSG00000206779	0	0	0	0	0	0	0	0	0	0	0	0	0	0	0	0	0	0	0	0	0	0	1	1	0	0	0	0	0	0
ENSG00000229820	16	15	33	31	35	159	215	18	177	163	99	243	224	124	30	190	37	45	1	194	126	16	52	79	16	255	6	155	15	140
ENSG00000221216	0	0	0	0	0	0	0	0	0	0	0	0	0	0	0	0	0	0	0	0	0	0	0	0	0	0	0	0	0	0
ENSG00000180198	538	393	503	465	464	2282	3646	270	2525	2593	1010	3985	3569	994	240	3441	441	382	194	2600	882	528	557	807	241	3828	352	2456	310	1121
ENSG00000242125	17091	2685	23038	21310	5528	381	1610	3486	1014	1310	255	1736	1209	232	20079	1500	5683	37797	2926	1064	296	18114	3984	315	17467	1730	11658	967	4234	276
ENSG00000274266	0	0	0	0	0	0	0	0	0	0	0	0	0	0	0	0	0	0	0	0	0	0	0	0	0	0	0	0	0	0
ENSG00000200087	139	8	134	76	42	8	51	25	47	56	5	63	31	12	65	79	117	137	56	25	10	97	117	6	103	61	93	22	22	3
ENSG00000231468	21	27	27	14	18	155	106	0	179	125	85	156	156	58	30	112	1	21	3	150	99	15	21	73	1	161	18	102	17	116
ENSG00000279443	1	1	16	3	3	19	5	8	3	2	9	3	3	2	0	3	8	7	0	1	7	1	0	11	4	1	0	3	15	7
ENSG00000180098	363	832	445	347	513	1416	1249	346	1114	1073	898	1303	1415	651	273	988	716	457	79	1606	792	385	750	669	245	1394	308	1191	624	874
ENSG00000197989	1606	681	1957	867	740	305	392	640	358	538	203	436	291	129	1280	346	1006	2186	231	302	166	2648	1767	191	1683	387	452	215	560	155
ENSG00000221539	14	0	11	8	5	1	0	0	9	14	0	5	7	3	8	15	0	9	0	3	1	11	7	1	8	4	0	2	4	1
ENSG00000278274	0	0	0	0	0	0	0	0	0	0	0	0	0	0	0	0	0	0	0	0	0	0	0	0	0	0	0	0	0	0
ENSG00000273544	0	0	0	0	0	0	0	0	0	0	0	0	0	0	0	0	0	0	0	0	0	0	0	0	0	0	0	0	0	0
ENSG00000274582	0	0	0	0	0	0	0	0	0	0	0	0	0	0	0	0	0	0	0	0	0	0	0	0	0	0	0	0	0	0
ENSG00000120656	1695	1171	646	612	899	1588	1912	465	1709	1551	1528	2309	1757	1054	1197	1499	1124	870	245	1504	1058	1237	1936	989	549	1908	737	1334	706	1101
ENSG00000188060	36	25	49	47	32	150	121	11	157	102	93	149	131	63	12	134	91	33	14	133	81	101	8	52	13	140	43	127	45	95
ENSG00000229388	0	2	0	0	6	3	3	0	1	0	1	2	4	0	0	0	0	2	0	0	4	8	0	0	4	1	3	1	1	1
ENSG00000274978	0	3	0	0	0	0	0	0	0	0	0	0	0	0	0	0	0	0	0	0	0	0	0	0	0	0	0	0	0	0
ENSG00000270103	0	0	0	0	0	0	0	0	0	0	0	0	0	0	0	0	0	0	0	0	0	0	0	0	0	0	0	0	0	0
ENSG00000162419	105	41	101	46	92	511	662	55	703	576	311	650	714	404	47	639	154	76	19	565	430	65	42	212	12	710	65	621	29	525
ENSG00000252777	0	0	0	0	0	0	0	0	0	0	0	0	0	0	0	0	0	0	0	0	0	0	0	0	0	0	0	0	0	0
ENSG00000198492	756	513	435	468	831	3043	3451	333	3763	3160	1844	4039	3474	1363	371	3334	589	706	129	2424	1973	512	456	1592	301	3581	264	2636	408	2012
ENSG00000116329	0	0	5	0	0	6	7	13	1	2	9	7	9	1	0	4	0	0	0	6	1	1	0	6	0	6	0	8	0	1
ENSG00000226852	3	0	0	0	0	28	13	0	26	16	8	13	18	9	2	24	0	6	2	21	3	1	0	8	0	14	9	14	0	10
ENSG00000233427	0	0	0	0	0	0	0	0	0	0	1	0	0	0	0	0	0	0	0	0	0	0	0	0	0	0	0	0	0	0
ENSG00000199756	0	0	0	0	0	0	0	0	0	0	0	0	0	1	0	0	0	0	0	0	0	0	0	0	0	0	0	0	0	0
ENSG00000159023	80	150	182	157	421	3654	2539	59	3605	2353	2354	2576	3661	2077	68	3524	284	102	164	1926	2458	51	89	2227	75	3028	139	3271	103	2814
ENSG00000225616	31	55	261	155	139	7	26	101	26	20	27	64	89	22	38	12	213	53	52	6	2	104	355	4	58	57	155	37	124	10
ENSG00000206704	0	0	0	0	0	0	0	0	0	0	0	0	0	0	0	0	0	0	0	0	0	0	0	0	0	0	0	0	0	0
ENSG00000277958	0	0	0	0	0	0	0	0	0	0	0	0	0	0	0	0	0	0	0	0	0	0	0	0	0	0	0	0	0	0
ENSG00000253304	553	417	193	316	198	2770	389	256	442	1102	1225	548	1015	197	102	539	657	56	98	1074	296	478	312	1200	36	593	450	1178	345	580
ENSG00000225750	0	0	0	0	0	0	0	0	1	1	0	1	0	0	0	1	0	0	0	0	0	0	0	0	0	1	0	0	0	0
ENSG00000116350	432	493	419	424	599	8014	3424	300	3832	3897	4101	3762	4578	2222	172	3721	806	371	122	3667	2889	422	712	4442	177	3487	260	3424	551	3053
ENSG00000227637	0	0	0	0	0	5	2	0	4	0	2	1	0	2	0	0	0	0	0	0	2	0	0	2	0	1	0	3	0	1
ENSG00000277916	0	0	0	0	0	6	6	0	6	3	1	4	6	3	0	4	0	0	0	0	7	0	0	3	0	6	0	8	0	8
ENSG00000116353	900	968	573	641	693	1733	880	426	745	1197	1046	940	1098	492	561	1097	785	637	100	1243	607	1100	855	746	384	956	480	1108	472	687
ENSG00000237934	0	0	5	0	0	3	1	0	3	5	1	2	2	1	0	0	0	2	0	0	0	3	0	0	0	3	2	4	0	2
ENSG00000060656	95	158	136	76	198	3178	838	98	547	1637	1868	885	2540	1149	35	978	166	66	97	2995	1050	87	151	1620	52	886	133	3105	118	1102
ENSG00000221550	0	0	0	0	0	0	0	0	0	0	0	0	0	0	0	0	0	0	0	0	0	0	0	0	0	0	0	0	0	0
ENSG00000230523	0	0	0	0	0	1	0	0	0	0	0	0	0	0	0	0	0	0	0	0	1	0	0	0	0	0	0	1	0	0
ENSG00000266678	0	0	0	0	0	0	0	0	0	0	0	0	0	0	0	0	0	0	0	0	0	0	0	0	0	0	0	0	0	0
ENSG00000225011	0	8	0	0	2	14	1	0	0	8	8	3	11	6	0	2	0	1	0	15	1	0	0	8	0	8	0	13	0	8
ENSG00000221126	0	0	0	0	0	0	0	0	0	0	0	0	0	0	0	0	0	0	0	0	0	0	0	0	0	0	0	0	0	0
ENSG00000228176	0	0	0	0	0	0	0	0	0	0	0	0	0	0	0	0	0	0	0	0	0	0	0	0	0	0	0	0	0	0
ENSG00000222787	0	0	0	0	0	0	0	0	0	0	0	0	0	0	0	0	0	0	0	0	0	0	0	0	0	0	0	0	0	0
ENSG00000270927	0	0	0	0	0	0	0	0	0	0	0	0	0	0	0	0	0	0	0	0	0	0	0	0	0	0	0	1	0	0
ENSG00000233399	0	0	0	0	0	0	0	0	0	0	0	0	0	0	0	0	0	0	0	1	0	0	0	0	0	0	0	0	0	0
ENSG00000233372	0	0	0	0	0	0	0	0	0	0	0	0	0	0	0	0	0	0	0	0	0	0	0	0	0	0	0	0	0	0
ENSG00000231251	0	0	0	3	0	0	2	0	2	0	0	0	1	0	0	0	0	0	0	0	0	0	0	0	0	0	0	0	0	0
ENSG00000236335	0	0	0	0	0	1	0	0	0	0	0	0	0	0	0	0	0	0	0	0	0	0	0	0	0	0	0	0	0	0
ENSG00000231949	0	0	0	0	0	0	0	0	0	0	0	0	0	0	0	0	0	0	0	0	0	0	0	0	0	0	0	0	0	0
ENSG00000162510	1	12	3	0	2	69	3	0	4	3	23	12	5	4	1	10	79	0	3	6	10	6	5	11	0	10	1	9	7	9
ENSG00000186056	6	61	14	23	47	92	9	24	3	3	71	4	12	8	1	3	106	7	2	11	23	9	54	70	7	11	32	21	28	21
ENSG00000162511	2	74	1	6	109	658	8	146	4	6	207	18	16	109	7	2	511	5	5	52	266	3	209	222	0	9	18	31	151	277
ENSG00000264773	0	0	0	0	0	0	0	0	0	0	0	0	0	0	0	0	0	0	0	0	0	0	0	0	0	0	0	0	0	0
ENSG00000229607	0	0	0	0	0	0	0	0	0	0	0	0	0	0	0	0	0	0	0	0	0	0	0	0	0	0	0	0	0	0
ENSG00000223382	0	0	0	0	0	0	0	0	1	0	1	2	1	0	4	0	0	3	0	0	4	0	0	0	0	3	0	0	0	2
ENSG00000222784	0	2	0	0	1	0	0	0	0	0	0	0	0	0	0	0	0	0	1	0	0	0	0	0	0	0	1	0	0	0
ENSG00000235143	0	3	0	0	2	0	1	0	2	4	1	2	2	2	0	1	0	1	0	0	0	0	0	2	0	8	0	1	0	1
ENSG00000162512	102	242	263	130	309	6821	2163	147	1163	1837	4066	2329	3788	2783	34	1462	556	97	158	4922	3503	105	184	3543	70	2622	148	4425	200	4541
ENSG00000266210	0	0	0	0	0	0	0	0	0	0	0	0	0	0	0	0	0	0	0	0	0	0	0	0	0	0	0	0	0	0
ENSG00000134644	527	310	701	496	625	5461	3886	256	4472	2669	3597	4583	4848	2365	307	4922	535	647	153	3176	2795	427	529	3222	347	4015	316	4164	212	2856
ENSG00000237329	0	0	0	0	0	0	0	0	0	0	0	0	1	0	0	0	0	0	1	0	1	0	0	0	0	0	0	0	0	0
ENSG00000232768	0	0	11	8	0	0	1	0	0	0	0	1	2	0	0	0	0	0	0	0	0	0	0	0	0	1	0	0	0	0
ENSG00000215900	855	2316	1150	1194	863	283	244	1632	31	188	379	209	286	229	436	170	3187	510	241	229	253	2995	1860	271	1355	228	1068	184	1699	231
ENSG00000225142	10	2	13	12	7	2	2	3	4	6	0	6	3	2	8	0	1	15	10	0	0	8	1	0	7	0	9	5	1	1
ENSG00000084628	218	67	175	79	162	200	1109	71	1046	1246	165	1245	882	331	91	1250	0	84	17	584	366	304	32	82	70	1248	54	827	29	241
ENSG00000060688	335	221	447	322	413	1553	2331	222	2455	2388	861	2635	2552	1046	312	2324	125	617	90	2100	1059	449	179	641	253	2576	248	1811	266	1105
ENSG00000229447	7	4	3	2	2	23	10	0	19	15	26	11	9	10	4	3	1	1	1	13	5	12	5	33	4	19	5	17	0	8
ENSG00000121766	762	653	727	473	563	2494	2693	331	2940	2379	1779	3025	2459	1352	693	2524	659	778	62	2039	1542	1677	383	1328	510	2768	314	1908	548	1654
ENSG00000229044	2	2	0	0	0	2	1	0	1	3	4	1	1	2	0	3	0	0	0	0	0	0	0	1	0	3	0	0	0	0
ENSG00000121769	184	2439	157	69	688	13461	889	371	379	840	6963	846	372	1799	73	348	3379	314	32	210	2303	118	8882	7786	145	886	47	262	1029	3863
ENSG00000168528	1285	2096	361	277	389	914	706	385	186	936	1245	795	774	368	220	307	925	121	48	627	492	399	1838	1030	207	890	295	666	387	617
ENSG00000279468	0	0	7	0	0	3	9	0	5	5	3	3	0	7	0	2	0	0	0	0	6	0	0	7	0	3	0	2	0	5
ENSG00000215899	118	74	82	67	88	11	15	20	57	46	14	41	29	12	30	15	21	54	5	21	11	109	28	5	53	38	111	13	34	6
ENSG00000206981	0	1	0	0	0	0	0	0	0	0	0	0	0	0	0	0	0	0	0	0	0	1	0	0	0	0	0	0	0	0
ENSG00000260386	0	0	0	0	0	0	0	0	0	1	3	1	2	0	0	0	0	1	0	0	2	0	5	2	3	0	2	4	4	0
ENSG00000265961	0	0	0	0	0	0	0	0	0	0	0	0	0	0	0	0	0	0	0	0	0	0	0	0	0	0	0	0	0	0
ENSG00000223907	0	0	0	0	0	2	0	0	0	0	0	0	1	0	0	4	0	0	0	1	0	0	0	3	0	1	0	3	0	0
ENSG00000260636	0	0	0	0	0	0	0	0	1	0	0	0	0	0	0	0	0	0	0	0	0	0	0	0	0	0	0	0	0	0
ENSG00000229167	0	0	0	0	1	0	1	0	0	1	1	0	0	0	0	0	0	1	0	0	0	0	0	0	0	3	0	0	0	2
ENSG00000142910	112	356	120	29	104	1657	202	183	140	486	1488	253	115	171	43	260	163	39	8	165	214	150	358	1272	71	265	50	170	151	442
ENSG00000121764	1	3	0	3	2	4	3	16	2	5	14	6	7	3	0	3	0	1	0	1	0	2	0	4	0	3	0	0	0	3
ENSG00000162517	392	895	509	417	701	3635	1406	559	1121	1413	2218	1618	2055	1170	310	1484	958	477	78	1676	1489	452	1306	2022	272	1528	362	1495	770	1913
ENSG00000235790	13	11	14	16	9	17	4	10	0	1	3	0	1	1	3	0	0	15	9	3	4	27	12	2	8	2	15	5	17	7
ENSG00000264078	0	0	0	0	1	2	0	0	0	0	0	2	0	0	0	0	0	0	0	0	0	0	0	1	0	0	0	1	0	0
ENSG00000084636	43	140	34	41	254	728	171	131	45	171	713	165	288	541	7	101	123	32	26	461	471	52	122	522	24	218	107	437	231	761
ENSG00000121753	71	243	100	107	119	4881	334	88	114	838	5013	373	1395	828	6	278	325	28	128	2887	1099	94	228	4013	41	368	147	2736	174	1630
ENSG00000266580	0	0	0	0	0	0	0	0	0	0	0	0	0	0	0	0	0	0	0	0	0	0	0	0	0	0	0	0	0	0
ENSG00000254545	0	0	0	0	0	1	0	0	0	0	1	1	2	0	0	0	0	0	0	0	0	0	0	0	0	0	0	2	0	1
ENSG00000134668	37	15	58	23	39	111	66	70	38	95	95	57	99	54	6	62	44	21	19	140	91	63	18	84	18	57	54	144	44	85
ENSG00000203620	15	2	32	5	1	0	0	1	0	1	1	0	0	1	0	0	0	1	1	0	0	39	0	0	53	0	6	0	0	1
ENSG00000269967	0	0	0	0	0	2	0	0	0	1	2	0	1	1	0	0	0	0	0	0	1	0	0	5	0	0	0	0	0	0
ENSG00000184007	907	1347	778	623	1128	11358	5652	388	7296	5226	7369	5943	8274	4690	884	5855	951	852	266	8318	6887	791	2952	6420	415	5630	517	8842	902	7124
ENSG00000228634	0	0	0	0	1	1	0	0	0	0	0	1	0	2	0	0	0	1	0	0	1	0	0	0	0	0	0	0	0	0
ENSG00000121774	1013	1149	1147	1074	1576	8929	8823	676	8417	6149	5468	10575	10495	4986	774	9512	1545	1543	278	8248	6418	681	2457	4673	801	9163	800	8490	960	6319
ENSG00000203325	0	2	0	0	0	6	0	0	1	0	2	0	0	0	1	0	0	2	0	1	0	0	0	2	0	2	0	4	0	0
ENSG00000121775	350	240	236	219	366	574	581	228	344	456	308	692	782	279	210	420	309	151	41	471	316	246	358	231	127	617	182	526	322	433
ENSG00000266203	0	0	0	0	0	0	0	0	0	0	0	0	0	0	0	0	0	0	0	0	0	0	0	0	0	0	0	0	0	0
ENSG00000276493	0	0	0	0	0	0	0	0	0	0	0	0	0	0	0	0	0	0	0	0	0	0	0	0	0	0	0	0	0	0
ENSG00000025800	145	108	274	161	196	3906	3069	74	3873	2556	2987	3485	2573	1402	106	3103	353	160	92	1666	1984	125	144	3112	100	3575	83	2321	108	2045
ENSG00000250135	0	0	0	0	0	0	0	0	0	0	0	0	0	0	0	0	0	0	0	0	0	0	0	0	0	0	0	0	0	0
ENSG00000084652	141	122	214	183	212	2693	1705	134	1779	1504	1420	1958	2064	1042	54	1695	228	199	57	1557	1381	126	105	1209	117	2088	109	1858	143	1582
ENSG00000160050	120	197	129	104	225	840	246	279	125	522	538	282	461	283	73	216	381	79	71	403	467	96	676	480	71	317	123	408	273	481
ENSG00000224066	0	0	0	0	1	4	0	0	1	0	2	4	3	4	0	1	0	0	0	2	6	4	0	1	0	1	0	4	3	5
ENSG00000160051	53	26	60	88	99	158	182	96	179	155	97	154	187	105	31	172	25	58	24	218	139	84	29	66	12	172	51	173	92	126
ENSG00000222046	0	0	0	0	1	9	2	0	1	1	8	1	4	4	0	0	0	0	0	1	6	0	0	4	0	0	1	9	1	10
ENSG00000160055	120	105	121	124	248	277	271	151	175	239	168	276	344	191	70	195	103	182	37	318	269	193	119	131	65	303	176	287	216	321
ENSG00000084623	3218	5455	1745	2070	3290	9384	7004	2849	7069	6349	5224	7433	7077	3037	4271	7871	5967	2850	526	6663	3880	1846	13142	4357	1362	7098	2600	5592	3059	4549
ENSG00000220785	240	410	185	207	497	335	166	418	94	257	266	130	180	181	107	161	572	137	66	270	216	484	257	206	116	162	196	294	383	237
ENSG00000183615	15	4	10	5	19	72	22	10	15	72	49	22	35	16	3	32	41	7	3	92	26	11	17	66	11	21	27	63	19	24
ENSG00000182866	165	73	351	65	9	7	2335	6	1459	2038	11	2751	681	30	107	1829	0	263	32	585	23	275	7	5	152	2650	54	629	0	8
ENSG00000277617	0	0	0	0	0	0	0	0	0	0	0	0	0	0	0	0	0	0	0	0	0	0	0	0	0	0	0	0	0	0
ENSG00000252450	0	0	0	0	0	0	0	0	0	0	0	0	0	0	0	0	0	0	0	0	0	0	0	0	0	0	0	0	0	0
ENSG00000116478	1052	709	1206	1010	970	4051	5238	504	5880	5490	2496	6250	7652	2698	856	6185	979	1025	344	6456	3024	903	816	2088	387	6246	774	6701	596	2862
ENSG00000175130	3358	2467	4736	4288	5646	12220	18684	2420	9584	12191	6970	20672	28518	12473	2254	11519	3660	4558	703	19918	13565	5733	2161	4782	2174	21126	3085	18580	3863	14518
ENSG00000233775	3	2	0	0	5	7	1	19	0	0	4	0	0	1	0	0	0	1	0	0	1	6	6	1	0	1	2	0	1	0
ENSG00000162526	2	2	0	0	4	35	10	0	2	9	22	3	9	6	0	4	0	3	0	4	13	1	14	30	0	8	0	10	3	11
ENSG00000225828	5	23	16	18	45	118	12	62	12	19	121	16	43	21	0	10	49	1	27	106	45	3	53	176	3	7	69	68	73	55
ENSG00000160058	203	284	320	150	477	4054	2620	295	1562	1829	2277	2797	2774	1527	70	1781	430	265	54	2035	1927	215	300	2496	162	2884	181	2228	250	2347
ENSG00000224333	32	21	1	5	6	8	27	10	4	7	3	23	12	1	32	11	20	13	0	7	7	6	28	8	12	23	4	8	6	5
ENSG00000270850	0	0	0	0	0	0	0	0	0	0	1	0	0	0	0	0	1	0	0	0	0	0	0	0	0	1	0	0	0	0
ENSG00000229259	0	0	0	0	0	0	9	0	3	8	0	9	13	6	0	1	0	0	0	6	3	0	0	0	0	12	0	8	0	1
ENSG00000263529	0	0	0	0	0	0	0	0	0	0	0	0	0	0	0	0	0	0	0	0	0	0	0	0	0	0	0	0	0	0
ENSG00000254553	0	0	0	0	0	0	0	0	1	0	0	0	0	0	0	0	0	0	0	0	0	0	0	0	0	0	0	0	0	0
ENSG00000273274	42	7	24	32	36	201	130	28	192	297	193	130	150	98	22	207	58	27	11	197	143	32	34	206	15	139	35	229	20	92
ENSG00000160062	43	24	20	37	29	420	173	0	293	227	179	196	280	153	17	230	14	32	24	257	292	27	19	176	17	201	46	282	21	193
ENSG00000176261	529	426	471	469	428	744	1011	176	1244	1024	615	1125	1167	481	434	1150	295	932	261	1356	559	732	484	323	473	1019	474	985	425	570
ENSG00000200591	0	0	0	0	0	0	0	0	0	0	0	0	1	0	0	0	0	0	0	0	1	0	0	0	0	0	0	0	0	0
ENSG00000162521	684	418	549	572	895	5765	3982	356	4946	4589	2868	4329	5078	2467	731	4932	523	721	181	5066	3343	406	1141	2685	231	4007	643	4903	477	3107
ENSG00000162520	0	0	0	0	0	52	4	0	3	4	14	6	5	1	1	4	0	4	0	5	2	1	0	13	0	7	1	6	1	2
ENSG00000224409	3	0	3	3	0	1	3	0	0	1	0	3	2	0	0	0	0	4	0	0	0	2	0	0	9	2	3	2	0	1
ENSG00000162522	447	245	625	564	400	5308	3079	189	2040	3624	2432	2973	4779	1339	117	2416	1206	328	198	3358	1486	529	300	2553	342	3152	497	3815	311	1672
ENSG00000134684	917	596	713	409	463	8219	5336	308	10347	9813	3912	6253	5489	1776	653	9944	641	613	127	3515	2444	898	725	4391	242	5355	272	3745	392	2645
ENSG00000116497	511	295	434	306	396	3508	2565	266	3349	3077	1896	2611	2537	1476	295	3262	304	408	138	2322	1963	496	459	1824	170	2500	308	2648	256	1811
ENSG00000160097	97	158	134	238	219	885	84	197	91	71	354	79	375	129	45	81	344	76	31	262	120	153	181	349	26	84	177	285	203	123
ENSG00000121905	46	38	55	80	39	29	29	55	11	22	17	21	49	16	28	12	57	16	25	61	15	93	22	15	15	26	186	55	51	11
ENSG00000121900	1639	1686	538	3529	2524	595	320	1380	80	562	613	261	1579	752	308	252	1780	294	461	1109	530	1669	1407	456	442	309	1952	973	1817	721
ENSG00000116514	239	107	148	66	207	859	871	138	645	762	665	905	804	423	115	708	16	108	23	636	524	139	183	604	62	922	72	659	208	568
ENSG00000278966	0	0	0	0	0	0	0	0	0	0	0	0	0	0	0	0	0	0	0	0	0	0	0	1	0	0	0	0	0	0
ENSG00000217644	33	6	60	56	8	3	6	24	3	5	3	14	10	0	14	4	20	86	14	1	1	55	19	6	39	4	23	5	4	2
ENSG00000239670	30	11	32	45	15	2	3	17	1	5	5	4	4	1	3	1	6	16	8	4	3	21	14	1	22	5	15	8	9	3
ENSG00000236065	0	0	0	0	0	2	2	0	0	0	3	0	0	0	0	0	0	0	0	1	2	0	0	1	0	1	0	0	0	1
ENSG00000004455	431	847	496	479	604	4457	3119	227	3584	3050	2851	3097	3175	1545	408	3155	1117	820	113	2435	1845	673	1549	2348	279	3204	348	2568	496	2029
ENSG00000276645	0	0	0	0	0	0	0	0	0	0	0	0	0	0	0	0	0	0	0	0	0	0	0	1	0	0	0	0	0	0
ENSG00000142920	20	116	32	60	68	408	47	81	24	28	180	54	174	102	18	21	128	10	13	171	106	29	74	119	15	72	61	154	70	122
ENSG00000278997	0	2	0	0	2	25	3	0	9	7	21	4	11	3	1	4	0	0	0	15	5	4	1	21	0	0	2	17	0	10
ENSG00000116525	47	25	111	52	105	300	231	13	217	263	262	320	347	238	17	247	24	36	9	263	271	40	44	194	40	301	31	318	68	349
ENSG00000279179	2	0	0	3	13	17	18	1	15	9	11	22	24	4	5	7	0	10	0	11	16	0	0	6	7	12	6	7	0	20
ENSG00000160094	189	226	224	182	499	2015	647	244	292	445	1254	663	1215	936	69	381	119	108	49	775	1226	175	203	1006	133	731	72	795	300	1457
ENSG00000270115	1	0	0	0	0	9	1	0	3	1	1	1	13	8	0	1	0	0	0	0	3	0	0	2	0	6	0	7	0	5
ENSG00000184389	0	0	0	0	0	0	0	0	0	0	1	1	1	0	0	0	0	0	0	2	2	0	0	0	0	0	0	0	0	2
ENSG00000225313	1	0	0	0	1	23	2	0	0	0	9	4	10	14	0	0	0	0	0	4	25	0	0	12	0	4	0	9	12	28
ENSG00000134686	198	798	174	377	1833	5780	876	1200	327	387	3560	1039	3520	2822	56	420	875	115	44	2508	3443	201	781	2777	92	1016	303	2640	1233	3934
ENSG00000266239	0	0	0	0	1	9	0	0	0	0	4	0	3	0	0	0	0	0	0	1	4	0	0	6	0	0	0	1	0	4
ENSG00000222112	0	0	0	0	0	6	1	0	1	0	7	0	3	1	0	0	0	0	0	1	4	0	0	2	0	1	0	2	0	7
ENSG00000233246	1	4	0	0	1	1	0	0	0	0	2	2	1	0	0	1	0	0	0	1	6	0	0	2	0	0	3	5	0	4
ENSG00000221225	0	0	0	0	0	0	0	0	0	0	0	0	0	0	0	0	0	0	0	0	0	0	0	0	0	0	0	0	0	0
ENSG00000234512	0	0	0	0	0	0	0	0	0	0	0	0	0	0	0	0	0	0	0	0	0	0	0	0	0	0	0	0	0	0
ENSG00000121903	14	10	31	8	41	252	150	33	145	160	148	162	219	142	13	170	22	17	0	128	178	17	11	117	34	152	14	190	7	194
ENSG00000235907	1	0	0	2	0	3	10	1	10	5	3	15	4	1	9	5	0	6	0	4	2	6	1	3	9	8	1	3	3	1
ENSG00000121904	68	14	172	52	35	94	831	23	561	642	50	871	351	88	36	712	32	74	43	203	67	46	17	56	50	853	23	347	2	93
ENSG00000227000	0	0	0	0	0	0	0	0	1	0	0	0	0	0	0	0	0	0	0	0	0	0	0	0	0	0	0	1	0	0
ENSG00000176256	0	0	0	0	0	0	1	0	0	0	0	0	0	0	0	0	0	0	0	0	0	0	0	0	0	0	0	0	0	0
ENSG00000231163	0	0	0	0	0	0	0	0	0	0	0	0	0	0	0	0	0	0	0	1	0	0	0	0	0	0	0	0	0	0
ENSG00000201148	0	0	0	0	0	0	0	0	0	0	0	0	0	0	0	0	0	0	0	0	0	0	0	0	0	0	0	0	0	0
ENSG00000142698	13	10	82	7	2	2	296	0	125	75	0	314	52	0	13	158	0	40	1	22	3	28	0	0	20	296	9	38	5	2
ENSG00000221053	0	0	0	0	0	0	0	0	0	2	0	1	0	0	0	1	0	0	0	0	0	0	0	0	0	0	0	0	0	0
ENSG00000270241	0	0	1	0	0	0	0	0	0	0	0	0	0	0	0	0	0	0	0	0	0	0	0	0	0	0	0	0	0	0
ENSG00000207941	0	0	0	0	0	0	0	0	0	0	0	0	0	0	0	0	0	0	0	0	0	0	0	0	0	0	0	0	0	0
ENSG00000163866	566	450	499	568	657	1432	1607	448	1210	1420	993	1865	1799	871	226	1283	450	646	70	1358	1155	762	345	746	181	1664	397	1201	739	1323
ENSG00000189280	7	15	4	13	20	19	54	11	21	32	13	63	51	11	10	34	0	30	11	25	14	20	26	7	12	62	16	36	10	30
ENSG00000189433	3	0	19	7	2	5	36	0	5	10	3	43	20	0	1	4	0	4	3	9	6	12	0	1	8	51	14	4	0	2
ENSG00000255811	0	0	0	0	0	1	0	0	0	0	0	0	0	0	0	0	0	0	0	0	0	0	0	0	0	0	0	0	0	0
ENSG00000216162	0	0	0	0	0	0	0	0	0	0	0	0	0	0	0	0	0	0	0	0	0	0	0	0	0	0	0	0	0	0
ENSG00000188910	5	2	16	2	7	20	48	22	11	18	21	69	25	12	1	4	19	16	3	12	36	13	3	20	0	75	9	8	5	38
ENSG00000187513	19	388	64	54	663	1156	87	807	14	44	778	128	143	854	7	19	454	21	7	215	1531	55	495	365	5	154	31	91	1071	2188
ENSG00000230163	9	0	13	6	6	22	14	12	9	15	15	25	14	11	4	18	0	2	0	17	18	6	0	12	6	16	0	14	3	25
ENSG00000116544	98	85	114	75	92	45	330	41	107	414	29	491	374	61	15	133	104	45	29	214	51	93	12	55	104	445	100	255	72	83
ENSG00000241014	17	20	27	48	34	292	22	47	23	41	185	25	85	43	7	23	156	14	6	111	73	2	29	208	12	22	24	139	46	58
ENSG00000271741	0	0	0	0	0	0	0	0	0	1	0	0	0	0	0	0	0	0	0	0	0	0	0	0	0	0	0	0	0	0
ENSG00000243749	0	0	0	0	1	0	0	0	0	0	1	0	0	0	0	0	0	0	0	0	0	0	0	0	6	0	0	0	0	0
ENSG00000163867	53	20	15	34	69	519	296	24	372	304	316	312	217	213	33	326	97	78	5	295	276	38	53	280	30	314	22	252	26	241
ENSG00000233940	0	0	0	2	0	0	0	1	0	0	0	0	0	0	0	0	0	0	0	0	0	0	1	0	0	0	0	0	0	0
ENSG00000197056	45	56	31	51	90	656	852	0	1116	708	330	894	718	496	39	897	139	88	49	738	525	27	85	286	12	886	48	942	15	457
ENSG00000228348	0	0	0	0	1	71	27	0	33	37	28	22	49	24	3	35	0	1	0	20	29	1	0	26	0	41	0	29	0	40
ENSG00000116560	1399	645	1487	1574	1769	15813	11433	783	17033	16201	9634	13029	19968	9549	1464	23489	1131	1558	929	19937	11435	1076	959	7173	738	11749	1542	22500	1264	12239
ENSG00000201868	0	0	0	0	0	0	0	0	0	0	0	0	0	0	0	0	0	0	0	0	0	0	0	0	0	1	0	0	0	0
ENSG00000146463	141	165	297	213	231	3812	3158	101	3385	2153	2227	3392	3726	2180	91	3193	157	235	153	2796	2545	117	159	1946	91	3270	138	3203	148	2564
ENSG00000240374	0	0	0	0	0	0	0	0	0	0	0	0	0	0	0	0	0	1	0	0	0	0	0	0	0	0	0	0	0	0
ENSG00000201542	0	0	1	1	0	0	0	0	1	0	0	1	0	0	0	0	0	0	0	0	0	0	0	0	0	0	0	0	0	0
ENSG00000229994	387	812	244	442	696	143	134	649	223	226	133	128	207	89	456	118	1262	520	102	186	81	376	1491	73	360	202	446	138	753	65
ENSG00000227409	0	0	0	0	0	0	0	0	0	0	0	0	0	0	0	0	0	0	0	0	0	0	0	0	0	0	0	1	0	0
ENSG00000278702	0	0	0	0	0	0	0	0	0	0	0	0	0	0	0	0	0	0	0	0	0	0	0	0	0	0	0	0	0	0
ENSG00000142687	323	316	466	204	442	5983	3071	257	4209	4049	3723	3357	3337	2152	125	4394	595	384	101	2237	2720	353	262	3033	277	3265	219	3002	321	3190
ENSG00000236274	0	0	0	0	0	0	0	0	0	0	0	0	0	0	0	2	0	3	0	0	0	0	0	0	0	1	0	0	0	0
ENSG00000020129	147	108	235	101	118	1515	963	113	387	1129	911	1272	986	418	49	465	168	112	81	733	589	125	83	893	83	1068	92	792	89	738
ENSG00000239636	9	21	7	7	13	23	2	1	5	17	11	6	4	5	3	4	0	6	8	14	5	14	4	20	0	7	7	14	16	7
ENSG00000116819	2	9	6	2	12	126	10	15	13	12	61	12	14	10	0	6	0	2	4	26	10	13	5	54	4	9	14	16	0	18
ENSG00000126067	1090	1447	1339	929	1444	6084	7772	959	6328	6750	4124	9150	6435	3169	1366	6459	1958	1897	428	4551	3982	1218	2588	3057	742	7849	822	4392	1033	4383
ENSG00000142686	114	102	99	147	143	389	294	73	250	268	164	284	346	105	49	240	128	68	26	334	149	206	86	113	39	373	137	274	132	195
ENSG00000092853	46	24	67	59	39	174	874	30	792	500	85	871	920	270	29	758	75	57	13	463	297	38	3	60	23	938	49	590	8	215
ENSG00000232335	0	0	0	0	0	0	2	0	0	0	0	2	1	0	0	0	0	0	0	0	0	0	0	0	0	1	0	0	0	0
ENSG00000134698	103	84	103	175	270	4573	806	107	936	968	2376	829	1923	1375	52	936	230	158	60	1476	1840	62	226	1945	61	914	154	2143	141	1863
ENSG00000092847	71	69	104	77	103	1763	1891	39	2031	1782	1132	1922	1883	973	55	1937	87	81	42	885	1199	76	21	906	55	2151	73	1735	59	1305
ENSG00000271164	0	0	0	0	0	0	2	0	10	2	2	3	8	1	1	1	1	2	0	2	4	0	0	0	0	5	0	1	0	4
ENSG00000266671	0	0	0	0	0	0	0	0	0	0	0	0	0	0	0	0	0	0	0	0	1	0	0	0	0	0	0	0	0	0
ENSG00000280133	0	0	0	0	0	0	0	0	0	0	0	0	0	0	0	0	0	0	0	0	0	0	0	0	0	0	0	0	0	0
ENSG00000271914	10	3	13	60	28	9	9	27	21	6	9	9	12	5	11	7	0	20	6	16	8	21	31	15	10	9	36	16	7	7
ENSG00000126070	113	69	84	141	136	1597	569	95	720	728	916	583	768	510	84	663	102	167	48	651	654	118	108	949	74	572	88	837	70	687
ENSG00000271554	0	0	0	2	0	2	2	0	2	2	0	3	1	1	0	1	0	1	0	2	5	3	0	1	0	2	0	0	0	1
ENSG00000232862	0	2	0	0	0	3	3	0	0	0	1	1	2	1	1	0	0	1	0	3	0	5	3	1	0	3	0	4	3	1
ENSG00000092850	14	22	16	24	35	54	24	39	11	12	33	42	41	21	9	19	0	14	8	69	38	21	30	29	7	33	48	41	13	24
ENSG00000116863	147	259	235	204	282	1750	1144	301	804	1129	991	1387	1225	611	57	882	285	226	38	1178	860	333	219	833	103	1407	107	964	333	945
ENSG00000171812	13	7	9	2	1	903	76	10	58	127	33	104	69	5	0	72	47	14	0	76	7	9	0	29	6	113	22	69	5	2
ENSG00000054116	476	761	401	443	640	3413	2277	356	2172	2529	2348	2537	2683	1445	262	2066	923	679	131	2683	1754	522	1148	1694	346	2604	437	2544	570	1881
ENSG00000116871	141	393	355	293	411	6678	1585	328	668	1591	5747	1962	4083	2206	50	857	885	162	224	2862	3361	206	376	5305	148	1968	150	3059	436	4041
ENSG00000264592	0	0	0	0	0	0	0	0	0	0	0	0	0	0	0	0	0	0	0	0	0	0	0	0	0	0	0	0	0	0
ENSG00000054118	434	368	922	544	498	4686	4121	156	4409	1486	3601	5093	4561	2306	178	3521	601	411	145	3132	2438	218	389	2520	203	4983	412	3525	366	2716
ENSG00000231849	1	0	0	0	0	1	2	0	4	0	1	2	1	0	0	1	0	0	1	0	1	0	1	0	0	2	1	1	0	0
ENSG00000278491	0	0	0	0	0	0	0	0	0	0	0	0	0	0	0	0	0	0	0	0	0	0	0	0	0	0	0	0	0	0
ENSG00000214193	84	89	30	42	126	493	208	135	211	283	453	197	145	218	24	235	47	38	45	354	233	134	167	591	47	172	92	268	94	236
ENSG00000142694	66	281	71	250	203	187	31	374	3	111	202	88	233	86	4	6	629	25	200	593	177	78	427	160	89	65	503	421	263	183
ENSG00000116883	38	46	14	32	90	288	66	68	56	98	195	73	68	89	17	58	151	24	13	138	92	63	143	290	11	78	55	157	43	104
ENSG00000196182	319	181	275	142	387	3666	926	204	368	884	2372	1014	1069	1003	56	605	195	102	35	922	1358	277	161	2016	138	951	92	859	373	1661
ENSG00000181817	2973	2462	2647	2795	1716	717	805	2138	307	750	550	877	758	273	1235	701	2555	2027	612	891	370	7411	2273	626	3135	759	2108	529	2432	501
ENSG00000222821	0	0	0	0	0	0	0	0	0	0	0	0	0	0	0	0	0	0	0	0	0	0	0	0	0	0	0	0	0	0
ENSG00000116885	32	103	82	76	148	317	165	91	69	50	219	179	252	238	45	61	118	66	39	280	316	28	318	184	34	182	83	244	189	329
ENSG00000201448	0	0	0	2	1	0	0	0	0	0	0	0	0	1	0	0	0	0	2	0	1	0	0	1	0	0	0	0	0	0
ENSG00000116898	2764	1910	1549	2332	1965	2683	2912	1723	2537	2487	1908	3413	3699	2042	4006	2227	2936	1824	753	3109	2465	2433	3642	1375	1601	3344	1968	2727	2079	2612
ENSG00000119535	0	69	0	16	51	1161	2	75	1	2	632	0	123	130	0	2	136	0	12	163	236	0	103	582	0	3	21	190	73	343
ENSG00000230214	0	0	0	0	0	0	0	0	0	0	0	0	0	0	0	0	0	0	0	0	0	0	0	0	0	0	0	0	0	0
ENSG00000234481	0	0	0	0	0	3	0	0	0	0	0	0	0	0	0	0	0	0	0	0	0	0	0	0	0	1	0	0	0	0
ENSG00000163873	3	3	8	34	7	14	50	0	92	53	6	43	738	78	1	115	0	2	10	340	30	2	0	6	1	70	35	509	0	33
ENSG00000264698	0	0	0	0	0	0	0	0	0	0	0	0	0	0	0	0	0	0	0	0	0	0	0	0	0	0	0	0	0	0
ENSG00000207328	0	0	0	0	0	0	0	0	0	0	0	0	0	0	0	0	0	0	0	0	0	0	0	0	0	0	0	0	0	0
ENSG00000223944	0	0	0	0	0	0	0	0	0	0	0	0	0	0	0	0	0	0	0	0	0	0	0	0	0	0	0	0	0	0
ENSG00000252368	0	0	0	0	0	0	0	0	0	0	0	0	0	0	0	0	0	0	0	0	0	0	0	0	0	0	0	0	0	0
ENSG00000230451	0	0	1	0	1	0	0	0	0	0	1	0	0	0	0	0	1	0	1	0	0	0	0	0	0	1	0	0	1	0
ENSG00000233621	7	17	1	3	8	71	12	27	6	3	16	25	8	5	0	8	38	7	0	9	11	18	7	17	7	19	3	6	18	13
ENSG00000163874	115	97	92	86	149	258	188	132	58	350	253	198	169	93	28	147	99	60	40	160	169	174	72	249	17	201	56	204	101	141
ENSG00000278228	0	0	0	0	0	0	0	0	0	0	0	0	0	0	0	0	0	0	0	0	0	0	0	0	0	0	0	0	0	0
ENSG00000163875	386	458	198	314	500	2429	1641	229	1537	1300	1610	1776	2003	1219	284	1452	840	413	44	2083	1326	212	1045	1122	152	1692	267	1911	288	1293
ENSG00000263675	0	0	0	0	0	3	1	0	3	1	0	1	0	0	0	2	0	2	0	2	2	0	0	3	0	0	0	0	0	1
ENSG00000163877	56	74	153	84	139	708	507	48	607	406	401	535	628	370	38	656	115	121	31	613	442	79	50	405	86	537	32	575	62	455
ENSG00000232273	1543	106	3134	1557	220	22	113	239	120	69	12	139	138	10	635	48	280	2642	113	39	8	2006	171	9	1984	112	945	92	196	5
ENSG00000237749	782	777	706	1227	994	27	77	480	114	87	88	220	308	79	354	64	1498	790	877	51	26	1001	332	19	671	111	705	44	261	16
ENSG00000163879	100	217	100	163	262	1869	604	154	432	524	988	675	922	557	103	498	344	144	78	956	670	95	459	751	65	661	131	860	206	679
ENSG00000134697	733	509	267	220	290	3616	2656	174	3197	2169	2339	3102	2963	1060	737	3523	439	312	56	2338	1178	298	882	2385	149	3062	218	2371	194	1203
ENSG00000169218	0	4	0	0	22	573	4	0	2	7	69	2	25	78	0	5	96	0	0	25	34	1	2	27	0	5	2	38	8	61
ENSG00000116922	117	90	106	88	174	1556	1163	46	1264	1394	842	1263	1172	544	49	1262	0	122	14	1042	647	190	96	703	54	1179	86	1079	105	583
ENSG00000134690	422	129	275	177	444	1067	2310	188	2396	1838	529	2654	2627	1201	195	2306	136	236	77	1728	973	264	157	444	113	2593	233	1916	253	1062
ENSG00000183317	1	4	3	3	4	12	26	0	9	19	8	21	29	3	2	12	0	6	0	19	4	2	3	7	0	26	6	34	0	9
ENSG00000200421	0	0	0	0	0	0	0	0	0	0	0	0	0	0	0	0	0	0	0	0	0	0	0	0	0	0	0	0	0	0
ENSG00000214141	1	0	0	2	1	4	2	0	6	5	6	11	3	2	0	3	0	0	0	1	0	0	0	1	1	15	2	1	0	1
ENSG00000227416	5	0	15	21	2	7	12	0	22	13	8	7	11	3	1	8	0	5	0	11	4	4	0	3	2	5	4	6	2	6
ENSG00000185090	126	23	58	49	24	43	511	11	189	439	54	514	407	56	33	277	0	58	5	253	76	71	1	27	28	569	20	307	4	52
ENSG00000233728	0	0	0	0	0	0	0	0	0	0	0	0	0	0	0	0	0	0	0	0	0	0	0	0	0	0	0	0	0	0
ENSG00000196449	313	247	420	238	282	891	1017	225	977	1092	569	1283	851	341	303	979	311	562	29	661	475	538	458	518	236	1202	260	710	259	453
ENSG00000197982	499	1090	510	644	883	1255	697	997	503	1144	1074	1092	1422	571	350	479	1668	626	296	1550	957	579	1568	753	623	1053	645	1124	1297	1243
ENSG00000188786	32	25	59	58	64	642	564	15	462	584	476	571	678	300	28	623	0	37	27	448	429	57	36	404	21	601	22	548	23	383
ENSG00000235673	13	0	92	25	5	0	3	1	0	1	0	3	4	0	4	0	1	53	5	0	0	38	0	0	50	7	14	0	0	1
ENSG00000204084	96	80	74	88	110	861	590	56	992	807	469	615	733	361	56	928	26	117	4	494	370	82	62	369	51	602	40	556	63	472
ENSG00000230955	0	0	0	0	0	0	0	0	0	0	0	0	0	0	0	0	0	0	0	0	0	0	0	0	0	0	0	0	0	0
ENSG00000252448	1	0	0	0	0	0	0	0	0	0	0	0	0	0	0	0	0	0	0	0	0	0	0	0	0	0	0	0	0	0
ENSG00000222282	0	0	0	0	0	0	0	0	0	0	0	0	0	0	0	0	0	0	0	0	0	0	0	0	0	0	1	0	0	0
ENSG00000277168	0	0	0	0	0	0	0	0	0	1	0	0	0	0	0	0	0	0	4	0	0	0	0	0	0	1	0	0	0	0
ENSG00000183431	343	288	602	271	479	2648	3977	196	3871	2179	1619	4673	3370	1534	335	4121	383	543	91	2773	1741	233	548	1270	214	4619	188	2418	404	1820
ENSG00000212541	0	0	0	4	0	3	1	0	2	3	6	0	3	3	0	0	0	0	0	5	4	0	0	0	0	0	0	2	0	1
ENSG00000183386	1105	1114	348	446	563	1784	918	676	497	923	1158	1179	988	573	474	690	2428	240	114	1208	870	613	1485	1321	180	895	1048	1058	713	966
ENSG00000183520	277	674	286	298	638	1899	1873	248	1789	1593	1394	2010	1494	1003	296	1645	398	576	77	1428	1215	300	1430	1268	239	1985	171	1227	492	1109
ENSG00000185668	21	7	2	6	36	6	79	13	86	182	6	72	28	38	13	78	0	12	2	41	11	23	1	8	9	88	11	65	2	17
ENSG00000224592	12	0	5	1	1	0	2	7	8	16	0	3	2	2	9	11	0	2	0	2	3	17	0	1	0	2	3	4	0	5
ENSG00000223589	0	0	0	0	0	0	0	0	0	0	0	0	0	0	1	0	0	0	0	0	0	0	0	0	0	0	0	0	0	0
ENSG00000265596	0	0	0	0	0	0	0	0	0	0	0	0	0	0	0	0	0	0	0	0	0	0	0	0	0	0	0	0	0	0
ENSG00000237290	5	0	0	0	1	0	2	0	4	9	1	2	0	0	0	3	0	0	0	3	0	4	0	1	0	2	0	2	0	0
ENSG00000275350	0	0	0	0	0	0	0	0	0	0	0	1	0	0	0	0	0	0	0	0	0	0	1	0	0	0	0	0	0	0
ENSG00000200796	0	0	0	0	0	0	0	0	0	0	0	0	0	0	0	0	0	0	0	0	0	0	0	0	0	0	0	0	0	0
ENSG00000238063	0	0	0	0	0	0	1	0	0	0	0	0	0	0	1	0	0	0	0	0	0	0	0	0	0	0	0	0	0	0
ENSG00000215895	9	11	11	9	11	101	139	1	223	63	157	298	198	76	3	98	1	2	1	105	57	3	2	48	15	258	17	108	3	56
ENSG00000116954	148	74	74	63	127	791	1389	48	661	927	498	1299	696	432	31	666	100	224	40	750	647	59	178	643	49	1228	56	664	100	559
ENSG00000273637	0	0	0	0	0	0	0	0	0	0	0	0	0	0	0	0	0	0	0	0	0	0	0	0	0	0	0	0	0	0
ENSG00000228436	12	45	15	26	34	12	5	51	3	5	8	4	10	9	2	1	66	19	35	3	13	15	54	8	0	7	25	5	47	8
ENSG00000214114	186	194	181	149	225	875	864	133	1607	1015	630	1010	1113	745	211	1335	339	342	50	1127	835	308	240	473	103	928	154	976	197	949
ENSG00000274944	0	0	0	0	0	0	1	0	0	0	0	0	0	0	0	0	0	0	0	1	0	0	0	0	0	1	0	0	0	0
ENSG00000131233	0	0	0	0	0	0	0	0	0	0	0	0	0	0	0	0	0	0	0	1	0	0	0	0	0	0	0	1	2	0
ENSG00000158315	5	11	3	8	6	9	18	0	22	28	2	25	18	8	2	20	0	5	5	21	6	1	24	5	6	22	2	19	12	5
ENSG00000199963	0	0	0	0	0	0	0	0	0	0	0	0	0	0	0	0	0	0	0	0	0	0	0	0	0	0	0	0	0	0
ENSG00000207466	0	0	0	0	0	0	0	0	0	0	0	0	0	0	0	0	0	0	0	0	0	0	0	0	0	0	0	0	0	0
ENSG00000235549	0	0	0	0	0	0	1	0	0	0	0	1	1	0	0	0	0	0	0	0	0	0	3	0	0	0	1	0	0	0
ENSG00000174574	2985	787	1348	661	1189	8112	14503	543	19650	17225	5440	14707	8172	3872	2024	17141	663	1430	185	6461	5806	1866	1264	4821	482	14408	514	7449	820	6073
ENSG00000168653	2636	3655	2447	1736	2649	7999	8160	1403	9654	7942	5096	9394	7392	3967	4237	9009	6469	4250	1494	6361	4591	2373	10187	3544	1783	8890	1292	5328	2240	5013
ENSG00000127603	835	647	1334	592	1934	9413	4653	712	5834	4744	5768	4897	3934	4542	574	3818	2191	836	906	1879	4927	577	650	4126	991	5805	639	3630	995	5895
ENSG00000206654	0	0	0	0	0	0	0	0	0	0	0	0	0	0	0	0	0	0	0	0	0	0	0	0	0	0	0	0	0	0
ENSG00000222378	0	0	0	0	0	0	0	0	0	0	0	0	0	0	0	0	0	0	0	0	0	0	0	0	0	0	0	0	0	0
ENSG00000270040	0	3	0	3	8	1	0	0	0	0	0	0	0	2	0	1	0	1	0	1	0	0	6	2	0	0	1	0	0	0
ENSG00000226438	0	0	0	0	1	0	0	0	0	0	0	0	0	0	0	0	0	0	0	0	0	0	0	0	0	0	0	0	0	0
ENSG00000217897	2	4	1	3	3	5	10	0	29	7	7	30	29	9	0	7	3	4	2	3	1	5	0	0	2	16	1	2	1	2
ENSG00000183682	0	0	0	0	1	14	4	1	0	5	9	1	7	1	0	0	0	0	0	10	2	0	0	9	0	4	0	5	0	3
ENSG00000237624	2	0	0	0	0	4	7	0	2	8	1	5	4	2	0	2	0	3	0	7	2	0	0	1	2	8	0	1	0	1
ENSG00000182109	18	29	9	31	40	101	34	42	18	30	44	32	43	35	7	17	0	9	6	73	40	8	20	43	7	17	19	48	28	61
ENSG00000243970	6	9	5	12	16	20	11	17	19	16	14	9	22	9	3	5	1	2	0	21	9	7	5	13	0	8	6	19	5	13
ENSG00000090621	2888	518	1622	731	1326	4415	4651	657	4899	3533	2174	5560	4510	1954	1354	4452	1082	1138	195	3707	2377	1581	603	2190	670	5013	594	3843	693	2555
ENSG00000228060	0	0	0	0	0	6	3	0	12	6	0	1	2	4	0	9	0	0	0	3	1	0	0	0	0	0	0	9	0	1
ENSG00000201457	1	0	6	5	2	11	7	0	5	7	4	3	4	0	0	5	0	1	0	2	6	6	7	1	0	6	0	12	0	12
ENSG00000163909	12	28	20	8	28	415	57	11	168	215	139	76	414	182	3	128	44	2	1	415	330	8	3	71	0	62	38	636	10	199
ENSG00000225903	0	0	0	0	1	0	1	0	0	0	0	0	2	1	0	0	0	1	0	1	2	0	0	0	0	0	3	3	0	0
ENSG00000116981	0	0	0	0	0	4	0	0	0	0	0	0	0	0	0	0	0	0	0	0	0	0	0	0	0	0	0	0	0	0
ENSG00000116983	1	0	0	0	0	189	20	0	10	6	7	18	15	2	1	7	1	3	0	10	5	2	1	13	0	24	0	22	0	8
ENSG00000084072	211	294	335	308	424	2191	1013	264	1152	1326	1117	1165	1631	766	211	1358	529	427	106	1790	977	316	482	1051	146	1114	238	1621	306	1074
ENSG00000225333	4	7	1	4	6	25	19	0	44	37	17	35	29	15	3	21	0	1	5	20	17	7	0	8	12	41	3	25	0	11
ENSG00000252413	0	0	0	0	0	0	0	0	0	0	0	0	0	0	0	0	0	0	0	0	0	0	0	0	0	0	0	0	0	0
ENSG00000116985	6	1	6	2	4	45	6	0	22	24	25	4	25	10	1	14	0	0	5	23	13	0	1	18	0	6	2	21	0	12
ENSG00000198754	2	0	0	0	0	4	8	0	3	11	0	9	2	2	0	10	0	6	0	11	1	1	0	1	0	14	0	13	5	3
ENSG00000261798	0	0	12	2	1	0	1	0	1	0	1	1	1	0	2	0	0	0	3	0	0	4	15	0	0	0	25	0	3	0
ENSG00000229213	0	0	0	0	0	0	0	0	0	0	0	0	0	0	0	0	0	0	0	0	0	0	0	0	0	0	0	0	0	0
ENSG00000043514	171	259	147	164	307	1138	815	99	1130	729	729	869	1119	558	166	899	97	233	82	1164	791	218	428	735	127	831	155	973	240	662
ENSG00000202222	0	0	0	0	0	0	0	0	0	0	0	0	0	0	0	0	0	0	0	0	0	0	0	0	0	0	0	0	0	0
ENSG00000116990	115	48	58	86	98	524	369	46	733	678	340	447	1224	369	39	615	0	34	31	870	466	111	56	298	24	462	98	997	74	403
ENSG00000236546	0	0	8	1	1	0	2	6	2	1	0	1	2	1	0	0	0	2	0	1	0	0	0	0	0	1	0	2	0	1
ENSG00000207356	0	0	0	0	0	0	0	0	0	0	0	0	0	0	0	0	0	0	0	0	0	0	0	0	0	0	0	0	0	0
ENSG00000168389	46	20	81	16	9	106	301	4	216	399	76	408	164	20	30	280	40	57	8	99	19	55	18	69	16	368	14	111	4	13
ENSG00000228477	1443	1122	2256	2595	1325	122	318	2572	245	288	96	275	328	82	872	248	2826	3102	876	340	119	2357	1968	85	1869	272	1689	299	1672	137
ENSG00000131236	730	394	726	318	719	4608	5929	327	5509	4139	2901	6966	5586	2472	650	5935	633	651	133	3384	3230	360	747	2222	348	6476	236	3785	448	3638
ENSG00000131238	597	310	860	452	735	3742	8003	209	7892	7350	1949	8605	8111	2750	409	8279	233	922	174	7177	3113	469	217	1445	646	8470	389	7020	399	2843
ENSG00000226745	7	17	15	9	12	7	16	1	10	30	27	45	32	20	1	5	3	1	6	15	5	22	7	2	15	64	9	8	3	4
ENSG00000117000	86	48	60	94	115	2064	1308	27	1503	879	1574	1306	1379	1164	74	1511	61	120	52	1202	1079	37	75	1766	48	1250	65	1438	40	1185
ENSG00000207508	0	0	0	0	0	0	0	0	0	0	0	0	0	0	0	0	0	0	0	0	0	0	0	0	0	0	0	0	0	0
ENSG00000188800	0	0	0	0	0	0	1	0	0	0	0	0	0	0	0	0	0	0	0	0	0	0	0	0	0	2	0	0	0	0
ENSG00000259943	1441	1439	912	2245	1556	724	250	916	145	208	293	240	273	201	850	156	3215	1271	396	361	270	1094	1231	272	728	239	2021	342	1021	272
ENSG00000084073	111	74	154	111	160	1293	2624	28	2128	1464	670	3028	2008	1058	81	2048	33	271	41	1511	1459	70	68	474	116	2840	41	1347	66	1218
ENSG00000231296	1	0	0	0	1	0	2	0	3	1	0	5	1	1	0	0	0	0	0	0	0	0	0	2	0	0	0	1	0	0
ENSG00000049089	40	53	138	520	115	634	475	139	128	308	311	654	4661	254	8	178	241	62	353	4585	378	55	27	291	94	906	559	3685	40	411
ENSG00000227311	53	66	39	33	47	3	4	29	18	11	3	16	16	10	36	4	18	40	17	3	0	32	39	1	62	12	52	2	10	2
ENSG00000084070	20	75	82	41	133	1526	533	20	412	293	771	647	716	528	24	297	97	61	11	338	710	35	68	695	24	595	32	396	75	813
ENSG00000213172	10	7	15	6	11	1	8	5	4	2	4	13	4	2	15	6	7	26	2	1	0	17	18	0	16	6	14	3	2	1
ENSG00000187801	41	1	20	34	25	107	225	17	332	304	47	238	264	91	26	269	0	49	17	182	104	69	1	38	24	190	38	243	21	91
ENSG00000260920	16	2	18	18	8	93	105	0	252	252	60	127	139	54	2	186	13	10	12	148	83	6	3	41	7	99	6	158	8	71
ENSG00000279667	0	0	0	3	1	7	4	0	5	10	4	3	6	3	0	11	0	0	0	11	4	1	0	1	0	1	0	9	0	3
ENSG00000187815	26	27	6	19	62	226	219	12	270	291	133	221	240	142	16	294	0	51	17	283	167	32	12	74	19	216	29	259	30	164
ENSG00000238287	36	16	25	18	21	23	10	19	9	12	9	13	26	21	21	11	0	9	22	18	14	49	8	14	9	16	24	19	22	12
ENSG00000164002	36	67	26	108	138	100	148	96	136	93	62	173	208	94	21	111	12	52	6	118	135	112	21	41	32	177	78	152	111	114
ENSG00000227278	0	0	0	0	0	1	0	0	0	0	0	0	0	0	0	0	0	0	0	0	0	0	0	0	0	0	0	0	0	0
ENSG00000238186	0	0	0	0	4	3	7	0	7	4	5	7	14	2	1	7	0	2	0	7	7	7	0	2	0	8	2	14	0	5
ENSG00000117010	59	69	39	32	34	270	142	14	202	193	174	167	165	77	39	219	0	58	10	186	82	107	46	108	26	157	52	166	47	80
ENSG00000236505	0	0	0	0	0	0	0	0	0	0	1	1	0	1	0	0	0	0	0	0	0	0	0	0	0	0	0	1	0	0
ENSG00000233910	0	0	0	0	0	0	0	0	0	0	1	0	0	0	0	0	0	0	0	0	0	0	0	0	0	0	0	0	0	0
ENSG00000117016	107	88	133	75	95	1874	790	65	1404	1499	746	746	887	441	52	1467	438	67	35	690	408	201	72	583	41	728	93	857	98	449
ENSG00000237899	0	4	0	3	1	1	1	0	0	1	3	0	2	3	0	2	0	1	1	3	0	2	5	1	0	0	4	0	0	2
ENSG00000272145	239	41	46	190	121	73	41	92	61	70	48	35	49	28	159	66	110	59	32	45	46	276	31	95	25	29	159	73	93	52
ENSG00000066136	757	1421	294	508	1426	3408	1475	778	914	1155	2187	1590	1942	1339	386	1107	1484	340	121	1319	1791	419	2246	1962	162	1412	551	1428	1045	2185
ENSG00000198974	0	0	0	0	0	0	0	0	0	0	0	0	0	0	0	0	0	0	0	0	0	0	0	0	0	0	0	0	0	0
ENSG00000207962	0	0	0	0	0	0	0	0	0	0	0	0	0	0	0	0	0	0	0	0	0	0	0	0	0	0	0	1	0	0
ENSG00000117013	42	14	8	0	25	137	98	27	81	270	106	126	76	43	7	135	37	7	5	84	76	18	2	85	18	111	19	106	28	58
ENSG00000264582	0	0	0	0	0	0	0	0	0	0	0	0	0	0	0	0	0	0	0	0	0	0	0	0	0	0	0	0	0	0
ENSG00000179862	180	2223	254	222	991	2971	146	1252	29	261	6289	196	284	647	22	54	3000	92	31	339	1560	304	3264	6528	191	170	328	318	3166	3538
ENSG00000229528	0	13	0	0	3	2	0	8	0	0	3	0	0	1	0	0	16	2	0	0	0	0	23	8	0	0	0	0	5	4
ENSG00000228940	0	0	0	0	0	2	1	0	0	1	2	0	0	0	1	2	0	0	0	1	1	0	0	0	0	1	0	0	0	1
ENSG00000273910	0	0	0	0	0	0	0	0	0	0	0	0	0	0	0	0	0	0	0	0	0	0	0	0	0	0	0	0	0	0
ENSG00000233118	0	0	0	0	0	0	0	0	0	0	0	0	0	0	0	0	0	0	0	0	0	0	0	0	0	0	0	0	0	0
ENSG00000171793	296	128	503	186	247	1297	3597	154	4162	3068	726	4140	3310	1024	240	3882	107	403	88	2356	1069	274	118	427	147	3753	211	2249	138	1169
ENSG00000171790	4	7	0	6	23	60	12	25	21	31	33	15	25	22	1	13	85	2	0	29	29	7	6	16	0	13	9	32	16	32
ENSG00000010803	212	413	244	241	987	3418	566	594	422	602	2371	605	1237	1311	83	572	434	136	32	820	1692	257	285	1841	78	566	183	985	688	1837
ENSG00000215893	0	0	1	0	0	0	0	0	0	0	1	0	0	1	0	0	0	0	0	0	0	0	0	1	0	0	0	0	0	0
ENSG00000235358	0	0	0	4	6	5	0	0	1	0	1	0	0	1	0	0	16	0	0	1	1	0	3	1	0	0	0	0	1	1
ENSG00000213987	5	2	3	2	10	0	4	1	3	3	0	2	4	1	5	1	2	5	3	0	0	4	3	0	1	3	4	1	3	1
ENSG00000204060	19	73	5	18	39	759	29	26	11	85	1263	32	36	71	3	27	78	9	0	26	121	42	85	1633	0	31	14	35	57	192
ENSG00000229901	0	0	0	0	0	3	0	0	0	0	1	0	0	0	0	0	39	0	0	0	0	0	0	0	0	0	1	0	0	0
ENSG00000252563	0	0	0	0	0	0	0	0	0	0	0	0	0	0	0	0	0	0	0	0	0	0	0	0	0	0	0	0	0	0
ENSG00000127129	1	7	0	4	15	8	0	0	0	0	5	5	0	1	0	0	0	2	0	1	4	0	8	11	0	4	0	2	12	6
ENSG00000127124	17	73	0	2	26	111	48	0	30	22	144	54	15	32	4	27	79	4	2	9	44	12	55	132	0	49	3	16	5	41
ENSG00000230881	0	0	0	0	0	0	0	0	0	0	0	0	0	0	0	0	0	0	0	0	0	0	0	2	0	0	0	0	0	0
ENSG00000230638	0	0	0	0	0	0	3	0	1	2	2	6	0	0	0	0	0	1	0	0	0	0	0	2	0	1	0	0	0	1
ENSG00000264896	0	0	0	0	0	0	0	0	0	0	0	0	0	0	0	0	0	0	0	0	0	0	0	0	0	0	0	0	0	0
ENSG00000227538	0	0	0	1	0	0	10	0	6	8	2	19	12	4	1	2	1	0	0	1	0	0	0	0	0	11	1	2	0	0
ENSG00000228776	0	4	1	0	1	0	0	0	0	0	0	1	0	0	2	0	0	2	1	0	0	0	0	0	2	1	0	0	0	0
ENSG00000044012	0	0	4	0	0	0	0	0	0	0	0	1	0	0	0	0	0	1	0	0	1	0	0	0	0	0	0	0	0	1
ENSG00000197273	0	0	9	0	1	2	0	0	1	0	0	4	1	5	0	0	0	2	0	0	2	0	0	0	0	2	0	2	6	4
ENSG00000198815	96	123	127	189	156	4871	2489	83	2633	2672	2731	2740	3058	1718	59	2562	169	165	123	3017	2154	72	204	3643	52	2605	155	3683	88	2114
ENSG00000227527	8	15	18	7	18	4	2	25	0	2	5	3	8	8	2	3	0	1	10	14	9	8	2	8	10	4	21	26	8	5
ENSG00000177181	156	104	49	0	38	433	589	31	738	588	539	538	104	193	171	736	60	84	8	116	300	70	278	568	21	537	15	163	29	276
ENSG00000235002	17	19	5	8	22	1	2	3	10	4	3	4	3	1	6	0	13	8	8	9	1	8	9	1	19	3	15	1	9	0
ENSG00000066185	9	38	6	30	34	169	35	24	48	64	125	42	73	43	8	44	46	9	8	111	59	2	87	108	9	45	23	97	29	59
ENSG00000127125	331	689	346	384	735	1801	942	286	1244	1727	1376	1007	1197	976	212	1107	721	614	66	1579	1255	649	697	1118	237	991	434	1193	701	1248
ENSG00000186409	12	44	28	15	50	169	51	26	35	30	150	45	66	75	10	44	0	20	4	66	119	26	32	99	34	58	28	62	62	108
ENSG00000230116	22	10	3	27	12	4	4	9	5	9	1	12	7	2	18	11	8	37	8	5	2	10	12	2	15	3	12	5	2	2
ENSG00000236876	52	6	53	7	10	2	21	9	27	61	11	50	40	12	9	76	4	20	1	6	1	86	2	3	54	62	17	6	3	4
ENSG00000200254	0	0	0	0	0	0	0	0	0	0	0	0	0	0	0	0	0	0	0	0	0	0	0	0	0	0	0	0	0	0
ENSG00000236180	0	0	0	0	0	0	0	0	0	0	0	0	0	0	0	0	0	0	0	1	1	0	0	1	0	0	0	2	0	1
ENSG00000171960	354	467	500	386	456	1479	1785	187	1976	1830	891	2019	1998	760	409	1757	577	774	188	2106	790	437	1125	724	259	2226	364	1741	294	893
ENSG00000234917	5	8	8	3	6	6	11	0	9	5	5	3	7	6	3	4	0	10	2	9	7	2	0	5	3	9	4	5	0	14
ENSG00000065978	41073	19347	20700	19761	27852	4581	7296	13293	6648	3907	3324	8269	7802	2825	31768	4242	31797	13561	1368	4768	3434	30853	30020	2239	10445	6961	14253	5136	25678	3228
ENSG00000164007	141	107	133	216	96	451	367	107	313	849	289	467	1719	279	35	377	130	42	47	862	371	132	96	260	46	608	199	1424	132	572
ENSG00000117385	433	327	316	256	356	2783	977	397	1229	1722	1382	1245	1735	564	207	1920	482	205	125	1695	982	288	358	1291	138	1250	314	1568	328	1173
ENSG00000164008	371	599	320	275	469	660	288	316	406	431	533	378	404	276	330	340	782	389	135	413	400	515	1530	466	206	369	269	272	663	517
ENSG00000228452	5	5	0	1	5	37	26	14	32	29	38	38	46	32	7	22	0	6	2	18	48	16	13	30	5	24	0	31	16	31
ENSG00000274386	2	4	0	0	2	37	0	0	1	5	19	1	2	2	2	5	0	1	0	5	5	0	5	17	0	1	1	4	0	8
ENSG00000177868	803	1229	358	837	919	1122	678	372	744	874	717	811	1573	735	753	768	1464	719	377	1379	891	902	2325	546	301	751	697	1074	677	907
ENSG00000164010	54	32	34	28	59	644	171	20	284	269	339	211	374	192	25	282	30	30	11	256	244	31	65	279	13	192	21	279	36	327
ENSG00000228192	6	8	6	0	5	16	28	10	15	8	10	25	24	7	4	16	81	15	6	9	10	16	1	6	0	25	6	18	8	9
ENSG00000164011	605	279	445	398	554	584	627	498	720	753	374	731	629	305	284	812	556	431	50	662	345	940	336	276	236	739	373	528	546	373
ENSG00000233708	3	5	13	11	6	135	20	6	18	28	62	36	56	24	1	14	1	4	4	58	44	1	2	78	3	30	4	53	37	40
ENSG00000237090	8	3	0	0	4	63	35	0	100	93	91	61	39	24	0	59	1	3	0	24	28	6	6	41	1	67	2	22	4	34
ENSG00000225099	50	110	17	29	40	620	346	6	292	290	394	391	307	242	35	305	253	52	8	267	281	34	336	406	27	427	26	248	44	279
ENSG00000117394	581	2400	1519	584	3058	23903	6992	1378	3816	3776	21505	8645	6634	10950	423	5957	2504	1174	289	4286	9146	692	4600	27907	640	7843	804	5524	2218	14741
ENSG00000227533	134	248	57	48	95	189	41	78	55	86	151	47	57	52	88	79	211	60	46	82	56	366	240	109	44	37	77	84	98	54
ENSG00000207256	0	0	0	0	0	1	1	0	1	0	0	0	0	0	0	0	0	0	0	0	0	0	0	0	0	0	0	0	0	1
ENSG00000252803	0	0	0	0	0	0	0	0	0	0	0	0	0	0	0	0	0	0	0	0	0	0	0	1	0	0	0	0	0	0
ENSG00000277513	0	0	0	0	0	0	0	0	0	0	0	0	0	0	0	0	0	0	0	0	0	0	0	0	0	0	0	0	0	0
ENSG00000186973	46	81	10	23	74	136	11	31	20	52	82	17	46	68	12	24	32	10	3	64	80	24	69	99	11	14	43	54	55	106
ENSG00000117395	271	397	411	237	355	1481	3489	215	2627	2118	1009	4125	2241	1030	299	2472	527	649	48	1643	1126	414	335	594	234	3804	163	1217	286	1177
ENSG00000243710	6	5	0	8	2	51	10	16	15	9	20	9	12	13	3	14	25	1	5	6	10	4	20	17	7	12	0	13	0	5
ENSG00000199240	0	0	5	0	1	1	0	0	0	0	0	0	0	1	1	0	0	5	0	0	0	4	3	0	6	0	0	1	0	0
ENSG00000179178	267	268	330	212	224	452	954	366	465	1025	370	1013	639	322	92	665	31	258	43	806	350	782	145	257	219	1041	218	623	282	463
ENSG00000253313	116	111	226	113	156	179	528	109	314	458	134	565	547	172	52	386	2	179	17	422	140	233	169	98	75	635	144	470	159	263
ENSG00000066056	9	50	52	6	230	2657	236	262	24	60	628	295	93	741	4	46	599	29	0	76	1401	1	60	572	9	359	15	95	182	2462
ENSG00000117400	0	0	0	0	1	11	1	0	3	7	5	12	8	8	0	2	0	0	0	7	22	4	4	4	1	6	0	12	13	28
ENSG00000234694	79	25	34	11	23	9	14	29	12	30	7	9	8	5	38	20	34	29	7	17	6	151	3	4	46	10	42	14	31	4
ENSG00000117399	1481	433	1292	1106	1200	1314	4367	468	3581	3815	615	5668	4772	1692	1433	5396	790	1247	290	3249	1237	1188	645	668	700	4689	974	3119	595	1549
ENSG00000066322	491	551	333	532	705	1724	981	618	1071	974	1079	1114	1535	809	318	1180	935	368	83	871	1086	661	819	897	245	1222	441	847	752	1430
ENSG00000277622	0	0	0	0	0	0	0	0	0	0	0	0	0	0	0	0	0	0	0	0	0	0	0	0	0	0	0	0	0	0
ENSG00000159479	375	655	238	287	503	1867	747	387	821	1024	1071	799	755	533	265	930	827	363	59	617	686	530	1279	1224	160	781	194	564	541	841
ENSG00000229431	12	20	0	3	8	30	8	0	13	16	17	13	6	11	3	14	0	5	0	4	10	5	22	16	0	10	9	6	21	15
ENSG00000198198	81	91	156	124	240	1584	717	185	271	455	961	623	1076	736	30	386	59	92	40	484	916	68	84	638	63	735	176	997	193	1116
ENSG00000229372	0	0	0	0	0	0	0	0	0	0	0	0	0	0	0	0	0	0	0	0	0	0	0	0	0	0	0	0	0	0
ENSG00000274975	0	0	0	0	0	0	0	0	0	0	0	0	0	0	0	0	0	0	0	0	0	0	0	0	0	0	0	0	0	0
ENSG00000178922	27	44	18	57	112	143	31	46	32	65	138	64	121	65	3	24	50	16	21	117	144	34	99	118	10	48	91	109	137	189
ENSG00000229348	0	0	0	3	2	2	0	0	0	0	1	3	2	0	1	0	0	2	0	1	2	6	0	1	2	0	1	3	2	1
ENSG00000142949	240	588	692	405	902	10992	5980	257	3142	8371	9054	5787	11407	6619	117	6215	637	294	456	6146	5811	259	366	6847	236	6963	387	9144	521	8335
ENSG00000066135	138	94	284	98	131	1408	2715	69	4271	3148	932	3041	1720	940	103	4844	30	197	49	969	958	148	88	674	79	2984	47	1249	70	1181
ENSG00000236200	11	8	4	32	12	19	34	20	14	15	8	30	26	17	3	22	0	11	7	37	28	47	0	7	14	40	35	37	17	21
ENSG00000126091	92	370	60	135	328	959	115	290	96	209	683	120	472	287	37	198	458	44	18	510	372	188	434	528	13	138	167	431	383	437
ENSG00000229444	0	0	0	0	0	0	0	0	0	0	0	0	0	0	0	0	0	0	0	0	0	0	0	0	0	0	0	0	0	0
ENSG00000252201	0	0	0	0	0	0	0	0	0	0	0	0	0	0	0	0	0	0	0	0	0	0	0	0	0	0	0	0	0	0
ENSG00000233674	1	0	0	0	0	1	1	0	0	0	0	0	0	0	0	0	0	0	0	0	0	0	0	0	0	0	0	0	0	0
ENSG00000224751	2	1	0	4	2	20	29	0	18	23	13	29	29	12	2	21	0	0	0	16	12	7	0	6	0	38	0	23	1	5
ENSG00000117407	228	85	216	78	54	68	70	53	51	258	75	118	47	15	33	115	65	127	25	49	27	357	21	66	114	95	83	42	28	31
ENSG00000237950	1	1	5	0	0	3	6	0	3	5	0	2	1	1	0	1	0	2	0	1	1	3	10	1	3	5	0	3	2	2
ENSG00000117408	129	104	276	134	192	1705	1358	135	723	1132	1100	1361	1399	768	44	884	73	119	56	805	957	133	56	734	74	1366	78	854	158	1409
ENSG00000132768	544	391	666	294	368	1149	2298	281	1108	2234	812	2480	1673	518	178	1578	345	321	23	1241	602	910	216	591	248	2614	233	1121	340	728
ENSG00000117410	710	2142	988	918	1244	4614	3479	1194	1345	3186	3310	3701	2658	1840	477	2114	2043	1470	201	2806	2767	1178	2717	2784	954	4067	658	2131	1502	3256
ENSG00000117411	3714	1378	2245	2934	3382	1697	1464	1790	801	1949	1310	1617	2639	830	658	1430	1673	854	326	3200	1105	3873	998	957	774	1612	2447	2504	2571	1140
ENSG00000159214	353	307	402	159	498	183	364	329	108	439	181	416	259	230	110	203	301	232	104	430	301	368	334	145	244	407	246	333	409	336
ENSG00000196517	104	41	63	51	76	302	283	41	291	520	171	338	452	133	36	514	0	30	9	216	190	142	3	117	24	255	32	290	28	203
ENSG00000230615	87	87	37	98	44	17	3	104	7	11	8	2	11	6	47	12	236	15	57	29	9	166	122	9	15	1	116	21	59	9
ENSG00000227163	2	0	0	2	0	1	7	0	5	1	0	4	3	0	0	2	0	3	0	0	0	6	0	0	0	3	0	0	0	1
ENSG00000271647	0	0	0	0	0	0	0	0	0	0	0	0	0	0	0	0	0	0	0	0	0	0	0	0	0	0	0	0	0	0
ENSG00000239560	0	0	0	0	0	0	0	0	0	0	0	0	0	0	0	0	0	0	0	0	0	0	0	0	0	0	0	0	0	0
ENSG00000171872	1	0	0	0	0	1	0	0	0	0	1	1	0	0	0	0	0	0	0	0	0	0	0	0	0	0	0	0	0	1
ENSG00000233514	196	187	123	184	146	335	890	61	939	789	241	1092	837	386	209	824	81	321	153	805	311	452	244	173	175	1060	175	686	103	296
ENSG00000239275	0	0	0	0	0	0	1	0	0	0	0	1	0	0	0	0	0	0	0	0	0	0	0	0	0	0	0	0	0	0
ENSG00000226804	1	0	8	0	0	1	1	0	3	0	1	0	1	1	0	1	0	0	0	0	2	0	0	0	0	3	0	0	0	0
ENSG00000200171	0	0	0	0	0	0	0	0	0	0	0	0	0	0	0	0	0	0	0	0	0	0	0	0	0	0	0	0	0	0
ENSG00000238037	0	0	0	1	0	0	0	0	0	0	0	0	0	0	0	0	0	0	0	0	0	0	0	0	0	0	0	0	0	0
ENSG00000227994	0	0	0	0	0	0	0	0	0	0	1	0	0	0	0	0	0	0	0	0	0	0	0	0	0	0	0	0	0	0
ENSG00000271329	0	0	0	0	20	1	0	0	1	0	12	1	1	32	0	0	0	0	0	0	34	0	8	3	0	0	0	0	10	36
ENSG00000178028	148	201	315	287	376	1229	738	271	454	706	809	886	1055	711	124	646	182	182	116	970	940	189	223	821	103	810	204	785	378	1026
ENSG00000117419	1307	1307	1000	974	1128	3243	2440	870	1857	2340	2418	2581	3606	1620	871	2020	1520	799	237	3140	2044	1184	1571	1908	619	2820	767	2722	1149	2455
ENSG00000233602	2	5	0	0	0	5	3	0	2	6	2	2	7	1	5	2	0	1	0	2	2	0	0	1	0	4	0	8	0	5
ENSG00000252146	0	0	0	0	0	0	0	0	0	0	0	0	0	0	0	0	0	0	0	0	0	0	0	0	0	0	0	0	0	0
ENSG00000199385	0	0	0	0	0	0	0	0	0	0	0	0	0	0	0	0	0	0	0	0	0	0	0	0	0	0	0	0	0	0
ENSG00000187147	441	412	478	359	516	2545	3537	523	2765	3340	1816	3600	4028	1572	182	3196	552	420	146	3494	1668	848	231	1353	180	3548	245	3246	336	1903
ENSG00000263381	0	0	0	0	0	0	0	0	0	0	0	0	0	0	0	0	0	0	0	0	0	0	0	0	0	0	0	0	0	0
ENSG00000126106	152	443	82	140	261	821	246	209	163	344	534	292	451	295	66	192	471	85	26	392	387	185	511	432	61	258	97	377	351	557
ENSG00000198520	3	44	0	7	25	33	10	16	6	9	15	9	7	9	4	8	67	9	5	18	14	6	17	16	0	4	5	24	62	16
ENSG00000199377	2	0	0	21	12	1	0	0	1	0	0	0	0	0	0	0	0	3	36	0	2	3	0	0	0	0	2	0	0	1
ENSG00000200169	1	3	0	8	4	0	0	0	0	0	0	1	0	0	0	0	0	3	0	0	1	2	8	0	1	1	4	1	0	0
ENSG00000142945	275	123	342	183	308	956	1959	62	2893	1066	644	2342	2218	1008	142	2570	78	265	104	1984	725	252	95	545	118	2211	166	1950	117	876
ENSG00000225721	0	0	0	0	0	2	1	0	4	2	1	3	2	1	0	4	0	1	0	5	2	1	0	1	0	8	0	7	0	1
ENSG00000142937	52324	71374	43841	60773	89307	15791	18704	72555	17927	20982	12898	23100	24375	9113	35808	17867	122932	71197	28670	23153	9084	44668	137577	8736	36834	20603	55552	19972	63134	8753
ENSG00000264294	0	0	0	0	0	0	0	0	0	0	0	0	0	0	0	0	0	0	0	0	0	0	0	0	0	0	0	0	0	0
ENSG00000200913	3	4	0	6	7	5	5	0	8	8	4	8	6	0	6	3	0	8	0	4	2	14	5	2	17	7	7	7	7	1
ENSG00000202031	1	3	0	4	10	6	10	0	3	6	3	5	2	3	1	4	0	6	0	12	7	5	0	4	0	3	5	10	9	4
ENSG00000207421	0	0	0	0	0	0	0	0	0	0	0	0	0	0	0	0	0	0	0	0	0	0	0	0	0	0	0	0	0	0
ENSG00000234093	124	145	91	175	192	10	17	74	51	34	15	40	36	32	101	18	214	150	105	19	7	161	157	1	100	36	147	21	79	7
ENSG00000142959	22	26	36	36	51	67	36	26	51	80	77	55	57	37	19	39	8	27	16	112	75	46	29	43	10	51	38	86	32	81
ENSG00000173846	78	105	50	22	112	345	144	165	85	242	337	177	84	110	24	125	0	56	3	78	210	100	156	313	32	169	23	66	129	213
ENSG00000188396	0	0	4	0	2	1	1	6	0	0	2	2	2	1	0	0	0	2	0	0	2	0	4	0	0	0	2	0	5	1
ENSG00000222009	5	3	0	26	26	64	29	35	8	22	45	35	48	49	2	10	56	10	2	61	81	11	14	32	2	35	7	65	36	120
ENSG00000117425	13	12	18	26	16	82	23	15	9	28	23	23	48	22	1	20	0	2	4	25	31	15	1	31	0	37	11	36	17	41
ENSG00000202444	0	0	0	0	0	0	0	0	0	0	0	0	0	0	0	0	0	0	0	0	0	0	0	0	0	0	0	0	0	0
ENSG00000226499	17	29	34	32	16	1	7	25	2	5	1	3	8	2	6	1	17	21	8	4	0	36	13	2	45	3	51	3	10	1
ENSG00000070785	179	168	151	165	180	1514	812	106	1211	1189	993	1031	884	479	208	1149	270	221	50	805	590	194	290	771	126	995	106	700	179	711
ENSG00000266294	0	0	0	0	0	0	0	0	0	0	0	0	0	0	0	0	0	0	0	0	0	0	0	0	0	0	0	0	0	0
ENSG00000253039	0	0	0	0	0	0	0	0	0	0	0	0	0	0	0	0	0	0	0	0	0	0	0	0	0	0	0	0	0	0
ENSG00000229815	1	4	0	2	0	1	1	3	2	0	5	0	3	0	6	0	1	1	0	0	0	4	7	0	0	0	4	1	1	0
ENSG00000232369	19	33	22	22	34	0	20	2	96	42	19	81	76	43	7	20	1	18	9	6	2	26	3	2	15	130	33	4	6	4
ENSG00000268949	7	0	5	11	4	3	2	0	1	3	2	4	1	2	0	3	0	7	0	0	1	10	0	1	8	4	0	4	2	0
ENSG00000126107	129	133	228	95	274	1537	1038	155	723	947	891	1200	1474	596	63	1189	118	159	50	1111	897	110	105	824	82	1149	77	1122	165	1140
ENSG00000126088	384	741	810	567	1023	2582	1945	733	1024	1078	1503	2310	2552	1157	316	1614	1150	791	85	2028	1635	775	772	1021	389	2256	456	1646	911	2088
ENSG00000162415	10	57	12	44	61	278	143	33	123	98	240	172	445	298	5	178	64	16	37	262	407	25	32	185	16	140	55	304	63	540
ENSG00000234315	47	67	28	42	55	109	95	18	88	83	72	99	105	62	51	58	142	65	19	72	85	26	163	49	23	98	62	120	32	41
ENSG00000221707	0	0	0	0	0	0	0	0	0	0	0	0	0	0	0	0	0	0	0	0	0	0	0	0	0	0	0	0	0	0
ENSG00000186603	259	230	602	786	409	311	307	208	128	187	189	459	656	183	49	119	345	200	71	389	182	580	110	121	244	424	719	460	397	309
ENSG00000132781	616	356	738	458	793	542	1000	732	431	976	349	1302	1266	500	207	696	316	477	109	1222	454	728	283	233	324	1202	614	1026	616	513
ENSG00000132773	266	115	333	341	283	363	648	304	552	380	192	764	812	257	154	567	175	276	49	424	341	366	104	160	230	636	178	354	258	406
ENSG00000070759	262	144	165	136	216	661	695	152	623	887	587	602	850	348	139	788	134	121	38	587	357	204	222	611	81	631	131	761	165	488
ENSG00000236872	4	3	1	4	2	1	5	0	7	12	3	10	6	2	3	6	2	3	0	5	3	2	4	2	4	14	3	2	0	0
ENSG00000132763	118	69	102	136	183	243	315	79	268	279	147	394	352	160	82	303	0	135	33	257	173	233	71	107	69	296	84	304	149	199
ENSG00000117450	2998	5691	2525	2318	7394	26833	22701	3170	31657	23482	16548	23793	18641	23850	3005	28845	9492	4545	927	13994	35266	2881	12696	12087	1894	26606	1757	12761	9564	53530
ENSG00000234379	3	0	1	0	0	1	1	0	2	0	0	3	2	2	4	0	0	0	0	2	1	0	0	1	2	1	0	0	0	0
ENSG00000117448	3631	3241	1548	1800	2975	8050	5070	2552	4671	8328	3923	5554	4974	2842	2579	6084	3273	2191	525	5179	3735	3499	4115	3340	1044	5630	1792	4302	2863	4965
ENSG00000132780	634	659	1357	902	708	4212	12835	188	18164	4883	2948	14250	12501	4833	452	15276	494	912	464	12599	4626	515	217	2204	480	15184	594	10503	288	4110
ENSG00000159588	21	47	51	68	82	44	33	41	12	10	28	26	24	9	22	6	87	79	21	13	25	24	19	43	27	22	17	19	45	30
ENSG00000159592	423	348	309	324	685	5915	3765	201	5971	5722	3665	3723	3700	2534	222	6422	293	507	126	3786	2830	633	357	3713	175	3792	174	4228	349	2869
ENSG00000225447	154	130	100	135	165	28	19	81	72	50	25	36	32	11	104	19	51	168	90	28	16	143	180	14	172	50	203	15	57	9
ENSG00000234329	159	199	62	148	261	29	18	6	104	67	64	53	118	92	43	24	14	46	15	13	9	132	17	18	93	84	189	5	6	10
ENSG00000159596	1497	1166	874	1307	1293	1544	1903	638	1831	1627	1162	2277	1896	1095	1143	1581	1630	1184	311	1417	1094	1535	2171	842	476	1844	1256	1531	916	1272
ENSG00000197429	33	28	14	30	51	672	143	34	224	180	332	149	355	241	16	154	54	37	19	246	286	45	25	318	19	207	63	340	48	288
ENSG00000230896	3	0	0	0	5	50	7	0	12	17	26	6	20	13	0	12	0	0	5	25	22	3	14	18	0	9	0	20	0	22
ENSG00000236111	144	463	92	207	331	17	30	60	117	52	64	79	140	35	76	33	102	84	28	13	3	173	123	4	101	97	247	16	66	10
ENSG00000086015	177	178	245	144	273	5419	1528	163	1050	2025	3144	1576	2137	1261	60	1399	301	145	99	1473	1504	140	165	3125	94	1532	122	1961	132	2092
ENSG00000232467	54	41	33	16	37	125	262	6	275	246	90	266	254	60	80	278	13	65	15	172	68	78	69	48	19	281	34	186	20	64
ENSG00000117461	26	16	23	45	113	569	300	65	489	298	269	326	609	540	13	431	9	30	12	279	585	26	21	203	2	325	34	298	53	725
ENSG00000278139	0	0	0	0	0	0	0	0	0	0	0	0	0	0	0	0	0	0	0	0	0	0	0	0	0	0	0	0	0	0
ENSG00000226957	0	0	0	0	0	1	0	0	0	0	0	0	0	0	0	0	0	0	0	0	0	0	0	0	0	0	0	0	0	0
ENSG00000233114	0	0	0	0	1	2	0	0	0	0	2	1	1	2	0	0	1	2	0	0	0	0	2	2	0	0	0	0	1	2
ENSG00000227857	0	2	0	5	6	1	2	0	2	1	1	0	1	6	1	2	0	2	0	1	3	3	6	1	0	1	3	2	5	8
ENSG00000117472	0	5	8	8	15	14	1	0	2	2	6	1	10	7	1	2	0	1	0	3	6	3	3	4	0	1	0	4	15	4
ENSG00000250719	0	0	0	0	0	0	0	0	0	0	0	0	0	0	0	0	0	0	0	0	0	0	0	0	0	0	0	0	0	0
ENSG00000085998	736	467	764	452	688	4266	1993	681	1345	2370	2823	2180	3417	2049	278	1938	492	326	131	3432	2717	1177	274	1687	279	2130	365	3125	772	3216
ENSG00000171357	17	28	20	27	35	145	47	32	46	80	124	60	55	45	5	44	0	8	5	61	52	31	48	135	5	51	17	80	39	53
ENSG00000085999	85	34	170	80	81	232	1254	65	1231	1094	144	1366	1412	391	32	1118	0	152	29	892	384	105	8	105	39	1323	99	1067	72	340
ENSG00000132128	298	386	196	228	522	6911	1571	337	1291	2045	3918	1999	2978	1871	140	1903	719	144	107	2344	2276	231	376	3884	109	2028	206	2427	374	2963
ENSG00000173660	4650	5969	2394	4280	5322	4325	5233	2377	6409	5108	3064	6477	5003	2768	6531	5112	7581	7022	5366	4847	3139	5165	12354	2800	3552	6389	3745	3665	4035	3248
ENSG00000117481	232	168	224	189	266	1011	669	146	713	668	662	677	704	463	103	711	177	196	46	650	562	257	194	649	160	734	193	691	199	668
ENSG00000225779	4	6	8	1	12	4	6	0	107	44	29	39	73	39	1	22	0	1	3	2	1	8	0	7	9	56	9	6	1	1
ENSG00000117480	85	62	130	55	62	173	152	75	54	169	70	152	98	67	37	133	57	63	13	141	59	88	76	67	52	187	58	106	63	79
ENSG00000232022	8	2	6	2	7	9	13	7	25	24	7	10	7	7	7	29	0	3	21	18	7	7	8	4	13	14	7	25	0	3
ENSG00000273854	0	0	0	0	0	0	0	0	0	0	0	0	0	0	0	0	0	0	0	0	0	0	0	0	0	0	0	0	0	0
ENSG00000224863	0	0	0	4	1	0	1	0	3	1	0	4	1	2	2	0	0	0	0	2	1	0	0	0	0	5	0	2	1	1
ENSG00000225667	20	8	6	2	16	9	4	0	26	17	5	7	5	7	8	5	0	3	27	48	4	13	0	6	1	10	19	29	5	3
ENSG00000197587	2	0	8	6	44	0	4	57	9	26	5	6	7	85	0	4	24	1	13	50	141	10	0	4	0	15	12	56	18	27
ENSG00000269956	0	0	0	0	1	13	3	0	3	2	7	3	12	2	0	3	0	1	0	0	11	3	0	10	0	4	0	9	0	11
ENSG00000162456	0	0	0	0	0	0	0	0	0	0	0	0	0	0	0	0	0	0	0	0	0	0	0	0	0	0	0	0	0	0
ENSG00000079277	133	147	126	119	172	822	439	147	423	380	527	458	592	433	128	478	68	142	42	462	542	268	179	476	111	514	62	437	174	611
ENSG00000142961	24	35	34	14	55	474	143	59	130	112	224	191	73	96	8	103	103	25	7	100	169	29	27	187	6	146	4	68	33	166
ENSG00000123472	553	448	457	383	499	5197	3733	162	6549	5188	3143	3960	3823	2326	795	5913	389	582	131	3421	3263	449	566	2695	177	3982	295	3531	369	3093
ENSG00000233647	0	0	0	0	0	2	2	0	0	2	0	1	0	4	0	0	0	1	0	0	0	0	0	0	0	1	0	0	0	0
ENSG00000186118	0	2	0	0	4	8	0	0	1	1	3	1	2	5	0	0	0	0	0	1	6	0	0	6	0	2	0	6	0	5
ENSG00000228237	0	0	0	0	0	5	3	0	4	5	4	4	8	4	0	3	0	0	0	1	8	0	0	4	0	5	0	4	0	7
ENSG00000159658	179	160	146	132	328	7179	2749	174	3753	3952	4343	2873	3304	2497	117	3547	172	241	49	2864	3380	171	157	3958	120	2975	126	3242	147	3530
ENSG00000236476	2	4	0	0	6	0	2	0	0	4	7	3	6	2	0	1	0	2	1	0	0	1	0	0	0	6	2	0	0	0
ENSG00000142973	3	5	3	5	3	60	1	14	1	5	2	7	15	9	1	5	1	2	0	4	8	3	14	12	0	3	0	7	7	20
ENSG00000154198	0	0	0	0	0	0	0	0	1	0	0	0	2	0	0	0	0	0	0	0	0	0	0	0	0	0	0	2	0	0
ENSG00000238145	3	4	13	6	8	9	11	1	14	5	4	17	10	4	4	12	6	1	0	2	2	3	5	1	1	17	5	5	5	3
ENSG00000187048	5	0	0	5	1	5	0	0	1	2	1	0	2	0	2	2	0	0	1	7	0	4	0	1	0	0	0	6	0	2
ENSG00000259832	0	0	0	0	0	0	0	0	0	0	0	0	0	0	0	0	0	0	0	0	0	0	0	0	0	0	0	0	0	0
ENSG00000261196	0	0	0	0	0	0	0	0	0	0	0	0	0	0	0	0	0	0	0	0	0	0	0	0	0	0	0	0	0	0
ENSG00000261593	0	0	0	0	0	1	0	0	0	0	0	0	1	0	0	0	0	0	0	0	1	0	0	0	0	0	0	1	0	0
ENSG00000261290	0	0	0	0	0	0	0	0	0	0	0	0	0	0	0	0	0	0	0	0	0	0	0	0	0	0	0	0	0	0
ENSG00000186377	13	9	14	20	15	235	101	9	129	100	24	137	383	30	13	144	0	18	5	292	53	11	3	28	4	155	42	298	23	88
ENSG00000186160	1	0	0	0	1	0	0	0	0	0	0	1	1	1	0	0	0	0	0	2	0	0	0	0	0	2	0	0	0	1
ENSG00000225154	4	10	12	13	21	1	10	1	48	16	9	35	34	17	1	8	1	2	0	3	5	16	1	1	6	52	34	2	4	2
ENSG00000225506	1	1	0	2	10	3	5	2	3	10	4	9	13	5	0	4	0	1	0	13	5	6	0	0	6	2	0	16	0	9
ENSG00000162365	0	1	0	0	0	1	0	0	0	0	0	2	0	0	0	0	0	0	0	2	0	2	3	0	0	1	5	1	4	0
ENSG00000225514	0	2	0	0	0	0	0	0	0	0	0	0	0	0	0	0	0	0	0	0	0	0	0	0	0	0	0	0	0	0
ENSG00000224805	6	10	4	19	12	12	10	24	4	7	6	7	9	10	1	1	19	19	6	11	16	22	18	2	5	3	10	14	9	11
ENSG00000162366	0	6	0	15	3	11	2	2	0	0	3	1	14	3	0	0	0	1	0	8	1	0	11	10	1	1	13	12	0	3
ENSG00000162367	0	13	0	0	81	337	11	26	9	6	113	6	8	188	0	12	151	0	0	7	415	0	7	92	0	12	0	7	116	536
ENSG00000226252	0	7	0	0	25	18	0	23	0	0	2	0	1	14	0	0	0	3	0	0	17	0	0	0	0	1	0	0	60	23
ENSG00000123473	95	52	150	113	107	428	1500	32	1384	1043	265	1722	2389	698	74	1707	13	123	16	1099	655	67	18	205	52	1507	111	1327	49	545
ENSG00000162368	1040	1044	171	328	556	4589	2051	150	2180	1568	2041	2136	2278	1426	658	1736	967	344	78	2272	2316	153	1954	1939	140	2374	270	2425	239	2216
ENSG00000225762	7	13	10	49	32	5	0	16	1	2	2	0	1	2	7	1	26	15	5	2	5	12	29	4	20	3	12	0	19	1
ENSG00000186790	2	6	0	0	18	52	4	8	0	3	38	2	6	21	0	3	39	1	0	2	20	0	5	18	0	3	1	3	14	88
ENSG00000237424	3	0	0	4	14	19	6	4	5	13	31	2	86	23	1	9	0	1	2	133	36	0	2	24	0	3	13	138	4	17
ENSG00000186564	2	0	2	9	6	5	2	0	2	2	10	2	50	2	0	5	0	1	0	25	11	7	4	9	0	3	6	61	0	9
ENSG00000271355	0	0	0	0	0	0	0	0	0	0	0	0	0	0	0	0	0	0	0	0	0	0	0	0	0	0	0	0	0	0
ENSG00000229554	2	0	12	0	1	0	0	1	0	0	0	3	1	0	0	1	0	5	1	0	0	1	1	0	2	0	1	0	1	0
ENSG00000221346	0	0	0	0	0	0	0	0	0	0	0	0	0	0	0	0	0	0	0	0	0	0	0	0	0	0	0	0	0	0
ENSG00000227883	0	0	0	0	0	0	4	0	0	2	1	5	1	1	0	2	0	0	0	0	0	0	0	0	0	4	0	1	0	0
ENSG00000221447	0	0	0	0	0	0	0	0	0	0	0	0	0	0	0	0	0	0	0	0	0	0	0	0	0	0	0	0	0	0
ENSG00000227947	0	0	1	4	4	0	0	0	0	0	1	0	2	3	0	0	0	0	0	0	3	0	2	0	0	0	1	1	0	0
ENSG00000269113	137	178	115	135	178	3549	221	91	261	539	755	277	853	333	24	340	475	43	24	584	449	113	172	773	85	357	125	600	300	1167
ENSG00000223814	0	0	0	0	0	0	0	0	0	0	0	0	0	0	0	0	0	0	0	0	0	0	0	0	0	0	0	0	0	0
ENSG00000225028	0	0	0	3	0	4	10	0	3	0	0	8	6	1	0	3	0	2	0	4	3	0	0	3	0	7	0	5	0	8
ENSG00000226133	0	0	0	0	2	3	0	0	0	1	0	0	0	2	0	0	0	0	0	0	1	0	0	0	0	1	0	1	0	2
ENSG00000231413	0	0	0	0	0	0	1	0	0	0	0	0	0	0	0	0	0	0	0	0	0	0	0	0	0	0	0	0	0	0
ENSG00000237180	0	7	0	0	5	5	0	0	0	0	7	0	0	2	0	0	0	1	0	0	5	0	0	8	0	0	0	0	6	1
ENSG00000242267	1	0	0	7	4	12	1	0	2	2	2	6	18	1	0	1	0	1	0	25	1	0	1	2	0	10	11	15	3	3
ENSG00000279096	0	0	0	0	0	3	0	0	1	1	0	1	1	1	0	0	0	0	0	1	1	0	0	0	0	2	4	2	0	1
ENSG00000223720	0	0	0	0	0	0	0	0	0	0	0	0	0	0	0	0	0	0	0	0	0	0	0	0	0	1	0	0	0	1
ENSG00000117834	24	12	19	101	18	504	91	1	74	73	36	101	307	27	17	70	81	26	16	231	36	51	12	64	21	133	71	285	18	117
ENSG00000272491	1	1	0	2	5	15	6	0	3	0	3	6	11	2	0	1	0	0	0	5	9	0	0	5	1	5	0	19	13	11
ENSG00000279214	0	0	0	0	0	1	0	0	1	0	0	0	0	0	0	1	0	0	0	0	0	0	0	1	0	0	0	0	0	0
ENSG00000132122	96	107	51	114	160	502	539	73	593	457	260	607	967	495	65	476	176	89	70	1471	690	40	177	185	47	532	148	1468	101	523
ENSG00000224986	3	1	0	5	2	8	12	0	24	15	7	27	31	9	0	11	0	2	0	3	8	3	2	5	0	27	2	5	0	9
ENSG00000206700	0	0	0	0	0	0	0	0	0	0	0	0	0	0	0	0	0	0	0	0	0	0	0	0	0	0	0	0	0	0
ENSG00000235105	394	182	202	244	309	304	243	127	241	186	189	228	279	134	248	238	138	141	15	221	160	418	167	132	94	235	175	229	284	224
ENSG00000223175	0	0	0	0	0	0	0	0	0	0	0	0	0	0	0	0	0	0	0	0	0	0	0	0	0	0	0	0	0	0
ENSG00000232514	14	8	27	22	2	0	8	0	6	3	0	7	3	0	3	1	0	32	5	1	0	14	0	0	14	8	10	3	0	0
ENSG00000186094	108	157	193	345	400	232	103	253	44	37	114	95	234	256	114	40	117	136	40	227	287	191	150	79	133	98	234	180	397	362
ENSG00000162373	197	220	188	208	454	429	178	243	150	156	205	204	241	227	174	191	403	132	41	231	330	171	418	200	102	205	165	205	524	325
ENSG00000229846	0	0	0	0	0	0	0	15	0	0	0	0	0	0	0	0	0	0	0	0	0	0	0	0	0	0	0	0	0	0
ENSG00000230114	0	0	7	0	0	0	0	0	0	0	0	0	0	0	0	0	0	0	0	0	0	0	0	0	0	0	0	0	1	1
ENSG00000225623	0	0	0	0	0	0	0	0	0	0	0	0	0	0	0	0	0	0	0	0	0	0	0	0	0	0	0	0	0	0
ENSG00000237478	0	1	1	1	0	0	0	1	0	2	0	1	0	0	1	0	0	0	0	0	0	0	0	0	1	1	0	0	0	0
ENSG00000215887	0	0	0	0	0	0	2	0	4	2	0	2	4	2	0	0	0	0	0	0	0	0	0	0	0	1	0	0	1	0
ENSG00000221746	0	0	0	0	0	0	0	0	0	0	0	0	0	0	0	0	0	0	0	0	0	0	0	0	0	0	0	0	0	0
ENSG00000279324	0	0	0	0	0	0	0	0	0	0	0	1	0	0	0	0	0	0	0	0	0	0	4	0	0	0	0	0	0	0
ENSG00000233595	225	209	220	315	229	23	25	147	22	21	26	22	17	7	153	18	385	362	11	12	14	256	197	11	207	29	108	12	291	25
ENSG00000162374	4	0	33	7	25	85	62	12	55	37	9	78	87	57	27	56	6	25	1	74	66	17	11	10	5	55	18	84	10	57
ENSG00000230828	0	0	0	1	0	0	0	0	0	0	0	0	0	0	0	1	0	0	0	0	0	0	0	0	0	0	0	0	0	0
ENSG00000237337	0	0	0	0	0	0	0	0	0	0	0	1	0	2	0	0	0	0	0	0	0	0	0	0	0	0	0	0	2	1
ENSG00000233407	0	0	0	0	0	0	0	0	0	0	0	0	0	0	0	0	0	0	0	0	0	0	0	0	0	0	0	0	0	0
ENSG00000234080	1623	1203	2595	1786	1147	158	274	2506	134	361	82	270	243	79	791	194	2297	2444	850	417	104	2680	1570	87	1931	328	2079	298	1926	121
ENSG00000229316	2	2	11	1	4	5	6	1	23	8	6	17	21	11	2	7	0	0	0	5	1	1	0	2	0	24	0	2	0	3
ENSG00000225671	4	3	0	4	7	36	33	6	40	37	20	32	34	19	6	36	0	6	0	26	15	5	2	17	4	39	0	34	3	18
ENSG00000142700	0	3	0	4	6	6	11	1	8	6	4	12	22	4	1	2	1	1	0	26	4	7	1	1	5	11	1	17	0	3
ENSG00000271782	0	0	8	0	0	3	1	0	3	0	1	1	0	0	0	2	0	0	0	0	3	0	0	0	0	2	0	1	0	1
ENSG00000185104	676	425	391	168	460	2937	2186	203	2480	2437	1817	2364	2268	1157	586	2243	306	277	59	1847	1497	295	898	1670	126	2237	207	1833	285	1628
ENSG00000225767	0	0	0	0	0	0	0	0	0	2	0	0	0	0	0	0	0	0	0	0	0	0	0	1	0	0	0	1	0	0
ENSG00000207194	0	0	0	0	0	0	0	0	0	0	0	0	0	0	0	0	0	0	0	0	0	0	0	0	0	0	0	0	0	0
ENSG00000230585	0	0	0	3	0	8	10	0	6	5	7	8	10	3	0	7	0	0	0	1	2	1	0	7	0	5	0	4	0	3
ENSG00000237130	2	7	1	4	6	0	0	0	14	9	10	10	11	11	0	1	1	0	1	2	1	9	0	2	7	17	3	3	0	2
ENSG00000123080	2	17	3	36	20	116	5	6	1	2	43	5	29	15	1	2	48	3	4	13	23	0	21	50	8	11	7	17	10	33
ENSG00000265538	0	0	0	0	0	0	0	0	0	0	0	0	0	0	0	0	0	0	0	0	0	0	0	0	0	0	0	0	0	0
ENSG00000275816	0	0	0	0	0	0	0	0	0	0	0	0	0	0	0	0	0	0	0	0	0	0	0	0	0	0	0	0	0	0
ENSG00000204006	0	0	0	0	0	0	0	0	0	0	0	0	0	0	0	0	0	0	0	0	0	0	0	0	0	0	0	0	0	0
ENSG00000200262	0	0	0	0	0	0	0	0	0	0	0	0	0	0	0	0	0	0	0	0	0	0	0	0	0	0	0	0	0	0
ENSG00000213478	135	114	147	102	186	541	926	161	646	578	291	741	690	400	205	729	114	206	22	591	570	90	198	182	119	943	74	480	155	601
ENSG00000239101	0	0	0	0	0	0	0	0	0	0	0	0	0	0	0	0	0	0	0	0	0	0	0	0	0	0	0	0	0	0
ENSG00000203356	2	5	0	0	3	3	4	5	3	3	3	0	3	1	0	2	31	4	2	3	2	0	20	2	0	1	5	2	1	3
ENSG00000123091	1146	1082	448	739	1906	4720	2299	448	2109	2619	3206	2441	2821	1688	579	2794	776	710	84	4398	2749	1287	1258	3813	259	2427	679	3562	1025	2537
ENSG00000233406	104	36	374	143	152	4	22	92	7	22	47	23	20	6	42	6	62	222	99	11	6	161	82	9	389	28	242	10	85	3
ENSG00000236434	2	0	0	0	1	6	0	0	1	1	3	0	1	1	0	2	0	0	0	0	1	3	0	3	0	0	0	1	0	1
ENSG00000085831	114	54	80	44	91	429	335	81	315	248	337	462	253	160	66	294	0	41	13	226	339	59	97	286	27	425	42	273	71	275
ENSG00000261664	1	0	11	2	4	1	0	0	0	1	0	0	1	0	0	0	44	1	0	1	0	0	6	1	0	0	0	0	0	1
ENSG00000085832	182	202	121	74	221	6245	2150	71	4127	3489	3478	2491	2009	1738	149	4054	496	187	48	1677	2257	142	315	3149	72	2207	69	1975	114	2585
ENSG00000232027	1	6	4	5	0	5	10	0	11	14	2	13	17	6	0	9	0	1	0	3	3	3	6	1	0	19	3	6	7	6
ENSG00000206595	0	0	0	0	0	0	0	0	0	0	0	0	0	0	0	0	0	0	0	0	0	0	0	0	0	0	0	0	0	0
ENSG00000238140	1	1	0	0	0	0	0	0	0	2	0	2	2	1	0	0	0	0	0	0	3	0	0	0	9	1	5	0	0	0
ENSG00000227070	3	5	0	5	5	12	1	17	1	1	4	2	1	1	0	3	0	1	0	0	0	3	0	6	0	0	1	0	18	3
ENSG00000252032	0	0	0	0	0	0	0	0	0	0	0	0	0	0	0	0	0	1	0	0	0	0	0	0	0	0	0	0	0	0
ENSG00000227742	0	0	0	1	0	7	1	0	0	1	2	0	1	0	0	0	0	1	0	0	0	0	0	4	0	0	0	0	9	0
ENSG00000117859	788	867	530	319	957	11326	4367	329	5107	4695	7228	4698	5366	3910	394	5244	474	510	137	4738	4907	1066	929	6703	212	4213	251	5364	684	5679
ENSG00000236973	27	5	11	0	3	2	20	12	12	15	3	30	9	1	21	7	5	8	0	1	1	17	10	2	4	17	8	7	0	3
ENSG00000232846	1	4	0	0	0	0	0	0	0	0	0	0	0	0	0	0	0	0	0	0	0	0	0	0	0	0	0	0	0	0
ENSG00000212624	0	0	0	0	1	0	0	0	1	0	0	1	0	0	0	0	0	0	0	0	0	0	0	0	0	0	0	0	0	0
ENSG00000078618	479	361	589	375	538	6974	5473	143	6998	6547	4200	5883	5399	3211	343	7712	596	530	213	4806	3688	300	435	3938	279	5833	335	4550	325	3855
ENSG00000266993	0	0	0	3	0	9	16	0	17	11	1	8	9	4	0	6	0	0	0	5	6	0	0	2	3	9	0	9	0	7
ENSG00000272175	0	0	0	0	0	2	0	0	1	0	1	0	1	1	0	0	0	0	0	0	0	0	0	0	0	0	0	0	0	0
ENSG00000212076	0	0	0	0	0	0	0	0	0	0	0	0	0	0	0	0	0	0	0	0	0	0	0	0	0	0	0	0	0	0
ENSG00000230604	0	1	0	0	0	0	1	0	2	3	6	2	3	0	0	1	0	0	0	0	0	2	1	1	0	3	0	1	0	1
ENSG00000169213	364	78	344	237	169	1052	3909	87	4327	5570	1193	4053	4048	1456	185	3697	107	337	183	3957	1367	221	49	829	209	4172	277	5488	68	1195
ENSG00000200839	0	0	0	0	0	0	0	0	0	0	0	0	0	0	0	1	0	0	0	0	0	0	0	0	0	0	0	0	0	0
ENSG00000229032	0	0	1	1	0	1	1	0	1	0	0	0	2	0	0	1	1	1	0	0	0	0	0	0	4	0	0	1	0	1
ENSG00000264613	0	0	0	0	0	0	1	0	0	0	0	0	0	0	0	0	0	0	0	0	0	0	0	0	0	0	0	0	0	0
ENSG00000117862	923	1103	781	529	776	5815	5658	316	6810	7308	3432	6205	4652	2197	859	6024	1004	1439	132	5020	2427	1028	2099	2658	573	5934	434	4610	543	2811
ENSG00000198841	343	274	520	525	287	518	452	100	377	460	296	515	575	170	96	347	267	426	72	518	232	578	155	281	244	489	438	522	237	270
ENSG00000223390	0	0	0	0	0	1	0	0	0	3	3	1	2	0	0	0	0	0	0	3	0	0	0	0	0	2	0	3	0	0
ENSG00000228369	0	0	0	0	1	1	2	0	0	0	4	1	0	0	0	1	0	0	0	0	1	0	0	0	0	1	0	4	0	0
ENSG00000134717	505	629	181	214	591	3152	3199	149	4227	3683	1725	3446	2116	1510	471	3549	427	556	181	2528	1875	314	1250	1490	130	3089	233	2473	177	1745
ENSG00000157077	29	78	78	36	89	2092	1370	27	1801	1317	1334	1419	1785	892	21	1603	133	45	15	1238	1002	11	48	1098	21	1386	30	1658	78	1172
ENSG00000241745	0	0	0	0	0	0	0	0	0	0	0	0	0	0	0	0	0	0	0	0	0	0	0	0	0	0	0	0	0	1
ENSG00000228407	34	27	31	34	37	82	151	27	214	153	84	189	132	75	38	152	0	65	4	118	49	24	46	68	43	249	56	104	26	73
ENSG00000223429	0	0	0	0	0	1	1	0	2	2	1	1	3	0	0	2	0	0	0	5	2	0	0	1	0	3	0	3	0	1
ENSG00000224255	2	0	1	1	1	0	6	0	8	3	2	4	2	5	1	4	0	1	0	2	0	0	0	1	0	8	1	3	0	1
ENSG00000236004	2	0	0	0	0	0	0	1	0	0	0	0	0	0	0	0	2	1	0	0	0	0	1	0	0	0	0	1	0	0
ENSG00000237663	6	10	10	13	8	1	1	1	1	2	6	3	8	5	2	0	2	3	2	0	3	53	5	6	2	4	12	4	2	0
ENSG00000213735	11	24	2	20	25	91	63	25	56	53	66	50	57	45	19	54	0	36	0	62	52	7	8	49	12	58	26	51	32	42
ENSG00000154222	137	79	330	129	259	884	1251	130	333	638	556	1304	1112	606	51	496	186	201	45	844	781	113	98	421	95	1323	100	802	175	897
ENSG00000272100	2	0	0	0	0	3	0	0	0	0	1	0	1	1	0	0	0	0	0	0	2	5	0	0	0	0	3	0	0	1
ENSG00000224680	149	67	61	89	66	136	83	30	36	60	63	60	107	26	93	56	50	65	23	68	58	153	81	82	37	63	63	64	44	47
ENSG00000085840	513	101	328	168	287	236	1978	200	1579	1112	158	2244	1765	380	244	1948	0	301	68	1050	379	331	55	129	149	2115	148	1093	111	371
ENSG00000134748	1084	510	995	1644	863	2681	2455	508	1906	1832	1499	2628	2659	1455	1161	1906	929	1264	222	2226	1685	1538	694	1323	836	2497	1131	1988	596	1682
ENSG00000134744	155	148	167	160	254	4015	1790	150	2161	1937	2340	1974	2354	1440	75	2375	256	186	69	1662	1727	113	284	2279	106	1797	168	2106	148	1928
ENSG00000272371	2	0	0	1	11	0	3	0	0	0	0	0	0	1	2	1	0	5	0	0	1	2	0	1	0	4	0	2	12	1
ENSG00000236290	16	9	14	4	10	0	11	12	10	11	2	19	8	2	6	5	4	28	2	8	7	12	4	2	12	12	15	7	10	6
ENSG00000116157	239	1123	175	421	674	2615	435	472	467	592	1566	501	1193	701	193	413	1871	274	133	1274	966	191	2208	1120	161	539	475	1280	807	1193
ENSG00000182183	14	21	15	13	8	49	13	10	12	16	23	23	24	13	2	12	61	9	8	14	14	27	38	18	27	13	12	22	10	16
ENSG00000162377	456	169	336	292	244	1174	2522	66	2801	2158	776	2634	2068	704	190	2209	155	580	57	1515	666	450	108	539	218	2499	221	1757	136	712
ENSG00000233664	11	23	1	6	16	8	15	0	60	38	26	50	23	12	10	20	3	12	5	12	5	11	20	4	13	55	9	6	1	11
ENSG00000239640	0	0	0	0	0	0	0	0	0	0	0	0	0	0	0	0	0	0	0	0	0	0	0	0	0	0	0	0	0	0
ENSG00000162378	44	90	57	75	108	3701	1204	28	1951	1923	2065	1238	1498	1324	35	1696	147	93	40	936	1721	61	133	2451	33	1380	42	1456	45	1591
ENSG00000252018	0	0	0	0	0	0	0	0	0	0	0	0	0	0	0	0	0	0	0	0	0	0	0	0	0	0	0	0	0	0
ENSG00000228929	4834	5972	5930	6584	7704	918	1302	7700	1678	1549	664	2142	1433	673	5652	1306	15956	11489	7367	1954	643	5601	18623	486	4965	1772	6923	1401	7189	673
ENSG00000206627	0	0	0	0	0	1	0	0	0	1	0	0	0	0	0	0	0	0	0	0	0	0	0	0	0	1	0	0	0	0
ENSG00000203995	61	3	19	17	11	40	122	0	370	409	24	151	125	19	33	330	0	29	4	89	13	43	11	17	8	148	9	104	8	23
ENSG00000242391	0	0	0	0	0	0	2	0	2	0	1	0	0	0	0	1	0	3	0	2	0	0	0	0	0	0	0	0	0	0
ENSG00000121310	214	444	160	206	348	4125	608	274	757	1243	2353	576	1034	673	69	652	599	146	47	992	856	278	439	2487	103	623	200	1023	387	1303
ENSG00000230953	39	58	131	52	76	30	26	5	21	66	34	114	103	36	7	15	275	54	23	11	9	133	192	20	55	35	64	26	23	10
ENSG00000231866	0	0	0	0	0	0	0	0	0	0	0	0	0	0	0	0	0	0	0	0	0	0	0	0	0	0	0	0	0	0
ENSG00000116171	224	943	289	297	538	9244	2638	151	3051	2684	4946	2901	2666	2317	306	2678	855	613	77	2848	2776	255	1711	3853	165	2935	218	2608	442	3492
ENSG00000264834	0	0	0	0	0	1	0	0	0	0	0	0	0	0	0	0	0	0	0	0	0	0	0	0	0	0	0	0	0	0
ENSG00000266188	0	0	0	0	0	0	0	0	0	0	0	0	0	0	0	0	0	0	0	0	0	0	0	0	0	0	0	0	0	0
ENSG00000265815	0	0	0	0	0	0	0	0	0	0	0	0	0	0	0	0	0	0	0	0	0	0	0	0	0	0	0	0	0	0
ENSG00000237279	0	0	0	0	0	0	0	0	0	1	0	0	0	0	0	0	0	0	0	0	0	0	0	0	0	1	0	0	0	0
ENSG00000236360	0	0	0	0	0	1	2	0	4	6	1	5	1	0	0	10	0	0	0	2	2	0	0	0	0	4	0	3	0	1
ENSG00000226147	4	0	1	0	1	1	5	2	2	3	1	3	3	1	4	3	2	0	0	1	0	0	0	0	0	2	0	0	2	0
ENSG00000279054	0	0	0	0	0	0	0	0	0	0	0	0	0	0	0	1	0	0	0	0	0	0	0	0	0	0	0	0	0	0
ENSG00000174348	5	5	20	12	9	107	78	0	29	38	41	89	107	29	3	36	0	8	4	43	42	7	6	27	7	124	2	67	4	18
ENSG00000232993	0	0	0	0	0	0	0	0	0	0	0	0	0	0	0	0	0	0	0	0	0	0	0	0	0	0	0	0	0	0
ENSG00000227644	0	0	0	0	0	0	0	0	0	0	0	0	0	0	0	0	0	0	0	0	0	0	0	0	0	0	0	0	0	0
ENSG00000162383	4	1	1	20	3	10	7	5	1	15	8	5	55	8	0	7	0	3	5	30	5	8	5	1	1	13	6	28	0	10
ENSG00000235563	4	0	3	12	1	1	1	5	0	1	0	1	5	0	1	1	0	3	0	2	0	22	0	0	15	1	7	4	5	0
ENSG00000277397	0	0	0	0	0	1	0	0	0	0	0	0	0	0	0	0	0	0	0	0	0	0	0	0	0	0	0	0	0	0
ENSG00000157184	102	144	90	88	209	1865	976	181	1092	845	1232	1164	1077	597	58	983	80	84	41	750	850	148	215	1188	39	1202	73	797	139	988
ENSG00000236723	0	0	0	0	0	0	0	0	0	0	0	0	0	0	0	0	0	0	0	0	0	0	0	0	0	0	0	0	0	0
ENSG00000162384	532	509	465	569	727	1551	1169	444	1489	1600	1009	1423	1934	879	433	1298	870	598	226	1870	1028	635	713	672	339	1400	512	1688	585	1137
ENSG00000259818	0	0	0	0	2	16	0	0	1	0	2	0	0	1	2	1	0	1	0	0	2	0	4	7	0	0	1	1	0	0
ENSG00000162385	588	460	238	234	397	1556	2084	92	1756	1296	886	2208	1957	980	968	1357	592	626	94	1805	951	205	1092	579	144	2331	177	1611	188	917
ENSG00000226754	11	50	7	17	19	30	20	26	11	9	10	7	29	13	4	10	0	10	6	33	24	16	34	3	5	15	22	20	22	23
ENSG00000270172	11	9	17	11	11	104	179	8	254	134	29	216	219	57	20	148	0	48	18	206	66	17	0	11	15	190	11	187	7	44
ENSG00000157193	171	58	125	87	49	759	1165	30	2147	2480	196	1359	1003	185	90	2392	65	169	53	869	179	154	12	202	74	1255	81	1040	9	166
ENSG00000234578	0	0	0	0	0	0	0	0	0	0	0	0	0	0	0	0	0	0	0	0	0	0	0	0	0	0	0	0	0	0
ENSG00000228838	0	0	0	0	0	0	0	0	0	0	0	0	1	0	0	0	0	0	0	0	0	0	0	0	0	0	0	0	0	0
ENSG00000225030	0	0	5	0	0	0	0	0	1	0	0	3	2	0	1	0	0	2	0	1	0	0	0	1	0	2	0	1	0	0
ENSG00000232762	0	0	0	0	0	0	0	0	0	0	0	0	0	0	0	0	0	0	0	1	0	0	0	0	0	2	0	0	0	0
ENSG00000225675	9	5	0	0	2	2	14	0	17	11	3	23	3	3	2	14	0	3	0	3	2	41	0	0	4	10	4	1	0	2
ENSG00000226938	0	0	0	0	0	0	0	0	0	0	0	0	0	0	0	0	0	0	0	0	0	0	0	0	0	0	0	0	0	0
ENSG00000230138	0	0	0	0	1	1	0	0	0	1	0	0	0	0	0	0	0	0	0	0	0	0	0	0	0	0	0	0	0	1
ENSG00000236253	6	0	2	1	1	0	7	0	10	14	0	12	3	0	8	12	1	8	0	1	0	8	1	0	0	11	4	6	0	0
ENSG00000143006	1	0	0	0	0	1	4	0	5	10	0	4	1	0	1	1	0	3	0	1	1	1	0	0	3	0	2	1	0	1
ENSG00000174332	1	17	1	54	7	15	7	9	0	4	7	5	196	1	0	1	162	0	13	176	10	1	11	3	0	7	41	179	2	2
ENSG00000239007	0	0	0	0	0	0	0	0	0	0	0	0	0	0	0	0	0	0	0	0	0	0	0	0	0	0	0	0	0	0
ENSG00000058804	408	203	475	341	301	2023	5485	174	6260	5420	1188	5453	4107	1796	292	6651	17	544	97	3581	1942	306	280	1068	293	5450	206	3742	125	1742
ENSG00000201003	0	0	0	0	0	0	0	0	1	0	0	2	0	0	0	0	0	0	0	1	1	0	0	0	0	1	0	2	0	0
ENSG00000229687	7	4	6	8	14	2	1	8	0	0	1	7	2	0	8	0	6	148	132	2	0	8	29	1	6	4	5	1	14	1
ENSG00000058799	293	358	233	204	297	1448	1308	148	1283	1249	1060	1455	1436	708	236	1352	333	307	33	1232	835	293	533	828	130	1436	187	1069	220	973
ENSG00000211452	1	0	0	0	5	292	4	0	5	3	36	7	7	16	0	4	17	1	0	3	11	0	23	71	0	7	0	5	15	77
ENSG00000081870	231	276	113	261	275	1020	856	141	942	973	645	1105	1529	620	263	888	256	442	205	2048	865	271	418	501	213	1005	259	1775	165	827
ENSG00000116212	682	915	341	422	557	2242	1879	298	1618	1604	1386	2108	2283	957	624	1708	744	423	70	2262	1174	579	2659	1478	195	2157	511	1972	459	1177
ENSG00000219102	5	0	2	1	10	9	29	1	77	39	25	43	49	27	2	27	0	2	0	9	4	1	0	4	0	57	0	13	3	9
ENSG00000203985	0	0	0	0	0	7	1	0	0	1	0	0	1	2	0	0	0	0	0	1	1	0	0	1	0	0	0	0	0	1
ENSG00000272091	1	10	0	0	8	377	44	0	24	22	208	35	63	93	1	23	0	8	0	50	164	5	4	200	4	29	0	67	1	146
ENSG00000116209	1836	1743	619	802	922	8657	3413	438	3887	3561	4559	3660	3073	2798	1731	3723	2320	1269	147	3989	4020	3130	2899	5165	865	4019	778	3306	740	4356
ENSG00000280378	4	0	8	1	5	11	5	0	13	2	8	5	5	1	0	8	0	1	0	6	12	0	1	10	0	4	0	5	3	13
ENSG00000116205	47	52	124	63	107	533	534	37	512	382	419	621	491	334	46	414	71	105	17	392	380	77	55	304	45	595	69	546	53	396
ENSG00000264208	0	0	0	0	0	0	0	0	0	0	0	0	0	0	0	0	0	0	0	0	0	0	0	0	0	0	0	0	0	0
ENSG00000225183	1	0	0	0	1	2	3	0	3	3	5	3	3	3	0	4	3	0	0	0	2	0	8	1	2	0	0	1	0	1
ENSG00000279049	0	0	3	5	3	13	16	0	7	1	2	6	10	6	4	4	0	7	0	7	10	3	0	3	7	6	0	4	0	6
ENSG00000212670	0	8	4	6	16	127	11	10	15	40	120	16	27	26	4	24	27	2	4	50	58	1	23	112	2	16	7	50	26	48
ENSG00000157211	2	0	0	0	0	3	0	0	0	1	0	0	2	1	0	0	0	0	0	0	2	0	0	3	0	0	0	0	3	1
ENSG00000280425	0	0	0	1	2	7	0	0	0	2	3	1	7	0	0	0	0	0	0	2	2	0	0	4	0	2	0	2	0	0
ENSG00000256407	0	5	0	0	1	9	0	0	2	2	3	0	0	1	0	2	0	1	0	1	1	1	5	6	0	0	0	1	0	2
ENSG00000215883	82	16	110	86	51	330	392	105	340	452	177	323	347	169	53	342	0	87	56	240	225	189	25	181	115	383	64	373	70	231
ENSG00000116221	4574	1917	2534	2884	2374	2987	5069	2520	4036	4225	2175	5332	4729	1912	4807	3497	3136	2047	423	3971	2388	3700	3181	1986	1949	5571	2730	3618	2294	2646
ENSG00000157216	296	407	575	406	752	3574	3125	306	2105	2262	2488	3338	5675	2612	138	2169	421	339	183	4532	3081	215	522	2372	204	3315	346	4409	386	3236
ENSG00000198711	1	8	0	5	1	149	40	0	26	24	39	17	44	24	1	10	0	1	0	22	30	1	7	53	1	42	0	51	1	45
ENSG00000225632	0	0	0	0	0	0	0	0	0	0	0	0	0	0	0	0	0	0	0	0	0	0	0	0	0	0	0	1	0	0
ENSG00000232245	0	0	0	0	0	1	0	0	0	0	0	0	0	0	2	0	0	0	0	0	0	0	0	0	0	0	0	0	0	0
ENSG00000265404	0	0	0	0	0	0	0	0	0	0	0	0	0	0	0	0	0	0	0	0	0	0	0	0	0	0	0	0	0	0
ENSG00000235741	0	0	7	0	0	0	0	0	0	0	0	0	0	0	0	0	0	1	0	0	0	0	0	0	0	0	0	0	0	0
ENSG00000237173	1	0	0	0	0	0	0	0	1	5	0	2	2	0	1	3	0	1	0	1	1	0	0	0	0	0	0	0	4	0
ENSG00000227453	10	5	1	2	5	29	35	32	58	50	12	43	50	16	7	67	1	15	2	57	17	5	18	4	6	35	13	48	22	23
ENSG00000162390	23	48	34	39	69	845	101	89	42	73	365	115	190	216	4	56	82	23	1	90	256	41	76	413	0	143	35	129	144	416
ENSG00000162391	4	8	0	0	4	64	6	0	2	5	10	13	44	21	0	7	0	1	0	8	18	0	7	15	0	12	5	13	0	85
ENSG00000230728	0	0	0	0	0	2	0	0	0	0	1	0	0	0	0	0	0	0	0	0	0	0	0	2	0	1	0	1	0	0
ENSG00000184313	0	21	0	0	4	449	0	0	2	8	162	0	14	43	0	2	0	0	0	12	69	0	13	203	0	0	4	17	29	99
ENSG00000271723	0	0	0	0	0	18	0	0	0	0	3	0	0	1	0	0	0	0	0	0	4	0	0	11	0	0	0	0	0	1
ENSG00000243725	16	24	0	3	10	54	32	0	37	31	29	59	54	23	0	35	58	6	0	26	26	1	12	22	0	50	15	45	11	36
ENSG00000162396	149	106	136	67	242	699	459	208	491	652	446	498	412	237	45	593	30	64	13	457	323	215	160	409	44	514	74	387	173	285
ENSG00000006555	2	7	12	5	1	40	27	0	31	58	20	38	26	3	3	39	0	11	6	21	11	17	8	23	0	29	1	31	0	16
ENSG00000237453	0	0	0	0	0	0	0	0	0	0	0	0	0	1	0	0	0	0	0	0	0	0	0	0	0	2	0	0	0	0
ENSG00000162398	3	0	6	1	1	0	4	0	4	2	0	7	0	1	2	6	0	1	0	0	0	5	0	1	1	4	0	2	0	0
ENSG00000116133	362	557	1107	330	534	4752	11893	287	11727	9615	1674	13159	11614	5072	245	13149	240	557	207	6578	5160	438	114	1715	437	14110	182	6751	373	6509
ENSG00000242396	1	0	0	0	0	0	0	0	0	3	0	1	1	0	2	0	0	0	0	0	0	1	0	0	0	0	0	0	6	0
ENSG00000233203	4	0	13	3	6	1	10	0	9	9	0	10	5	4	5	9	44	16	6	6	4	16	7	2	0	8	0	2	7	3
ENSG00000143001	2	2	3	0	1	12	1	0	0	13	4	2	2	0	1	0	0	2	0	3	3	0	7	1	2	3	1	2	1	0
ENSG00000233271	0	0	0	0	0	0	0	0	0	0	0	0	0	0	0	0	0	0	0	0	0	0	0	0	0	0	0	0	0	0
ENSG00000162399	4	4	0	0	1	19	17	0	17	18	3	28	18	4	1	14	0	3	0	15	6	2	0	6	0	36	2	11	0	9
ENSG00000169174	123	109	86	24	18	238	213	1	662	1265	58	302	274	47	42	801	0	29	34	425	45	140	6	72	46	348	26	344	11	86
ENSG00000162402	168	165	204	289	268	3010	1632	135	2455	1510	2126	1787	2860	1600	84	2000	199	158	90	1902	1920	92	181	1704	80	1781	174	2445	150	1626
ENSG00000231090	0	0	0	0	0	0	0	9	0	0	0	0	2	0	0	0	0	1	0	0	0	0	2	0	0	0	0	1	0	0
ENSG00000231095	30	37	5	7	9	46	41	5	29	37	40	43	16	17	42	24	53	9	0	16	20	14	90	22	0	41	2	14	16	19
ENSG00000265822	0	0	0	0	0	0	0	0	0	0	0	0	0	0	0	0	0	0	0	0	0	0	0	0	0	0	0	0	0	0
ENSG00000231900	0	0	0	0	0	1	0	0	1	0	0	1	0	2	0	1	0	2	0	0	0	0	1	0	0	0	0	0	0	0
ENSG00000232198	0	0	0	0	0	0	0	0	0	0	0	0	0	0	0	0	0	0	0	0	0	0	0	0	0	0	0	0	0	0
ENSG00000199831	0	0	0	0	0	0	0	0	0	0	0	0	0	0	0	0	0	0	1	0	0	0	0	0	0	0	0	0	0	0
ENSG00000252162	0	0	0	0	0	0	0	0	0	0	0	0	0	0	0	0	0	0	0	0	0	0	0	0	0	0	0	0	0	0
ENSG00000272051	0	0	0	0	0	0	0	0	0	0	0	0	0	0	0	0	0	0	0	0	0	0	0	0	0	0	0	0	0	0
ENSG00000234810	0	0	0	0	0	1	0	0	1	0	0	0	1	0	0	0	0	0	0	0	0	0	0	1	0	1	0	1	0	4
ENSG00000233147	0	0	0	0	0	0	0	0	0	0	0	0	0	0	0	0	0	0	0	0	0	0	0	0	0	0	0	0	0	0
ENSG00000230250	0	0	0	0	0	0	0	0	0	0	0	0	0	0	0	0	0	0	0	0	0	0	0	0	0	0	0	0	0	0
ENSG00000227104	0	0	0	0	1	0	0	0	0	2	2	4	1	2	0	0	0	0	0	1	0	1	0	0	0	2	1	0	0	1
ENSG00000233079	0	0	0	0	0	0	0	0	0	0	0	0	0	0	0	0	0	0	0	0	0	0	0	0	0	0	0	0	0	0
ENSG00000235612	0	0	0	0	0	0	0	0	0	0	0	0	0	0	0	0	0	0	0	0	0	0	0	0	0	0	0	0	0	1
ENSG00000229871	3	2	7	8	2	1	0	3	2	0	0	1	0	1	2	0	0	4	1	1	0	2	1	1	2	2	1	0	1	0
ENSG00000260971	0	0	4	0	2	2	3	5	2	1	1	8	2	3	1	3	0	4	0	4	5	0	0	0	5	3	6	1	3	6
ENSG00000223307	0	0	0	0	0	0	0	0	0	0	0	0	0	0	0	0	0	0	0	0	0	0	0	0	0	0	0	0	0	0
ENSG00000223956	13	3	35	153	29	9	58	45	10	4	8	80	221	20	17	6	39	59	18	55	36	33	20	3	54	80	55	82	26	27
ENSG00000162407	372	139	360	187	434	4164	2782	242	2883	2966	1261	3028	2558	1488	170	2777	295	337	73	1736	1644	276	172	1006	217	3045	157	1991	209	1903
ENSG00000236776	2	1	1	0	0	0	2	0	1	2	0	4	0	1	2	1	0	1	0	0	0	0	1	1	0	0	0	0	0	1
ENSG00000224980	0	0	1	0	0	1	0	0	1	0	0	0	0	0	0	0	0	1	0	0	0	1	2	1	0	0	2	0	8	0
ENSG00000225475	181	123	439	352	197	7	23	221	29	28	16	52	87	28	95	21	276	269	74	44	15	356	171	16	183	39	166	27	186	12
ENSG00000162409	40	77	31	23	76	2156	564	56	1050	1206	1207	533	480	807	28	1025	46	52	29	603	979	39	49	1693	16	550	41	736	26	907
ENSG00000187889	8	9	0	19	53	88	13	3	22	32	30	16	96	117	2	14	0	6	8	90	278	3	9	18	0	24	7	121	10	83
ENSG00000229913	0	0	0	0	0	0	0	0	0	0	0	0	0	0	0	0	0	0	0	0	0	0	0	0	0	0	0	0	0	0
ENSG00000157131	0	12	0	0	3	31	0	0	0	0	9	0	1	2	0	0	0	0	0	0	0	0	10	14	0	0	0	1	6	12
ENSG00000021852	0	2	0	0	5	132	0	0	0	0	44	0	0	5	0	0	0	1	0	0	11	0	12	66	0	0	0	0	0	19
ENSG00000236341	0	0	0	0	0	0	0	0	0	0	0	0	0	0	0	0	0	0	0	0	1	0	0	0	0	0	0	0	0	0
ENSG00000221591	0	0	0	0	0	0	0	0	0	0	0	0	0	0	0	0	0	0	0	0	0	0	0	0	0	0	0	0	0	0
ENSG00000173406	124	274	153	309	399	1630	280	240	345	485	1913	326	2129	1829	44	386	161	77	97	1649	2701	204	389	1465	80	280	216	1969	342	1991
ENSG00000227935	0	0	0	0	2	1	0	0	0	0	1	2	4	1	0	2	0	0	0	4	1	0	0	1	0	0	0	4	0	1
ENSG00000236888	155	180	86	131	173	11	21	53	65	44	15	50	57	15	86	9	187	110	60	30	8	146	178	3	164	57	174	26	60	12
ENSG00000238773	0	0	0	0	0	0	0	0	0	1	0	1	0	0	0	1	0	0	0	0	0	0	0	0	0	1	0	0	0	0
ENSG00000226759	0	0	0	0	0	0	0	0	0	0	0	0	0	0	0	1	0	0	0	0	1	0	0	0	0	0	0	0	0	0
ENSG00000229887	14	2	10	9	14	5	15	1	72	52	7	25	44	22	1	30	0	6	0	5	5	12	1	2	12	57	30	13	1	2
ENSG00000223416	12	10	19	17	13	1	24	1	16	18	14	78	52	14	6	11	2	8	4	1	5	21	3	2	15	57	8	5	1	5
ENSG00000235038	0	0	4	0	0	0	0	0	0	0	0	0	0	0	0	0	0	0	0	0	0	0	0	0	0	0	0	0	0	0
ENSG00000230546	0	0	0	0	0	0	0	0	0	0	0	0	0	0	0	0	0	0	0	0	0	0	0	0	0	0	0	0	0	0
ENSG00000233216	1	0	0	0	0	1	0	0	0	0	0	2	0	0	0	0	0	0	0	0	0	0	0	0	0	0	5	0	0	2
ENSG00000162600	64	105	51	133	106	629	519	39	600	328	381	577	605	298	82	565	2	120	44	573	381	89	146	263	88	532	97	513	79	382
ENSG00000270209	0	0	0	0	0	0	0	0	0	0	0	0	0	0	0	0	0	0	0	0	0	0	0	0	0	0	0	0	0	0
ENSG00000264128	0	0	0	0	0	0	0	0	0	0	0	0	0	0	0	0	0	0	0	0	0	0	0	0	0	0	0	0	0	0
ENSG00000184292	9	321	11	36	576	481	82	123	45	29	1568	54	96	774	17	24	32	20	0	93	730	43	142	863	11	65	43	84	195	720
ENSG00000185839	83	205	87	113	112	893	596	46	720	597	494	654	603	256	84	629	236	141	13	423	353	151	348	401	72	620	67	504	122	361
ENSG00000162601	126	103	154	161	214	4080	3698	70	4034	3621	2001	3909	2863	2274	83	3322	103	276	169	3368	2508	122	104	2267	74	3457	197	4241	64	2417
ENSG00000264081	0	0	0	0	0	0	0	0	0	0	0	0	0	0	0	0	0	0	0	0	0	0	0	0	0	0	0	0	0	0
ENSG00000177606	409	399	274	79	185	2089	655	151	133	973	1548	1158	274	181	62	249	334	200	29	311	333	84	330	1990	129	710	84	721	156	545
ENSG00000234807	0	5	8	0	0	8	0	0	0	0	7	1	1	1	0	0	0	0	0	0	1	0	0	3	0	0	0	0	0	1
ENSG00000272226	0	0	0	0	0	2	0	0	1	0	3	0	0	2	0	0	0	0	0	0	2	0	0	0	0	2	0	0	0	0
ENSG00000231740	0	0	0	0	0	0	1	0	0	0	0	0	0	0	1	0	0	0	0	0	0	0	0	0	0	1	0	0	0	0
ENSG00000232453	4	81	10	1	23	41	1	20	3	1	23	2	7	13	2	0	194	0	0	2	20	13	111	17	6	3	0	4	32	26
ENSG00000228121	25	38	36	30	34	114	196	29	200	165	75	221	182	75	26	127	42	29	4	83	71	52	34	54	30	196	24	106	32	104
ENSG00000230812	0	0	0	0	0	0	1	0	1	0	1	1	0	0	1	0	0	0	0	0	0	0	0	0	0	3	0	0	0	0
ENSG00000241042	0	0	2	0	0	0	11	0	2	1	0	8	0	0	1	3	0	7	0	0	0	3	0	0	3	5	2	1	0	0
ENSG00000235215	3	0	21	0	0	0	16	0	1	1	0	16	0	0	6	2	0	17	0	0	0	8	0	0	23	17	0	0	0	0
ENSG00000237352	0	0	0	0	0	1	0	0	0	0	1	0	0	0	0	0	0	0	0	0	0	0	0	0	0	2	0	0	0	0
ENSG00000224609	0	0	0	2	0	1	0	0	0	0	0	0	0	0	0	0	0	0	0	0	1	0	0	1	0	0	0	0	0	1
ENSG00000270457	0	0	0	0	0	2	2	0	0	0	1	1	1	0	0	3	0	0	0	0	2	0	0	0	0	1	0	0	0	6
ENSG00000172456	199	302	49	150	165	435	352	133	414	427	294	351	621	271	57	329	249	79	36	515	292	99	380	236	34	365	78	536	131	351
ENSG00000266150	0	0	0	0	0	0	0	0	0	0	0	0	0	0	0	0	0	0	0	0	0	0	0	0	0	0	0	0	0	0
ENSG00000226883	0	0	0	0	0	3	0	0	1	1	0	1	0	1	0	0	0	0	0	0	0	0	0	0	0	1	0	1	0	2
ENSG00000231816	0	0	0	2	1	3	2	0	0	1	4	2	3	1	0	3	0	0	1	7	3	0	0	0	0	2	2	7	3	4
ENSG00000134709	86	49	51	41	43	1981	1418	2	2184	1917	1119	1443	767	625	51	1971	31	115	48	1074	786	32	70	1433	44	1470	37	919	10	731
ENSG00000134716	3	30	0	3	15	50	39	8	19	30	95	47	18	28	3	27	34	8	0	7	31	1	23	73	7	43	0	9	0	28
ENSG00000265535	0	0	0	0	0	0	0	0	0	0	0	0	0	0	0	0	0	0	0	0	0	0	0	0	0	0	0	0	0	0
ENSG00000162598	1	4	0	8	2	2	1	0	3	3	1	3	3	1	0	5	0	0	0	2	0	5	0	0	0	1	0	2	4	2
ENSG00000229332	0	0	0	0	0	1	0	0	0	0	1	0	0	0	0	0	0	0	0	0	0	0	0	1	0	0	1	0	4	0
ENSG00000238242	0	0	0	0	1	0	0	0	0	0	0	0	0	0	0	0	0	0	0	0	0	0	0	0	0	0	0	0	0	0
ENSG00000226476	10	7	6	0	0	17	9	0	14	15	7	4	14	10	3	14	0	4	0	15	11	13	0	13	0	16	10	21	0	10
ENSG00000231252	0	0	0	0	0	1	0	0	1	0	0	0	0	0	0	0	0	0	0	0	0	1	0	1	0	2	0	0	5	0
ENSG00000162599	11	20	6	17	14	220	23	11	40	33	109	29	47	38	4	36	43	9	6	34	50	9	13	115	6	24	6	46	5	49
ENSG00000237928	2	0	33	0	0	1	5	10	1	0	1	4	0	2	1	1	0	6	0	0	1	1	0	1	0	2	0	0	1	1
ENSG00000270742	0	0	0	0	0	0	1	0	1	0	0	0	0	0	0	0	0	0	0	0	0	0	0	0	0	0	0	0	0	0
ENSG00000237853	0	0	0	0	0	0	0	0	0	0	1	0	0	0	0	0	0	0	0	0	0	0	0	0	0	0	0	0	0	0
ENSG00000264551	0	0	0	0	0	0	0	0	0	0	0	0	0	0	0	0	0	0	0	0	0	0	0	0	0	0	0	0	0	0
ENSG00000223920	0	0	0	0	0	0	0	0	0	2	1	0	0	0	0	0	0	0	0	1	0	0	0	1	0	0	0	0	0	1
ENSG00000162604	199	591	234	169	344	2063	560	143	696	790	1182	559	707	658	236	651	693	383	47	909	819	266	872	1017	207	543	188	792	301	806
ENSG00000271200	11	29	62	36	60	1	0	85	0	0	3	1	1	0	10	1	80	37	36	1	4	41	97	3	41	0	61	1	116	3
ENSG00000132849	141	159	123	110	270	1742	1144	139	1604	1043	1563	1170	968	1398	90	1807	161	148	146	929	1208	65	230	1222	105	1270	152	1060	161	1518
ENSG00000200575	0	0	0	0	0	0	0	0	0	0	0	0	0	0	0	0	0	0	0	0	0	0	0	0	0	0	0	0	0	0
ENSG00000212360	0	0	0	0	0	0	0	0	0	0	0	0	0	0	0	0	0	0	0	0	0	0	0	0	0	0	0	0	0	0
ENSG00000236646	5	9	0	10	10	10	4	1	4	12	16	17	20	7	3	8	64	7	3	4	4	10	5	8	10	16	7	16	1	12
ENSG00000242860	0	2	0	0	0	0	0	0	0	0	0	0	0	0	0	0	0	1	0	0	0	0	0	0	1	0	0	0	0	0
ENSG00000263908	0	0	0	0	0	0	0	0	0	2	0	0	0	0	0	0	0	0	0	0	0	0	0	0	0	0	0	0	0	0
ENSG00000234204	0	1	0	0	0	0	0	0	0	0	0	0	0	0	0	0	0	0	0	0	0	1	0	0	0	0	0	0	0	0
ENSG00000234088	0	1	0	1	3	2	0	0	0	1	0	0	0	0	0	1	0	3	2	0	0	0	2	0	0	0	2	0	1	0
ENSG00000240563	3444	393	2005	716	273	495	19615	22	30275	18426	465	20454	6518	1756	2149	23331	156	2051	300	5111	1184	1652	156	239	823	20710	306	4864	135	1208
ENSG00000237227	2	1	0	0	0	1	39	0	67	50	1	48	22	2	0	36	0	0	0	8	2	0	0	2	0	40	2	12	0	2
ENSG00000200174	0	0	0	0	0	0	0	0	0	0	0	0	0	0	0	0	0	0	0	0	0	0	0	0	0	0	0	0	0	0
ENSG00000132854	6	19	0	9	21	1152	25	0	25	36	504	17	136	133	0	27	32	2	0	31	131	3	39	363	1	19	4	43	22	356
ENSG00000201153	0	0	0	0	0	0	0	0	0	0	0	0	0	0	0	0	0	0	0	0	0	0	0	0	0	0	0	0	0	0
ENSG00000162607	111	114	160	165	185	2598	3404	22	3645	3244	1410	3411	3840	1570	100	3514	81	275	57	3496	1959	98	116	1488	106	3257	84	3115	69	1657
ENSG00000116641	92	94	65	149	173	1515	917	96	1276	634	1150	862	1184	1011	62	1464	301	103	50	1245	1104	59	164	728	52	919	63	1225	112	1110
ENSG00000270549	14	9	3	14	15	1	4	10	8	6	2	10	12	3	8	7	15	9	21	3	2	9	13	2	7	8	6	0	8	2
ENSG00000132855	0	0	0	0	1	77	4	0	5	5	11	3	3	3	2	3	0	0	0	3	4	0	34	16	0	2	0	2	0	3
ENSG00000278967	0	0	0	0	0	7	3	0	7	3	0	1	0	0	0	2	0	0	0	0	0	0	0	2	0	1	0	3	0	1
ENSG00000213703	23	5	130	28	8	0	2	7	3	5	2	12	12	0	9	0	44	38	4	1	1	39	7	2	42	6	52	3	1	0
ENSG00000235545	3	9	18	31	12	25	10	12	17	11	37	18	18	18	5	5	0	14	4	13	20	3	11	22	3	22	16	23	16	15
ENSG00000125703	144	152	58	99	218	1161	1141	23	1776	1454	773	1134	1091	585	153	1555	79	139	41	1301	657	160	207	637	77	1160	78	1115	55	550
ENSG00000234318	0	0	0	1	0	1	1	0	1	1	1	0	1	0	0	0	0	0	0	1	0	0	0	0	0	1	0	0	0	0
ENSG00000237163	0	0	0	0	0	0	0	0	0	0	0	0	0	0	0	0	0	0	0	0	0	0	0	0	0	0	0	0	0	0
ENSG00000229537	0	0	0	0	0	0	0	0	0	0	0	0	0	0	0	0	0	0	0	0	0	0	0	0	0	0	0	0	0	0
ENSG00000227485	0	0	0	0	0	0	0	0	0	0	0	0	0	0	0	0	0	0	0	0	0	0	0	0	0	0	0	0	0	0
ENSG00000229225	0	0	0	0	0	0	0	0	0	0	0	0	0	0	0	0	0	0	0	0	0	0	0	0	0	1	0	0	0	0
ENSG00000203605	0	0	0	0	0	0	0	0	0	0	0	0	0	0	0	0	0	0	0	0	0	0	0	0	0	0	0	0	0	0
ENSG00000271593	1	0	8	0	0	0	2	0	1	0	0	2	0	0	0	1	0	3	0	0	0	4	0	0	0	2	1	2	0	0
ENSG00000252259	0	0	0	0	0	0	0	0	0	0	0	0	0	0	0	0	0	0	0	0	0	0	0	0	0	0	0	0	0	0
ENSG00000224209	5	0	12	2	0	0	3	0	4	0	0	9	0	0	2	0	0	6	0	1	0	3	0	0	11	10	0	1	0	0
ENSG00000228734	0	0	0	0	0	0	0	0	0	0	0	2	0	0	0	1	0	1	0	0	0	0	0	0	0	0	0	0	0	0
ENSG00000223683	6	0	7	15	1	0	3	4	0	0	0	1	0	0	4	1	3	11	0	1	0	7	1	0	14	1	3	1	0	0
ENSG00000230798	2153	87	2290	271	81	66	1646	0	1254	3237	15	2643	267	21	990	1123	105	1832	139	204	4	3846	26	21	1784	2158	218	244	20	16
ENSG00000187140	197	13	226	38	49	74	421	0	260	913	12	594	32	32	88	441	34	105	17	47	6	373	0	19	95	460	28	46	16	25
ENSG00000275836	0	0	0	0	0	0	0	0	0	0	0	0	0	0	0	0	0	0	0	0	0	0	0	0	0	0	0	0	0	0
ENSG00000252784	0	0	0	0	0	0	0	0	0	0	0	0	0	0	0	0	0	0	0	0	0	0	0	0	0	0	0	0	0	0
ENSG00000236674	15	10	24	23	8	27	68	11	76	55	26	95	69	26	19	72	1	7	0	49	34	61	3	16	8	100	1	38	1	25
ENSG00000088035	276	79	104	125	195	459	1125	49	1505	838	236	1265	773	466	335	1292	38	254	55	802	472	199	135	188	110	1246	85	771	64	528
ENSG00000142856	346	471	177	531	479	853	1383	177	1856	1656	505	1575	1896	878	462	1590	651	540	216	2254	952	296	988	429	234	1524	365	2077	176	756
ENSG00000203965	18	27	9	44	83	502	188	16	169	132	290	215	361	235	30	149	0	46	4	379	251	21	51	294	22	190	59	377	31	317
ENSG00000264271	0	0	0	0	0	0	0	0	0	0	0	0	0	0	0	0	0	0	0	0	0	0	0	0	0	0	0	0	0	0
ENSG00000251720	0	0	0	0	0	0	0	0	2	2	1	1	0	0	0	2	0	1	0	1	0	0	0	0	0	1	0	2	0	0
ENSG00000116652	0	0	0	0	2	28	13	0	16	15	17	10	22	14	0	6	0	3	0	18	18	1	0	14	0	11	0	34	0	14
ENSG00000276884	0	0	0	0	0	0	0	0	0	0	0	0	0	0	0	0	0	0	0	0	0	0	0	0	0	0	0	0	0	0
ENSG00000278287	0	0	0	0	0	0	0	0	0	0	0	0	0	0	0	0	0	0	0	0	0	0	0	0	0	0	0	0	0	0
ENSG00000277565	0	0	0	0	0	0	0	0	0	0	0	0	0	0	0	0	0	0	0	0	0	0	0	0	0	0	0	0	0	0
ENSG00000275823	0	0	0	0	0	0	0	0	0	0	0	0	0	0	0	0	0	0	0	0	0	0	0	0	0	0	0	0	0	0
ENSG00000277689	0	0	0	0	0	0	0	0	0	0	0	0	0	0	0	0	0	0	0	0	0	0	0	0	0	0	0	0	0	0
ENSG00000274199	0	0	0	0	0	0	0	0	0	0	0	0	0	0	0	0	0	0	0	0	0	0	0	0	0	0	0	0	0	0
ENSG00000079739	4973	3214	270	659	1194	6258	1446	1240	2873	3799	5194	1792	3596	2192	2561	3518	1857	276	309	4934	3488	568	8429	5091	139	1757	1243	4589	1204	3829
ENSG00000244256	0	0	0	0	0	3	1	0	2	2	5	2	1	1	0	3	0	0	0	1	7	0	0	2	0	3	2	2	0	3
ENSG00000185483	70	74	176	65	144	2042	2651	34	4160	2752	1510	2808	2191	1547	88	3655	63	121	65	2423	1768	64	69	1419	31	2587	106	2786	58	1886
ENSG00000177452	929	1486	797	1385	1591	232	427	1320	141	393	291	566	604	266	473	267	1668	894	555	284	147	931	1250	120	1113	652	1250	251	651	161
ENSG00000228056	12	45	38	21	53	26	142	9	186	79	61	178	110	126	25	91	23	33	2	32	18	34	15	9	29	200	16	26	20	51
ENSG00000207190	0	0	0	0	0	0	0	0	0	0	0	0	0	0	0	0	0	0	0	0	0	0	0	0	0	0	0	0	0	0
ENSG00000200508	0	0	0	0	0	0	0	0	0	0	0	0	0	0	0	0	0	0	0	0	0	0	0	0	0	0	0	0	0	0
ENSG00000223949	0	0	0	2	0	1	1	0	1	2	3	0	1	0	0	0	29	0	0	5	0	0	0	0	0	1	0	5	0	0
ENSG00000177414	0	3	0	0	9	0	0	0	1	0	0	1	1	7	0	0	0	2	0	0	5	0	0	0	6	1	0	0	2	5
ENSG00000238653	0	0	0	0	0	0	0	0	0	0	0	0	0	0	0	0	0	0	0	0	0	0	0	0	0	0	0	0	0	0
ENSG00000158966	232	98	266	368	159	1238	2288	57	3798	2302	1183	2378	6851	858	203	4819	63	240	244	5305	842	199	108	1160	96	2495	361	6742	65	890
ENSG00000264470	0	0	0	0	0	0	0	0	0	0	0	0	0	0	0	0	0	0	0	0	0	0	0	0	0	0	0	0	0	0
ENSG00000162437	178	143	142	93	211	2032	1274	68	1585	1331	1332	1463	1503	855	131	1375	63	165	58	1168	969	74	148	1326	76	1461	94	1305	95	1153
ENSG00000162434	44	125	108	69	177	3897	1246	131	1200	909	1711	1479	804	653	27	1261	294	146	27	553	959	39	179	1982	59	1412	43	695	124	1299
ENSG00000234784	5	7	0	3	2	9	0	3	5	9	3	6	4	4	2	4	3	2	1	2	4	1	10	3	1	10	0	5	0	3
ENSG00000233877	0	0	0	0	0	0	0	0	0	0	0	0	0	0	0	0	0	0	0	0	0	0	0	0	0	0	0	0	0	0
ENSG00000226891	6	3	7	0	5	4	2	0	3	2	4	3	7	3	1	2	0	4	0	5	7	5	14	3	34	7	6	2	0	11
ENSG00000185031	5	4	1	0	6	111	85	0	141	60	107	122	71	93	5	136	0	5	0	44	131	2	3	135	0	118	4	84	2	117
ENSG00000272506	0	0	0	0	2	1	0	0	0	0	2	0	0	1	0	1	0	0	0	1	3	3	0	1	0	1	0	0	0	2
ENSG00000212257	0	0	0	0	0	0	0	0	0	0	0	0	0	0	0	0	0	0	0	0	0	0	0	0	0	0	0	0	0	0
ENSG00000265996	0	0	0	1	4	2	3	0	13	13	3	19	7	2	3	17	0	5	0	12	5	8	0	5	0	12	0	12	0	5
ENSG00000199135	0	0	0	0	0	0	0	0	0	0	0	0	0	0	0	0	0	0	0	0	0	0	0	0	0	0	0	0	0	0
ENSG00000231485	1	0	0	1	1	0	0	0	0	0	0	0	2	0	1	0	0	2	3	0	0	7	2	2	0	0	5	0	2	0
ENSG00000235804	8	10	6	17	9	0	3	6	3	2	3	8	2	0	10	2	12	7	6	3	0	10	21	0	3	3	8	1	4	0
ENSG00000234496	23	27	12	18	13	31	22	14	37	41	14	37	29	9	25	21	21	32	28	19	19	17	44	11	23	41	21	24	16	16
ENSG00000162433	151	147	255	163	135	2866	4440	47	4125	3012	1971	4933	2853	1698	139	3110	152	251	68	2465	3128	170	306	2188	133	4394	59	2680	75	2897
ENSG00000231622	6	4	11	13	10	0	1	8	2	1	1	4	3	0	2	2	14	11	10	1	1	8	11	2	3	3	15	1	7	0
ENSG00000116675	13	26	6	18	79	3005	159	63	301	264	1660	182	402	1004	4	358	72	18	5	294	1341	6	68	1524	4	165	11	390	60	1597
ENSG00000229294	0	0	0	0	1	1	0	0	0	0	0	0	0	0	0	0	0	0	0	0	0	0	0	0	0	0	2	0	0	0
ENSG00000234144	0	0	0	0	0	0	0	0	0	0	0	0	0	1	0	0	0	0	0	0	0	0	0	1	0	0	0	0	0	0
ENSG00000222624	0	0	0	0	0	0	0	0	0	0	0	0	0	0	0	0	0	0	0	0	0	0	0	0	0	0	0	0	0	0
ENSG00000213625	587	898	423	920	1118	5899	2357	438	1941	1312	3605	2695	2713	2485	320	1979	1258	474	119	2274	3287	599	914	2871	233	2649	1064	2558	867	4004
ENSG00000116678	24	42	7	23	25	2647	248	0	513	573	1673	261	456	464	13	426	1	17	19	683	536	10	73	1578	16	308	8	776	24	599
ENSG00000237852	8	2	8	11	8	6	5	0	2	2	7	3	5	2	2	2	0	9	4	8	3	1	9	5	26	2	7	1	2	5
ENSG00000224570	4	0	10	0	1	1	7	0	10	9	9	4	7	3	1	8	0	1	0	6	2	0	0	2	0	12	0	5	0	3
ENSG00000239319	0	0	0	0	0	0	0	0	0	1	0	0	0	0	0	0	0	0	0	0	0	0	0	0	0	0	0	0	0	0
ENSG00000184588	35	35	181	38	53	1348	1813	24	574	369	336	2245	593	247	17	570	281	222	18	333	314	32	20	387	74	2356	11	432	38	404
ENSG00000227466	0	0	0	0	0	0	0	0	0	0	0	0	0	0	0	0	0	0	0	0	0	0	0	0	0	0	0	0	0	0
ENSG00000223152	0	0	0	0	0	0	0	0	0	0	0	0	0	0	0	0	0	0	0	0	0	0	0	0	0	0	0	0	0	0
ENSG00000118473	15	58	0	17	43	209	19	20	20	21	395	15	29	74	9	12	0	3	7	46	126	25	305	573	12	18	19	54	27	130
ENSG00000264720	0	0	0	0	0	0	0	0	0	0	1	0	0	0	0	0	0	0	0	0	0	0	0	0	0	0	0	0	0	0
ENSG00000248458	0	0	0	0	0	1	0	0	0	0	0	0	0	0	0	0	0	0	0	0	3	0	0	1	0	0	0	0	0	1
ENSG00000221655	0	0	0	0	0	0	0	0	0	0	0	0	0	0	0	0	0	0	0	0	0	0	0	0	0	0	0	0	0	0
ENSG00000152760	9	56	9	30	70	172	12	20	16	28	222	21	51	162	5	29	37	18	1	95	246	22	72	188	3	17	19	90	86	199
ENSG00000172410	0	0	0	0	1	1	0	0	0	0	0	0	0	0	0	0	0	0	0	0	1	0	0	1	0	0	0	0	0	0
ENSG00000152763	14	88	22	47	74	171	33	56	8	11	121	23	66	92	16	12	117	17	12	84	134	16	140	87	3	34	40	60	61	108
ENSG00000231080	0	0	0	0	0	0	0	0	0	0	0	0	0	0	0	0	0	0	0	0	0	0	0	0	0	0	0	0	0	0
ENSG00000198160	57	78	123	129	140	1938	1252	58	1578	1346	1107	1262	1446	912	53	1606	101	101	21	1411	1233	64	166	1172	35	1189	117	1487	78	921
ENSG00000116704	13	23	53	35	60	1521	332	23	338	251	879	384	509	489	19	323	106	16	6	292	628	13	79	688	21	399	20	508	30	710
ENSG00000203963	1	0	0	0	0	1	0	0	0	0	1	1	0	2	0	0	0	0	0	1	0	0	0	2	0	1	4	1	0	0
ENSG00000252433	0	0	0	0	0	0	0	0	0	0	0	0	0	0	0	0	0	0	0	0	0	0	0	0	0	0	0	0	0	0
ENSG00000275678	4	0	0	0	2	0	0	0	0	0	1	0	2	0	0	0	0	0	0	0	0	0	0	0	5	0	0	2	0	0
ENSG00000162594	0	0	0	0	0	1	0	0	0	0	0	0	0	0	0	0	0	0	5	0	0	0	1	0	8	0	0	2	0	0
ENSG00000253074	0	0	0	0	0	0	0	0	0	0	0	0	0	0	0	0	0	0	0	0	0	0	0	0	0	0	0	0	0	0
ENSG00000221733	0	0	0	0	0	0	0	0	0	0	0	0	0	0	0	0	0	0	0	0	0	0	0	0	0	0	0	0	0	0
ENSG00000252116	0	0	0	0	0	0	0	0	0	0	0	0	0	0	0	0	0	0	0	0	0	0	0	0	0	0	0	0	0	0
ENSG00000228523	15	3	7	0	3	2	7	0	46	36	5	26	12	8	2	10	0	1	0	0	1	19	0	1	1	17	2	0	0	0
ENSG00000081985	84	17	63	41	7	15	185	0	342	411	11	198	517	45	42	305	44	57	34	179	42	104	0	11	23	167	4	388	3	31
ENSG00000142864	1870	1643	820	893	1356	11924	12676	493	17214	19851	6911	12988	12319	5829	1287	18022	1524	1034	306	11916	7438	757	3248	6553	536	12551	964	11784	823	6616
ENSG00000223263	0	0	0	0	0	1	3	0	3	1	1	1	2	1	0	2	0	0	0	0	1	0	0	0	0	1	0	3	0	1
ENSG00000235200	0	0	0	0	0	0	0	0	0	0	0	0	0	0	0	0	0	0	0	0	0	0	0	0	0	0	0	0	0	0
ENSG00000207504	0	0	0	0	0	0	0	0	0	0	0	0	0	0	0	0	0	0	0	0	0	0	0	0	0	0	0	0	0	0
ENSG00000238139	0	0	0	0	0	0	1	0	0	1	0	0	0	0	0	0	0	0	0	0	0	0	0	0	0	0	0	0	0	0
ENSG00000242482	0	0	0	0	0	0	0	0	0	0	0	0	0	0	0	0	0	0	0	0	0	0	0	0	0	0	0	0	0	0
ENSG00000232048	1	0	0	0	0	2	3	0	5	2	1	6	1	1	0	1	0	2	0	3	1	1	0	1	0	5	0	2	0	1
ENSG00000116717	249	421	216	576	979	2538	404	512	357	538	1849	522	787	1141	123	291	600	319	38	824	1832	331	840	1831	176	436	296	651	882	1692
ENSG00000172380	71	67	67	51	94	4064	1234	0	1866	1676	1751	1610	1691	1195	68	1644	137	62	24	953	1435	84	105	1179	20	1299	19	1383	84	1607
ENSG00000238778	0	0	0	0	0	0	0	0	0	0	0	0	0	0	0	0	0	0	0	0	0	0	0	0	0	0	0	0	0	0
ENSG00000232284	2	8	0	6	2	47	2	0	1	0	25	1	57	9	2	0	0	1	1	17	29	1	5	29	0	3	3	39	0	35
ENSG00000235055	6	0	7	0	3	10	4	0	6	7	6	10	4	4	2	8	0	3	4	6	10	4	0	3	9	6	0	7	1	4
ENSG00000162595	0	5	0	1	27	24	0	21	0	1	17	2	17	17	0	0	40	0	0	12	26	0	14	13	0	0	1	9	39	23
ENSG00000228431	0	1	0	5	0	2	0	0	1	3	2	2	0	0	0	0	0	0	0	1	3	0	0	0	0	1	1	1	0	0
ENSG00000263542	0	0	0	0	0	0	0	0	0	0	0	0	0	0	0	0	0	0	0	0	0	0	0	0	0	0	0	0	0	0
ENSG00000116729	34	577	27	535	884	5152	254	352	250	164	3636	322	7428	3164	25	182	295	33	176	3533	4167	19	798	2998	35	435	295	4325	480	4045
ENSG00000234383	27	8	36	13	18	69	187	14	159	168	59	216	202	65	8	142	0	15	4	71	63	30	5	48	2	218	7	131	10	75
ENSG00000221203	0	0	0	0	0	0	0	0	0	0	0	0	0	0	0	0	0	0	0	0	0	0	0	0	0	0	0	0	0	0
ENSG00000229133	205	336	159	224	271	59	71	214	114	96	40	86	104	35	185	58	395	271	129	118	34	205	410	7	206	107	305	62	139	24
ENSG00000225242	0	0	0	0	0	0	0	0	0	0	0	0	0	0	0	0	0	0	0	0	0	0	0	0	0	0	0	0	0	0
ENSG00000237622	1	3	2	2	0	1	6	0	4	4	0	7	1	0	0	1	0	2	0	0	0	3	4	0	9	1	0	2	0	2
ENSG00000229440	0	0	0	0	0	0	0	0	0	0	1	1	0	0	0	0	0	0	0	0	0	0	0	0	0	1	0	0	0	0
ENSG00000116745	0	9	0	0	5	2	1	0	0	0	7	1	0	3	0	1	0	1	0	0	6	0	0	0	0	3	0	0	0	4
ENSG00000024526	68	50	59	103	116	710	1104	15	1476	1056	309	1118	1252	903	101	1678	40	128	57	1209	600	77	52	334	70	1060	76	1180	20	592
ENSG00000233589	0	0	0	0	1	7	5	0	23	12	6	7	10	10	0	9	0	0	0	5	7	2	0	5	0	5	0	16	0	10
ENSG00000234264	2	0	0	0	3	1	10	0	10	7	0	10	4	1	2	13	0	2	0	3	4	0	0	0	5	12	0	2	7	1
ENSG00000225167	0	0	0	0	0	0	0	0	0	0	0	1	0	0	0	0	0	0	0	0	0	0	0	0	0	0	0	0	0	0
ENSG00000223883	0	0	0	0	0	0	2	0	1	0	3	0	0	1	0	0	0	0	0	1	2	0	0	0	0	0	0	0	0	2
ENSG00000235446	0	0	0	0	0	0	0	0	0	0	0	0	0	0	49	0	0	1	0	0	0	0	0	0	0	0	0	0	0	0
ENSG00000229639	0	0	0	1	0	0	0	0	0	0	0	0	3	1	1	1	0	3	0	2	0	5	0	0	0	0	3	0	5	0
ENSG00000033122	2	4	3	5	6	73	54	0	54	40	56	76	49	38	4	45	0	17	0	38	77	0	9	70	11	41	1	59	6	30
ENSG00000270615	0	0	0	0	0	0	0	0	0	0	0	0	0	0	0	0	0	0	0	0	0	0	0	0	0	0	0	0	0	0
ENSG00000240692	0	0	0	0	0	0	0	0	0	0	0	0	0	0	0	0	0	0	0	0	0	0	0	0	0	0	0	0	0	0
ENSG00000229359	0	1	0	2	6	2	1	0	2	3	9	4	2	5	1	1	1	0	0	12	7	2	2	6	4	5	1	4	3	4
ENSG00000237919	0	0	0	0	0	0	0	0	0	0	0	1	0	0	0	0	0	0	0	0	0	0	0	0	0	0	0	0	0	0
ENSG00000066557	89	68	66	101	149	1680	1598	27	1977	1323	791	1889	1380	843	97	2209	213	177	24	1470	984	48	81	659	49	1688	40	1363	63	923
ENSG00000244389	0	0	0	0	0	0	0	0	0	0	0	0	0	0	0	0	0	0	0	0	0	0	0	0	4	0	0	0	0	0
ENSG00000116754	501	380	747	714	747	13044	8343	217	8767	7171	6283	8560	8620	5095	444	7768	817	966	383	9494	6505	305	457	8095	294	8229	529	9940	305	6306
ENSG00000228988	0	1	0	0	0	0	1	0	1	0	0	0	0	0	0	0	0	0	0	0	0	0	0	0	0	0	0	0	0	1
ENSG00000118454	119	86	89	172	215	1626	767	78	917	1022	952	764	896	609	51	983	152	115	44	929	805	192	145	875	91	725	196	973	105	788
ENSG00000197568	162	168	98	67	116	480	258	141	407	632	328	244	467	176	115	435	288	100	30	492	214	184	413	241	45	235	123	468	134	227
ENSG00000226088	1	0	1	4	1	5	4	0	1	4	3	5	1	1	2	3	0	1	0	0	1	0	0	0	6	5	0	5	0	7
ENSG00000279230	0	0	0	0	0	0	0	0	0	1	1	0	0	0	0	0	0	0	0	1	0	0	0	1	0	0	0	2	0	0
ENSG00000116761	117	59	66	72	78	401	523	36	1059	548	203	601	483	209	122	964	22	101	12	480	204	148	81	207	41	588	54	422	24	213
ENSG00000278636	0	0	0	0	0	0	0	0	0	0	0	0	0	0	0	0	0	0	0	0	0	0	0	0	0	0	0	0	0	0
ENSG00000271992	6	0	0	0	4	16	3	0	10	12	12	8	4	3	0	21	0	4	10	16	4	2	2	10	0	8	0	4	0	3
ENSG00000233020	3	3	0	0	0	4	6	0	6	11	4	10	10	4	0	31	0	0	0	2	5	1	0	6	0	20	0	5	0	0
ENSG00000237033	0	3	2	0	0	8	26	0	30	20	14	33	16	12	1	8	0	0	0	5	12	6	3	14	0	33	4	4	0	12
ENSG00000229051	0	0	5	0	1	1	0	0	0	1	0	0	1	0	0	0	0	0	0	1	0	5	0	0	7	1	4	2	0	0
ENSG00000226208	0	0	0	0	0	0	0	0	0	1	0	0	0	0	0	0	0	0	0	0	0	0	0	0	0	0	0	0	0	0
ENSG00000050628	0	7	0	1	9	149	5	4	16	13	27	6	32	12	1	19	0	8	0	35	18	9	2	40	0	12	4	30	12	35
ENSG00000235782	0	0	0	0	0	0	0	0	0	0	0	0	0	0	0	0	0	0	0	0	0	0	0	0	0	0	0	0	0	0
ENSG00000269933	0	0	0	0	0	0	0	0	0	1	1	0	1	0	0	0	0	0	0	3	0	0	0	0	0	0	0	1	0	3
ENSG00000235079	0	0	0	0	0	2	7	0	2	0	1	10	5	3	0	6	0	0	0	1	5	0	0	2	3	4	0	6	0	3
ENSG00000132485	429	294	342	418	570	5858	3834	51	4859	4046	2683	3926	3686	2438	316	4378	492	695	223	4696	3477	250	622	2970	173	4047	387	4365	210	2691
ENSG00000207721	0	0	0	0	0	19	7	0	10	8	7	4	6	6	0	7	0	0	0	16	9	0	0	4	0	3	0	17	0	11
ENSG00000229956	10	10	0	10	18	21	10	7	9	9	15	10	19	17	10	14	0	12	4	21	12	6	0	9	0	6	10	17	24	22
ENSG00000264239	0	0	0	0	0	0	0	0	0	0	0	0	0	0	0	0	0	0	0	0	0	0	0	0	0	0	0	0	0	0
ENSG00000237726	0	0	0	0	0	0	0	0	0	0	0	2	1	0	0	1	0	0	0	1	1	0	0	0	0	2	0	0	0	0
ENSG00000226324	0	0	0	0	0	0	0	0	0	0	0	0	0	0	0	0	0	0	0	0	0	0	0	0	0	0	0	0	0	0
ENSG00000172260	1	6	17	5	4	67	51	0	18	16	45	69	49	28	0	20	0	5	0	63	13	3	9	43	0	52	4	73	1	20
ENSG00000231985	0	0	0	0	0	0	0	0	0	0	0	0	0	0	0	0	0	0	0	0	0	0	0	0	0	0	0	0	0	0
ENSG00000271618	0	0	0	0	0	0	0	0	0	0	0	0	0	0	0	0	0	0	0	0	0	0	0	0	0	0	0	0	0	0
ENSG00000228853	0	0	0	0	0	0	0	0	0	0	0	0	0	0	0	0	0	0	0	0	0	0	0	0	0	0	0	0	0	0
ENSG00000233994	169	230	58	89	138	256	297	76	388	289	245	366	311	205	173	344	163	35	19	232	200	68	585	194	12	356	89	241	135	194
ENSG00000227207	24	41	25	9	59	4	2	6	10	8	2	9	8	6	18	4	7	25	24	13	1	12	31	3	40	9	20	7	32	4
ENSG00000212366	0	0	0	0	0	0	0	0	0	0	0	0	0	0	0	0	0	0	0	0	0	0	0	0	0	0	0	0	0	0
ENSG00000225087	16	22	33	24	14	12	5	1	8	14	14	9	16	8	10	13	0	10	7	14	14	22	27	14	12	12	18	11	15	17
ENSG00000227016	0	0	0	0	0	0	0	0	0	0	1	0	0	0	0	0	0	0	0	0	0	0	0	0	0	0	0	0	0	0
ENSG00000280317	0	0	0	0	0	0	0	0	1	1	0	0	0	0	0	0	0	0	0	0	0	0	0	0	0	0	0	0	0	0
ENSG00000229636	1	10	2	2	2	7	5	12	1	7	6	8	6	5	0	0	5	2	1	9	6	0	19	7	0	6	9	7	1	5
ENSG00000251825	0	0	0	0	0	0	0	0	0	0	0	0	0	0	0	0	0	0	0	0	0	0	0	0	0	0	0	0	0	0
ENSG00000233973	0	0	0	1	0	0	0	0	0	0	0	0	0	0	3	0	0	0	0	0	0	0	0	0	0	2	1	0	0	0
ENSG00000223479	0	0	0	0	0	0	0	0	0	1	0	0	0	0	0	0	0	0	0	0	0	0	0	0	0	0	0	0	0	0
ENSG00000200601	0	0	0	0	0	0	0	0	0	0	0	0	0	0	0	0	0	0	0	0	0	0	0	0	0	0	0	0	0	0
ENSG00000252005	0	0	0	0	0	0	0	0	0	0	0	0	0	0	0	0	0	0	0	0	0	0	0	0	0	0	0	0	0	0
ENSG00000162620	11	10	6	14	13	76	16	7	25	43	40	23	20	42	14	40	32	11	0	67	64	11	17	37	5	23	10	36	2	49
ENSG00000254685	22	35	28	45	108	602	325	23	307	236	353	355	477	419	25	283	69	44	13	620	612	23	79	305	26	370	40	552	48	483
ENSG00000259030	0	0	0	0	3	73	0	0	5	2	66	0	9	18	0	3	0	0	0	24	25	0	11	74	0	1	0	31	0	16
ENSG00000116783	2	19	0	0	4	54	0	0	0	1	51	1	2	2	1	2	0	0	0	4	5	1	36	44	0	2	3	4	6	5
ENSG00000237324	0	0	0	0	0	0	0	0	0	0	0	0	0	0	0	1	0	0	0	0	0	0	0	1	0	0	0	2	0	0
ENSG00000233894	0	0	0	3	0	5	0	0	0	0	3	0	0	0	0	0	0	0	0	1	3	0	0	4	0	0	0	1	0	3
ENSG00000162621	0	0	0	0	1	8	0	0	0	0	2	0	0	1	0	0	0	0	0	0	1	0	0	0	0	0	0	0	0	2
ENSG00000178965	0	0	0	0	0	4	1	0	0	0	3	1	1	1	0	0	0	0	0	1	0	0	0	0	0	0	0	0	0	0
ENSG00000234497	0	0	0	0	0	0	0	0	0	1	0	0	0	0	0	0	0	0	0	0	0	0	0	0	2	1	0	0	0	0
ENSG00000272864	0	0	0	5	1	33	5	0	1	6	3	5	3	4	0	4	0	0	0	12	10	0	0	6	0	3	0	13	0	7
ENSG00000116791	151	264	229	219	282	3006	2041	57	2771	1713	1771	2503	2386	1284	165	2234	156	295	87	2485	1450	185	345	1601	163	2482	168	2187	111	1586
ENSG00000162623	433	466	202	443	420	1523	1421	175	1509	1203	965	1448	1296	691	452	1437	523	606	92	1474	901	810	606	667	315	1324	275	1252	270	896
ENSG00000229943	0	0	0	0	0	0	0	0	0	0	0	0	0	0	0	0	0	0	0	0	0	0	0	0	0	0	0	0	0	0
ENSG00000261213	0	0	0	0	0	0	0	0	0	1	0	0	0	0	0	0	0	0	0	1	0	0	0	0	0	0	0	0	0	0
ENSG00000224127	0	0	0	0	3	0	0	0	1	0	0	0	0	1	0	0	0	0	0	0	0	0	0	0	0	0	0	0	0	1
ENSG00000162624	1	0	0	0	26	20	0	0	6	1	4	5	6	26	3	9	0	2	0	20	11	1	0	3	0	0	1	18	6	8
ENSG00000224149	0	0	0	0	2	2	0	0	0	0	0	0	1	1	0	0	0	0	0	1	2	0	0	0	0	0	6	1	0	1
ENSG00000274200	0	0	0	0	0	0	0	0	0	0	0	0	0	0	0	0	0	0	0	0	0	0	0	0	0	0	0	0	0	0
ENSG00000206999	0	0	0	0	0	0	0	0	0	0	0	0	0	0	0	0	0	0	0	0	0	0	0	0	0	0	0	0	0	0
ENSG00000137968	8	5	4	55	18	454	226	8	283	235	303	245	505	324	15	249	1	40	34	587	430	7	20	286	5	257	17	730	12	545
ENSG00000224493	0	0	0	0	0	0	2	0	0	0	0	0	0	0	0	0	0	0	0	0	0	0	0	0	0	0	0	0	0	0
ENSG00000252338	0	0	0	0	0	0	0	0	0	0	0	0	0	0	0	0	0	0	0	0	0	0	0	0	0	0	0	0	0	0
ENSG00000213579	761	333	400	689	431	49	124	679	89	124	19	193	168	41	560	104	902	705	272	114	34	516	818	28	149	87	279	77	401	44
ENSG00000230863	3	2	0	3	0	51	35	0	61	41	21	52	39	42	1	53	1	2	4	21	29	1	20	20	0	46	0	35	0	37
ENSG00000178193	0	1	0	0	1	0	1	0	0	0	0	0	0	0	2	1	0	1	0	0	0	2	0	1	0	0	0	0	2	0
ENSG00000117054	259	265	268	295	410	4491	2701	113	3165	2171	2368	3077	3120	2299	205	3029	337	251	44	2924	2734	340	197	1507	122	3081	219	2898	253	2735
ENSG00000181227	43	23	33	16	82	509	331	19	359	314	265	400	333	180	29	361	0	19	8	189	212	31	58	246	4	424	12	257	25	220
ENSG00000137955	1708	1343	1882	1545	1217	2808	3433	536	3903	2987	1917	4215	3223	1471	1843	3824	971	2897	354	3099	1876	1909	3177	1726	1233	3533	1111	2469	942	1943
ENSG00000206620	0	0	0	0	0	0	0	0	0	0	0	0	0	0	0	0	0	0	0	0	0	0	0	0	0	0	0	0	0	0
ENSG00000207241	0	0	0	0	0	0	0	0	0	0	0	0	0	0	0	0	0	0	0	0	0	0	0	0	0	0	0	0	0	0
ENSG00000201487	0	0	0	0	0	0	0	0	0	0	0	0	0	0	0	0	0	0	0	0	0	0	0	0	0	0	0	0	0	0
ENSG00000057468	0	0	0	0	1	10	11	0	6	18	8	11	8	4	0	10	0	2	5	12	14	0	0	3	0	3	3	9	0	8
ENSG00000266832	0	0	0	0	0	0	0	0	0	0	0	0	0	0	0	0	0	0	0	0	0	0	0	0	0	0	0	0	0	0
ENSG00000154007	0	0	0	0	0	0	0	0	0	0	0	0	0	0	0	0	0	0	0	0	0	0	0	0	0	0	0	0	0	0
ENSG00000225605	0	0	0	0	0	0	0	0	0	0	0	0	1	0	0	0	0	0	0	0	0	0	0	0	0	0	0	0	0	0
ENSG00000230027	0	0	0	0	0	0	0	0	0	0	0	0	0	0	0	0	0	0	0	0	0	0	0	0	0	0	0	0	0	0
ENSG00000184005	64	42	22	75	99	1874	633	29	840	677	417	585	1627	521	39	768	96	48	46	1264	696	51	57	327	42	559	26	1379	49	635
[truncated: 62,254 more rows]

## Sheet: FPKM
Row.names	chr	source	type	start	end	length	hgnc	biotype	1D0L	1D15L	1D1L	1D4L	1D9L	2D15P	2D1P	2D9L	3D0P	1D0P	1D15P	1D1P	1D4P	1D9P	2D0L	2D0P	2D15L	2D1L	2D4L	2D4P	2D9P	3D0L	3D15L	3D15P	3D1L	3D1P	3D4L	3D4P	3D9L	3D9P
ENSG00000223972	1	havana	gene	11869	14409	2540	DDX11L1	transcribed_unprocessed_pseudogene	0	0	0	0	0	0.0108204	0	0	0	0	0	0.0153122	0	0	0	0	0	0	0	0	0	0	0	0	0	0	0	0	0	0
ENSG00000227232	1	havana	gene	14404	29570	15166	WASH7P	unprocessed_pseudogene	0.00563773	0.0520782	0.0127077	0.0118693	0.0141291	0.00362438	0.00862596	0.0413625	0	0.00833315	0.00857805	0.00769344	0.0145544	0.0256739	0	0.011108	0.00333941	0	0	0.0056108	0.0137201	0	0.0187447	0.00948284	0	0.00524797	0.026656	0.00278459	0.00591905	0.012546
ENSG00000278267	1	ensembl	gene	17369	17436	67	MIR6859-1	miRNA	0	0	0	0	0	0	0	0	0	0	0	0	0	0	0	0	0	0	0	0	0	0	0	0	0	0	0	0	0	0
ENSG00000243485	1	havana	gene	29554	31109	1555	MIR1302-11	lincRNA	0	0	0	0	0	0	0	0	0	0	0	0	0.0236582	0	0	0	0	0	0	0	0	0	0	0	0	0	0	0	0	0
ENSG00000274890	1	ensembl	gene	30366	30503	137	MIR1302-9	miRNA	0	0	0	0	0	0	0	0	0	0	0	0	0	0	0	0	0	0	0	0	0	0	0	0	0	0	0	0	0	0
ENSG00000237613	1	havana	gene	34554	36081	1527	FAM138A	lincRNA	0	0	0	0	0	0	0	0	0	0	0	0	0	0	0	0	0	0	0	0	0	0	0	0	0.246233	0	0	0	0	0
ENSG00000268020	1	havana	gene	52473	53312	839	OR4G4P	unprocessed_pseudogene	0	0	0	0	0	0	0	0	0	0	0	0	0	0	0	0	0	0	0	0	0	0	0	0	0	0	0	0	0	0
ENSG00000240361	1	havana	gene	62948	63887	939	OR4G11P	unprocessed_pseudogene	0	0	0	0	0	0	0	0	0	0	0	0	0	0	0	0	0	0	0	0	0	0	0	0	0	0	0	0	0	0
ENSG00000186092	1	ensembl_havana	gene	69091	70008	917	OR4F5	protein_coding	0	0	0	0	0	0	0	0	0	0	0	0	0	0	0	0	0	0	0	0	0	0	0	0	0	0	0	0	0	0
ENSG00000238009	1	ensembl_havana	gene	89295	133723	44428	RP11-34P13.7	lincRNA	0	0	0	0	0	0.000618612	0	0	0.000968804	0	0.00195214	0	0	0.00292136	0	0	0	0	0	0	0	0	0	0	0.00282103	0.00179145	0	0	0	0
ENSG00000239945	1	havana	gene	89551	91105	1554	RP11-34P13.8	lincRNA	0	0	0	0	0	0	0	0	0	0	0	0	0	0	0	0	0	0	0	0	0	0	0	0	0	0	0	0	0	0
ENSG00000233750	1	havana	gene	131025	134836	3811	CICP27	processed_pseudogene	0	0	0.0505709	0	0	0	0	0	0.0112942	0	0	0	0.00965326	0	0	0.0110512	0	0	0	0	0.0272997	0	0	0.0125791	0	0.0104422	0.106079	0.0110813	0	0
ENSG00000268903	1	havana	gene	135141	135895	754	RP11-34P13.15	processed_pseudogene	2.26795	1.67601	6.39011	5.01352	4.35764	0.874813	0.231338	6.89345	0	0.949809	1.26529	0.206328	0.39033	0.602474	0	0.055857	0	0.224148	2.34286	2.03141	0.89689	2.83861	0.691225	1.90738	2.8258	0.475011	7.64029	0.504084	3.33357	0.883226
ENSG00000269981	1	havana	gene	137682	137965	283	RP11-34P13.16	processed_pseudogene	2.41701	0.558175	0	3.49841	0.75718	4.17597	2.61951	0	0.912552	3.12602	4.44375	2.74861	3.37987	3.89829	0.865037	2.52995	0	0.2986	8.11473	4.96128	3.6763	2.42014	0.502265	4.91247	0	2.39053	4.2855	5.81982	0	4.37021
ENSG00000239906	1	havana	gene	139790	140339	549	RP11-34P13.14	antisense	0	0	0	0	0	0	0.0794301	0	0	0	0	0	0	0.118206	0	0	0	0	0	0	0	0	0	0	0	0	0	0	0	0
ENSG00000241860	1	havana	gene	141474	173862	32388	RP11-34P13.13	processed_transcript	0	0	0	0	0	0	0.0026928	0	0.0026579	0	0.00267784	0	0.00227174	0.00200368	0	0.00130036	0	0	0	0	0.00160614	0	0	0	0	0.00245741	0	0	0	0
ENSG00000222623	1	ensembl	gene	157784	157887	103	RNU6-1100P	snRNA	0	0	0	0	0	0	0	0	0	0	0	0	0	0	0	0	0	0	0	0	0	0	0	0	0	0	0	0	0	0
ENSG00000241599	1	havana	gene	160446	161525	1079	RP11-34P13.9	lincRNA	0	0	0	0	0	0	0	0	0	0	0	0	0.034095	0	0	0	0	0	0	0.0394316	0	0	0	0	0	0	0	0	0	0
ENSG00000279928	1	ensembl	gene	182393	184158	1765	FO538757.3	protein_coding	0	0	0	0.152982	0	0	0	0.101547	0	0	0	0.0440713	0	0	0	0	0	0.0478775	0	0.0241058	0.0294729	0	0	0.0543217	0	0	0	0	0	0.0269507
ENSG00000279457	1	ensembl	gene	184923	200322	15399	FO538757.2	protein_coding	0.0943913	0.297483	0.118897	0.0759829	0.125238	0.0999472	0.0481409	0.192044	0.0391317	0.0656565	0.0844826	0.0404108	0.0764487	0.0632136	0.0397437	0.0601699	0.00657777	0.0658514	0.0229432	0.0718368	0.0709404	0.14455	0.0923053	0.0809411	0.065112	0.0413485	0.177206	0.0521066	0.11659	0.0463355
ENSG00000273874	1	ensembl	gene	187891	187958	67	MIR6859-2	miRNA	0	0	0	0	0	0	0	0	0	0	0	0	0	0	0	0	0	0	0	0	0	0	0	0	0	0	0	0	0	0
ENSG00000275135	1	ensembl	gene	200880	201017	137	FO538757.1	miRNA	0	0	0	0	0	0	0	0	0	0	0	0	0	0	0	0	0	0	0	0	0	0	0	0	0	0	0	0	0	0
ENSG00000228463	1	havana	gene	257864	297502	39638	AP006222.2	lincRNA	0	0	0	0	0	0.00624031	0	0	0.00108588	0	0.00765816	0.000981202	0	0.00163719	0	0.00212504	0	0	0	0	0	0.00647958	0.0155392	0.00483768	0	0.00100397	0	0	0	0.00360018
ENSG00000241670	1	havana	gene	258568	259024	456	AP006222.1	processed_pseudogene	0	0	0	0	0	0	0	0	0	0	0	0	0	0	0	0	0	0	0	0	0	0	0	0	0	0	0	0	0	0
ENSG00000236679	1	havana	gene	347982	348366	384	RP4-669L17.1	processed_pseudogene	0.222661	0.411363	0.50189	0.468774	0	0	0.22712	0.233372	0.112089	0	0.112929	0.101284	0	0.168998	0	0	0.131889	0	0.46003	0	0	0.222949	0	0	0	0	0.526387	0	0.233772	0
ENSG00000236743	1	havana	gene	357383	359681	2298	RP5-857K21.15	lincRNA	0	0	0	0	0	0	0	0	0	0	0	0	0	0	0	0	0	0	0	0	0	0	0	0	0	0	0	0	0	0
ENSG00000236601	1	havana	gene	358857	365704	6847	RP4-669L17.2	lincRNA	0	0	0	0	0	0	0	0	0	0	0	0	0	0	0	0	0	0	0	0	0	0	0	0	0	0	0	0	0	0
ENSG00000237094	1	ensembl_havana	gene	365389	501617	136228	RP4-669L17.10	lincRNA	0	0	0.00282946	0	0.000524322	0.00342971	0.00224073	0	0	0.00216466	0.00254661	0.00142749	0.00324062	0.00428734	0	0.000309159	0	0	0.00259347	0.00031232	0.00190928	0	0	0.00175951	0	0.00292123	0	0.00341003	0	0.00349179
ENSG00000269732	1	havana	gene	439870	440232	362	WBP1LP7	processed_pseudogene	0	0	0	0	0	0	0	0	0	0	0	0	0	0	0	0	0	0	0	0	0	0	0	0	0	0	0	0	0	0
ENSG00000278566	1	ensembl_havana	gene	450740	451678	938	OR4F29	protein_coding	0	0	0	0	0	0	0	0	0	0	0	0	0	0	0	0	0	0	0	0	0	0	0	0	0	0	0	0	0	0
ENSG00000224813	1	havana	gene	485032	485211	179	RP4-669L17.4	transcribed_unprocessed_pseudogene	0	0	0	0	0	0	0	0	0	0	0	0	0	0	0	0	0	0	0	0	0	0	0	0	0	0	0	0	0	0
ENSG00000233653	1	havana	gene	487101	489906	2805	CICP7	processed_pseudogene	0	0	0	0	0	0	0	0	0	0	0	0	0	0	0	0	0	0	0	0	0	0	0	0	0	0	0	0	0	0
ENSG00000250575	1	havana	gene	491225	493241	2016	RP4-669L17.8	unprocessed_pseudogene	0	0	0	0	0	0	0.0216305	0	0	0	0.0430207	0.0192921	0	0.03219	0	0	0	0	0	0	0.0258034	0.0424665	0	0.0237792	0	0.0197397	0.100264	0.0209479	0.0445279	0.0471905
ENSG00000278757	1	ensembl	gene	516376	516479	103	U6	snRNA	0	0	0	0	0	0	0	0	0	0	0	0	0	0	0	0	0	0	0	0	0	0	0	0	0	0	0	0	0	0
ENSG00000231709	1	havana	gene	585989	588453	2464	RP5-857K21.1	lincRNA	0	0	0	0	0.0289884	0	0	0	0	0.0170969	0	0	0	0	0	0	0	0	0	0	0	0	0	0	0	0	0.123052	0	0	0
ENSG00000235146	1	havana	gene	587629	594768	7139	RP5-857K21.2	lincRNA	0	0	0	0	0	0	0	0	0	0	0	0	0	0	0	0	0	0	0	0	0	0	0	0	0	0	0	0	0	0
ENSG00000239664	1	havana	gene	594453	597498	3045	RP5-857K21.3	lincRNA	0	0	0	0	0	0	0	0	0	0	0	0	0	0	0	0	0	0	0	0	0	0	0.10892	0	0	0	0	0	0	0
ENSG00000230021	1	ensembl_havana	gene	601436	724707	123271	RP5-857K21.4	lincRNA	0	0	0	0	0	0	0	0	0	0	0	0	0	0	0	0.000341655	0	0	0	0	0	0	0	0	0	0	0	0	0	0
ENSG00000223659	1	havana	gene	627377	629010	1633	RP5-857K21.5	lincRNA	0	0	0	0	0	0	0	0	0	0	0	0	0	0	0	0	0	0	0	0	0	0	0	0	0	0	0	0	0	0
ENSG00000225972	1	havana	gene	629062	629433	371	MTND1P23	unprocessed_pseudogene	1527.05	1225.39	2158.94	2661.08	1292.62	4.88928	14.81	218.844	36.1971	24.7538	41.7285	34.8044	36.3919	15.0431	797.432	9.8763	384.278	1010.17	82.3739	6.30747	7.99223	3058.74	237.796	11.371	1950.93	30.356	1331.3	8.42344	451.261	8.59045
ENSG00000225630	1	havana	gene	629640	630683	1043	MTND2P28	unprocessed_pseudogene	1789.8	1401.76	2005.97	2597.54	1862.32	49.5655	72.2465	886.869	76.2624	72.7021	88.2682	80.2096	66.3817	58.8598	1524.58	74.8238	1210.69	2317.9	202.904	47.6866	91.1216	1622.37	714.384	54.8333	2054.83	76.233	925.876	53.0418	1513.06	84.4184
ENSG00000276171	1	ensembl	gene	630896	630958	62	AC114498.1	miRNA	42.7509	19.1085	29.5305	33.3888	5.76027	0	0	17.3448	0	0.679465	0	0	0	0	21.7166	0	35.942	27.2593	34.1906	0	0	24.8552	12.2272	0.773209	8.08597	0	16.301	0.681145	47.7799	0
ENSG00000237973	1	havana	gene	631074	632616	1542	MIR6723	unprocessed_pseudogene	348.994	331.959	636.357	485.978	313.317	46.626	36.9331	89.6148	85.7491	77.014	183.584	66.2844	87.844	40.4016	195.67	54.5981	133.183	248.963	66.7885	23.3428	20.7134	604.95	261.145	68.7063	425.741	67.4611	377.327	34.2614	274.195	37.2955
ENSG00000278791	1	ensembl	gene	632325	632413	88	MIR6723	miRNA	0	0	0	0	0	0	0	0	0	0	0	0	0	0	0	0	0	0	0	0	0	0	0	0	0	0	0	0	0	0
ENSG00000229344	1	havana	gene	632757	633438	681	RP5-857K21.7	unprocessed_pseudogene	592.989	410.102	1912.68	1495.19	869.4	7.30477	16.2646	151.99	34.6991	26.5999	48.2045	32.0395	36.7886	24.7764	367.388	20.8416	159.374	1019.63	125.55	4.87319	9.62477	1237.67	114.659	7.18028	1545.03	34.3607	375.771	7.5036	306.082	14.5288
ENSG00000240409	1	havana	gene	633535	633741	206	MTATP8P1	unprocessed_pseudogene	14.112	61.7285	275.055	173.892	161.578	2.80174	6.98561	18.706	8.35768	3.88548	5.68375	10.7616	10.0008	3.46527	65.3607	8.99569	22.6184	259.665	2.57259	2.06538	3.53531	98.0803	62.1004	3.25799	107.689	5.02271	19.1339	4.1001	115.479	5.08008
ENSG00000248527	1	havana	gene	633696	634376	680	MTATP6P1	unprocessed_pseudogene	3684.37	3547.33	7597.5	3904.88	3748.57	230.863	342.701	3316.93	376.998	332.616	355.72	343.516	292.469	225.606	4937.69	453.12	4034.51	7651.82	565.285	420.462	353.886	4219.44	2759.9	236.381	5275.95	386.541	2059.97	283.817	4768.81	348.016
ENSG00000198744	1	havana	gene	634376	634922	546	RP5-857K21.11	unprocessed_pseudogene	442.229	563.143	1780.59	903.014	682.746	11.527	23.8002	300.522	42.0172	40.6609	54.8018	38.1093	52.892	36.4886	379.762	26.149	308.975	1175.47	163.71	19.2473	12.2903	786.349	231.174	13.9602	1745.01	41.0344	559.567	19.6459	460.021	19.8636
ENSG00000268663	1	havana	gene	674842	675265	423	WBP1LP6	processed_pseudogene	0	0	0	0	0	0	0	0	0	0	0	0	0	0	0	0	0	0	0	0	0	0	0	0	0	0	0	0	0	0
ENSG00000273547	1	ensembl_havana	gene	685716	686654	938	OR4F16	protein_coding	0	0	0	0	0	0	0	0	0	0	0	0	0	0	0	0	0	0	0	0	0	0	0	0	0	0	0	0	0	0
ENSG00000229376	1	havana	gene	722092	724903	2811	CICP3	processed_pseudogene	0	0	0	0	0	0.0097772	0	0	0	0.0299728	0.0154269	0.013836	0.0392621	0.0230861	0	0	0	0	0	0	0	0	0	0.0170541	0	0.014157	0	0.0150235	0	0.0169221
ENSG00000224956	1	havana	gene	726231	728147	1916	RP11-206L10.1	unprocessed_pseudogene	0.0446252	0.0412222	0.100588	0.0939506	0.186397	0	0	0	0	0	0	0.060897	0.0384014	0.0677402	0	0	0	0.0441043	0	0.022206	0.0814503	0.134049	0	0	0.392482	0.06231	0	0.0220412	0	0.0248267
ENSG00000235373	1	havana	gene	741813	750016	8203	RP11-206L10.3	lincRNA	0	0	0.0117473	0	0	0.00670089	0.037212	0	0.0262355	0.0308132	0.0264323	0.0094826	0.00448477	0.00791114	0	0.0102685	0	0	0	0.0103735	0.0253661	0	0	0.0116881	0	0.00485131	0	0.0308894	0	0.0347931
ENSG00000223181	1	ensembl	gene	758233	758336	103	RNU6-1199P	snRNA	0	0	0	0	0	0	0	0	0	0	0	0	0	0	0	0	0	0	0	0	0	0	0	0	0	0	0	0	0	0
ENSG00000240618	1	havana	gene	759032	764925	5893	RP11-206L10.5	lincRNA	0	0	0	0	0	0	0	0	0	0	0	0	0	0	0	0	0	0	0	0	0	0	0	0	0	0	0	0	0	0
ENSG00000229905	1	havana	gene	760911	761989	1078	RP11-206L10.4	antisense	0	0	0	0	0	0	0	0	0	0	0	0	0	0	0	0	0	0	0	0	0	0	0	0	0	0	0	0	0	0
ENSG00000228327	1	havana	gene	764857	778626	13769	RP11-206L10.2	lincRNA	0	0	0	0	0.0103751	0.00598817	0.0063341	0	0.00312601	0	0.00314946	0.0112987	0.00534368	0.00471313	0	0	0	0	0	0.00309004	0.00377802	0.0186533	0	0	0	0.00289021	0	0.0184027	0	0.00690944
ENSG00000237491	1	havana	gene	778770	810060	31290	RP11-206L10.9	lincRNA	0.101105	0.146403	0.0831511	0.0805411	0.0593516	0.0579714	0.0459903	0.0315041	0.0522722	0.0807801	0.119188	0.0621491	0.0834768	0.0559977	0.0547663	0.0471098	0.176426	0.0540133	0.0338737	0.0326341	0.0282625	0.194263	0.122653	0.127163	0.0680937	0.0521447	0.138889	0.101225	0.0717228	0.0547283
ENSG00000230092	1	havana	gene	800879	817712	16833	RP11-206L10.8	transcribed_unprocessed_pseudogene	0.0101588	0.00469208	0.0114493	0	0.0169732	0.00979636	0.00777172	0	0	0.00250263	0.00772855	0.00231051	0.00655651	0.0192762	0	0.007506	0	0.0200805	0	0.00252758	0.00309033	0.02543	0	0.0142396	0.0148913	0.0094565	0	0.00501765	0	0.0113035
ENSG00000177757	1	havana	gene	817371	819837	2466	FAM87B	lincRNA	0	0.0320283	0	0.0364982	0	0.100305	0.0176833	0.0363402	0.0174542	0.0170831	0.0703405	0.0315433	0.0149183	0.0526319	0	0	0	0	0.14327	0.0345067	0.0210947	0.138869	0	0.0388799	0	0.0322752	0	0.0342506	0	0.0192895
ENSG00000228794	1	havana	gene	825138	859446	34308	LINC01128	processed_transcript	0.174453	0.545607	0.176952	0.228238	0.485093	2.15492	0.186844	0.592939	0.169368	0.170678	2.55705	0.210857	0.275582	1.7894	0.128439	0.197642	0.463528	0.152712	0.133874	0.235627	1.93929	0.449174	0.45712	3.14395	0.189964	0.227349	0.288694	0.243726	0.685534	2.59275
ENSG00000225880	1	havana	gene	826206	827522	1316	LINC00115	lincRNA	1.68925	3.42094	1.5377	3.07767	2.06249	0.104421	0.165681	1.77051	0.0654134	0	0.16476	0.0886616	0.0838645	0.246562	2.60431	0.0640063	10.6602	1.15583	0.402701	0.096991	0.118586	4.03341	3.60033	0.619272	1.61904	0.0604792	2.91833	0.0641809	6.00274	0.144584
ENSG00000230368	1	havana	gene	868071	876903	8832	FAM41C	lincRNA	0	0.00894268	0	0	0.024262	0.00622366	0.0049374	0	0	0.00476979	0.00490998	0	0.0124961	0	0	0	0	0	0	0	0	0	0	0	0	0	0	0.00478159	0	0.00538587
ENSG00000234711	1	havana	gene	873292	874349	1057	TUBB8P11	unprocessed_pseudogene	0.080891	0.0747226	0	0	0	0	0	0	0	0.0398551	0.0410264	0.0735911	0.0696094	0.0613956	0	0	0	0	0	0.0402523	0	0.0809957	0	0	0	0.0752986	0.0956162	0.0799073	0	0.0450028
ENSG00000272438	1	havana	gene	904834	915976	11142	RP11-54O7.16	lincRNA	0.0230215	0.113418	0	0.0646237	0.0192319	0.0493335	0.00391376	0.104559	0.00386304	0.0226854	0.0389202	0	0.0330179	0.0349462	0.0109857	0	0	0	0.0317091	0.0572788	0.0140064	0.0230513	0.0297669	0.0430254	0	0	0.0907075	0.0492733	0	0.0298848
ENSG00000230699	1	havana	gene	911435	914948	3513	RP11-54O7.1	lincRNA	0.0243387	0.0674481	0	0	0.0609969	0.829283	0.0620654	0	0.159279	0.155892	0.592518	0.0442845	0.387468	0.979061	0	0.0479546	0	0.0481092	0.30171	1.23534	0.414617	0.219332	0	0.491262	0	0.0339841	0.287692	0.721281	0.0766595	0.419758
ENSG00000241180	1	havana	gene	914171	914971	800	RP11-54O7.2	lincRNA	0	0	0	0	0	0	0	0	0	0	0	0	0	0	0	0	0	0	0	0	0	0	0	0	0	0	0	0	0	0
ENSG00000223764	1	havana	gene	916865	921016	4151	RP11-54O7.3	lincRNA	0.205979	1.23677	0	1.23591	1.1873	5.76025	0.136568	1.1442	0.0725835	0.497281	4.85779	0.0655866	2.47266	3.97094	0.206413	0.182629	3.51383	0.0407149	3.27684	10.4855	3.54651	0.329993	0.456568	4.01897	0.0301933	0.297195	3.18952	6.69429	1.23266	3.34615
ENSG00000187634	1	ensembl_havana	gene	924880	944581	19701	SAMD11	protein_coding	0.125859	1.06239	0.26902	1.38883	1.01516	2.02978	0.0686169	1.69668	0.0174781	0.183895	2.06908	0.0671214	1.26046	0.843264	0.012426	0.0491687	1.527	0.0386038	1.50639	4.59568	1.05882	0.191206	0.562763	2.21676	0.598003	0.115138	2.66248	2.75452	1.28494	1.00443
ENSG00000188976	1	ensembl_havana	gene	944204	959309	15105	NOC2L	protein_coding	0.401895	0.648377	1.23763	0.530315	0.860627	3.51893	5.00594	0.367833	2.02031	3.08735	3.56565	5.60284	4.27921	3.32101	0.21069	4.15446	0.191115	0.548254	0.888812	4.13778	3.29578	0.657468	0.175657	3.74816	0.414871	5.01887	0.381382	3.53673	0.719097	3.47037
ENSG00000187961	1	ensembl_havana	gene	960587	965715	5128	KLHL17	protein_coding	2.30095	1.86365	3.17576	2.10619	1.92219	1.78473	1.00344	2.0796	0.218232	2.04555	2.33399	0.887377	1.92265	0.961784	0.214825	0.38601	2.20241	0.972255	2.65253	2.9786	1.1463	2.17036	0.7946	2.19689	1.61309	0.954529	2.97602	2.75885	1.97812	1.35432
ENSG00000277294	1	ensembl	gene	965110	965166	56	AL645608.1	miRNA	0	0	0	0	0	0	0	0	0	0	0	0	0	0	0	0	0	0	0	0	0	0	0	0	0	0	0	0	0	0
ENSG00000187583	1	ensembl_havana	gene	966497	975865	9368	PLEKHN1	protein_coding	0.0638891	0.109603	0	0	0.121994	0.196564	0.0325843	0.105227	0.0275675	0.215851	0.402727	0.0705785	0.0510516	0.117764	0	0.0269745	0	0.0270614	0.0565707	0.208919	0.122164	0	0.0859805	0.39915	0	0.0807121	0.0647308	0.15778	0.0191649	0.126943
ENSG00000187642	1	ensembl_havana	gene	975204	982093	6889	PERM1	protein_coding	0.0248227	0.0917193	0.153867	0.0522599	0.0518416	0.123675	0.0379798	0	0.0187438	0.073381	0.321035	0.0112913	0.0213608	0.0282603	0.0177678	0.0366812	0	0	0	0.0494083	0.06796	0.0745645	0.17882	0.661083	0	0.0231066	0	0.0490417	0	0.0759541
ENSG00000272512	1	havana	gene	995966	998051	2085	RP11-54O7.17	lincRNA	0	0.0757619	0	0.0863354	0.513866	0.197724	0	0.816634	0	0.0606141	0.332776	0	0.194088	0.466871	0	0.0201996	0	0.121588	0.0847249	0.428528	0.498989	0.246367	0	0.2989	0	0.038173	0.0484731	0.405094	0.904141	0.228144
ENSG00000188290	1	ensembl_havana	gene	998962	1000172	1210	HES4	protein_coding	2.19054	25.6528	2.22988	5.35565	44.037	4.52005	0.648701	170.861	0.213432	1.94967	22.5067	1.38214	3.28361	6.65041	0.404637	0.10442	19.8815	0.97773	14.0153	8.15772	22.2695	2.40564	64.0613	28.6049	3.93606	1.08533	27.0624	6.2125	101.861	15.1746
ENSG00000187608	1	ensembl_havana	gene	1001138	1014541	13403	ISG15	protein_coding	4.57396	1.90928	1.02812	0.718533	0.586213	1.13601	0.660468	0.68199	0.112398	3.05508	1.88951	1.05045	1.17477	1.41866	0.374432	0.251384	1.03914	0.327852	1.50252	2.49827	2.1463	0.945359	1.35039	1.49865	1.03797	1.15499	0.935031	1.79914	1.21897	2.09749
ENSG00000231702	1	havana	gene	1008076	1008229	153	RP11-54O7.10	processed_pseudogene	0	0	0	0	0.466845	0.179632	0	0	0	0.275339	0.283431	0	0	0	0.800017	0	0	0	0	0	0	0	0	0.939979	0	0	0	0.828059	0	0
ENSG00000224969	1	havana	gene	1011997	1013193	1196	RP11-54O7.11	antisense	0.0714898	0	0	0	0	0.183837	0	0	0	0.0704462	0.398841	0	0.0307597	0.21704	0	0	1.73618	0	0	0.0355742	0.130484	0	0	0.280579	0	0	0.169007	0.0353102	0	0
ENSG00000188157	1	ensembl_havana	gene	1020123	1056118	35995	AGRN	protein_coding	0.40619	0.895251	1.32517	0.78765	0.960434	2.81518	1.26963	0.644818	0.375474	3.6948	5.18283	1.68991	3.30632	2.76924	0.105417	0.939555	0.796371	0.307543	2.21827	5.24225	3.24445	0.55418	0.254046	4.20456	0.727726	1.67606	1.17646	5.12474	0.865387	3.60642
ENSG00000242590	1	havana	gene	1055033	1056116	1083	RP11-54O7.14	sense_intronic	0	0	0	0	0	0	0	0	0	0	0	0	0	0	0	0	0	0	0	0	0	0	0	0	0	0	0	0	0	0
ENSG00000217801	1	havana	gene	1059734	1069355	9621	RP11-465B22.3	transcribed_unprocessed_pseudogene	0.675412	0.919443	0.781239	0.374201	0.348933	0.139975	0.29008	0.447096	0.0536851	0.201417	0.315512	0.287017	0.0917706	0.134903	0.585233	0.210121	0.14213	0.80806	0.18361	0.106135	0.129765	1.53054	1.54142	0.67267	0.833727	0.277132	0.420191	0.100958	0.130626	0.0346093
ENSG00000273443	1	havana	gene	1062208	1063288	1080	RP11-54O7.18	lincRNA	0	0.146263	0.446124	0	0.0661364	0.101791	0.121131	0	0	0.156025	0.0803054	0.108036	0	0.0600881	0	0	0	0.0782442	0	0.118185	0.0481663	0.317083	0	0.266327	0	0.073695	0	0	0.581831	0.0440445
ENSG00000237330	1	ensembl_havana	gene	1070966	1074307	3341	RNF223	protein_coding	0	0.827405	0	0	0.0427581	0.378405	0	0	0	0.0252181	1.4667	0.0116411	0.0110112	0.155391	0	0	0	0	0	0.0254695	0.0934204	0	0.694892	1.1192	0	0	0	0	0.0537374	0.18509
ENSG00000131591	1	ensembl_havana	gene	1081818	1116361	34543	C1orf159	protein_coding	0.136138	0.413852	0.259437	0.362176	0.856061	0.271312	0.156538	0.97805	0.029905	0.289033	0.298783	0.246578	0.399378	0.465912	0.0106305	0.0609619	0.180338	0.0709437	0.209672	0.662656	0.486418	0.421333	0.175569	0.27201	0.293893	0.21889	0.441798	0.541596	0.688666	0.486105
ENSG00000223823	1	havana	gene	1137017	1144056	7039	LINC01342	lincRNA	0	0	0	0	0	0	0.00619507	0	0	0.00598477	0	0	0	0	0	0	0	0	0	0	0	0	0	0	0	0	0	0	0	0
ENSG00000207730	1	ensembl	gene	1167092	1167202	110	MIR200B	miRNA	0	0	0	0	0	0	0	0	0	0	0	0	0	0	0	0	0	0	0	0.386788	0	0	0	0	0	0	0	0.383918	0	0
ENSG00000207607	1	ensembl	gene	1167846	1167956	110	MIR200A	miRNA	0	0	0	0	0	0	0	0	0	0	0	0	0.334441	0	0	0	0	0	0	0.386788	0	0	0	0	0	0	0	0	0	0
ENSG00000198976	1	ensembl	gene	1169005	1169087	82	MIR429	miRNA	0	0	0	0	1.74213	0.335167	0	0	0	0	0	0	0	0	0	0	0	0	0	0.518863	0	0	0	0	0	0	0	0.515012	0	0
ENSG00000272141	1	havana	gene	1169357	1170343	986	RP11-465B22.8	lincRNA	1.04059	0.400516	3.71378	1.46052	2.89766	0.0557479	0	3.5446	0	0.042725	0.307864	0.0394451	0.0373109	0.394899	0	0	2.26005	0.342815	4.65815	0.992469	0.105516	0.955109	0.240265	0.145859	4.32181	0	9.12262	0.299815	5.0984	0.289461
ENSG00000205231	1	havana	gene	1173056	1179555	6499	TTLL10-AS1	antisense	0.0131562	0	0.088964	0	0.021981	0.00422891	0	0	0	0	0	0.00598444	0.0226426	0.0199708	0	0	0.280542	0	0.0543627	0.01964	0	0	0.036452	0	0	0	0	0.00649808	0	0
ENSG00000162571	1	ensembl_havana	gene	1173884	1197935	24051	TTLL10	protein_coding	0	0	0	0	0.0118793	0.01257	0.00181311	0	0.00178962	0	0.00721216	0.0016171	0.00305921	0.0107929	0	0	0	0	0	0.00707608	0.0129773	0	0	0.00398644	0	0.00165462	0	0.0105354	0	0.00593339
ENSG00000186891	1	ensembl_havana	gene	1203508	1206691	3183	TNFRSF18	protein_coding	0	0.124068	0	0.08483	0.0224403	0.120883	0.0411	0.112617	0.0135225	0.10588	0.0681195	0.0855326	0.127136	0.020388	0	0.0132316	0	0	0	0.641609	0.0163429	0.0268968	0.148854	0.0150609	0	0.0750147	0.317519	0.477636	0	0.0149444
ENSG00000186827	1	ensembl_havana	gene	1211326	1214138	2812	TNFRSF4	protein_coding	0	0	0	0.160037	0.0254009	0.0977372	0	0.127475	0	0	0.0308427	0	0.0261654	0.0230779	0	0	0.576336	0	0.188462	0.0151304	0.0184991	0	0.168493	0.034096	0	0	0	0.0450544	0.127693	0.0169161
ENSG00000078808	1	ensembl_havana	gene	1216908	1232031	15123	SDF4	protein_coding	6.60359	4.17288	4.00795	2.53534	3.88238	13.7428	7.09629	4.20134	2.09475	9.5658	12.3818	6.67889	8.95935	8.47503	1.44879	4.27483	4.21963	0.94992	1.60029	10.7668	9.58319	4.28544	2.50327	13.2852	2.49455	7.97854	3.13431	9.93014	6.1377	11.2543
ENSG00000176022	1	ensembl_havana	gene	1232265	1235041	2776	B3GALT6	protein_coding	7.02249	5.83259	4.02669	7.03567	9.85471	8.83122	6.58191	9.74916	4.24838	6.85927	12.997	6.64093	13.8487	12.0393	2.02829	4.0508	3.48462	2.3135	3.05449	19.5261	16.3779	4.7494	3.03808	10.9486	3.65704	6.99572	11.9416	13.9198	17.0094	18.6262
ENSG00000184163	1	ensembl_havana	gene	1242446	1246722	4276	FAM132A	protein_coding	0.499894	3.8789	1.08172	1.34712	1.01896	1.51687	0.224358	0.502983	0.0201319	0.403929	1.48065	0.372921	0.326933	0.258002	0.0286255	0.0393977	3.50587	0.237148	1.28068	1.21392	0.437957	1.24134	2.1607	2.42161	1.9052	0.241973	1.93813	0.87899	1.91041	0.444977
ENSG00000260179	1	havana	gene	1249777	1251334	1557	RP5-902P8.12	lincRNA	0.109829	0.101454	1.2378	0	0.045875	0.0706068	0.112029	0	0.0276442	0	0.0557032	0.0999175	0.0472557	0.0416796	0.157229	0.0540991	0	0.16282	0	0.0819783	0.133641	0.219942	0	0.184736	0	0.025559	0	0.108493	0.0576546	0.0305511
ENSG00000160087	1	ensembl_havana	gene	1253909	1273885	19976	UBE2J2	protein_coding	1.49808	2.61744	2.29137	2.25282	2.10606	2.64298	3.05398	2.55261	2.05557	3.79386	3.14773	3.58634	4.04976	3.3656	0.674024	2.01346	1.866	1.67942	0.751671	4.36415	4.19521	2.73432	1.21677	2.89419	2.15831	3.23128	1.53805	3.89415	2.3907	3.44568
ENSG00000230415	1	havana	gene	1275223	1280420	5197	RP5-902P8.10	lincRNA	0.0164522	0.0911854	0	0	0.164927	0.111056	0.00839083	0.0172436	0	0.0405299	0.15854	0.0149674	0.0637093	0.0749222	0	0.00810394	0	0.0162601	0	0.106428	0.0400382	0.131788	0	0.0553461	0	0.0306295	0	0.0568823	0.0863655	0.100683
ENSG00000162572	1	ensembl_havana	gene	1280436	1292029	11593	SCNN1D	protein_coding	0.427767	0.824359	0.374047	0.520168	0.708543	0.478884	0.0564226	1.53829	0.014851	0.185325	0.456355	0.0637423	0.11424	0.279889	0.0422333	0.0217974	1.57708	0.167652	1.02093	0.451414	0.269229	0.47263	0.79696	0.380435	0.324332	0.0583559	0.897941	0.244068	0.967915	0.369285
ENSG00000131584	1	ensembl_havana	gene	1292376	1309609	17233	ACAP3	protein_coding	0.243114	0.394153	0.626277	0.2977	0.783367	1.72082	0.619959	0.395214	0.137371	1.01693	1.80425	0.801194	0.954244	1.35567	0.035514	0.310379	0.449647	0.225566	0.328025	1.01225	1.50326	0.377563	0.258443	1.36031	0.363641	0.745888	0.539552	0.938576	0.948055	1.9184
ENSG00000278073	1	ensembl	gene	1296110	1296170	60	MIR6726	miRNA	0	0	0	0	0	0	0	0	0	0	0	0	0	0	0	0	0	0	0	0	0	0	0	0	0	0	0	0	0	0
ENSG00000169972	1	ensembl_havana	gene	1308567	1311677	3110	PUSL1	protein_coding	24.6058	12.4695	15.8023	15.8883	6.26999	3.40232	4.48691	10.9497	0.858073	9.19747	4.58748	5.33995	4.48324	2.39966	6.02174	2.01778	11.9693	6.84725	7.10014	6.44357	2.52571	28.6017	9.85694	4.97887	21.8425	5.09278	18.3609	5.10574	7.47588	2.72254
ENSG00000127054	1	ensembl_havana	gene	1311585	1324691	13106	CPSF3L	protein_coding	5.28433	3.71828	5.36003	4.14107	5.13387	5.26984	5.12731	6.0582	2.13141	6.62149	4.62899	5.15466	6.3747	4.80796	2.30684	3.68267	2.93301	2.03103	2.72269	7.77827	4.97731	5.2977	2.61015	4.4881	2.70633	5.00098	5.56767	6.66042	5.30144	5.81806
ENSG00000274153	1	ensembl	gene	1312502	1312566	64	MIR6727	miRNA	0	0	0	0	0	0	0	0	0	0	0	0	0	0	0	0	0	0	0	0	0	0	0	0	0	0	0	0	0	0
ENSG00000240731	1	havana	gene	1317581	1318689	1108	RP5-890O3.9	sense_intronic	0.308671	0.21385	0.956671	0.243695	0.838046	1.017	1.1807	0.0808798	0.388466	0.456247	0.900174	0.737139	0.896472	1.05425	0	0.646187	0	0.610136	0	1.15199	0.892033	0.618141	0.342096	0.822058	0.339348	0.682411	0.273645	1.10532	1.13426	0.772766
ENSG00000224051	1	ensembl_havana	gene	1324756	1328897	4141	CPTP	protein_coding	1.07368	3.37594	2.23396	1.52145	3.82924	5.2233	2.21142	5.99452	0.571676	4.39478	6.48222	3.12758	3.29596	5.21856	0.118235	0.732278	1.96907	0.469352	1.45041	5.06533	7.24832	2.79104	1.14418	5.99671	1.27118	2.84458	1.48878	3.73257	7.41385	9.15521
ENSG00000169962	1	ensembl_havana	gene	1331314	1335306	3992	TAS1R3	protein_coding	0.0214183	0	0	0	0.0536779	0.0688469	0.0218473	0.134692	0	0.0211056	0.0543148	0.0389708	0.0829401	0.0650251	0	0.0105501	0	0	0	0.031974	0.104248	0	0.0712129	0.120088	0.15698	0.0199375	0.0253172	0.0317367	0	0.190653
ENSG00000107404	1	ensembl_havana	gene	1335276	1349350	14074	DVL1	protein_coding	1.97443	1.12799	1.34883	0.767412	1.96407	2.72025	1.58329	1.15887	0.28136	3.59189	4.15655	1.77138	2.96159	2.77582	0.182639	0.634406	0.824061	0.498353	0.903716	4.83994	3.2674	1.13144	0.528543	4.05679	0.810378	1.79268	1.11307	4.26991	1.51166	3.22776
ENSG00000275884	1	ensembl	gene	1339650	1339708	58	MIR6808	miRNA	0	0	0	0	0	0	0	0	0	0	0	0	0	0	0	0	0	0	0	0	0	0	0	0	0	0	0	0	0	0
ENSG00000162576	1	ensembl_havana	gene	1352689	1361777	9088	MXRA8	protein_coding	2.41791	14.5657	2.60841	4.16945	17.959	16.1219	2.73504	18.6369	0.582545	2.84152	23.5005	3.18829	9.46431	19.0729	0.377121	0.857338	11.9592	1.56213	3.20725	14.6254	21.7969	1.63915	9.48336	21.812	2.52375	2.77621	6.67251	12.0169	17.928	23.4124
ENSG00000175756	1	ensembl_havana	gene	1373730	1375495	1765	AURKAIP1	protein_coding	83.3703	91.4667	81.2942	66.3434	76.2026	50.1091	48.499	78.0385	12.5346	74.5394	70.2438	61.0607	60.5917	55.1516	53.2608	21.4995	89.3256	42.8982	66.1567	79.1875	70.2633	64.173	91.4051	65.1318	93.6621	60.6061	84.2315	58.1903	107.875	70.6917
ENSG00000223663	1	havana	gene	1378666	1379032	366	RP5-890O3.3	processed_pseudogene	0	0	0	0.491829	0.58547	0	0	0.734548	0	0.115101	0	0.106265	0	0.177309	0	0.115071	0	0.692654	0	0	0	0.701742	0	0	0	0.326191	0	0	0	0
ENSG00000221978	1	ensembl_havana	gene	1385711	1399338	13627	CCNL2	protein_coding	4.4674	3.80796	8.48576	6.65111	9.66552	6.72016	7.10732	8.38474	4.64944	8.25719	7.27469	7.32649	7.6617	10.9817	2.9013	5.37462	2.63504	7.67709	6.44278	11.1495	13.0326	6.3768	1.96795	6.83535	5.29768	7.63082	6.90488	9.22593	9.00515	10.7444
ENSG00000224870	1	havana	gene	1399522	1402046	2524	RP4-758J18.2	processed_transcript	14.1938	16.7414	15.4623	19.1135	18.9888	9.77827	10.8672	22.1907	6.00269	13.0186	10.2227	10.5245	11.777	11.3129	5.72247	9.87828	19.6242	6.69602	7.34881	14.9352	11.2531	27.5425	3.96087	7.12247	5.16426	10.5164	20.2213	10.9593	29.6264	13.0228
ENSG00000242485	1	ensembl_havana	gene	1401908	1407313	5405	MRPL20	protein_coding	22.3523	20.9839	28.3294	25.8441	16.651	12.6461	19.7745	14.1593	11.1567	18.355	12.9012	20.3207	17.7647	14.768	22.5783	11.4621	14.0458	21.0439	17.42	19.7108	15.014	53.3791	15.6736	11.0956	37.3331	18.0533	19.3344	16.6189	16.2264	16.0614
ENSG00000264293	1	ensembl	gene	1405460	1405752	292	RN7SL657P	misc_RNA	0	0	0	0	0	0	0	0	0	0	0	0	0	0	0	0	0	0	0	0	0	0	0	0	0	0	0	0	0	0
ENSG00000272455	1	havana	gene	1409096	1410618	1522	RP4-758J18.13	lincRNA	29.774	4.61851	38.7477	15.4344	12.2956	1.1918	1.34661	17.1929	1.2726	1.35625	1.33913	2.27429	1.32942	1.10859	12.1438	1.30056	3.72687	11.6595	4.29442	1.39772	1.33296	28.6875	6.38171	2.07882	6.42309	1.54266	15.0072	1.38735	17.5172	0.68758
ENSG00000235098	1	ensembl_havana	gene	1418420	1421769	3349	ANKRD65	protein_coding	1.22547	2.09895	3.10755	1.85438	3.4338	0.804241	0.598963	0.909795	0.154226	0.767315	2.26601	0.74325	0.725006	1.86024	0.36549	0.301818	1.16444	0.807441	0.0527475	0.902006	1.61542	1.45712	0.721528	1.97539	0.67363	0.558489	1.78051	0.819652	2.62684	1.74705
ENSG00000225905	1	havana	gene	1420245	1422691	2446	RP4-758J18.7	antisense	0.139823	0.0645803	0.118188	0.11039	0.262815	0.101126	0.0713117	0	0	0.0344455	0.0886445	0.0159006	0.180484	0.132656	0.050042	0.0860919	0	0.103643	0	0.260916	0.14887	0	0.0581116	0.0391978	0	0.0976173	0.537147	0.0863267	0.1101	0.116684
ENSG00000205116	1	ensembl_havana	gene	1426128	1427787	1659	TMEM88B	protein_coding	0	0	0	0.434019	0.344436	0.0331328	0	0	0.0259446	0.152357	0.0784175	0.0937743	0.133051	0.117351	0	0	0	0	0	0.435982	0.094068	0	0	0.0866889	0	0.0239875	0.54828	0.381836	0	0.258054
ENSG00000225285	1	havana	gene	1430539	1434573	4034	RP4-758J18.10	lincRNA	0.317929	1.13558	0.883844	0.959395	0.72596	0.442846	0.118909	0.91081	0.0106698	0.459489	0.795489	0.134978	0.510699	0.402176	0	0.0313209	1.19269	0.0628437	0.613069	0.885951	0.670555	0.488123	0.22316	0.760558	0	0.187435	1.00215	0.837502	1.02363	0.459879
ENSG00000179403	1	ensembl_havana	gene	1434861	1442882	8021	VWA1	protein_coding	1.65226	0.935453	3.29179	1.61584	1.31795	2.35741	3.4142	1.00553	0.402463	7.32138	3.4547	4.5725	4.47187	2.678	0.412027	1.22342	1.96369	0.589978	0.858921	4.69441	3.54104	1.70777	0.525726	2.95248	1.93757	4.81751	1.54983	4.59639	1.70113	4.45376
ENSG00000215915	1	ensembl_havana	gene	1449689	1470158	20469	ATAD3C	protein_coding	0.0543028	0.0694549	0.0470775	0.0439712	0.0488535	0.040281	0.0468688	0	0.0231307	0.0699747	0.0360156	0.0532024	0.0593103	0.0348745	0.0418593	0.0205756	0.00494851	0.0412838	0.00863019	0.0311789	0.0457449	0.0961985	0.0370358	0.0538666	0.0734765	0.0874879	0.083938	0.0185685	0.0175423	0.0534498
ENSG00000160072	1	ensembl_havana	gene	1471769	1497848	26079	ATAD3B	protein_coding	1.00652	0.678397	2.57913	0.81449	0.747715	0.517447	1.09022	0.766291	0.191452	1.30521	0.507163	1.1901	0.684169	0.517588	0.178354	0.439265	0.67776	0.567053	0.453838	0.988662	0.726068	0.896208	0.208932	0.602936	1.20628	1.1582	0.534804	0.740043	0.977575	0.623807
ENSG00000197785	1	ensembl_havana	gene	1512151	1534687	22536	ATAD3A	protein_coding	0.588072	0.511685	1.37686	0.455295	0.503947	1.09515	1.06231	0.70782	0.233011	1.58518	1.11799	1.25984	1.06598	0.895562	0.141217	0.384981	0.395528	0.251232	0.478157	1.3159	1.05489	0.588833	0.182911	0.908321	0.906514	1.29261	0.417074	0.976321	0.709032	1.03005
ENSG00000205090	1	ensembl_havana	gene	1535174	1540453	5279	TMEM240	protein_coding	0.615471	3.35138	1.77064	1.19347	1.65072	1.29115	0.231294	1.45991	0.0326138	0.550625	1.84007	0.257861	0.620228	0.467137	0.0231867	0.0319122	5.0847	0.480226	0.535409	0.620591	0.571536	0.940618	2.59385	2.24302	1.51947	0.203537	2.73773	0.639985	1.7685	0.423508
ENSG00000160075	1	ensembl_havana	gene	1541673	1574869	33196	SSU72	protein_coding	25.3162	10.0238	7.58513	10.4575	6.38405	3.12541	5.688	5.45852	4.5433	5.10151	4.01566	6.46613	6.58173	4.23824	14.8855	4.18294	10.202	6.67711	4.12946	5.60736	4.97537	6.47071	7.8815	4.0132	6.39575	5.25194	10.2631	5.28587	7.33376	4.49371
ENSG00000215014	1	havana	gene	1574975	1577075	2100	RP5-832C2.5	lincRNA	3.01292	3.61059	5.3229	5.74315	6.19037	0.353362	0.560663	6.52908	0.143473	0.160483	0.247799	0.722296	0.455477	0.494439	2.50634	0.260719	4.77515	2.09247	1.34592	0.547029	0.619281	5.34059	0.789672	0.388077	1.19364	0.644305	7.3634	0.58319	5.12962	0.63424
ENSG00000279244	1	ensembl	gene	1579756	1580046	290	AL645728.1	protein_coding	0	0	0	0	0	0	0	0	0	0.145265	0	0	0	0	0	0	0	0	0	0	0	0	0	0	0	0	0	0	0.619091	0
ENSG00000274481	1	havana	gene	1583510	1583909	399	RP11-345P4.11	processed_pseudogene	0	0	0	0	0	0	0	0	0	0	0	0	0	0	0	0	0	0	0	0	0	0	0	0	0	0	0	0	0	0
ENSG00000228594	1	ensembl_havana	gene	1598011	1600096	2085	C1orf233	protein_coding	144.184	13.4856	36.1881	18.4758	11.2708	1.89815	12.3188	9.11192	1.63085	17.5175	6.05237	12.2928	9.33388	4.51309	10.0388	2.86834	9.35182	6.28206	6.52382	17.6513	4.441	36.3391	6.68097	6.92068	18.2739	12.4253	30.2957	14.1378	13.6482	4.03815
ENSG00000272106	1	havana	gene	1613758	1615795	2037	RP11-345P4.9	antisense	14.9849	21.0928	10.4074	17.8507	20.5481	8.74297	2.61172	24.5484	1.39459	2.93668	8.89864	2.38665	4.55116	6.02119	9.61435	2.31567	20.3378	6.59602	2.16803	4.90843	6.23112	11.9782	9.39698	9.57837	4.12238	2.63739	29.4219	4.31225	28.9973	7.35588
ENSG00000197530	1	ensembl_havana	gene	1615415	1630610	15195	MIB2	protein_coding	1.07475	1.39303	1.6552	2.15608	1.80977	3.04229	0.309942	3.57988	0.087812	1.87138	4.35504	0.458166	1.07739	1.65281	0.209442	0.124727	1.60653	0.383729	3.16217	2.91485	2.13282	1.66774	1.56531	4.63457	2.95288	0.387608	5.02172	1.78707	4.12361	2.23518
ENSG00000189409	1	ensembl_havana	gene	1632095	1701810	69715	MMP23B	protein_coding	0	0.00113292	0	0.00258207	0.00204912	0.00157692	0.000625506	0.0179962	0	0.00604272	0.00684234	0.00111577	0.0015831	0	0	0	0.0377762	0	0	0.00549266	0.0029847	0	0.00883517	0.00687642	0	0.00114166	0.0159468	0.0090865	0.0115888	0.00204696
ENSG00000248333	1	ensembl_havana	gene	1635227	1722818	87591	CDK11B	protein_coding	0.0673543	0.0766454	0.114415	0.0688462	0.080731	0.253529	0.250916	0.0347856	0.205896	0.252979	0.247047	0.272189	0.296103	0.228934	0.0307436	0.242337	0.0641808	0.047273	0.0625201	0.224899	0.224491	0.0723285	0.0551745	0.25778	0.0586662	0.273507	0.0784614	0.243962	0.0840383	0.24764
ENSG00000272004	1	havana	gene	1659325	1662602	3277	RP11-345P4.10	antisense	0	0	0	0	0	0	0	0	0	0	0	0	0	0	0	0	0	0	0	0	0	0	0	0	0	0	0	0	0	0
ENSG00000189339	1	ensembl_havana	gene	1659529	1692728	33199	SLC35E2B	protein_coding	0.381164	0.359235	0.43829	0.347016	0.518509	2.46119	1.7798	0.404898	1.07479	2.09879	2.47396	1.64831	2.41571	2.70144	0.110608	1.23054	0.309679	0.249446	0.340543	1.97874	2.74678	0.309452	0.248326	2.47211	0.294465	1.7429	0.344001	2.67514	0.421815	3.01321
ENSG00000269737	1	havana	gene	1671990	1673411	1421	RP11-345P4.7	antisense	0.0601702	0	0	0.063339	0.0502655	0.909032	0.398939	0	0.3029	0.50398	0.884998	0.465291	0.673119	0.822035	0	0.326022	0	0.0594678	0.49726	0.389238	0.732155	0.0602481	0	1.01208	0	0.560103	0.284494	1.01045	0	0.870351
ENSG00000269227	1	havana	gene	1673275	1674397	1122	RP11-345P4.6	transcribed_processed_pseudogene	0.0762048	0.0703937	0.0858849	0	0	0.318439	0.233193	0.0798706	0.0383619	0.337916	0.425146	0.415967	0.0983651	0.404871	0	0.22522	0.0902773	0.301261	0	0.0379204	0.324543	0	0.0422285	0.256358	0	0.212809	0	0.41403	0.160015	0.169583
ENSG00000215914	1	havana	gene	1699942	1701782	1840	MMP23A	unprocessed_pseudogene	0.0929368	0	0	0	0	0	0	0	0	0	0	0	0	0	0	0	0	0	0	0	0.0282715	0	0.0257502	0	0.0681155	0	0	0	0	0
ENSG00000008128	1	ensembl_havana	gene	1702730	1724324	21594	CDK11A	protein_coding	0.0277166	0.0292606	0.0178499	0.0166722	0.0496161	0.0623646	0.0646211	0.00414999	0.0099662	0.0526732	0.0582376	0.0720439	0.0664422	0.051089	0.0170051	0.0487591	0	0.0234798	0.0899864	0.0433467	0.0264988	0.0356818	0.0263297	0.0488403	0.00580405	0.0423864	0.0561636	0.0528034	0.0332567	0.0462595
ENSG00000268575	1	havana	gene	1702736	1737688	34952	RP1-283E3.8	processed_transcript	0.00733879	0.00903888	0.019299	0.0154506	0.024523	0.0613335	0.0237049	0.0205115	0.016009	0.0421847	0.0570721	0.0189168	0.0252611	0.0519874	0	0.0228945	0	0.0145063	0.0202165	0.029215	0.056556	0.00979772	0.00406675	0.0809223	0	0.0125243	0.0231326	0.074912	0.00256833	0.0639648
ENSG00000227775	1	havana	gene	1724512	1737251	12739	RP1-283E3.4	transcribed_processed_pseudogene	0.0201355	0.0124	0.0302576	0.0353264	0.0953187	0.28694	0.140348	0.0562775	0.0675752	0.175267	0.285945	0.0976978	0.213702	0.280181	0.0096085	0.105795	0	0.0265339	0.110936	0.217092	0.371598	0.0067205	0.0446318	0.357501	0	0.0968408	0.230075	0.318249	0.00704673	0.298724
ENSG00000215790	1	ensembl_havana	gene	1724838	1745992	21154	SLC35E2	protein_coding	0.0404188	0.00746731	0.091106	0.0425473	0.0236358	0.0506696	0.0226755	0.055072	0.0244164	0.0677088	0.0778986	0.0569953	0.0382598	0.0858969	0.0231451	0.057737	0	0.0199735	0.0668059	0.0502821	0.0762318	0.0971305	0.0223978	0.072518	0.0118495	0.0489117	0.0621094	0.0738654	0.0339485	0.0607136
ENSG00000008130	1	ensembl_havana	gene	1751232	1780457	29225	NADK	protein_coding	2.2703	0.897244	2.07069	1.24728	1.28068	2.06328	2.34859	1.51479	1.19884	2.9896	2.47651	2.14793	2.67874	2.10285	0.866975	1.9844	0.689715	0.887687	0.634676	2.71222	2.21428	3.29268	0.494474	2.05043	1.26941	2.39249	1.31066	2.73255	1.33001	2.03944
ENSG00000078369	1	ensembl_havana	gene	1785285	1891117	105832	GNB1	protein_coding	4.44992	1.35975	2.88273	1.68559	1.82159	4.582	5.9441	1.40817	4.57214	4.35192	4.33026	5.82923	5.84302	5.66035	2.69482	4.28436	1.1643	1.72949	0.76281	4.61842	6.05172	3.0918	1.01	4.12295	1.80836	5.80392	1.28634	4.93211	1.64384	5.79723
ENSG00000231050	1	havana	gene	1891471	1892658	1187	RP1-140A9.1	antisense	0.216096	1.5304	1.54245	0.682428	1.14332	0.162077	0.110212	3.92584	0.0362612	0.0709803	0.219199	0.0327657	0.0619858	0.273358	0.412477	0	0	0.284764	0	0.215063	0.350595	0.793376	0.39916	0.201933	0.316763	0.0670519	1.44745	0.106734	0.907514	0.400741
ENSG00000169885	1	ensembl_havana	gene	1914827	1917296	2469	CALML6	protein_coding	0.207781	0.127957	0	0.109362	0.0578593	0.044526	0.176619	0	0.0871649	0.136498	0.0351275	0.0945149	0.0298004	0.0525679	0.148727	0.051174	0	0.136904	0	0.206788	0.0421382	0	0	0.058249	0	0.016118	0.0409341	0.18815	0.181791	0.0385322
ENSG00000178821	1	ensembl_havana	gene	1917590	1919273	1683	TMEM52	protein_coding	13.2088	7.41481	8.98928	8.18224	4.11673	1.01247	4.81933	3.46106	1.3043	6.28273	2.08708	3.78992	4.10948	1.15678	6.10922	4.20411	2.73841	5.72396	3.77864	5.40998	1.23635	31.4879	17.8767	8.88708	13.2556	3.99608	11.2896	4.59196	4.16038	1.13055
ENSG00000142609	1	ensembl_havana	gene	1921951	2003837	81886	CFAP74	protein_coding	0.00104416	0.00385813	0.00588396	0.00549573	0.00174456	0.00839084	0.0015976	0.0120382	0.00210253	0.00257229	0.0238309	0.00332475	0.00539119	0.0103026	0	0.00205731	0	0.00722378	0	0.00571543	0.00825849	0.00209102	0.0138867	0.0210757	0.00918344	0.000971969	0.00246846	0.0103146	0	0.00464724
ENSG00000233542	1	havana	gene	2013213	2015530	2317	RP11-547D24.1	antisense	0.18451	0.17044	0.083179	0	0	0.0118618	0.0941026	0	0.11146	0.21818	0.0561479	0.0839294	0.0793883	0.0840247	0.211312	0.0908851	0	0	0.228724	0.12854	0.0449025	0	0.040898	0.165521	0	0.0515261	0.261717	0.0546798	0	0.04106
ENSG00000187730	1	ensembl_havana	gene	2019324	2030751	11427	GABRD	protein_coding	0.321745	0.138237	0.252987	0.0472589	0.025003	0.0240515	0.190807	0.0156848	0.0452003	0.331794	0.0303596	0.207619	0.0772666	0.0227164	0.139252	0.114256	0	0.0665559	0.0927548	0.074467	0.0409711	0.134858	0.0580489	0.247519	0.0329043	0.250745	0.123823	0.0850016	0	0.037465
ENSG00000226969	1	havana	gene	2049203	2050070	867	RP11-547D24.3	antisense	0.098618	0.364391	0.333435	0	0.0823845	0.0316998	0	0	0	0	0	0.0448591	0.042432	0	0.564718	0	0	0.584801	0	0	0	0.592474	0.437189	0.0552929	0.867353	0.0459	0.582851	0.0487094	0.310617	0
ENSG00000067606	1	ensembl_havana	gene	2050470	2185395	134925	PRKCZ	protein_coding	0.240172	0.150441	0.105701	0.0793815	0.120171	0.241787	0.283442	0.104277	0.209588	0.34532	0.319472	0.230316	0.256027	0.209223	0.153315	0.253462	0.0131376	0.0369518	0.0248759	0.260468	0.19817	0.212564	0.103592	0.349261	0.058521	0.245393	0.0973772	0.287018	0.124415	0.210826
ENSG00000271806	1	havana	gene	2141084	2145279	4195	RP5-892K4.1	antisense	0	0	0	0	0	0.0327577	0.0311851	0	0	0.0100422	0	0	0.00876962	0.0309393	0	0	0	0	0	0.0202845	0.0124004	0	0	0.0114276	0	0.00948637	0	0	0	0
ENSG00000182873	1	havana	gene	2181794	2184389	2595	RP11-181G12.2	antisense	0.593076	0.669595	1.33683	0.971148	1.12852	2.02288	1.07547	1.72668	0.33173	1.59092	1.58754	0.749381	1.67285	1.42544	0.0471687	0.811487	0	0.521025	0.340369	0.967344	1.54355	0.362905	0.127808	1.51483	0.0965954	0.720763	0.817878	1.57858	0.726448	1.68642
ENSG00000162585	1	ensembl_havana	gene	2184461	2212720	28259	C1orf86	protein_coding	5.13755	3.93525	18.8981	12.0488	9.34958	0.941442	0.740699	14.134	0.226946	2.05573	2.10847	1.12857	1.73404	1.53632	1.16083	0.253362	5.31564	4.22833	14.5464	3.74443	2.05435	9.56737	3.85293	1.59463	31.5782	0.822409	15.3393	2.12358	14.4282	2.33304
ENSG00000234396	1	havana	gene	2212523	2220738	8215	RP11-181G12.4	lincRNA	0	0.028843	0	0.0547807	0	0.0100367	0	0	0	0	0	0	0	0.00789959	0	0	0	0	0	0.00517915	0	0	0.0173026	0	0	0	0	0.00514072	0.0109274	0.00579038
ENSG00000277082	1	ensembl	gene	2222427	2222500	73	AL590822.1	miRNA	0	0	0	0	0	0	0	0	0	0	0	0	0	0	0	0	0	0	0	0	0	0	0	0	0	0	0	0	0	0
ENSG00000157933	1	ensembl_havana	gene	2228695	2310119	81424	SKI	protein_coding	0.118659	0.171691	0.411847	0.116065	0.181586	1.21615	1.26338	0.0451244	0.732133	1.30741	1.27234	1.16453	1.14625	1.07834	0.0571245	0.783626	0.0696638	0.131804	0.210444	1.04663	1.23877	0.111453	0.0669181	1.27584	0.106209	1.16516	0.1204	1.32257	0.12899	1.24493
ENSG00000116151	1	ensembl_havana	gene	2321253	2391707	70454	MORN1	protein_coding	0.0388347	0.0627782	0.0287226	0.0472673	0.0689394	0.0803594	0.0767491	0.103029	0.031768	0.0771335	0.0830934	0.0645878	0.098689	0.104084	0.0138987	0.0490182	0.0337858	0.0263872	0.0250733	0.114136	0.132903	0.0376698	0.02959	0.0755276	0.101399	0.0615677	0.0616835	0.119883	0.0930122	0.134358
ENSG00000272161	1	havana	gene	2326201	2326693	492	RP4-713A8.1	sense_intronic	0	0	0	0.182936	0.145178	0	0	0	0	0	0	0.158101	0	0.131901	0	0	0	0	0	0	0	0	0	0	0	0	0	0.0858354	0	0
ENSG00000269896	1	havana	gene	2350414	2352820	2406	RP4-740C4.5	transcribed_processed_pseudogene	1.13718	0.426751	1.7222	0.860394	0.623431	0.479765	1.23245	0.633189	1.23437	1.43574	0.73897	1.42252	1.69723	2.23869	0.712235	0.7527	0.0631491	0.421465	0.513949	1.78604	2.39991	4.02087	0.0984628	0.597742	0.677192	1.47206	1.00814	1.42174	1.04468	2.15499
ENSG00000272420	1	havana	gene	2363061	2363628	567	RP4-740C4.7	sense_intronic	0.301594	0.557191	1.35962	0	0.251948	0.969443	0.307634	0	0.607295	0.594382	0.688332	0.411565	0.648828	0.686721	0.215878	0.74279	0	0.44711	0	0.975498	1.46793	0.452976	0.25069	0.930032	0	0.350929	2.31722	0.819297	1.10825	0.922836
ENSG00000157916	1	ensembl_havana	gene	2391775	2405444	13669	RER1	protein_coding	2.71474	3.21266	3.59537	3.23303	2.94718	6.98905	7.54168	2.46508	5.88526	5.9851	7.59179	8.1405	7.11064	7.19263	4.28933	4.58782	2.51208	4.55624	2.66224	7.97148	7.94242	3.70159	3.34494	7.0353	3.1175	7.54623	2.96493	6.68269	3.59887	7.97962
ENSG00000157911	1	ensembl_havana	gene	2403964	2413797	9833	PEX10	protein_coding	2.40862	0.899619	2.45979	1.67506	2.01214	1.09286	2.34156	2.16906	0.94112	2.35633	1.57442	2.91113	3.06415	3.04907	0.535271	1.04509	1.46276	0.850796	1.05994	3.13703	2.88851	2.57717	0.785416	1.1067	0.764767	2.54969	1.66508	3.36714	2.73879	3.14443
ENSG00000149527	1	ensembl_havana	gene	2425980	2505530	79550	PLCH2	protein_coding	0	0	0	0	0.00179578	0.0203839	0.00548173	0	0.000541069	0.00158869	0.00926717	0.00244456	0.00693687	0.00571044	0	0	0	0	0.024427	0.00534843	0.00523139	0	0.000595604	0.00482101	0.00945312	0.00350179	0	0.00796311	0	0.00478371
ENSG00000224387	1	havana	gene	2492300	2493258	958	RP3-395M20.2	antisense	0	0	0	0	0.820147	0.0286886	0.0455189	0	0	0.0439737	0	0	0.0384014	0.0677402	0	0	0	0	0	0	0.0543002	0	0	0.0500406	0	0	0	0	1.03074	0
ENSG00000229393	1	havana	gene	2493437	2494479	1042	RP3-395M20.3	antisense	0	0	0	0	0.0685483	0	0	0.0860027	0	0	0	0	0	0	0	0	0	0	0	0	0	0	0	0	0	0	0	0	0.60305	0.0456507
ENSG00000157881	1	ensembl_havana	gene	2508533	2526600	18067	PANK4	protein_coding	0.354937	0.625139	0.709374	0.722349	0.842089	2.00343	0.888217	0.748981	0.624177	0.883714	2.24181	0.934273	1.19119	1.41521	0.0812992	0.88116	0.557838	0.350793	0.205329	1.41532	1.46554	0.582849	0.325187	2.39602	0.26361	1.03965	0.475488	1.34638	0.780075	1.506
ENSG00000197921	1	ensembl_havana	gene	2528745	2530245	1500	HES5	protein_coding	0.228005	0.842472	0	0.420022	0.0952364	0.0183225	0.0290714	0	0.0860841	0.224676	0.14455	0.0259286	0.196206	0	0	0.0280774	0.337637	0.112672	0.942141	0.737477	0.104039	0.741975	0	0.0958779	0	0.132651	0.471643	0.309694	0.239382	0.063424
ENSG00000272449	1	havana	gene	2546465	2547460	995	RP3-395M20.12	lincRNA	4.21064	1.27006	4.45497	5.33696	2.58431	0.110487	0.219131	12.0687	0	0.804432	0.261497	0.312707	0.480655	0.456548	0.615089	0.0846556	1.2216	0.594499	4.79356	1.58214	0.575091	1.54877	2.14283	0.289079	3.14906	0.559934	9.24325	1.2733	5.1425	0.764913
ENSG00000238164	1	havana	gene	2549920	2557031	7111	RP3-395M20.8	processed_transcript	0	0	0	0	0	0.0541094	0	0	0	0	0.0121966	0	0.0155204	0.018252	0	0	0.121076	0	0	0	0.00731537	0	0	0	0	0	0	0.0118777	0	0.0133787
ENSG00000157873	1	ensembl_havana	gene	2555639	2565382	9743	TNFRSF14	protein_coding	0.00877572	0.0324261	0.0494523	0.157044	0.124629	0.124118	0.017903	0.211551	0.00883548	0.0259428	0.035607	0.0119756	0.0792938	0.106571	0	0.00432271	0.103963	0	0.0906556	0.0786042	0.122801	0	0	0.0492035	0	0.0040845	0.0829858	0.0736865	0.211913	0.087881
ENSG00000225931	1	havana	gene	2566410	2569888	3478	RP3-395M20.7	antisense	0	0	0	0	0	0	0	0	0	0	0	0	0	0	0	0	0	0	0	0	0	0	0	0	0	0	0	0	0	0
ENSG00000228037	1	havana	gene	2581560	2584533	2973	RP3-395M20.9	antisense	0	0	0	0.030274	0.0961014	0	0	0	0	0	0.0145862	0	0	0	0	0	0	0.0284237	0	0.0286221	0.0174973	0	0	0.0322495	0	0.0133856	0.101984	0.0142048	0.0301945	0.048
ENSG00000157870	1	ensembl_havana	gene	2586491	2591469	4978	FAM213B	protein_coding	3.83024	3.30016	4.72329	2.20582	4.40502	10.9924	15.0671	3.40241	6.84799	15.7404	11.8038	14.9306	14.9726	9.46441	1.91792	9.61108	2.42138	2.30866	1.80981	12.7093	10.6589	3.43963	1.91311	9.82276	1.91347	15.6127	1.543	13.7264	3.28201	11.2374
ENSG00000142606	1	ensembl_havana	gene	2590639	2632990	42351	MMEL1	protein_coding	0.0121133	0.00745973	0.013652	0.00637562	0.00674622	0.0298517	0.0205932	0	0.0162611	0.0417777	0.0102394	0.0220403	0.0112926	0.00306463	0.0028902	0.0198891	0	0	0	0.00602773	0.00736978	0.012129	0.00111875	0.0169792	0	0.0216121	0.0143184	0.011966	0	0.00673911
ENSG00000237058	1	havana	gene	2632568	2636620	4052	RP13-436F16.1	antisense	1.32937	0.233905	1.11773	0.64416	0.176277	0.00678275	0.0322856	0.420208	0.0212448	0.093569	0.0107021	0.0191969	0.0272373	0	0.241664	0.0311818	0	0.6465	0.741134	0.0210004	0	1.92269	0.233861	0.0236619	2.07238	0.0392846	0.32425	0.0208445	0	0
ENSG00000215912	1	ensembl_havana	gene	2635976	2801721	165745	TTC34	protein_coding	0.00876968	0.00810094	0.00581392	0.0157479	0.0168069	0.0147579	0.00841913	0.00594747	0.00415501	0.0061	0.0389838	0.00375448	0.0117638	0.0242752	0.0007385	0.00101641	0.0278062	0.00407874	0.00959222	0.0287504	0.0316992	0.00619838	0.0022869	0.0373111	0.00302471	0.00744309	0.0359764	0.0331234	0.0308715	0.0215246
ENSG00000233234	1	havana	gene	2811850	2812692	842	RP11-740P5.2	lincRNA	0	0	0	0	0	0	0	0	0	0	0	0	0	0	0	0	0	0	0	0	0	0	0	0	0	0	0	0	0	0
ENSG00000231630	1	havana	gene	2814432	2814998	566	RP11-740P5.3	lincRNA	0	0	0	0	0	0	0	0	0	0	0	0	0	0	0	0	0	0	0	0	0	0	0	0	0	0	0	0	0	0
ENSG00000169717	1	ensembl_havana	gene	3021483	3022903	1420	ACTRT2	protein_coding	0.0602126	0	0	0	0	0.0193547	0.0307092	0.378654	0	0	0	0.0547787	0.0259074	0.0457008	0	0	0	0	0	0.389512	0.183168	0.422033	0	0.0337598	0	0.0280249	0	0.0892205	0.568954	0
ENSG00000177133	1	ensembl_havana	gene	3059615	3068437	8822	LINC00982	antisense	0	0.510311	0	0.0204046	0.32386	0.61061	0.029658	0.304743	0	0.0095504	0.68326	0.00881725	0.00417009	0.0514924	0	0.00954799	0.729085	0.00957876	0	0.0578736	0.106138	0.0291133	0.23094	0.559704	0.0568273	0.0135328	0.0229123	0.0335091	0.356143	0.237247
ENSG00000142611	1	ensembl_havana	gene	3069168	3438621	369453	PRDM16	protein_coding	0	0.00470317	0.00234743	0.00194893	0.00405999	0.0560159	0.00259669	0.00460866	0.00058251	0.00171037	0.0644394	0.000736901	0.00477964	0.0137008	0	0.00056998	0.0054833	0.000228727	0.00191257	0.00702485	0.0199938	0.000695183	0.00410382	0.0705876	0	0.00280057	0.00410335	0.00788717	0.0051025	0.0284543
ENSG00000226286	1	havana	gene	3132927	3133709	782	RP1-163G9.2	antisense	0	0	0	1.38115	0.182679	0	0.0557636	0	0	0	0	0.0994703	0.329309	0	0	0	0	0.216122	0	0.272038	0.133042	0	0	0.061303	0	0	0.646204	0.594042	0.34438	0.121657
ENSG00000279839	1	havana	gene	3205988	3208664	2676	RP11-193J6.1	TEC	0	0	0	0	0	0	0.0162956	0.301395	0	0	0	0	0	0.0242508	0	0	0	0	0	0	0	0	0	0	0	0	0	0	0.167728	0
ENSG00000272235	1	havana	gene	3306636	3310096	3460	RP11-22L13.1	lincRNA	0	0	0	0	0	0.127092	0.0126032	0	0	0.0121754	0.062666	0	0.0106325	0.0187558	0	0	0	0.0244231	0	0	0.0150346	0	0	0.0554207	0	0.0115015	0	0.0122055	0	0.013748
ENSG00000130762	1	ensembl_havana	gene	3454426	3481113	26687	ARHGEF16	protein_coding	0.275533	0.349228	0.63551	0.242827	0.476414	0.860957	1.0376	0.691747	0.240314	1.12551	1.12771	1.06971	0.889145	0.843804	0.0642124	0.486071	0.286562	0.237486	0.377305	1.56081	0.912248	0.214937	0.257434	1.20355	0.305265	1.14672	0.371136	1.25964	0.534835	0.903698
ENSG00000272088	1	havana	gene	3487246	3487627	381	RP11-168F9.2	lincRNA	0.224414	0	0	0	0	0.144271	0.228909	0	0.338914	0	0.113819	0.306243	0.289674	0	0	0	0	0.221795	0	0.335014	0.273069	0	0	0.251648	0	0	0	0.332528	0.706837	0.499402
ENSG00000162591	1	ensembl_havana	gene	3489920	3611495	121575	MEGF6	protein_coding	0.0239117	0.0461255	0.0760916	0.0370161	0.0675644	0.152819	0.0412488	0.0707631	0.0116832	0.135485	0.141964	0.0521451	0.15251	0.0891424	0.00805446	0.0218245	0.0837323	0.0173769	0.129319	0.382859	0.107398	0.0549272	0.0183169	0.115535	0.0360818	0.0595743	0.119708	0.303598	0.0369189	0.106033
ENSG00000207776	1	ensembl	gene	3560695	3560790	95	MIR551A	miRNA	0	0	0	0	0	0	0	0	0	0	0	0	0	0	0	0	0	0	0	0	0	0	0	0	0	0	0	0	0	0
ENSG00000238260	1	havana	gene	3623190	3624743	1553	RP11-46F15.2	antisense	0.605615	1.72916	0.992792	1.15911	0.597911	0.212366	0.112317	2.01965	0.0277154	0.0271261	0.363003	0.0250437	0.142132	0.0417869	0.472902	0.0271192	1.07618	0.217653	0	0.219172	0.133985	1.98458	1.43392	0.493898	1.29126	0.0512496	1.23648	0.190352	1.67629	0.245038
ENSG00000158109	1	ensembl_havana	gene	3625002	3630127	5125	TPRG1L	protein_coding	4.2876	4.3151	6.09201	3.7758	5.68631	15.7823	20.9144	5.33318	11.7746	18.2892	16.4237	20.8011	18.2328	12.7638	2.22116	11.4227	3.37966	3.95725	2.10258	17.3757	13.7636	3.7753	4.00306	19.0166	3.69273	21.9593	2.38615	18.0131	5.41237	14.2101
ENSG00000116213	1	ensembl_havana	gene	3630767	3652761	21994	WRAP73	protein_coding	0.555914	0.434518	0.560809	0.364209	0.516366	0.848478	1.31848	0.525612	0.790624	1.94986	0.912883	1.28028	1.16752	0.991396	0.228176	1.22936	0.0575675	0.357318	0.240954	1.31157	1.02412	0.591666	0.211115	0.826083	0.347608	1.37874	0.303282	1.15975	0.387741	1.06625
ENSG00000078900	1	ensembl_havana	gene	3652520	3736201	83681	TP73	protein_coding	0.0214569	0.030203	0.00575775	0.00645341	0.0648711	0.0206914	0.0260556	0.0139218	0.0154308	0.0755133	0.0461213	0.0283513	0.0479195	0.120203	0.0204782	0.0347273	0.016341	0.00807866	0.0126661	0.0727069	0.0733537	0.0184155	0.0124564	0.032654	0.00299548	0.0261558	0.0120776	0.093868	0.0354005	0.0608236
ENSG00000227589	1	havana	gene	3658938	3668772	9834	RP5-1092A11.5	antisense	0	0	0	0	0	0	0	0	0	0	0	0	0	0	0	0	0	0	0	0	0	0	0.00481801	0	0	0	0	0	0	0
ENSG00000235131	1	havana	gene	3712200	3714298	2098	RP5-1092A11.2	antisense	0	0	0	0	0	0	0	0	0	0	0	0.0185381	0	0	0	0.0200744	0	0	0	0	0	0	0	0	0	0	0	0	0	0
ENSG00000227372	1	havana	gene	3735601	3747336	11735	TP73-AS1	antisense	3.40259	2.07298	3.16146	2.8148	3.96244	5.96749	4.1842	2.30624	3.59081	7.7756	5.67975	3.7882	4.85289	4.81667	1.32468	5.39058	1.30768	2.32592	2.06231	6.92132	5.48345	4.02711	0.908442	5.68649	1.65544	3.86254	2.67845	5.98828	3.28934	5.20066
ENSG00000276189	1	ensembl	gene	3736943	3737103	160	TP73-AS1	misc_RNA	0	0	0	0	0	0	0	0	0	0	0	0	0	0	0	0	0	0	0	0	0	0	0	0	0	0	0	0	0	0
ENSG00000162592	1	ensembl_havana	gene	3752398	3771645	19247	CCDC27	protein_coding	0.0177694	0.0246215	0	0.0046763	0.0111333	0.0699694	0.0113283	0	0.00670889	0.0240762	0.0337961	0.0101036	0.0152911	0.0573189	0	0.0131292	0	0	0	0.0154739	0.0297301	0.0133443	0	0.0498145	0	0.00827045	0	0.0351066	0	0.0222431
ENSG00000235169	1	ensembl_havana	gene	3772788	3775982	3194	SMIM1	protein_coding	1.39201	10.0149	0.935269	1.15535	2.63883	3.45052	0.382279	4.6575	0.107807	1.10791	3.09555	0.401836	0.748671	1.05653	0.229936	0.0791162	12.6693	0.238113	6.41564	1.45197	1.43323	2.81444	9.79055	3.19693	1.5696	0.498376	3.25918	0.938761	4.94653	1.83183
ENSG00000130764	1	ensembl_havana	gene	3778558	3796504	17946	LRRC47	protein_coding	1.91052	1.17069	2.52908	1.05321	1.32936	4.88844	4.87439	1.13354	4.11089	7.13851	5.00922	5.26634	3.67968	3.43533	1.44597	5.09027	0.874854	2.30259	1.09263	4.25325	4.01466	1.25466	0.794688	5.53758	2.03929	5.08917	0.878544	3.5016	1.8758	4.23834
ENSG00000266075	1	ensembl	gene	3782815	3783111	296	RN7SL574P	misc_RNA	0	0	0	0	0	0.742803	0.294643	0	0.145412	0.426961	0.879018	0	0.124286	0.43848	0	0.284569	0	0.285486	0	0.574956	0.175742	0	0	0.485868	0	0	0	0.142672	0	0.482108
ENSG00000272153	1	havana	gene	3785008	3785538	530	RP1-286D6.5	antisense	0.967945	0.447067	1.63635	0.67928	0.94338	1.40011	1.89238	2.36718	0.812114	0.794846	1.14549	1.98134	0.763536	0.857105	0	1.19197	0	2.55106	4.66626	1.52526	2.45375	1.13073	0.715175	1.80902	0.945906	1.42662	0	1.11554	1.35499	1.16676
ENSG00000116198	1	ensembl_havana	gene	3812081	3857214	45133	CEP104	protein_coding	0.107983	0.0927488	0.157996	0.0618205	0.0854602	0.697247	0.678266	0.0198557	0.698087	0.817652	0.677381	0.64889	0.563244	0.616844	0.103058	0.649477	0.111092	0.0936164	0.0704524	0.389334	0.622396	0.053113	0.0629876	0.617121	0.111078	0.700979	0.0694183	0.530543	0.0954706	0.549109
ENSG00000169598	1	ensembl_havana	gene	3857267	3885429	28162	DFFB	protein_coding	0.15484	0.0785274	0.150556	0.0926829	0.213049	0.380607	0.518727	0.16547	0.518118	0.592366	0.312587	0.520653	0.404959	0.253478	0.0912739	0.489027	0.053951	0.120025	0.131726	0.290071	0.317711	0.0912	0.0588847	0.253636	0.0623058	0.507298	0.0538312	0.385391	0.146628	0.361464
ENSG00000198912	1	ensembl_havana	gene	3889125	3900293	11168	C1orf174	protein_coding	2.93989	2.40453	1.65667	3.14307	3.53683	2.69964	3.5259	1.05118	2.28545	3.16857	2.54334	3.29099	4.09128	2.52189	1.81938	2.81705	1.60988	2.30025	0.86997	3.95447	2.72954	2.39175	2.35035	2.71717	1.81804	3.23194	2.19906	3.95538	3.33577	2.73022
ENSG00000236423	1	havana	gene	3900372	3917225	16853	LINC01134	lincRNA	0.0608807	0.0328056	0.0285892	0.037384	0.016953	0.00163079	0.0232875	0.106349	0.00510794	0.0349953	0.0154388	0.0161544	0.0152804	0.0192533	0.00726296	0.0274893	0	0	0	0.0252458	0.0246933	0.142239	0.00562278	0.00284453	0	0.0259745	0.0479755	0.032576	0.0213062	0.0197577
ENSG00000233304	1	havana	gene	3940613	3955262	14649	LINC01346	lincRNA	0	0	0	0	0.00487592	0	0	0	0	0	0	0	0	0	0	0	0	0	0	0	0.00355107	0	0	0	0	0	0	0	0	0
ENSG00000226374	1	havana	gene	3947149	3948980	1831	RP13-614K11.2	lincRNA	0.0933936	0	0	0	0	0	0	0	0	0	0	0	0	0	0	0	0	0	0	0	0	0	0	0	0	0	0.0551973	0	0	0
ENSG00000229280	1	havana	gene	4175528	4175899	371	RP11-374C13.1	processed_pseudogene	4.83973	7.02533	4.41555	12.13	6.16085	0.14816	0.117539	2.65704	0	1.36259	0.935092	0.628995	1.88405	1.92411	0	0	1.36511	1.82218	7.61839	0.573406	0.420644	6.69208	3.32045	0.387646	6.75647	0.42906	9.53456	0.569151	2.17767	0.128216
ENSG00000235054	1	havana	gene	4412051	4424687	12636	RP5-1166F10.1	lincRNA	0	0	0	0.0142458	0	0	0.00345102	0	0	0	0	0.00615588	0.00873423	0	0	0	0	0	0	0.0033671	0.00411678	0	0	0.00379384	0.00991869	0.00314936	0	0.00334212	0	0.00376448
ENSG00000227169	1	havana	gene	4551735	4552145	410	RP1-37J18.1	lincRNA	0	0	0	0	0	0	0	0	0	0	0	0	0	0	0	0	0	0	0	0	0	0	0	0	0	0	0	0	0	0
ENSG00000232596	1	havana	gene	4571548	4583421	11873	RP1-37J18.2	lincRNA	0	0	0	0	0	0	0	0	0	0	0	0	0	0	0	0	0	0	0	0	0	0	0	0	0	0	0	0	0	0
ENSG00000196581	1	ensembl_havana	gene	4654732	4792534	137802	AJAP1	protein_coding	0.0415714	0.007451	0.0517471	0.0287384	0.03421	0.0125649	0.0575935	0.0149573	0.0465397	0.0638924	0.00818194	0.0683015	0.0907687	0.0593372	0.0195415	0.0336191	0	0.0275952	0.00640961	0.0568105	0.0313321	0.0124254	0.00309446	0.0100886	0.0209188	0.0632442	0.0146683	0.0603729	0.0104229	0.046946
ENSG00000277731	1	ensembl	gene	4892068	4892162	94	AL137795.1	miRNA	0	0	0	0	0	0	0	0	0	0	0	0	0	0	0	0	0	0	0	0	0	0	0	0	0	0	0	0	0	0
ENSG00000231510	1	havana	gene	5086459	5090899	4440	RP11-542C10.1	lincRNA	0	0	0	0	0	0	0.0196428	0	0	0	0	0	0	0	0.0275682	0	0	0	0	0	0.0117161	0.0385642	0	0	0	0.0268887	0	0	0	0.0107135
ENSG00000260972	1	havana	gene	5492978	5494674	1696	RP1-58B11.1	lincRNA	0	0	0	0	0	0	0	0	0	0	0	0	0	0	0	0	0	0	0	0	0	0	0	0	0	0	0	0	0	0
ENSG00000264341	1	ensembl	gene	5564071	5564143	72	MIR4417	miRNA	0	0	0	0	0	0.381718	0	0	0	0	0	0	0	0	0	0	0	0	0	0	0	0	0	0	0	0	0	0	0	0
ENSG00000236948	1	havana	gene	5587368	5668295	80927	RP11-154H17.1	lincRNA	0	0	0	0	0	0	0	0	0	0	0	0	0	0	0	0	0	0	0	0	0	0	0	0	0	0	0	0	0	0
ENSG00000216045	1	ensembl	gene	5815871	5815959	88	AL356693.1	miRNA	0	0	0	0	0	0	0	0	0	0	0	0	0	0	0	0	0	0	0	0	0	0	0	0	0	0	0	0	0	0
ENSG00000264101	1	ensembl	gene	5862672	5862741	69	MIR4689	miRNA	0	0	0	0	0	0	0	0	0	0	0	0	0	0	0	0	0	0	0	0	0	0	0	0	0	0	0	0	0	0
ENSG00000131697	1	ensembl_havana	gene	5862810	5992473	129663	NPHP4	protein_coding	0.0309925	0.0487305	0.0587111	0.058308	0.0694095	0.121031	0.0995481	0.0283366	0.0431539	0.0815486	0.100333	0.101384	0.207686	0.16366	0.00944006	0.0678858	0.0257792	0.0273722	0.0844681	0.243475	0.167698	0.0369751	0.0182706	0.0998243	0.0222319	0.0979054	0.0872988	0.254045	0.0830784	0.163252
ENSG00000266687	1	ensembl	gene	5893839	5893924	85	AL356261.1	miRNA	0	0	0	0	0	0	0	0	0	0	0	0	0	0	0	0	0	0	0	0	0	0	0	0	0	0	0	0	0	0
ENSG00000069424	1	ensembl_havana	gene	5991466	6101193	109727	KCNAB2	protein_coding	0.0109091	0.00503862	0.0333718	0.0418333	0.0273401	0.122982	0.0524587	0.00816707	0.0270663	0.0829276	0.0964306	0.0506865	0.174342	0.105273	0.0100397	0.0330091	0.0401557	0.012322	0.0627868	0.199304	0.118046	0.0132639	0.00863604	0.114029	0.02056	0.0515	0.0303953	0.213605	0.0139078	0.0940722
ENSG00000116254	1	ensembl_havana	gene	6101793	6180123	78330	CHD5	protein_coding	0.00873247	0.0131082	0.0123022	0.0114904	0.000911877	0.0129822	0.0573412	0	0.0214303	0.0586215	0.0177158	0.0461769	0.0258314	0.0132557	0.00312531	0.0209694	0	0.00431527	0	0.0228133	0.0132822	0.0142086	0	0.0122403	0.00640023	0.0609656	0.0116124	0.0221048	0.00229205	0.0103237
ENSG00000116251	1	ensembl_havana	gene	6181269	6209389	28120	RPL22	protein_coding	10.6664	11.3192	10.2257	13.5167	14.2601	4.51937	5.83082	7.5497	10.3273	8.08979	5.46379	6.91967	7.91242	6.66259	12.767	7.5875	9.6032	8.94322	8.81373	9.80602	4.95222	11.6636	18.0844	4.86891	5.97692	5.66786	12.7195	8.6099	9.88026	4.45062
ENSG00000226944	1	havana	gene	6204840	6205780	940	RP1-120G22.11	antisense	0.818635	1.68046	0.717596	1.149	0.835852	0.497046	0.278343	2.1927	0.183158	0.403342	0.507462	0.331003	0.0782735	0.138075	0	0.268827	3.93311	0.719181	0	0.18105	0.49806	3.1877	1.26011	0.45899	0.666663	0.127006	1.61276	0.26956	3.43793	0.404834
ENSG00000158286	1	ensembl_havana	gene	6205475	6221299	15824	RNF207	protein_coding	0.0972594	0.718742	0.0304483	0.0682543	0.780898	2.45589	0.112986	0.532343	0.157763	0.231612	2.22525	0.0786509	0.137167	1.29593	0.0464115	0.141061	1.21621	0.0854437	0.0781446	0.190901	1.24921	0.119026	0.523986	1.94191	0.0871245	0.0855056	0.197994	0.224179	1.12324	1.81566
ENSG00000116237	1	ensembl_havana	gene	6221193	6235972	14779	ICMT	protein_coding	3.36129	2.39954	4.54462	2.14369	2.82249	7.20055	19.9462	1.30975	17.4684	17.9151	7.96055	18.324	15.4831	12.2422	1.61503	18.5859	1.06233	2.97899	0.932324	11.7314	11.0769	2.9949	1.21504	7.55138	1.61129	19.5382	1.57286	13.796	2.16236	11.0463
ENSG00000225077	1	ensembl_havana	gene	6236240	6239444	3204	LINC00337	lincRNA	11.5817	0.345114	7.18811	2.9215	0.668795	0.0686235	2.23207	0.419545	2.06881	2.44556	0.0947423	1.78441	0.918566	0.32407	7.37319	2.41866	0	4.35179	2.42593	1.30137	0.308481	18.2234	0.118303	0.0149622	6.33704	2.04938	4.3215	1.34443	0.476299	0.163311
ENSG00000173673	1	ensembl_havana	gene	6244192	6245578	1386	HES3	protein_coding	17.5815	1.76655	5.49254	1.62346	0.618419	0.0198295	7.83418	0	18.3534	47.2635	0.0625756	11.3648	3.15861	0.51504	5.65207	21.0885	0	2.68266	0.637271	2.51719	0.0750644	42.1268	0	0.103764	5.42565	7.29294	3.28137	4.29623	0	0
ENSG00000158292	1	ensembl_havana	gene	6247346	6260975	13629	GPR153	protein_coding	0.65872	0.278166	0.197972	0.15189	0.372099	1.73626	0.831892	0.170958	0.89059	3.06933	2.2559	0.642079	1.21468	1.02849	0.179621	1.47711	0.527674	0.167408	0.36292	1.692	1.18322	0.590474	0.128628	2.77525	0.13794	0.727055	0.318868	1.88396	0.21077	1.22855
ENSG00000097021	1	ensembl_havana	gene	6264269	6394391	130122	ACOT7	protein_coding	0.720828	0.228225	0.741298	0.354148	0.298616	0.100327	0.930977	0.392558	0.312589	0.787357	0.0866485	1.07244	0.416169	0.266818	0.768533	0.478379	0.125328	0.428617	0.209068	0.354115	0.200288	0.580961	0.15985	0.100577	0.719505	1.06888	0.381362	0.343373	0.273881	0.203985
ENSG00000271746	1	havana	gene	6393555	6394391	836	RP1-202O8.3	antisense	0	0	0	0	0	0	0	0	0	0	0	0	0	0	0	0	0	0	0	0	0	0	0	0	0	0	0	0	0	0
ENSG00000069812	1	ensembl_havana	gene	6412418	6424670	12252	HES2	protein_coding	0.069786	0.206286	0.0629206	0	0.0816179	0.0650528	0.0747429	0.0438858	0.151062	0.302576	0.442427	0.0634882	0.0240213	0.217164	0.0499521	0.103125	0	0.0206914	0	0.0312537	0.229273	0.195654	0.0812102	0.297369	0	0.0779536	0	0.0275749	0.0879219	0.151416
ENSG00000187017	1	ensembl_havana	gene	6424788	6461370	36582	ESPN	protein_coding	0.294495	0.276356	0.179123	0.164844	0.142534	0.20961	0.115628	0.139633	0.0352977	0.519359	0.301096	0.167981	0.224259	0.175622	0.0903415	0.116279	0.19659	0.0323398	0.0917494	0.309372	0.193392	0.234029	0.253856	0.353822	0.0308346	0.118574	0.129848	0.302458	0.179134	0.219753
ENSG00000265392	1	ensembl	gene	6429834	6429896	62	MIR4252	miRNA	0	0	0	0	0	0	0	0	0	0	0	0	0	0	0	0	0	0	0	0	0	0	0	0	0	0	0	0	0	0
ENSG00000231868	1	havana	gene	6443034	6447006	3972	RP1-202O8.2	antisense	0	0	0	0	0	0	0	0	0	0	0	0	0	0	0	0	0	0.0212749	0.0889484	0	0	0.021554	0	0	0	0	0	0.0106322	0	0
ENSG00000215788	1	ensembl_havana	gene	6461151	6466195	5044	TNFRSF25	protein_coding	1.52561	0.939513	3.91641	1.6238	1.65682	0.610265	0.881825	2.55839	0.392532	1.10245	0.653397	0.840469	0.568895	0.411706	0.388272	0.459237	1.22497	1.08897	0.315199	1.02908	0.360961	2.74965	0.347556	0.636778	1.21754	0.986205	1.74321	0.686547	1.1924	0.480961
ENSG00000171680	1	ensembl_havana	gene	6466092	6520061	53969	PLEKHG5	protein_coding	0.224967	0.137566	0.437453	0.118407	0.137643	0.520453	0.451674	0.220845	0.195395	0.944495	0.430684	0.535445	0.360599	0.342699	0.0453604	0.282496	0.25525	0.093947	0.415697	0.547907	0.301694	0.210981	0.0623321	0.413045	0.209008	0.473394	0.205994	0.546189	0.196273	0.357846
ENSG00000162408	1	ensembl_havana	gene	6521347	6554535	33188	NOL9	protein_coding	0.257629	0.130891	0.281644	0.13831	0.256112	0.472029	0.805447	0.191715	0.687365	0.625784	0.475618	0.646887	0.568655	0.613989	0.206537	0.74999	0.0686709	0.308092	0.101132	0.558948	0.603457	0.255383	0.117066	0.665899	0.260574	0.663096	0.219259	0.543348	0.200158	0.633514
ENSG00000253022	1	ensembl	gene	6540854	6540964	110	RNU6-731P	snRNA	0	0	0	0	0	0	0	0	0	0	0	0	0	0	0	0.382874	0	0	0	0	0	0	0	0	0	0	0	0	0	0
ENSG00000229519	1	havana	gene	6547905	6548619	714	RP11-58A11.2	processed_pseudogene	13.5318	26.7697	30.7713	35.2959	28.611	1.11628	4.82488	37.9043	5.72688	3.30406	2.12573	6.75451	3.70977	3.54469	28.2863	1.2977	38.3743	47.9328	73.9759	2.14521	2.40427	22.9019	48.5748	0.939979	24.2239	3.45562	30.4331	4.61347	44.1298	2.19852
ENSG00000173662	1	ensembl_havana	gene	6555181	6579757	24576	TAS1R1	protein_coding	0	0	0	0.0036623	0.00871916	0.0078282	0.0124206	0	0.00525415	0.00514244	0.00529357	0.0158256	0.00748465	0.00792177	0	0	0	0.00343847	0	0.00865615	0.0232835	0.00348358	0	0.00390128	0	0.0129542	0.0123372	0.0189022	0	0.00387109
ENSG00000204859	1	ensembl_havana	gene	6580001	6589280	9279	ZBTB48	protein_coding	1.40983	1.46404	1.942	1.83327	2.57874	2.23921	1.72943	3.1581	0.862789	1.65711	2.3227	1.68498	2.52156	2.07015	0.514463	1.5296	1.7575	1.23855	0.780548	3.17759	2.57323	1.99292	0.81699	2.40754	1.12109	1.74981	1.82985	2.42126	2.28315	2.60935
ENSG00000162413	1	ensembl_havana	gene	6590724	6614607	23883	KLHL21	protein_coding	0.554905	0.330703	0.919932	0.271337	0.367858	2.13697	1.70901	0.454021	0.68664	1.78505	2.67093	1.56171	0.894953	1.54066	0.123002	1.19914	0.466525	0.424589	0.140534	0.815911	1.70981	0.319035	0.214256	3.4364	0.37784	1.74124	0.34277	0.758578	0.387143	1.97179
ENSG00000116273	1	ensembl_havana	gene	6613685	6624033	10348	PHF13	protein_coding	1.37986	0.976968	2.46774	1.34816	2.03625	5.73949	8.65569	0.407025	9.65409	8.54505	6.38237	8.53178	9.38556	6.44687	0.792518	8.18066	1.1061	1.57608	0.80234	9.60056	6.94734	1.05899	0.531128	6.6062	0.738818	8.64514	1.05481	9.63135	0.936893	5.89314
ENSG00000041988	1	ensembl_havana	gene	6624866	6635586	10720	THAP3	protein_coding	1.69887	2.93235	1.77984	1.43571	1.73904	2.55352	1.09018	1.83911	0.465753	1.57976	2.79121	1.17187	1.03296	1.78583	0.627999	1.01362	2.12598	0.945938	0.527318	1.54788	1.67899	2.29205	1.8961	3.34052	1.68357	1.13224	1.11248	1.24487	2.60428	1.81486
ENSG00000007923	1	ensembl_havana	gene	6634168	6701924	67756	DNAJC11	protein_coding	0.122405	0.0932543	0.288707	0.108926	0.145477	0.588971	1.79433	0.0846471	1.58686	1.08494	0.535693	1.64225	1.13478	0.928085	0.135489	1.32957	0.0209292	0.189571	0.17468	0.754156	0.821491	0.146571	0.0412574	0.473333	0.136882	1.64923	0.11038	0.879449	0.131163	0.883177
ENSG00000228750	1	havana	gene	6724637	6730012	5375	RP11-242F24.1	lincRNA	0	0	0	0	0	0	0	0	0	0	0	0	0.00684438	0	0	0	0	0	0	0	0	0	0	0	0	0	0	0	0	0
ENSG00000237436	1	havana	gene	6783892	6784843	951	RP11-312B8.1	antisense	3.23666	2.49154	5.97835	8.42315	3.22963	0.260098	0.917079	2.45004	0.316818	0.310082	0.501592	0.613452	0.618945	0.409433	4.1187	0.177145	0	5.24261	4.27233	0.492128	0.601699	4.68123	2.64054	0.453681	7.24847	0.962453	6.69525	0.843732	5.56922	0.400152
ENSG00000171735	1	ensembl_havana	gene	6785324	7769706	984382	CAMTA1	protein_coding	0.159906	0.196575	0.0968149	0.182591	0.140913	0.0698831	0.0709227	0.0858476	0.0862693	0.0989853	0.119075	0.0664557	0.102998	0.0926242	0.275548	0.082146	0.127336	0.157353	0.146973	0.129406	0.0834421	0.269262	0.209182	0.117268	0.13547	0.0599932	0.148358	0.100388	0.164511	0.0792009
ENSG00000227950	1	havana	gene	6834333	6834618	285	RP11-312B8.2	processed_pseudogene	0.900019	1.66277	3.04304	2.84225	0.501244	0.096434	0.153007	2.82994	0	0.147813	0	0	0.129083	0.227702	0.429483	0	2.48785	2.66854	0.61983	0.149287	0	0.901184	0.332493	0	3.07834	0.139633	1.06386	0.148179	0.629953	0.166905
ENSG00000237365	1	havana	gene	7008376	7014279	5903	RP11-334N17.1	antisense	0	0	0	0	0	0	0	0	0	0	0	0	0	0	0	0	0	0	0	0	0	0	0.00802648	0	0	0	0	0	0	0
ENSG00000207056	1	ensembl	gene	7219360	7219524	164	RNU1-8P	snRNA	0	0	0	0	0	0	0	0	0	0	0	0	0	0	0	0	0	0	0	0	0	0	0	0	0	0	0	0	0	0
ENSG00000237402	1	havana	gene	7368942	7370270	1328	CAMTA1-IT1	sense_intronic	0.708223	0.475794	0	0.271098	0.268928	0.144869	0.0985101	0	0.129645	0.126888	0.195926	0.0585736	0.166213	0.0977336	0.921707	0.063428	1.98311	0	0.266041	0.256306	0.235028	0.515738	0.891949	0.216592	0.377508	0	0.456625	0.159002	0.675966	0.107458
ENSG00000237728	1	havana	gene	7382487	7389754	7267	RP3-453P22.2	antisense	0	0	0	0	0	0.00378199	0	0	0	0	0	0	0	0	0	0	0	0	0	0	0	0	0	0	0	0	0	0	0	0
ENSG00000225126	1	havana	gene	7441096	7441554	458	RP4-549F15.1	antisense	0	0	0	0	0	0	0	0	0	0	0	0	0	0	0	0	0	0	0	0	0	0	0	0	0	0	0	0	0	0
ENSG00000270171	1	havana	gene	7693124	7694844	1720	RP11-338N10.1	lincRNA	0.198841	0.229598	0	0	0	0.0798945	0.050706	0	0.200195	0.122462	0.126061	0.0226121	0.0427774	0.113189	0.640479	0.220375	0	0.0491301	0.924339	0.692621	0.030244	0.348423	0	0.055743	0	0.0462736	0.352557	0.368294	0	0.0553116
ENSG00000270035	1	havana	gene	7698303	7698872	569	RP11-338N10.2	lincRNA	0.150267	0	0	0.632722	0.125531	0	0.0766382	0	0.15129	0.44422	0.0762125	0.068353	0.387929	0	0	0.370089	0	0.148513	0	0.523422	0	0	0	0.337005	0	0.139878	0	0.519538	0	0
ENSG00000269978	1	havana	gene	7700704	7700970	266	RP11-338N10.3	lincRNA	5.78584	0.593848	0	3.38363	0.537048	0.516611	0.49181	7.07486	0.809061	2.05883	0.163026	0.877283	0.414909	0.243967	5.98209	1.10832	0	4.44757	2.65641	3.5189	1.17337	8.04629	0.534365	0.360443	0	0.149606	11.7784	1.27011	1.01242	0
ENSG00000049245	1	ensembl_havana	gene	7771269	7781432	10163	VAMP3	protein_coding	5.00577	6.79229	3.56513	3.94097	6.95086	14.5707	10.6497	4.8674	11.3884	11.0467	14.3028	9.85812	9.89668	14.2012	4.21538	9.12109	5.59129	4.39024	1.87724	10.9266	13.9838	4.49838	8.37769	13.8161	1.88683	9.40553	4.00765	11.3151	7.29594	14.547
ENSG00000269925	1	havana	gene	7776383	7776775	392	RP3-467L1.6	sense_intronic	0.218117	0.201484	0	1.83683	0.546638	1.26201	1.22367	0	0.549006	1.18213	0.995623	0.892949	0.938484	1.82104	0.624503	1.28927	0	0.215571	0	1.08538	1.99055	0	2.17563	2.69045	0	1.31974	0.515645	1.72371	0	2.18425
ENSG00000049246	1	ensembl_havana	gene	7784320	7845177	60857	PER3	protein_coding	0.101157	0.0259565	0.022168	0.0576792	0.0211264	0.446643	0.324597	0.0309235	0.39041	0.555858	0.316381	0.276724	0.212182	0.117299	0.0603395	0.415231	0.0141475	0.031937	0.0116109	0.212534	0.159845	0.116763	0.0233566	0.332422	0.00823784	0.273337	0.0166072	0.346275	0.0354017	0.137568
ENSG00000236266	1	havana	gene	7810242	7827342	17100	RP3-467L1.4	antisense	0.00500011	0	0.0563525	0.036844	0.0167081	0.0048217	0.00255012	0.0471657	0.0176195	0.00739067	0.00760788	0.00682331	0.00860551	0.00379504	0.0143161	0.00985173	0	0.00988348	0	0	0.00304208	0.0100132	0.0166247	0.0140172	0	0.00930885	0	0.0049393	0.0157488	0.011127
ENSG00000049247	1	ensembl_havana	gene	7843083	7853512	10429	UTS2	protein_coding	0.606687	0.55285	0.0461995	0.327949	0.239712	0.126495	0.0585387	0.558535	0.123814	0.238324	0.112269	0.0447516	0.141101	0.124451	0.680732	0.218072	0	0.23498	0.423462	0.530355	0.264363	1.18211	0.372537	0.0827405	0.516761	0.0648692	1.30827	0.226765	0.438986	0.100345
ENSG00000049249	1	ensembl_havana	gene	7915894	7943165	27271	TNFRSF9	protein_coding	0	0.0115847	0	0.0297034	0	0.0372886	0.00639612	0	0	0.00154475	0.00636059	0.00998314	0.210444	0.00237964	0	0	0	0.00619734	0	0.0280826	0.00572252	0	0	0.00878936	0	0.00583702	0.033354	0.0960113	0	0.00174427
ENSG00000270330	1	havana	gene	7942372	7942726	354	RP5-892F13.2	processed_pseudogene	0.241531	0.223112	0	0	0	0	0	0	0	0	0	0	0	0	0	0	0.143067	0	0	0	0.146948	0	0	0	0	0	0.285498	0	0	0
ENSG00000116288	1	ensembl_havana	gene	7954291	7985505	31214	PARK7	protein_coding	6.38785	7.89716	8.00502	8.05642	6.93816	7.78267	13.0819	5.65583	12.3125	10.0843	7.6966	13.9279	13.2108	10.0958	10.5172	11.23	7.7573	11.6276	7.35718	13.801	10.0309	5.73511	9.66004	6.01272	7.84985	13.8099	7.6219	12.228	7.48309	9.21217
ENSG00000200344	1	ensembl	gene	7982881	7982983	102	Y_RNA	misc_RNA	0	0	0	0	0	0	0	0	0	0	0	0	0	0	0	0	0	0	0	0	1.52999	0	0	0	0	0	0	0.41403	0	0
ENSG00000116285	1	ensembl_havana	gene	8004404	8026308	21904	ERRFI1	protein_coding	3.04471	2.07334	2.74518	2.37503	3.09136	8.88101	5.82517	3.05617	7.13896	6.51212	9.78601	6.53778	8.89146	7.34455	1.9782	6.00671	0.786134	1.58946	0.790351	8.25916	8.49973	3.4825	1.79104	10.9233	1.53347	6.38244	1.90099	9.07126	2.45486	6.85375
ENSG00000238290	1	havana	gene	8026738	8122702	95964	RP11-431K24.1	lincRNA	0.00445489	0.0213989	0.00502078	0.0037516	0.00372157	0.00171838	0.000454411	0	0.000448523	0.000438986	0.00225944	0	0.000766716	0	0.00127551	0.0017555	0.00527756	0.00440289	0	0.00133008	0.00162622	0.00535279	0.00691222	0.000999103	0.00914226	0	0.0105317	0	0.0112252	0
ENSG00000232848	1	havana	gene	8057245	8058463	1218	CTA-215D11.4	processed_pseudogene	21.7616	20.9451	10.6806	21.208	26.0376	0.180517	1.5395	2.20726	6.67894	4.87675	4.37921	3.25704	5.43673	4.68864	8.44156	1.76348	1.33059	6.79916	8.99211	0.41918	0.213545	15.4637	2.21731	0.157435	23.1526	5.03159	36.0121	0.797466	3.53767	0.156217
ENSG00000229305	1	havana	gene	8189824	8192770	2946	RP11-431K24.2	processed_pseudogene	0	0	0	0	0	0	0	0	0.0292207	0	0	0.0132019	0	0	0.0830975	0.0142961	0	0	0	0.0288844	0	0	0	0	0.0425433	0	0	0.014335	0	0
ENSG00000200975	1	ensembl	gene	8206434	8206597	163	RNU1-7P	snRNA	0	0	0	0	0	0	0	0	0	0	0	0	0	0	0	0	0	0	0	0	0	0	0	0	0	0	0	0	0	0
ENSG00000227634	1	havana	gene	8208672	8215210	6538	RP11-431K24.3	lincRNA	0	0	0	0	0	0	0	0	0	0.00644338	0	0	0	0	0	0	0	0	0	0	0	0	0	0	0	0	0	0	0	0.00727562
ENSG00000233645	1	havana	gene	8218190	8220529	2339	RP11-431K24.4	lincRNA	0	0	0	0	0	0	0	0	0	0	0	0	0	0	0	0	0	0	0	0	0	0	0	0	0	0	0	0	0	0
ENSG00000251977	1	ensembl	gene	8292157	8292263	106	RNU6-991P	snRNA	0	0	0	0	0	0	0	0	0	0	0	0	0	0	0	0	0	0	0	0	0	0	0	0	0	0	0	0	0	0
ENSG00000162426	1	ensembl_havana	gene	8317826	8344167	26341	SLC45A1	protein_coding	0.0519354	0.00299843	0.0329245	0.00683381	0.0108466	0.0198242	0.054631	0.105465	0.0294126	0.148734	0.00493887	0.0590606	0.0377089	0.0271002	0.0278811	0.027181	0	0.0128323	0	0.0500721	0.0296228	0.0520026	0	0.00909968	0.061855	0.0392802	0.0153474	0.0352713	0	0.0234761
ENSG00000252254	1	ensembl	gene	8328067	8328179	112	Y_RNA	misc_RNA	0	0	0	0	0	0	0	0	0	0	0	0	0	0	0	0	0	0.754498	0	0	0	0	0	0	0	0	0	0	0	0
ENSG00000142599	1	ensembl_havana	gene	8352397	8817643	465246	RERE	protein_coding	0.0470471	0.0358201	0.0689717	0.050492	0.0635597	0.331698	0.22973	0.0394867	0.178276	0.196397	0.306377	0.221447	0.324517	0.324025	0.0236783	0.18295	0.0645526	0.0386877	0.0668263	0.178693	0.304349	0.0310986	0.0247469	0.312005	0.0447187	0.216064	0.0588699	0.265052	0.0503594	0.346807
ENSG00000232912	1	havana	gene	8424645	8434838	10193	RP5-1115A15.1	antisense	0.00838829	0	0	0	0.014015	0	0	0	0	0	0	0	0.0108276	0.00636663	0	0	0	0.00829037	0	0.00417411	0.0102069	0	0.013945	0	0	0.00390418	0	0	0	0
ENSG00000221083	1	ensembl	gene	8511795	8511919	124	SNORA77	snoRNA	0	0	0	0	0	0	0	0	0	0	0	0	0	0	0	0	11.8445	0	0	0	0	0	0	0	0	0	0	0	0	0
ENSG00000270282	1	havana	gene	8512653	8513021	368	RP5-1115A15.2	processed_pseudogene	0.464684	0.214624	0.261856	0.244578	0	0.074684	0	0	0.116962	0	0	0	0	0	0	0	0	0.918519	0	0	0	1.16321	0.257502	0	0.340578	0	0	0	0	0
ENSG00000234619	1	havana	gene	8750430	8751087	657	RPL7P11	processed_pseudogene	10.5413	9.25661	4.40013	11.0965	8.47996	0.836642	2.4558	12.4124	2.16193	1.9236	0.330022	1.95352	1.23188	0.987749	25.3375	1.98722	13.7984	19.0359	24.1988	2.26657	1.58355	9.64281	11.3222	0.948564	10.3013	1.75657	13.537	1.67124	5.73861	1.30323
ENSG00000224315	1	havana	gene	8786211	8786913	702	RPL7P7	processed_pseudogene	17.417	27.5649	10.8443	23.591	19.8409	0.0783011	1.05601	1.53188	5.57952	2.10034	1.79143	3.712	5.24054	3.79017	8.8925	0.779929	1.58718	6.50029	5.78773	0.242431	0.222306	27.9277	2.0248	0.0682891	18.7463	3.34462	22.8911	0.240633	1.79025	0.0677607
ENSG00000222511	1	ensembl	gene	8796571	8796673	102	Y_RNA	misc_RNA	0	0	0	0	0	0	0	0	0	0	0	0	0	0	0	0	0	0	0	0	0	0	0	0	0	0	0	0	0	0
ENSG00000226545	1	havana	gene	8798475	8799506	1031	RP4-633I8.3	unprocessed_pseudogene	1.40983	0.689463	0.654258	0.698387	0.692797	0.079972	0.0422959	1.65149	0.166991	0.245161	0.042061	0.0754469	0.0713648	0.125888	1.18722	0.0816996	1.17895	1.22944	0.68536	0.330139	0.0504555	0.747345	0.96507	0.092995	1.82346	0.0771975	0.294082	0.0409612	0.870691	0.0461377
ENSG00000228423	1	havana	gene	8805860	8807051	1191	RP4-633I8.4	lincRNA	0	0	0	0	0.119945	0	0	0	0	0	0.0364105	0	0	0	0	0	0	0	0	0	0	0	0	0	0	0	0	0.0354585	0	0
ENSG00000229716	1	havana	gene	8831007	8831375	368	RP11-185B14.1	processed_pseudogene	6.97026	4.93636	4.97525	5.13613	4.27011	0.149368	0.47399	3.8963	1.05266	0.915801	0.117839	0.845497	0.89972	0.352691	7.65017	1.14446	3.02772	9.87408	19.6813	0.462464	0.424073	4.65285	3.47627	0.521075	2.72462	0.973255	6.59128	0.344275	3.4151	0.517044
ENSG00000074800	1	ensembl_havana	gene	8861002	8879249	18247	ENO1	protein_coding	55.4002	109.359	66.4247	32.555	68.5933	93.1451	112.857	62.6032	76.3278	56.45	119.935	115.783	93.0127	106.108	89.5129	115.941	68.8365	48.6081	19.3138	86.6091	124.394	41.7951	197.571	186.375	48.3691	117.063	37.193	83.7469	81.8624	123.199
ENSG00000274258	1	ensembl	gene	8866502	8866590	88	MIR6728	miRNA	0	0	0	0	0	0	0.991071	0	0	0.478714	0	0	0	0	0	0	0	0	0	0	0	0	0	0	0	0	0	0	0	0
ENSG00000236269	1	havana	gene	8875788	8878007	2219	ENO1-IT1	sense_intronic	0	0.0711868	0	0.0811218	0.0965669	0.111471	0.137562	0.363467	0.0775882	0.0189846	0.117255	0.0876361	0.0497367	0.0292452	0	0.094899	0	0.0380819	0	0.115043	0	0	0.0854084	0.367265	0	0.0717356	0.0455459	0.0380631	0	0.0643101
ENSG00000230679	1	havana	gene	8878835	8879894	1059	ENO1-AS1	antisense	1.0496	0.0745815	2.63883	1.95478	1.88854	0.0259525	0.452954	2.11555	0.162576	0.0795596	0.0409489	0.257082	0.34739	0.245118	1.50258	0.0795395	1.57819	3.7504	5.50472	0.482116	0.196486	4.60804	0	0	5.2074	0.263047	5.72614	0.279147	1.44104	0.404261
ENSG00000201725	1	ensembl	gene	8883427	8883533	106	RNU6-304P	snRNA	0	0	0	0	0	0	0	0	0	0	0	0	0	0	0	0	0	0	0	0	0	0	0	0	0	0	0	0	0	0
ENSG00000238249	1	havana	gene	8893409	8894151	742	HMGN2P17	processed_pseudogene	1.38278	1.49022	2.59738	0.8491	2.69537	1.03712	2.23325	0.120775	2.08829	1.93034	0.935092	3.40706	3.2723	3.23601	1.15474	2.32717	0	3.07494	0	2.00692	1.82279	4.26909	0.574694	0.58147	4.22279	2.94979	1.22587	2.44735	0.967852	1.41037
ENSG00000232208	1	havana	gene	8907393	8907744	351	RP3-477M7.5	processed_pseudogene	0	2.47521	0	1.79496	0.203497	0	0.124237	0	0.245254	0.360058	0.123547	0.110806	0.209621	0	0.697451	0.119989	0.144289	0.240752	0	0	0	0.731731	1.07989	0	0.357073	0.226754	1.15175	0.120316	0	0
ENSG00000232663	1	havana	gene	8909742	8909904	162	RP3-477M7.6	processed_pseudogene	3.16673	1.95017	7.13799	7.77818	0.881819	0.169652	0.26918	0	0.531383	0.520084	0	0.24008	0.22709	0	0	0.259976	0	3.12977	0	0	0	2.64236	0	0	5.4156	0.24565	0.623866	0	0	0
ENSG00000131686	1	ensembl_havana	gene	8945867	8975092	29225	CA6	protein_coding	0	0	0.00329727	0.00923914	0.00244405	0.000940417	0.00149212	0	0	0	0	0.00266162	0	0	0.00418829	0	0	0	0	0	0	0	0	0	0	0.00680844	0	0	0	0
ENSG00000265141	1	ensembl	gene	8979576	8979874	298	RN7SL451P	misc_RNA	0	0	0	0	0	0	0	0	0	0	0	0	0	0	0	0	0	0	0	0	0	0	0	0	0	0	0	0	0	0
ENSG00000197241	1	ensembl_havana	gene	9003300	9026345	23045	SLC2A7	protein_coding	0.00371021	0.00685457	0	0.00781121	0.00929842	0.0286226	0.00378452	0	0	0.00365605	0.007527	0.0101262	0.012771	0.00844805	0.100918	0.00365512	0.0681281	0.0110007	0.183972	0.00553874	0.00677192	0	0.0246719	0.0104012	0	0.00518056	0.00877122	0.00549764	0.011686	0.00825654
ENSG00000142583	1	ensembl_havana	gene	9035107	9088478	53371	SLC2A5	protein_coding	0.00160203	0.0369966	0.0234719	0.00843198	0.00669159	0.337296	0.00653645	0	0.00161294	0.00473592	0.147878	0.0116596	0.0199897	0.0255344	0	0.000789121	0.145187	0.00158333	0	0.00717469	0.0165695	0.0032082	0.11452	0.250604	0	0.00894763	0.00378731	0.00791273	0.0168197	0.0695191
ENSG00000252404	1	ensembl	gene	9082696	9082879	183	SCARNA16	snoRNA	0	0	0	0	0	0	0	0	0	0	0	0	0	0	0	0	0	0	0	0	0	0	0	0	0	0	0	0	0	0
ENSG00000180758	1	ensembl_havana	gene	9100305	9129170	28865	GPR157	protein_coding	0.0473941	0.194274	0.0867983	0.0405356	0.247453	0.701732	0.132944	0.142812	0.193849	0.217457	1.30403	0.141478	0.184803	0.885802	0.0466457	0.188221	0.00175457	0.0322031	0.0489593	0.226994	0.839811	0.0296596	0.228161	1.90826	0.0434203	0.148896	0.0770296	0.181419	0.261235	0.782775
ENSG00000207865	1	ensembl	gene	9151668	9151777	109	MIR34A	miRNA	0	0	0	0	0	0.252144	0	0	0	0.386485	0.397843	0.356815	0	0	0	0	0	0.775264	0	0	0	0	0.869364	0.879614	0	0	0	0.387441	0	0
ENSG00000228526	1	havana	gene	9182007	9202619	20612	RP3-510D11.1	lincRNA	0.00829632	0	0	0.00873323	0	0.00400015	0.00423124	0	0	0.0020438	0.00420773	0	0	0	0	0	0	0	0	0	0.010095	0	0.0160907	0.00697733	0	0	0.00980655	0.00204886	0	0
ENSG00000234546	1	havana	gene	9182204	9192089	9885	RP3-510D11.2	lincRNA	0.778469	0.407493	0.175471	0.136578	0.137291	0.155699	0.0529373	0.589273	0.252548	0.332412	0.210573	0.0275417	0.0446599	0.0919101	0.755343	0.217291	0.158828	0.0769382	0	0.0387375	0.189449	0.944032	0.426591	0.193987	0	0.0563616	0.132915	0.0512668	0.308763	0.144364
ENSG00000049239	1	ensembl_havana	gene	9234775	9271337	36562	H6PD	protein_coding	0.0420938	0.155535	0.160772	0.187089	0.203174	3.645	0.586803	0.169122	0.437931	0.652147	2.54292	0.510601	1.5586	1.91693	0.0267825	0.460764	0.268728	0.0554699	0.386525	1.55585	2.24514	0.049173	0.0764575	2.13983	0.113122	0.645441	0.215611	1.86079	0.149769	2.27289
ENSG00000171621	1	ensembl_havana	gene	9292880	9369532	76652	SPSB1	protein_coding	0.0535418	0.143225	0.0729145	0.108026	0.109957	0.360344	0.229835	0.102882	0.106128	0.161578	0.458247	0.222239	0.66568	0.288697	0.0191623	0.135713	0.0251074	0.0496095	0.0460918	0.603909	0.27553	0.0536111	0.0927184	0.453422	0.039242	0.256989	0.110755	0.726696	0.0808069	0.266846
ENSG00000252956	1	ensembl	gene	9437669	9437778	109	RNA5SP40	rRNA	0	0	0	0	0	0	0	0	0	0	0	0	0	0	0	0	0	0	0	0	0	0	0	0	0	0	0	0	0	0
ENSG00000235263	1	havana	gene	9501092	9503471	2379	RP13-392I16.1	lincRNA	0	0	0	0	0	0	0	0	0	0	0	0	0	0	0	0	0	0	0	0	0	0	0	0	0	0	0	0	0	0
ENSG00000171612	1	ensembl_havana	gene	9539482	9585179	45697	SLC25A33	protein_coding	1.30039	0.312837	0.691665	1.00843	0.545509	0.120287	0.455185	0.327498	0.384295	0.26089	0.205926	0.446829	0.389646	0.306745	1.00982	0.329025	0.437775	0.906118	0.371108	0.49067	0.272068	0.858054	0.32453	0.196174	0.636303	0.430201	0.63917	0.386296	0.522537	0.306037
ENSG00000231181	1	havana	gene	9576427	9576985	558	RP13-15M17.1	processed_pseudogene	34.0169	46.5681	15.3697	32.0984	29.9534	1.32986	2.96966	21.3598	8.87067	6.64366	5.12918	2.92742	4.02169	3.95418	45.1881	2.64169	26.0489	42.4033	39.2559	4.04118	0.932251	31.606	32.0963	1.11686	75.2445	5.2062	51.2577	3.70846	21.5573	2.72791
ENSG00000188807	1	ensembl_havana	gene	9588922	9614873	25951	TMEM201	protein_coding	0.270169	0.261741	0.6721	0.176881	0.503688	1.37996	1.10064	0.217554	0.368207	1.54053	1.21651	1.16899	1.23474	1.32036	0.0801836	0.568019	0.222481	0.221427	0.129335	0.985341	1.54349	0.287013	0.100417	1.21551	0.183524	1.19151	0.249248	1.30024	0.612269	1.57088
ENSG00000171608	1	ensembl_havana	gene	9651732	9729114	77382	PIK3CD	protein_coding	0.0729255	0.0622611	0.169359	0.0372199	0.0470755	0.121823	0.471675	0.0486395	0.251415	0.482884	0.163077	0.488536	0.243412	0.189531	0.0332178	0.41745	0.0477776	0.0819026	0.0776169	0.274364	0.168061	0.0730199	0.0140827	0.194526	0.080983	0.5153	0.0300396	0.289246	0.0208812	0.13032
ENSG00000179840	1	havana	gene	9652610	9654586	1976	PIK3CD-AS1	antisense	0	0	0	0	0	0	0.0220684	0	0	0	0	0	0	0	0	0	0	0	0	0	0	0	0	0	0	0	0	0	0	0
ENSG00000233268	1	havana	gene	9660828	9662626	1798	RP11-558F24.2	processed_pseudogene	0.0475539	0.0878551	0	0.200233	0.039726	0.0152857	0	0.149524	0.0718165	0	0	0	0	0	0.0680771	0	0.0845032	0	0.0982489	0.0473267	0	0.142846	0.0527034	0	0.0697066	0.0221331	0.112421	0	0	0
ENSG00000231789	1	havana	gene	9672426	9687555	15129	PIK3CD-AS2	antisense	3.63958	3.2002	2.07006	5.21145	1.83183	0.138063	0.366059	3.00908	0.128025	0.456659	0.220708	0.316202	0.532533	0.270235	2.2411	0.317354	3.43462	1.42432	11.688	0.933671	0.261319	8.90134	1.77257	0.136253	3.18944	0.352474	6.88071	0.72018	2.1776	0.144631
ENSG00000171603	1	ensembl_havana	gene	9729026	9824526	95500	CLSTN1	protein_coding	0.236361	0.278711	0.431867	0.311953	0.347788	1.77392	1.72648	0.229902	1.40484	1.85534	1.6733	1.65957	2.43113	1.77697	0.149959	1.99291	0.202052	0.259263	0.405096	1.9469	1.71093	0.230392	0.143381	1.94818	0.262477	1.71391	0.388391	2.23979	0.279175	1.76076
ENSG00000271264	1	havana	gene	9780822	9781240	418	MZT1P1	processed_pseudogene	1.43185	0.377903	1.3832	2.15322	0.512636	0.328752	0.730263	1.07195	1.23566	1.31016	0.726207	1.48872	1.84823	1.39726	0.292829	1.30983	0	1.41514	0	1.32322	0.622244	0.409629	1.47355	1.37624	0.899516	0.761633	0	1.71753	0	0.568995
ENSG00000280113	1	ensembl	gene	9827610	9828258	648	AL357140.1	protein_coding	0	0	0	0	0	0	0	0	0	0	0	0	0	0	0.188893	0	0	0	0	0	0	0	0	0	0	0	0	0	0	0
ENSG00000178585	1	ensembl_havana	gene	9848276	9910336	62060	CTNNBIP1	protein_coding	0.80046	1.07795	0.627306	0.842615	1.24071	1.18021	0.750442	0.670017	0.597151	0.97409	1.65326	0.855443	1.35275	1.33743	0.808654	0.717997	0.668365	0.656314	0.392812	1.23403	1.38222	1.20845	0.901646	1.51093	0.541236	0.847719	0.742608	1.42766	1.15718	1.5575
ENSG00000223989	1	havana	gene	9848318	9850154	1836	RP11-84A14.5	antisense	0	0	0	0	0	0	0	0	0	0	0	0	0	0	0	0	0	0	0	0	0	0	0	0	0	0	0	0	0	0
ENSG00000162441	1	ensembl_havana	gene	9922113	9943407	21294	LZIC	protein_coding	0.847229	1.65055	0.493263	0.815765	0.774853	2.79948	1.5277	0.509223	1.63121	1.644	2.735	1.49223	1.78293	2.66663	1.21862	1.27175	0.737303	0.678602	0.564117	1.97209	2.56263	0.960899	1.60649	2.27605	0.300177	1.64459	0.607518	2.13991	0.758819	2.40811
ENSG00000228150	1	havana	gene	9942923	9949974	7051	RP11-84A14.4	sense_intronic	0.206145	0.291239	0.915659	0.510592	0.293773	0	0.0742144	0.52109	0.0244175	0.0119492	0.0184505	0.0386116	0.0260875	0.055222	0.190956	0.0298654	0.057462	0.251678	0.601281	0.0301707	0.0811538	0.327831	0.0940752	0.0407933	0.231077	0.0620832	0.372674	0.0539043	0.254626	0.0607165
ENSG00000173614	1	ensembl_havana	gene	9943428	9985501	42073	NMNAT1	protein_coding	0.081289	0.19148	0.135132	0.0663167	0.222399	0.500381	0.204183	0.198089	0.196422	0.114146	0.492678	0.186732	0.191493	0.373271	0.119281	0.182187	0.150469	0.100425	0.0419869	0.194162	0.403071	0.120056	0.271401	0.388543	0.0595786	0.233628	0.100891	0.196736	0.179225	0.384406
ENSG00000202415	1	ensembl	gene	9947318	9947636	318	RN7SKP269	misc_RNA	0	1.98696	0.606056	1.13213	1.12307	0.345707	0.548517	0	0.135352	0.132474	0.272735	0.489219	0.347062	0	2.30948	0.397322	0	0.53147	0	0.668974	0.327167	2.69222	1.04296	0.753757	0.394128	0.375428	0	0	0	0.149585
ENSG00000265521	1	ensembl	gene	9967381	9967458	77	MIR5697	miRNA	0	0	0	0	0	0	0	0	0	0	0	0	0	0.842794	0	0	0	0	0	0	0	0	0	0	0	0	0	0	0	0
ENSG00000241326	1	havana	gene	9983141	9984568	1427	RP11-807G9.2	sense_intronic	0	0	0	0	0	0	0	0	0	0	0	0	0	0	0	0	0	0	0	0	0	0	0	0	0	0	0	0	0	0
ENSG00000162444	1	ensembl_havana	gene	9997206	10016020	18814	RBP7	protein_coding	0.590796	0.218298	0.0870718	0.172221	0.037965	0.084727	0.261912	0.190528	0.386632	0.403042	0.170565	0.318354	0.174029	0.0310437	1.35974	0.3716	0	0.211102	0.30046	0.230667	0.0248845	0.29123	0.254354	0.11721	0.193188	0.399772	0.247106	0.278338	0.0715703	0.04551
ENSG00000130939	1	ensembl_havana	gene	10032832	10181239	148407	UBE4B	protein_coding	0.153827	0.160191	0.31297	0.14616	0.168934	0.653911	0.900603	0.0996344	0.852969	0.752797	0.819628	0.929821	0.922149	0.80153	0.126191	1.01	0.0627921	0.157156	0.0916544	0.637884	0.740298	0.13845	0.0913082	0.853751	0.135968	0.895084	0.164804	0.826084	0.128234	0.778232
ENSG00000224340	1	havana	gene	10054445	10054781	336	RP11-496H15.2	processed_pseudogene	0	0.47013	0	0.535742	0.212581	0	0.389349	0	0.256203	0	0	0	0	0	0	0.125346	0	0.251499	0	0.126627	0	0	0	0	0	0	0	0	0.267167	0
ENSG00000233623	1	havana	gene	10058671	10059648	977	PGAM1P11	processed_pseudogene	0	0	0	0	0	0	0	0	0	0	0	0	0.0376546	0	0	0	0	0	0	0	0	0.0876279	0	0	0	0	0	0.0432252	0	0
ENSG00000201746	1	ensembl	gene	10163268	10163374	106	RNU6-828P	snRNA	0	0	0	0	0	0.777841	0	0	0	0	0.409103	0	0	0	0	0	0	0	0	0	0.490751	0	0	1.35676	0	0	0	0	0	0
ENSG00000054523	1	ensembl_havana	gene	10210805	10381603	170798	KIF1B	protein_coding	0.0871048	0.101272	0.167001	0.0932729	0.0995311	0.834497	0.850706	0.0482708	1.06548	0.766332	1.01584	0.806331	0.73341	0.843114	0.101048	1.12344	0.0773925	0.0964779	0.131352	0.533833	0.791572	0.0751875	0.0732351	1.00201	0.0609059	0.873504	0.0633151	0.749684	0.0767349	0.80265
ENSG00000264881	1	ensembl	gene	10227718	10227803	85	MIR1273D	miRNA	0	0	0	0	0	0	0	0	0	0	0	0	0	0	0	0	0	0	0	0	0	0	0	0	0	0	0	0	0	0
ENSG00000199562	1	ensembl	gene	10298966	10299072	106	RNU6-37P	snRNA	3.22648	0	0	0.8491	0.673843	0	0	0.845423	0	0	0	0.366914	0	0.612218	0	0	0	2.39162	0	0	0	0.807665	1.78794	0	0	0	0	0	0	0
ENSG00000264501	1	ensembl	gene	10306465	10306757	292	RN7SL731P	misc_RNA	0	0	0	0	0	0	0	0	0	0	0	0	0	0	0	0	0	0	0	0	0	0	0	0	0	0	0	0	0	0
ENSG00000142657	1	ensembl_havana	gene	10398592	10420144	21552	PGD	protein_coding	26.521	12.6396	8.45947	10.6325	15.928	5.38018	11.7111	15.6635	12.8175	9.82217	5.7848	12.9914	11.8959	10.1745	30.9187	17.6109	7.39521	6.74007	4.99168	9.72858	8.61683	10.0461	11.9902	4.91801	6.47831	12.7666	14.012	9.46828	16.4484	9.04702
ENSG00000271989	1	havana	gene	10429881	10430677	796	RP4-736L20.3	antisense	0.214829	0	2.058	0.791498	0.538397	0	0.0547828	0	0	0	0	0.146581	0.0924336	0.163053	0.307544	0	0	0.955445	0	0.0534507	0.0653513	1.72085	0	0	1.88944	0.349959	1.26968	0	0	0
ENSG00000251503	1	ensembl_havana	gene	10430102	10452153	22051	APITD1-CORT	protein_coding	0.00387746	0	0	0	0	0.00124637	0	0	0.00195193	0.013373	0.00196657	0.00176377	0.00500502	0.00588591	0	0.00763977	0	0.0038322	0	0.00771788	0.00707718	0.00776495	0	0.00652201	0	0.00360939	0	0.0114909	0	0.00647154
ENSG00000175279	1	havana	gene	10430443	10442809	12366	APITD1	protein_coding	0.428685	0.114966	0.467554	0.451261	0.392775	0.104459	0.493692	0.0869625	0.490775	0.26572	0.0666289	0.386853	0.389722	0.388342	0.851256	0.320146	0.102389	0.669689	0.27142	0.505771	0.344946	0.567704	0.0268205	0.108547	0.537168	0.469846	0.269706	0.409811	0.442816	0.223107
ENSG00000241563	1	ensembl_havana	gene	10449719	10451902	2183	CORT	protein_coding	0.27417	0	0.264854	0.577217	0.261758	0.314747	0.0399516	0.779973	0.0394338	0.231572	0.317837	0.160346	0.185375	0.23782	0	0.0578784	0	0.11613	0.323686	0.23388	0.333612	0.196089	0.130225	0.197641	0.516717	0.0546889	0.370376	0.096727	0.863552	0.196112
ENSG00000160049	1	ensembl_havana	gene	10456522	10472526	16004	DFFA	protein_coding	4.53046	2.4873	2.76372	2.42952	2.0441	7.87039	9.45766	1.93744	10.8358	13.543	7.74954	8.73656	8.08686	6.75957	4.53542	9.63956	1.48418	2.90937	2.49458	8.86346	6.62434	2.4447	2.4306	6.72475	2.52952	9.75985	3.55538	10.0062	2.24365	6.03071
ENSG00000203469	1	havana	gene	10458555	10459338	783	RP5-1113E3.3	antisense	0	0	0	0	0	0	0	0	0	0	0	0	0	0	0	0	0	0	0	0	0	0	0	0	0	0	0	0	0	0
ENSG00000142655	1	ensembl_havana	gene	10472288	10630758	158470	PEX14	protein_coding	0.126254	0.188396	0.128305	0.0988251	0.175785	0.195978	0.151897	0.170781	0.065458	0.19273	0.210435	0.167381	0.23772	0.213355	0.0324409	0.110293	0.143177	0.0629232	0.0691133	0.218815	0.1963	0.142624	0.16205	0.215993	0.0996523	0.154942	0.14541	0.224653	0.217524	0.198413
ENSG00000243267	1	ensembl	gene	10616836	10617115	279	RN7SL614P	misc_RNA	0	0	0	0	0	0	0.312596	0	0	0.150992	0	0.139401	0.395576	0	0	0.150954	0	0	0	0	0	0	0	0.171824	0.449221	0	0	0	0	0
ENSG00000130940	1	ensembl_havana	gene	10636604	10796650	160046	CASZ1	protein_coding	0.000534233	0.0192463	0.0156545	0.0033742	0.0633735	0.156956	0.0130784	0.0352757	0.0110264	0.0128976	0.202131	0.0140946	0.0259745	0.265182	0.00305919	0.0136838	0.0325937	0.00316798	0.00993379	0.0130262	0.342581	0.00267462	0.0115456	0.230041	0.00469862	0.0171568	0.01705	0.0197901	0.0802073	0.435122
ENSG00000272078	1	havana	gene	10639241	10654333	15092	RP4-734G22.3	antisense	0.0339922	0.0157001	0.0319251	0	0.0567935	0.0928749	0.0202259	0.0356274	0.0171119	0.0390787	0.0948212	0.0335017	0.0365643	0.0902993	0	0.0139531	0.0570484	0.0279962	0.0351149	0.053564	0.137873	0.0226908	0.0188366	0.222351	0.0498274	0.0263685	0	0.0419736	0.0118961	0.0819486
ENSG00000225158	1	havana	gene	10895761	10895998	237	HSPE1P24	processed_pseudogene	1.80384	0	2.43957	0.379766	0	0	0	0	0	0	0	0	0	0	0	0	0	0	0.745365	0	0	0.722468	0	0	3.17298	0	0	0	0	0
ENSG00000175262	1	ensembl_havana	gene	10946471	10982037	35566	C1orf127	protein_coding	0.00480807	0	0.0298035	0	0.00602491	0.00695477	0.00858263	0	0.0036306	0.00947575	0.00121928	0.0185902	0.0144812	0	0	0.00236834	0	0.00475194	0	0.0251218	0	0.00481429	0	0.00539155	0	0.0078324	0.00852497	0.0166236	0.00252399	0.00534983
ENSG00000215785	1	havana	gene	10990978	10991797	819	CFL1P6	processed_pseudogene	1.46157	1.54299	1.52957	1.42865	2.0059	0.402692	3.24791	0.10942	5.04522	4.11495	1.7473	6.12598	4.49189	2.45635	1.79345	2.05696	0.185515	1.03179	0.215692	0.675345	0.762192	1.56799	0.173554	0.117067	2.29547	8.94059	0.863815	0.464077	0.438429	1.68434
ENSG00000264181	1	ensembl	gene	10998176	10998263	87	AL713997.1	miRNA	0	0	0	1.03454	0	0	0	0	0	0	0	0	0	0	0	0	0	0	0	0	0	0	0	0	0	0	0	0	0	0
ENSG00000120948	1	ensembl_havana	gene	11012344	11026420	14076	TARDBP	protein_coding	2.16245	1.44766	2.43029	2.53849	2.26826	6.89435	12.6552	0.986807	12.7053	9.69971	5.1911	11.1379	9.94201	7.79608	1.89569	12.2973	0.917492	3.21182	1.54363	10.9087	7.86798	1.38065	1.09733	5.8953	1.17533	11.0571	1.98887	9.26466	1.84945	6.66412
ENSG00000277726	1	havana	gene	11012662	11030528	17866	TARDBP	protein_coding	0	0	0	0	0	0	0	0	0	0	0	0	0	0	0	0	0	0	0	0	0	0	0	0	0	0	0	0	0	0
ENSG00000009724	1	ensembl_havana	gene	11026523	11047233	20710	MASP2	protein_coding	0.0412853	0	0.0465296	0.0347676	0.0586318	0.220294	0.124231	0.103851	0.120543	0.113911	0.226142	0.127702	0.15632	0.228747	0.0768341	0.0854118	0	0.0612051	0.0682381	0.166407	0.301417	0.0909452	0.0068634	0.182867	0.0302589	0.0845483	0.131762	0.244699	0.112698	0.296295
ENSG00000271895	1	havana	gene	11029659	11030528	869	RP4-635E18.8	antisense	22.2364	18.5412	15.4136	37.2862	24.905	1.39158	0.301085	28.256	0.742958	1.01802	2.04599	0.895118	1.52404	2.24034	21.6916	0.630046	39.3975	15.5588	8.13125	2.15426	3.1128	21.9696	12.4312	1.7653	20.3359	0.457944	28.7266	1.89529	27.2714	1.31373
ENSG00000116649	1	ensembl_havana	gene	11054584	11060024	5440	SRM	protein_coding	149.99	42.685	45.6306	30.7406	25.2228	7.24478	34.1803	40.8209	11.8919	23.526	8.48964	36.0546	23.2566	12.6808	87.9769	13.9355	46.4189	42.7334	12.7293	17.8399	13.397	37.4712	22.9586	6.3713	46.608	31.5144	34.0913	16.8614	38.9601	16.3602
ENSG00000171824	1	ensembl_havana	gene	11066618	11099881	33263	EXOSC10	protein_coding	0.609203	0.382289	0.869099	0.579052	0.740836	1.46495	2.5433	0.57385	2.65786	1.42859	1.68568	2.71384	3.16092	2.36653	0.655012	3.00332	0.444593	0.660523	0.270848	2.09645	1.92827	0.424678	0.240726	1.27403	0.316506	2.382	0.583373	2.52779	0.83661	2.27665
ENSG00000226849	1	havana	gene	11068471	11073097	4626	RP4-635E18.7	antisense	0.0184829	0	0	0	0	0.0831759	0.0282796	0	0	0.0182131	0.0749934	0.0336298	0.0238577	0.0280567	0	0.0364169	0	0.0182671	0	0.0183946	0.0224901	0	0	0.0932664	0	0	0	0.0456453	0	0.041131
ENSG00000230337	1	havana	gene	11099675	11102100	2425	RP4-635E18.6	antisense	0.282068	0.423407	0.993431	0.185577	0.294546	0.0793344	0.23377	0.628228	0.124245	0.0694876	0.143059	0.304728	0.303411	0.29437	0.252377	0.191042	0	0.45301	0.291384	0.315811	0.193062	0.105912	0.332151	0.0395373	1.03367	0.262567	0	0.191563	0.555268	0.470776
ENSG00000198793	1	ensembl_havana	gene	11106535	11262507	155972	MTOR	protein_coding	0.0838726	0.0800087	0.19276	0.129838	0.138301	0.347837	0.732228	0.0545829	0.699007	0.356252	0.514078	0.650326	0.563957	0.643243	0.093388	0.746886	0.0548759	0.126778	0.0940045	0.360621	0.560645	0.0773944	0.0379718	0.348234	0.100445	0.745021	0.0926608	0.458668	0.130648	0.579153
ENSG00000225602	1	havana	gene	11143898	11149537	5639	MTOR-AS1	antisense	0	0	0	0	0	0	0	0	0	0	0	0	0.00652395	0	0	0	0	0	0	0	0	0	0	0.00850132	0	0	0	0	0	0.00843554
ENSG00000253086	1	ensembl	gene	11152350	11152452	102	RNU6-537P	snRNA	0	0	0	0.882399	0	0	0	0	0	0	0	0	0	0	0	0	0	0	0	0.417125	0.509996	0	0	0	3.68625	0.7803	0	0.41403	0	0
ENSG00000171819	1	ensembl_havana	gene	11189341	11195981	6640	ANGPTL7	protein_coding	0	0.0237897	0	0	0.0537856	0.0165564	0.019702	0	0	0.0126888	0.0195926	0.0117147	0.0221618	0.00977336	0	0	0	0	0	0.0256306	0.0313371	0	0	0.0794169	0	0.00599327	0	0.00636009	0.0135193	0.0214916
ENSG00000207451	1	ensembl	gene	11226254	11226360	106	RNU6-291P	snRNA	0	0	0	0	0	0	0	0	0	0	0	0	0	0	0	0	0	0	0	0	0	0	0	0	0	0	0	0	0	0
ENSG00000238173	1	havana	gene	11232963	11233112	149	RPL39P6	processed_pseudogene	4.01686	3.71055	5.17384	4.22841	1.91751	0	0.292665	3.60865	0	0.28273	0	0	0	0.435538	3.28598	0	6.79806	3.40284	10.6702	0	0	5.17122	3.49788	0	3.36463	0.534165	0.678298	0.566859	4.81977	0
ENSG00000120942	1	ensembl_havana	gene	11273206	11296049	22843	UBIAD1	protein_coding	2.39928	0.7745	1.63255	1.1978	1.01936	1.33069	2.04453	1.16123	1.65249	1.99726	1.59655	1.94269	2.08076	1.79262	0.959159	1.9691	0.447857	0.932231	0.440797	1.74895	1.66696	3.82657	0.416909	1.60125	1.3607	2.11494	1.52641	1.88203	1.39115	1.93246
ENSG00000238199	1	havana	gene	11278616	11279351	735	UBE2V2P3	processed_pseudogene	1.74494	1.39696	1.44216	0.367366	1.84642	3.1036	5.45831	0	5.38757	3.32429	2.71399	4.81531	4.95519	3.97317	1.16574	4.92788	0	2.29942	0	3.76264	4.74192	2.21311	0.128926	2.08714	0.341041	4.33146	1.37505	3.84963	0	3.10648
ENSG00000224338	1	havana	gene	11425257	11425821	564	RP11-149P14.1	processed_pseudogene	0	0	0	0	0	0	0	0	0	0	0	0	0	0	0	0	0	0	0	0	0	0	0	0	0	0	0	0	0	0
ENSG00000204624	1	ensembl_havana	gene	11479166	11537584	58418	PTCHD2	protein_coding	0.0746447	0.0229842	0.0742293	0.181803	0.123492	0.0225824	0.0664356	0.104314	0.0346293	0.0930255	0.0230119	0.0872157	0.435785	0.193292	0.014667	0.0778621	0.0849612	0.0260377	0.102813	0.317546	0.081033	0.045431	0.00162211	0.0205155	0.0364725	0.0790212	0.169545	0.42724	0.084516	0.119698
ENSG00000235643	1	havana	gene	11609531	11613355	3824	RP1-69M21.2	lincRNA	0.0223593	0.123925	0.50399	3.50698	1.27015	0	0	0.913959	0.0112558	0	0	0.0305122	0.144307	0.118793	0.3521	0	0	0.176786	0.50815	0.0667574	0.0408104	0.0671646	0.099122	0	0.294977	0.0312202	1.92935	0.0883494	0.868574	0
ENSG00000116661	1	ensembl_havana	gene	11648367	11655785	7418	FBXO2	protein_coding	3.59619	2.28917	3.66329	1.81999	1.8969	2.97141	7.18947	0.978539	4.31117	14.5496	3.79984	8.81355	6.17937	4.87282	1.63358	6.22829	0.723703	2.35809	1.00018	8.52885	2.45442	5.27432	1.3477	3.42513	2.56815	8.60497	2.12542	6.73487	0.871302	2.91769
ENSG00000132879	1	ensembl_havana	gene	11654375	11663327	8952	FBXO44	protein_coding	4.25026	3.06151	3.56301	3.01624	3.30327	2.18285	3.07374	2.71287	1.73572	4.13645	2.95009	2.89351	3.27119	2.08053	2.84403	2.29117	3.03805	2.06728	1.28266	3.40298	2.0687	5.18342	4.04363	3.6629	1.70806	3.72081	3.26275	3.00504	3.65009	2.12547
ENSG00000116663	1	ensembl_havana	gene	11664124	11674354	10230	FBXO6	protein_coding	0.351034	0.710295	0.273169	1.31092	0.635375	0.491644	0.289862	0.84096	0.126223	0.193545	0.423899	0.315553	0.614941	0.374273	0.323057	0.148209	1.13371	0.21477	0.017268	0.345198	0.31527	0.359857	0.995774	0.496728	0.551316	0.385116	0.395176	0.297227	1.36013	0.660279
ENSG00000116670	1	ensembl_havana	gene	11674480	11691650	17170	MAD2L2	protein_coding	50.34	8.69857	25.0869	12.0985	7.96642	3.55831	23.1928	4.65037	15.3618	30.323	3.86673	24.7447	12.1679	6.59534	45.7174	18.8235	8.34457	19.2336	6.31706	10.737	4.75054	31.0239	9.22771	4.43652	21.8182	24.4474	11.0249	10.1187	6.2843	4.37171
ENSG00000162490	1	ensembl_havana	gene	11691729	11725857	34128	DRAXIN	protein_coding	0.338219	0.0971998	0.607068	0.205707	0.240686	0.443727	2.09935	0.154925	1.71522	1.95402	0.228718	2.00687	1.20516	0.728282	0.308446	1.78446	0.0786514	0.3417	0.22775	0.684428	0.321617	0.398863	0.180481	0.3301	0.48476	2.16188	0.12734	1.04563	0.115735	0.282944
ENSG00000177674	1	ensembl_havana	gene	11736084	11754802	18718	AGTRAP	protein_coding	3.89641	2.31232	3.4647	3.54383	2.72842	1.87209	4.84575	3.00184	1.53377	6.4975	1.80706	4.02476	6.16156	3.34911	1.88332	3.84306	1.85071	2.83967	2.29332	5.77806	3.25157	6.12432	1.5542	2.02072	3.63584	4.77935	3.95237	5.65171	3.06933	3.74841
ENSG00000215910	1	ensembl_havana	gene	11761787	11789585	27798	C1orf167	protein_coding	0.00922748	0	0	0.0129512	0.00256951	0.0168078	0.0141184	0	0.0108387	0.0318247	0.01092	0.011193	0.0291153	0.0210107	0	0.00909047	0.00182191	0.00303992	0.0254193	0.0719367	0.00935672	0.00923942	0	0.0155209	0.00450869	0.0171791	0.0363574	0.0835566	0.00322931	0
ENSG00000177553	1	havana	gene	11777077	11779619	2542	RP11-56N19.5	antisense	0	0	0	0	0	0	0	0	0	0	0	0	0	0	0	0	0	0	0	0.0167375	0	0	0	0	0	0	0	0.0166133	0	0.0187128
ENSG00000177000	1	ensembl_havana	gene	11785723	11806920	21197	MTHFR	protein_coding	0.181515	0.182578	0.304586	0.182582	0.44143	2.87193	1.01833	0.3509	0.629477	0.973824	2.66568	0.910075	1.05869	1.91345	0.0923925	0.830521	0.401399	0.15149	0.191677	0.963458	2.07126	0.149439	0.149761	2.70939	0.118255	1.072	0.181182	1.09179	0.601363	2.68618
ENSG00000011021	1	ensembl_havana	gene	11806096	11843144	37048	CLCN6	protein_coding	0.302331	0.172682	0.343336	0.303676	0.385593	1.59051	1.05581	0.338644	0.806283	0.975621	1.76044	0.972112	1.17968	1.36979	0.145371	0.902619	0.143538	0.314768	0.309932	0.823418	1.54312	0.256505	0.175208	2.32009	0.253723	0.993594	0.237335	1.17638	0.254418	1.58697
ENSG00000242349	1	havana	gene	11841017	11848079	7062	NPPA-AS1	antisense	0	0.0223681	0	0.0509797	0.121372	0.00389177	0.0864486	0.164966	0.00609488	0.00596528	0.0122812	0.0660882	0.0312562	0.0643254	0.0173326	0.00596377	0	0.191456	0	0.00602474	0.0294645	0.0363689	0.0268368	0.0067883	0.14198	0.0788919	0	0.0119601	0.165249	0.087565
ENSG00000276470	1	ensembl	gene	11843812	11843984	172	NPPA-AS1_1	misc_RNA	0	0	0	0	0	0	0	0	0	0	0	0	0	0	0	0	0	0	0	0	0	0	0	0	0	0	0	0	0	0
ENSG00000278852	1	ensembl	gene	11845549	11845697	148	NPPA-AS1_2	misc_RNA	0	0	0	0	0	0	0	0	0	0	0	0	0	0	0	0	0	0	0	0	0	0	0	0	0	0	0	0	0	0
ENSG00000175206	1	ensembl_havana	gene	11845709	11848345	2636	NPPA	protein_coding	0.0324362	155.327	0	0.54631	13.3588	116.91	0.0992575	7.13927	0	0.0319627	156.745	0.103282	0.334949	20.5813	0.046435	0.0159773	86.8429	0	0	0.0645626	10.7552	0	287.068	193.156	0	0.0603874	0	0.0801044	25.3367	33.3662
ENSG00000275915	1	ensembl	gene	11847442	11847549	107	NPPA-AS1_3	misc_RNA	0	0	0	0	0	0	0	0	0	0	0	0	0	0	0	0	0	0	0	0	0	0	0	0	0	0	0	0	0	0
ENSG00000120937	1	ensembl_havana	gene	11857464	11858931	1467	NPPB	protein_coding	0.407984	7.0529	4.07259	0.490823	2.48316	15.3811	3.18062	0.733046	0.234721	0.344596	11.6763	5.56749	0.275851	5.66229	2.33625	0.60289	11.6688	1.67049	0.240834	0.203018	2.37581	0.700307	10.0445	18.2998	2.30673	4.39458	0.0688932	0.143937	0.673109	1.94552
ENSG00000224904	1	havana	gene	11877770	11880406	2636	RP5-934G17.6	processed_pseudogene	0.0648724	0.179776	0.365565	0.0341444	0.325162	0.719414	0.380487	0.10199	0.130628	0.815049	0.658041	0.280336	0.558248	0.787801	0	0.143796	0	0.12823	0.13403	0.532641	0.749903	0	0	0.654705	0	0.392518	0	0.608793	0	0.84814
ENSG00000199347	1	ensembl	gene	11908152	11908271	119	RNU5E-1	snRNA	1.43701	2.65485	7.28795	1.51268	2.40092	0	0	0	0	0	0	0.326831	0.927443	0	0	0	0	1.42023	14.8447	0	0	2.87773	0	0	0	0	2.54789	0	3.01742	0
ENSG00000201801	1	ensembl	gene	11909808	11909927	119	RNU5E-4P	snRNA	0.718503	0	0	1.51268	3.60138	0	0	0	0	0	0	0	0	0	0	0	0	1.42023	0	0.357536	0	0	0	0	0	0	0	0	0	0
ENSG00000116685	1	ensembl_havana	gene	11919591	11926428	6837	KIAA2013	protein_coding	4.85223	2.78406	3.2276	1.79035	3.40578	9.61146	6.25055	3.44723	3.50657	7.92381	10.421	6.25745	6.88205	7.15678	1.73659	4.74939	1.58522	1.0753	0.930152	8.53175	8.31614	2.29151	1.75329	12.9085	1.86981	6.9556	2.12865	7.09718	3.91267	9.19078
ENSG00000083444	1	ensembl_havana	gene	11934205	11975538	41333	PLOD1	protein_coding	1.19359	1.76373	1.28459	0.516079	1.34964	7.84555	2.19128	1.31388	1.88484	3.87604	7.64627	2.13975	2.99503	4.02876	0.698885	3.43895	1.55369	0.60925	0.80776	3.80041	5.26829	0.685596	1.30221	10.2807	0.54884	2.42433	0.557499	3.56174	1.79176	5.56895
ENSG00000116688	1	ensembl_havana	gene	11980181	12013514	33333	MFN2	protein_coding	0.438629	0.556827	0.716947	0.453628	0.563567	7.54188	3.5937	0.155931	3.18945	3.30362	6.30836	3.62991	3.27348	3.56083	0.220327	3.82082	0.657892	0.545055	0.439867	2.27585	3.60187	0.508543	0.530191	6.96656	0.413602	3.72966	0.23953	2.32231	0.457823	4.23264
ENSG00000270914	1	havana	gene	12017216	12017308	92	RP5-1077B9.5	processed_pseudogene	0	0	0	0	0	0	0	0	0	0	0	0	0	2.11614	0	0	0	0	0	0	0	0	0.515004	0	2.72462	0.432558	0	0.918066	0	0
ENSG00000116691	1	ensembl_havana	gene	12019466	12032045	12579	MIIP	protein_coding	11.7252	3.67313	8.16621	7.4342	6.70039	1.32623	2.38506	6.46161	0.889652	4.97993	0.989405	2.92184	3.57679	2.1513	2.81218	1.48992	3.91347	3.18426	3.1738	4.96869	1.78651	14.2926	1.54808	0.857482	6.18742	2.64796	7.57656	3.68628	6.08731	2.02691
ENSG00000202461	1	ensembl	gene	12024012	12024124	112	Y_RNA	misc_RNA	0	0	0	0	0	0	0	0	0	0.376132	0	0	0.328469	1.15884	0	0.752074	0	0	0	0	0	0	0	0	0	0	0	0.377063	0	1.27414
ENSG00000276869	1	ensembl	gene	12029158	12029222	64	MIR6729	miRNA	0	0	0	0	0	0	0	0	0	0	0	0	0	0	0	0	0	0	0	0	0	0	0	0	0	0	0	0	0	0
ENSG00000243539	1	ensembl	gene	12036740	12037014	274	RN7SL649P	misc_RNA	0	0	0	0	0	0	0	0	0	0	0	0	0	0	0	0	0	0	0	0	0	0	0	0	0	0	0	0	0	0
ENSG00000120949	1	ensembl_havana	gene	12063377	12144207	80830	TNFRSF8	protein_coding	0.116358	0.0400625	0.201476	0.0244971	0.00706939	0.00408022	0.360381	0	0.18105	0.342414	0.00268248	0.365207	0.0446032	0.00722573	0.0499726	0.298559	0	0.1035	0.0174838	0.0410571	0.00900995	0.168408	0	0.00474467	0.102338	0.420945	0.0125036	0.0417974	0.00777407	0.0135354
ENSG00000201135	1	ensembl	gene	12077881	12077984	103	RNU6-777P	snRNA	0	0	0	0	0	0	0	0	0	0	0	0	0	0	0	0	0	0	0	0	0	0	0	0	0	0	0	0	0	0
ENSG00000227875	1	havana	gene	12080293	12080547	254	RP11-426M1.2	processed_pseudogene	1.00986	1.24381	2.27629	1.77175	1.68726	0.108204	0.515045	1.76407	0.338914	1.32683	0.170728	0.306243	0.144837	0.510985	1.4457	0.165812	2.3927	2.32884	2.78191	0.837534	0.819206	2.02234	0.55961	0.188736	2.46718	0.313349	1.98949	0.332528	0.353418	0.374551
ENSG00000275459	1	ensembl	gene	12166943	12167038	95	MIR7846	miRNA	0	0	0	0	0	0	0	0	0	0	0	0	0	0	0	0	0	0	0	0	0	0	0	0	0	0	0	0	0	0
ENSG00000028137	1	ensembl_havana	gene	12167003	12209228	42225	TNFRSF1B	protein_coding	0.0121495	0.022446	0.0753102	0.0170524	0.113336	0.523964	0.108437	0.0891373	0.0530062	0.0887931	0.368692	0.114215	0.22304	0.356558	0.00289882	0.0748067	0.0563728	0.0100064	0.00836715	0.137036	0.524816	0.00608259	0.0134651	0.304266	0	0.10367	0.0143611	0.174025	0.116927	0.652265
ENSG00000263676	1	ensembl	gene	12191713	12191773	60	MIR4632	miRNA	0	0	0	0	0	0	0	0	0	0	0	0	0	0	0	0	0	0	0	0	0	0	0	0	0	0	0	0	0	0
ENSG00000225196	1	havana	gene	12220794	12221109	315	RP5-1118D24.2	processed_pseudogene	0.542869	0	0	0.571458	0	0	0	1.13797	0	0	0	0	0	0	0.38858	0.133702	0	0	0	0.135069	0	0.271786	0.601655	0	0	0.126334	0	0	0.284979	0
ENSG00000252969	1	ensembl	gene	12221148	12221271	123	SNORA70	snoRNA	0	0	0	0	0	0	0	0	0	0	0	0	0	0	0	0	0	0	0	0	0	0	0	0	0	0	0	0	0	0
ENSG00000048707	1	ensembl_havana	gene	12230067	12512047	281980	VPS13D	protein_coding	0.0239543	0.0352922	0.0437423	0.0376642	0.037236	0.279827	0.155883	0.034323	0.200266	0.127883	0.324798	0.149514	0.145338	0.219784	0.0212701	0.140696	0.0105968	0.0254728	0.0119029	0.0911349	0.190937	0.0179131	0.0231878	0.285784	0.0111118	0.193204	0.0336912	0.166989	0.03279	0.188599
ENSG00000239149	1	ensembl	gene	12507246	12507397	151	SNORA59A	snoRNA	0	0	0	0	0	0.728045	0	0	0	0	0	0.257569	0.243633	0	0	0	0	0	0	0.563533	0.689001	0	0	0.634953	0	0.263545	0	0.279676	0	0.31502
ENSG00000229484	1	havana	gene	12527724	12528420	696	RP5-888M10.2	lincRNA	0	0	0	0	0	0.0394881	0	0	0	0	0	0	0	0	0	0	0	0	0	0	0	0	0	0	0	0	0	0	0	0.13669
ENSG00000162496	1	ensembl_havana	gene	12567910	12617731	49821	DHRS3	protein_coding	0.604096	0.727658	0.386836	0.45164	0.417201	0.433596	0.397375	0.492854	0.28769	0.446458	0.340332	0.3591	0.368469	0.260513	0.378355	0.355047	0.331395	0.407076	0.177286	0.229724	0.315327	0.787028	0.639079	0.387776	0.485522	0.384206	0.367175	0.217	0.470274	0.344675
ENSG00000221340	1	ensembl	gene	12569972	12570072	100	RNU6ATAC18P	snRNA	0	0	0	0	0	0.824511	0	0	0.43042	0	0	0	0	0	0	0	0	0.845038	0	0	0	0	0	0	0	0	0	0.84462	0	0
ENSG00000276830	1	ensembl	gene	12578957	12579023	66	MIR6730	miRNA	0	0	0	0	0	0	0	0	0	0.638285	0	0	0	0	0	0	0	0	0	0	0	0	0	0	0	0	0	0	0	0
ENSG00000272482	1	havana	gene	12618900	12619244	344	RP11-474O21.5	lincRNA	0.248552	0.229598	0	0.261641	0	0.319578	0.25353	2.60508	0	0.244923	0.630304	0.113061	0.213887	0.188649	0.711643	0.122431	0	0.982602	0	0	0.30244	0.497747	0.275467	0.975502	0	0.347052	0.587595	0.491058	1.30477	0.691396
ENSG00000204518	1	ensembl_havana	gene	12644547	12667086	22539	AADACL4	protein_coding	0	0	0	0	0	0	0	0	0	0	0	0.00172558	0.00163222	0	0	0	0	0	0	0	0	0	0	0.00212693	0	0	0	0.00562106	0	0.00211048
ENSG00000226166	1	havana	gene	12692909	12693020	111	RP11-474O21.2	processed_pseudogene	0	0	0	0	0	0	0	0	0	0	0	0	0	0	0	0	0	0	0	0	0	0	0	0	0	0	0	0	0	0
ENSG00000188984	1	ensembl_havana	gene	12716115	12728759	12644	AADACL3	protein_coding	0.027049	0	0.0762123	0.0142367	0	0	0.313844	0	0.0612746	0.0233224	0	0.412183	0.00581913	0.010265	0.00968069	0.0399711	0	0.0467832	0	0	0.00411417	0.06771	0	0	0.158599	0.355653	0	0	0	0.0075242
ENSG00000157330	1	ensembl_havana	gene	12746215	12763699	17484	C1orf158	protein_coding	0	0.00903475	0	0	0.0122559	0	0.00249412	0	0.0024618	0.00240945	0	0.00889794	0.00210413	0.00371168	0.00700084	0	0	0	0	0.00243347	0.00297527	0.00489662	0	0	0	0.0068283	0	0.012077	0	0.00272066
ENSG00000116726	1	ensembl_havana	gene	12774841	12777906	3065	PRAMEF12	protein_coding	0	0	0	0	0	0	0	0	0	0	0	0	0	0	0	0	0	0	0	0	0	0	0	0	0	0	0	0	0	0
ENSG00000116721	1	ensembl_havana	gene	12791397	12796628	5231	PRAMEF1	protein_coding	0	0	0	0	0	0	0	0	0	0	0	0	0	0	0	0	0	0	0	0	0	0	0	0	0	0	0	0	0	0
ENSG00000228338	1	havana	gene	12822686	12823159	473	RP5-845O24.8	lincRNA	0	0	0	0	0	0	0	0	0	0	0	0	0	0	0	0	0	0	0	0	0	0	0	0	0	0	0	0	0	0
ENSG00000239810	1	ensembl_havana	gene	12824605	12831410	6805	PRAMEF11	protein_coding	0	0	0	0	0	0	0	0	0	0	0	0	0	0	0	0	0	0	0	0	0	0	0	0	0	0	0	0	0	0
ENSG00000279195	1	ensembl	gene	12824942	12828663	3721	PRAMEF6	protein_coding	0	0	0	0	0	0	0	0	0	0	0	0	0	0	0	0	0	0	0	0	0	0	0	0	0	0	0	0	0	0
ENSG00000231103	1	havana	gene	12838125	12841357	3232	RP5-845O24.3	unprocessed_pseudogene	0	0	0	0	0	0	0	0	0.0133175	0	0	0	0	0	0	0	0	0	0	0	0	0	0	0	0	0	0	0	0	0
ENSG00000179172	1	ensembl_havana	gene	12847377	12947578	100201	HNRNPCL1	protein_coding	0.00255991	0	0.00673187	0	0.000712841	0.00219429	0.00348157	0	0.00429557	0.00462466	0.0021639	0.00310519	0.00293718	0.0012953	0.00122157	0.00210158	0.00101088	0.00168669	0	0.00382152	0.00311492	0	0.000472853	0.000956856	0	0.00397155	0	0	0	0.000949452
ENSG00000120952	1	ensembl_havana	gene	12857086	12861909	4823	PRAMEF2	protein_coding	0	0	0	0	0	0	0	0	0	0	0	0	0	0	0	0	0	0	0	0	0	0	0	0	0	0	0	0	0	0
ENSG00000243073	1	ensembl_havana	gene	12879224	12886201	6977	PRAMEF4	protein_coding	0	0	0	0	0	0	0	0	0	0	0	0	0	0	0	0	0	0	0	0	0	0	0	0	0	0	0	0	0	0
ENSG00000187545	1	ensembl_havana	gene	12892896	12898270	5374	PRAMEF10	protein_coding	0	0	0	0	0	0	0	0	0	0	0	0	0	0	0	0	0	0	0	0	0	0	0	0	0	0	0	0	0	0
ENSG00000204510	1	ensembl_havana	gene	12916610	12920482	3872	PRAMEF7	protein_coding	0	0	0	0	0	0	0	0	0	0	0	0	0	0	0	0	0	0	0	0	0	0	0	0	0	0	0	0	0	0
ENSG00000207434	1	ensembl	gene	12922554	12922660	106	RNU6-1072P	snRNA	0	0	0	0	0	0	0	0	0	0	0	0	0	0	0	0	0	0	0	0	0	0	0	0	0	0	0	0	0	0
ENSG00000234064	1	havana	gene	12926162	12928253	2091	RP11-450I1.2	unprocessed_pseudogene	0	0	0	0	0	0	0	0	0	0	0	0	0	0	0	0	0	0	0	0	0	0	0	0	0	0	0	0	0	0
ENSG00000232423	1	ensembl_havana	gene	12938472	13056491	118019	PRAMEF6	protein_coding	0	0	0	0	0	0	0	0	0	0	0	0	0	0	0	0	0	0	0	0	0	0	0	0	0	0	0	0	0	0
ENSG00000274178	1	havana	gene	13029339	13032130	2791	CH17-409J4.2	unprocessed_pseudogene	0	0	0	0	0	0	0	0	0	0	0	0	0	0	0	0	0	0	0	0	0	0	0	0	0	0	0	0	0	0
ENSG00000280267	1	ensembl_havana	gene	13049476	13158092	108616	RP13-221M14.1	protein_coding	0	0	0	0	0	0	0	0	0	0	0	0	0	0	0	0	0	0	0	0	0	0	0	0	0	0	0	0	0	0
ENSG00000274764	1	ensembl_havana	gene	13049476	13155947	106471	WI2-3308P17.2	protein_coding	0	0	0	0	0	0	0	0	0	0	0	0	0	0	0	0	0	0	0	0	0	0	0	0	0	0	0	0	0	0
ENSG00000229571	1	ensembl_havana	gene	13060853	13077884	17031	PRAMEF26	protein_coding	0	0	0	0	0	0	0	0	0	0	0	0	0	0	0	0	0	0	0	0	0	0	0	0	0	0	0	0	0	0
ENSG00000277058	1	ensembl_havana	gene	13060869	13062229	1360	HNRNPCL3	protein_coding	0.565821	1.80032	0.495985	1.72068	1.15544	0.707301	1.76352	0.922506	6.29806	2.94268	4.81478	3.66051	4.51742	4.62855	0.630014	1.98194	0	0.434946	0.129891	0.875962	0.382497	0.629504	0.975477	0.740234	1.4745	5.09146	2.67529	1.02472	0.594055	0.944365
ENSG00000277862	1	havana	gene	13095179	13097971	2792	WI2-2994D6.1	unprocessed_pseudogene	0	0	0	0	0	0	0	0	0	0	0	0	0	0	0	0	0	0	0	0	0	0	0	0	0	0	0	0	0	0
ENSG00000236179	1	havana	gene	13104403	13105689	1286	RP13-221M14.4	unprocessed_pseudogene	0	0	0	0	0	0	0	0	0	0	0	0	0	0	0	0	0	0	0	0	0	0	0	0	0	0	0	0	0	0
ENSG00000275774	1	ensembl_havana	gene	13115496	13116854	1358	HNRNPCL2	protein_coding	0.566654	0.697924	0.141919	0.132555	0.578572	0.789296	0.802782	0	1.48967	1.17881	2.2353	1.05967	1.35451	0.907958	0.360538	1.17851	0.0372942	0.18668	0	1.00257	0.459672	0.189129	0.802465	0.847227	0.276876	1.40661	0.818652	0.932939	0	0.385308
ENSG00000229978	1	havana	gene	13128818	13131615	2797	RP13-221M14.3	transcribed_unprocessed_pseudogene	0	0	0	0	0	0	0	0	0	0	0	0	0	0	0	0	0	0	0	0	0	0	0	0	0	0	0	0	0	0
ENSG00000233336	1	havana	gene	13146981	13147460	479	RP13-221M14.2	lincRNA	0	0	0	0	0	0	0	0	0	0	0	0	0	0	0	0	0	0	0	0	0	0	0	0	0	0	0	0	0	0
ENSG00000179412	1	ensembl_havana	gene	13164586	13165467	881	HNRNPCL4	protein_coding	0.194102	0.26895	0.437516	0.306486	0.162151	0.031196	0.148492	0	0.439703	0.334719	0.443001	0.397317	0.584608	0.147321	0	0.334635	0.0574864	0	0	0.0965874	0	0	0.0537802	0	0.284523	0.406536	0.114718	0.0479353	0	0.0539932
ENSG00000204505	1	ensembl_havana	gene	13172455	13179464	7009	PRAMEF25	protein_coding	0	0	0	0	0	0	0	0	0	0	0	0	0	0	0	0	0	0	0	0	0	0	0	0	0	0	0	0	0	0
ENSG00000279169	1	havana	gene	13196823	13199589	2766	CH17-228N4.2	unprocessed_pseudogene	0	0	0	0	0	0	0	0	0	0	0	0	0	0	0	0	0	0	0	0	0	0	0	0	0	0	0	0	0	0
ENSG00000279804	1	ensembl	gene	13222695	13226133	3438	PRAMEF18	protein_coding	0	0	0	0	0	0	0	0	0	0	0	0	0	0	0	0	0	0	0	0	0	0	0	0	0	0	0	0	0	0
ENSG00000250894	1	havana	gene	13245863	13248652	2789	RP11-450I1.4	unprocessed_pseudogene	0	0	0	0	0	0	0	0	0	0	0	0	0	0	0	0	0	0	0	0	0	0	0	0	0	0	0	0	0	0
ENSG00000270601	1	ensembl_havana	gene	13254198	13263435	9237	PRAMEF5	protein_coding	0	0	0	0	0	0	0	0	0	0	0	0	0	0	0	0	0	0	0	0	0	0	0	0	0	0	0	0	0	0
ENSG00000231219	1	havana	gene	13273539	13275627	2088	RP11-219C24.8	unprocessed_pseudogene	0	0	0	0	0	0	0	0	0	0	0	0	0	0	0	0	0	0	0	0	0	0	0	0	0	0	0	0	0	0
ENSG00000207511	1	ensembl	gene	13279125	13279231	106	RNU6-771P	snRNA	0	0	0	0	0	0	0	0	0	0	0	0	0	0	0	0	0	0	0	0	0	0	0	0	0	0	0	0	0	0
ENSG00000182330	1	ensembl_havana	gene	13281035	13285174	4139	PRAMEF8	protein_coding	0	0	0	0	0	0	0	0	0	0	0	0	0	0	0	0	0	0	0	0	0	0	0	0	0	0	0	0	0	0
ENSG00000204501	1	ensembl_havana	gene	13303509	13322598	19089	PRAMEF9	protein_coding	0	0	0	0	0	0	0	0	0	0	0	0	0	0	0	0	0	0	0	0	0	0	0	0	0	0	0	0	0	0
ENSG00000237700	1	havana	gene	13305955	13308887	2932	RP11-219C24.6	unitary_pseudogene	0	0	0	0	0	0	0	0	0	0	0	0	0	0	0	0	0	0	0	0	0	0	0	0	0	0	0	0	0	0
ENSG00000228229	1	havana	gene	13324039	13324518	479	RP11-219C24.10	lincRNA	0	0	0	0	0	0	0	0	0	0	0	0	0	0	0	0	0	0	0	0	0	0	0	0	0	0	0	0	0	0
ENSG00000204481	1	ensembl_havana	gene	13342034	13347134	5100	PRAMEF14	protein_coding	0	0	0	0	0	0.0107779	0.00855042	0	0	0	0	0	0	0	0	0	0	0	0	0	0	0	0	0	0	0.007803	0	0	0	0.00932706
ENSG00000204480	1	ensembl_havana	gene	13369067	13371693	2626	PRAMEF19	protein_coding	0	0	0	0	0	0	0	0	0	0	0	0	0	0	0	0	0	0	0	0	0	0	0	0	0	0	0	0	0	0
ENSG00000204479	1	ensembl_havana	gene	13389632	13392629	2997	PRAMEF17	protein_coding	0	0	0	0	0	0	0	0	0	0	0	0	0	0	0	0	0	0	0	0	0	0	0	0	0	0	0	0	0	0
ENSG00000204478	1	ensembl_havana	gene	13410450	13421328	10878	PRAMEF20	protein_coding	0	0	0	0	0	0	0	0	0	0	0	0	0	0	0	0	0	0	0	0	0	0	0	0	0	0	0	0	0	0
ENSG00000162494	1	ensembl_havana	gene	13474977	13514048	39071	LRRC38	protein_coding	0.00437674	0.347697	0	0	0.0146251	0.130134	0.0100449	0	0.0385573	0.0129385	0.7736	0.0119453	0.029189	0.00332191	0.0219298	0.0344941	0.0557385	0.00865131	0	0.0686044	0.00931988	0.032868	0.304381	0.774218	0	0.0193522	0.038801	0.0529631	0.00919027	0.0219146
ENSG00000259961	1	havana	gene	13513220	13516270	3050	RP4-597A16.2	antisense	0	0.258957	0	0	0	0	0	0	0	0	0.07109	0	0	0	0	0	0	0	0	0.0139497	0	0.0561393	0.124276	0.0314354	0	0	0	0	0	0
ENSG00000215909	1	havana	gene	13555001	13555694	693	RP4-597A16.3	processed_pseudogene	0	0	0	0	0	0	0.0629251	0	0	0	0.0625756	0	0	0.187287	0	0	0	0.121939	0	0	0.150129	0	0	0.069176	0	0	0	0.0609394	0	0.0686407
ENSG00000162493	1	ensembl_havana	gene	13583465	13617957	34492	PDPN	protein_coding	1.63359	1.29835	0.980614	0.341836	0.364467	1.59283	3.68028	0.148094	10.1565	8.70945	4.0697	3.12681	1.64467	1.23988	1.72468	10.2409	0.328905	1.09513	0.179253	1.75284	1.29099	2.02787	0.897001	3.49549	0.715833	3.24436	0.354547	2.02389	0.320118	1.14052
ENSG00000222952	1	ensembl	gene	13623184	13623284	100	RNA5SP41	rRNA	0	0	0.963628	0	0	0	0.436071	0	0	0	0	0	0	0	0	0	0	0	0	0	0	3.4245	0	0	3.75998	0	0	0	0	0
ENSG00000266358	1	ensembl	gene	13623902	13624002	100	AL359771.1	miRNA	0	0	0	0	0	0	0	0	0	0	0	0	0	0	0	0	0	0	0	0	0	0	0	0	0	0	0	0	0	0
ENSG00000237445	1	havana	gene	13657311	13659910	2599	CTA-520D8.2	lincRNA	0	0.0607786	0	0	0	0.0845978	0	0	0.115927	0.0810443	0.0500557	0.0299291	0	0.0499385	0	0.0162048	0	0	0	0.0163704	0	0	0	0.0737806	0	0	0	0.0324979	0	0
ENSG00000253085	1	ensembl	gene	13696070	13696199	129	SCARNA11	snoRNA	0	0	0	0	0	0	0	0	0	0	0	0	0	0	0	0	0	0	0	0	0	0	0	0	0	0	0	0	0	0.368744
ENSG00000116731	1	ensembl_havana	gene	13700198	13825079	124881	PRDM2	protein_coding	0.0445033	0.156217	0.0331804	0.116757	0.111533	0.508603	0.294017	0.0717602	0.279523	0.251315	0.549349	0.291819	0.488134	0.579416	0.0323451	0.271149	0.16587	0.0649608	0.118823	0.379878	0.599837	0.0959773	0.0834688	0.453743	0.0321157	0.266405	0.131916	0.504212	0.0769149	0.589644
ENSG00000252151	1	ensembl	gene	14124233	14124335	102	RNU6-1265P	snRNA	0	0	0	0	0	0	0	0	0	0	0	0	0	0	0	0	0	0	0	0	0	0	0	0	0	0	0	0	0	0
ENSG00000231606	1	havana	gene	14221891	14223118	1227	RP11-344F13.1	lincRNA	0	0	0	0	0	0	0	0	0	0	0	0	0	0	0	0	0	0	0	0	0	0	0	0	0	0	0	0	0	0
ENSG00000234593	1	havana	gene	14348955	14351023	2068	RP4-704D23.1	lincRNA	0	0	0	0	0	0	0	0	0	0	0	0	0	0	0	0	0	0	0	0	0	0	0	0	0	0	0	0	0	0
ENSG00000189337	1	ensembl_havana	gene	14598704	15118043	519339	KAZN	protein_coding	0.00954888	0.0155123	0.0116896	0.00883861	0.0182922	0.0787458	0.0293043	0.0162202	0.0308308	0.0545101	0.0786572	0.0286077	0.0678621	0.0572304	0.00235689	0.0327627	0.005071	0.00569499	0.0183679	0.0841367	0.0670104	0.00758305	0.0138673	0.0896307	0.00168932	0.0288117	0.0165415	0.110672	0.015038	0.0557804
ENSG00000235829	1	havana	gene	14692129	14692613	484	TBCAP2	processed_pseudogene	14.1325	28.3943	3.18555	12.6453	11.6586	14.6504	8.64935	8.51711	9.87121	11.5762	10.1245	8.59822	9.27315	7.37444	30.0949	9.04975	13.9171	9.42811	18.9791	21.2734	6.87862	6.89853	32.109	7.32951	19.4214	13.8955	13.1553	13.0009	16.6924	13.5628
ENSG00000175147	1	havana	gene	15111815	15152464	40649	TMEM51-AS1	antisense	0.0126205	0.0213732	0	0.0398554	0.0281148	0.197428	0.0225282	0.0088184	0.0222363	0.0383452	0.174957	0.0162656	0.142995	0.118139	0	0.0269384	0.00124592	0.0103943	0.039112	0.130836	0.119015	0.00421228	0.0151528	0.155673	0	0.016643	0.0248632	0.156877	0.0485843	0.156809
ENSG00000171729	1	ensembl_havana	gene	15152532	15220480	67948	TMEM51	protein_coding	0.149743	0.341741	0.212728	0.337776	0.35741	0.639889	0.245157	0.263775	0.19067	0.347812	0.552049	0.290775	0.62047	0.452703	0.0954751	0.235535	0.204228	0.136802	0.119591	0.681269	0.459348	0.235614	0.264278	0.567947	0.134651	0.275266	0.310868	0.591065	0.428047	0.471844
ENSG00000204464	1	ensembl_havana	gene	15164344	15171317	6973	C1orf195	protein_coding	0.0122618	0	0	0	0.0102434	0.00394145	0.00625371	0	0	0.00604142	0.00621897	0	0.00527586	0.00930663	0.0175538	0	0	0.0363561	0	0.00610164	0	0	0	0	0	0.00570706	0	0	0	0
ENSG00000215720	1	havana	gene	15191828	15192845	1017	RP1-21O18.3	processed_pseudogene	0.252218	0.310646	1.42128	0	0.0702334	0.0270243	0.0428782	0	0.0423225	0.0828453	0.17056	0.114728	0.0361736	0	0.120357	0.0414122	0.049799	0	0	0.0418355	0	0.0841814	0.232942	0.0471376	0	0	0	0	0	0
ENSG00000278480	1	havana	gene	15226373	15227549	1176	RP5-903E17.2	processed_pseudogene	0	0	0	0	0	0.0233705	0	0	0	0.0358221	0.0368749	0.0661444	0	0	0	0	0	0.071857	0	0	0	0	0	0	0	0.0338396	0	0	0	0
ENSG00000142621	1	ensembl_havana	gene	15247272	15400283	153011	FHAD1	protein_coding	0.00502916	0.00206473	0.0081871	0.00941157	0.00700218	0.0149084	0.0153896	0.00468541	0.00984551	0.00605702	0.00736867	0.00915061	0.0353433	0.0326573	0.00319984	0.0112852	0	0.00497045	0.02309	0.0447682	0.037397	0.00167856	0.00154827	0.0106523	0.00491465	0.0150847	0.0145314	0.068448	0.00645346	0.0282901
ENSG00000233485	1	havana	gene	15326680	15343876	17196	RP3-467K16.2	antisense	0	0	0	0	0	0	0	0	0	0	0.0025218	0.00226174	0.00213937	0.00377385	0	0.00244918	0	0	0	0	0.0060502	0	0	0.0027878	0	0.00231422	0	0	0	0
ENSG00000236045	1	havana	gene	15334166	15335464	1298	RP3-467K16.7	antisense	0	0	0	0	0	0.0211739	0	0	0.0331603	0.0649104	0	0.0299637	0.0283425	0	0	0.032447	0	0	0	0.0655574	0.0801535	0.197872	0	0.0738659	0	0	0	0.0976064	0	0
ENSG00000228140	1	havana	gene	15402979	15409433	6454	RP3-467K16.4	lincRNA	0.0529915	0	0.179169	0.0697278	0.0221343	0.0170336	0.0067566	0	0	0.0195817	0.0134381	0.0241047	0.0171004	0	0.0189654	0.0195768	0	0.052373	0.410563	0.0263692	0.00806006	0.0265301	0	0.0445667	0	0.018498	0.0782974	0.0196302	0.111271	0.00737031
ENSG00000142634	1	ensembl_havana	gene	15409895	15430343	20448	EFHD2	protein_coding	0.911551	2.09351	1.08389	0.999171	0.719583	3.15455	2.50792	0.604795	0.898814	2.93784	3.81733	2.36423	3.15387	0.929884	0.395079	1.39646	1.32756	0.843054	0.371479	3.88264	1.08374	0.828994	3.58226	6.93014	0.839718	2.57673	1.14174	3.64317	0.943866	1.2213
ENSG00000162438	1	ensembl_havana	gene	15438439	15449242	10803	CTRC	protein_coding	0	0.0146222	0	0	0	0.0152645	0.00807315	0	0	0	0.00401415	0	0	0.0120143	0	0	0	0	0	0	0	0	0.0438585	0.0443756	0	0	0	0	0.00830957	0
ENSG00000142615	1	ensembl_havana	gene	15456728	15472091	15363	CELA2A	protein_coding	0	0	0	0	0	0.0196785	0.00283845	0	0	0.0027421	0.00564537	0.00253159	0	0	0	0	0	0	0	0	0	0	0.0123362	0.0343246	0	0	0	0	0	0.00619254
ENSG00000215704	1	ensembl_havana	gene	15465909	15491400	25491	CELA2B	protein_coding	0	0	0	0	0	0.0140162	0	0	0.00168852	0.00330523	0.0119083	0.00152575	0	0	0	0	0	0	0	0.00500726	0.0020407	0.00335854	0	0.0169256	0	0.0031223	0	0.00828352	0	0.00186607
ENSG00000132906	1	ensembl_havana	gene	15490832	15526534	35702	CASP9	protein_coding	0.47179	0.623855	0.76924	0.35294	0.666218	1.09159	1.02233	0.692782	1.00908	0.929806	1.27901	0.88893	0.838773	0.89612	0.387415	0.982655	0.665306	0.508888	0.108855	0.942649	0.884429	0.527554	0.529515	1.66367	0.47392	1.02882	0.387824	0.764138	0.502875	1.00993
ENSG00000116138	1	ensembl_havana	gene	15526813	15592379	65566	DNAJC16	protein_coding	0.0612907	0.0457754	0.130804	0.061773	0.0838835	0.568822	0.476868	0.0314361	0.55406	0.421487	0.533744	0.470397	0.460657	0.516659	0.0802751	0.626289	0.097327	0.094085	0.142795	0.414007	0.600598	0.0483126	0.0296281	0.603203	0.0917543	0.486774	0.0447019	0.468904	0.0465504	0.530339
ENSG00000251866	1	ensembl	gene	15542165	15542304	139	SCARNA21	snoRNA	0	0	0	0	0	0	0	0	0	0	0	0	0	0	0	0	0	0	0	0	0	0	0	0	0	0	2.90838	0	0	0
ENSG00000272510	1	havana	gene	15565611	15565956	345	RP4-680D5.8	antisense	0	0	0	0.521766	0	0.159326	0	0	0	0.244213	0	0	0.319901	0	0	0.244152	0	0	0	0	0	0	0	0.138953	0	0	0	0.122409	0	0
ENSG00000116771	1	ensembl_havana	gene	15572353	15585110	12757	AGMAT	protein_coding	0.214475	0.09906	0.219058	0.176383	0.12318	0.525674	0.748605	0.0842971	0.873864	0.904817	0.163167	0.826211	0.622899	0.310308	0.249468	0.706503	0.158801	0.291461	0.0276948	0.320176	0.207964	0.301996	0.0631391	0.165346	0.25544	0.901532	0.118836	0.410492	0.168883	0.529486
ENSG00000237301	1	havana	gene	15586136	15603626	17490	RP4-680D5.2	antisense	0.0146658	0.158054	0.165288	0.0977752	0.0530906	0.00942837	0.00747978	0.0768566	0.0098438	0.00963449	0	0.0222372	0.0126204	0	0.0139969	0.00481603	0.173741	0.0096631	0	0.0194611	0.0148712	0.0489494	0.021672	0.00274093	0.0644936	0.0136519	0.242698	0.0265604	0.102651	0.00271973
ENSG00000235084	1	havana	gene	15604597	15605043	446	CHCHD2P6	processed_pseudogene	3.06733	32.7615	21.1739	8.87938	12.4918	12.7559	4.4976	16.2753	0.28952	7.9342	23.3354	7.76114	10.8056	10.1853	0	0.661016	58.9351	0.568411	13.4667	6.39155	9.91405	3.26326	34.7385	18.8101	7.86841	3.39063	17.6753	14.4873	15.2968	11.8387
ENSG00000252417	1	ensembl	gene	15608078	15608145	67	RNU7-179P	snRNA	0	0	0	0	0	0	0	0	0	0	0	0	0	0	0	0	0	0	0	0	0	0	0	0	0	0	0	0	0	0
ENSG00000236500	1	havana	gene	15614643	15614867	224	RP4-680D5.4	processed_pseudogene	1.14511	0	0	0	0	0	0	0	0	0.188066	0	0	0	0.28971	0	0	0	0	0	0	0	0	0	0	0	0	0	0	0	0
ENSG00000197312	1	ensembl_havana	gene	15617500	15669044	51544	DDI2	protein_coding	0.129387	0.0996006	0.377644	0.18684	0.149662	1.80384	1.91454	0.048681	2.35986	2.05305	1.86268	1.86149	1.66299	1.87594	0.161481	1.7878	0.181775	0.190176	0.17136	1.21175	1.61981	0.112945	0.095599	1.87035	0.167778	1.8931	0.160784	1.85986	0.0957872	1.51257
ENSG00000215695	1	havana	gene	15659869	15661722	1853	RSC1A1	protein_coding	0	0	0	0	0	0	0	0	0	0	0	0	0	0	0	0	0	0	0	0	0	0	0	0	0	0	0	0	0	0
ENSG00000271742	1	havana	gene	15682873	15683128	255	RP4-680D5.9	lincRNA	0	1.23893	0	3.88255	2.52096	0	0	4.92003	0	0	0	0	0.144269	0	0	0	0	0.331387	0	0	0	0.67147	0	0.187996	0	0	4.75606	0	3.52032	0
ENSG00000116786	1	ensembl_havana	gene	15684332	15734769	50437	PLEKHM2	protein_coding	0.450929	0.447861	0.88841	0.449693	0.557971	2.82373	1.2891	0.625422	0.52227	1.69219	2.67479	1.34946	1.93217	1.89396	0.114062	0.799119	0.828411	0.259692	0.567392	2.06335	1.88433	0.246125	0.306243	2.60239	0.641113	1.39813	0.364694	2.02795	0.624713	2.13899
ENSG00000264048	1	ensembl	gene	15684472	15684558	86	AL121992.1	miRNA	0	0	0	0	0	0	0	0	0	0	0	0	0	0	0	0	0	0	0	0	0	0	0	0	0	0	0	0	0	0
ENSG00000237938	1	havana	gene	15720312	15736896	16584	RP11-288I21.1	antisense	0	0.0285752	0	0	0	0.0530317	0.0289242	0	0.0103816	0.0304825	0.0418378	0.0187616	0.0199648	0.00782623	0	0.0203165	0	0	0	0.00513106	0.0282306	0	0.014285	0.0722669	0	0.00959849	0	0.0280114	0.00541294	0.0315514
ENSG00000162461	1	ensembl_havana	gene	15736405	15741396	4991	SLC25A34	protein_coding	0.376886	0.332322	1.10052	0.919703	2.4186	0.357932	0.0524229	2.44192	0.0431196	0.00844056	0.295413	0.101304	0.191645	0.351065	0.220722	0.0253153	0.263832	0.203175	0.247758	0.187543	0.166763	0.308761	0.199356	0.220917	0.527346	0.095681	0.587242	0.0761529	2.94971	0.38123
ENSG00000224459	1	havana	gene	15740051	15749896	9845	RP11-169K16.4	antisense	0	0	0	0	0	0	0	0	0	0	0.00440476	0.00395052	0.00373678	0	0	0	0	0	0	0.00432166	0	0	0	0	0	0	0	0	0	0
ENSG00000162460	1	ensembl_havana	gene	15742422	15747982	5560	TMEM82	protein_coding	0.0768901	0.255696	0.0693258	0.971273	0.783645	0.217497	0.117645	1.37001	0.0232241	0.128805	0.0935933	0.209854	0.456549	0.373497	0.0660446	0.00757485	0.464555	0.0455956	0.158859	0.971841	0.364886	0.169377	0.409039	0.258663	0.112709	0.107361	0.963402	0.52409	0.936432	0.479102
ENSG00000162458	1	ensembl_havana	gene	15756607	15786594	29987	FBLIM1	protein_coding	1.30875	0.798062	1.40429	0.636309	0.933722	3.50661	2.87205	0.821825	2.02242	4.42242	3.84813	3.21135	2.17392	2.47358	0.367367	2.15166	0.869792	0.774954	0.541966	2.31838	2.6368	1.25905	0.496129	4.48903	0.781578	3.14519	0.610031	2.26456	0.904059	2.84263
ENSG00000224321	1	havana	gene	15792796	15793285	489	RP11-169K16.6	processed_pseudogene	91.0971	51.5239	23.8444	24.6639	16.2136	0.337223	1.78352	14.1111	2.20051	2.58447	0.798127	1.67025	1.80557	1.99065	33.7921	0.689017	16.9854	45.2761	19.8688	1.1311	0.638277	28.7126	12.4022	0.882312	57.9247	3.49938	68.8243	1.46815	26.6184	0.389104
ENSG00000233954	1	ensembl_havana	gene	15807169	15809348	2179	UQCRHL	protein_coding	72.0036	131.975	73.8531	75.4651	81.2285	27.6098	35.7022	69.1749	42.7457	36.5976	29.4937	46.7643	37.886	36.6617	94.5405	28.2385	134.063	91.4456	139.359	23.7239	23.2763	98.2638	122.593	25.8945	90.4189	43.3018	103.942	30.8544	93.0228	30.9552
ENSG00000178715	1	havana	gene	15828232	15828669	437	RP11-169K16.8	processed_pseudogene	531.598	660.41	729.226	885.217	850.1	49.37	102.083	870.72	110.708	151.734	76.608	157.797	150.606	84.4973	373.93	72.2817	544.932	762.468	1538.93	115.178	45.3535	639.057	629.822	42.4539	788.706	137.235	796.504	93.4494	681.171	58.3443
ENSG00000179743	1	havana	gene	15834479	15848147	13668	FLJ37453	antisense	2.44595	4.02768	2.62269	3.7469	3.37592	0.949101	0.200999	4.18307	0.0724295	0.409926	1.38648	0.239026	0.411812	0.849885	1.02092	0.150987	4.32051	1.08196	2.83046	0.687945	0.898202	2.33637	1.53913	1.15393	2.12739	0.250395	4.8655	0.580877	3.77647	0.751733
ENSG00000065526	1	ensembl_havana	gene	15847864	15940460	92596	SPEN	protein_coding	0.23454	0.145858	0.323652	0.243976	0.255329	1.33417	1.10906	0.150978	0.954775	1.01182	1.33144	0.961443	1.59835	1.49419	0.155984	0.876927	0.174478	0.16792	0.354844	0.758614	1.22077	0.182142	0.0972208	1.0225	0.0947479	1.01813	0.365645	1.84666	0.230732	1.33412
ENSG00000270620	1	havana	gene	15917698	15917908	210	RP1-134O19.3	unprocessed_pseudogene	0	0	0	0	0	0	0	0	0	0	0	0	0	0	0	0	0	0	0	0	0	0	0	0	0	0	0	0	0	0
ENSG00000116809	1	ensembl_havana	gene	15941869	15976132	34263	ZBTB17	protein_coding	0.142241	0.182108	0.337494	0.204896	0.352311	0.596792	0.411088	0.240626	0.134416	0.638118	0.579667	0.417727	0.72046	0.511388	0.0392969	0.285175	0.192158	0.0838551	0.17014	0.779831	0.610334	0.28485	0.103713	0.568053	0.106081	0.465748	0.224179	0.6323	0.330117	0.696937
ENSG00000234607	1	havana	gene	15969632	15970194	562	RP11-5P18.1	processed_pseudogene	0	0.281074	0	0.320301	0.25419	0	0	0.159457	0	0.0749588	0	0	0	0	0.217798	0	0	0	0	0.0757059	0	0	0	0	0	0	0	0.0751442	0	0
ENSG00000231353	1	havana	gene	15988182	15988441	259	RP11-5P18.3	unprocessed_pseudogene	0	0	0	0	0	0.106115	0	0	0	0	0	0	0	0	0	0	0	0	0	0	0	0	0	0	0	0	0	0	0	0
ENSG00000275503	1	havana	gene	15989140	15989375	235	RP11-5P18.11	processed_pseudogene	0	0	0	0	0	0	0	0	0	0	0	0	0	0	0	0	0	0	0	0	0	0	0	0	0	0	0	0	0	0
ENSG00000224966	1	havana	gene	15989871	15994751	4880	TBC1D3P6	unprocessed_pseudogene	0	0	0	0	0.0146367	0	0	0	0	0.00863255	0.00888625	0	0.00753864	0	0	0	0	0	0	0	0	0	0	0	0	0	0	0	0	0
ENSG00000183888	1	ensembl_havana	gene	16004236	16008807	4571	C1orf64	protein_coding	0.0748211	0	0.274057	0.590711	0.078131	0.0120252	0.0953995	0	0	0	0	0.119121	0.434606	0.0283943	0	0	0	0.166382	0.231877	0.214083	0.0682821	0.0561885	0	0	0	0.0783544	0.397986	0.397273	0	0.020813
ENSG00000233078	1	havana	gene	16006160	16006671	511	RP11-5P18.5	antisense	0	0	0	0	0	0	0	0	0	0	0	0	0	0	0	0	0	0	0	0	0	0	0	0	0	0	0	0	0	0
ENSG00000173641	1	ensembl_havana	gene	16014028	16019594	5566	HSPB7	protein_coding	0.0153615	131.102	0	0.452772	37.8311	291.848	0.0548419	37.2885	0.00773303	0.10596	289.585	0.0349379	0.264381	75.7382	0.0439823	0.0302667	75.9501	0	0	0.32105	90.6745	0.092288	290.573	381.901	0	0.0285989	0.0363156	0.128984	78.1561	131.03
ENSG00000186510	1	ensembl_havana	gene	16018875	16034050	15175	CLCNKA	protein_coding	0.123957	0.588134	0.0317505	0.195727	0.503639	0.396635	0.0344834	0.543299	0.0368729	0.0527453	0.357207	0.0410073	0.0363643	0.256587	0.0967929	0.0249783	0.370455	0.0334117	0.12805	0.109346	0.332514	0.152325	0.305982	0.44227	0.0495549	0.055071	0.166501	0.0779221	0.366763	0.316598
ENSG00000232456	1	havana	gene	16035178	16040029	4851	RP11-5P18.10	unprocessed_pseudogene	0	0.0325631	0	0.0742153	0.0294485	0.10198	0	0	0	0.00868415	0.0983331	0	0.0303348	0.0535107	0	0	0	0	0.0364155	0.0701657	0.021447	0	0.0488356	0.167999	0	0	0	0.0783507	0	0.00980582
ENSG00000184908	1	ensembl_havana	gene	16043736	16057308	13572	CLCNKB	protein_coding	0.447291	2.46745	0.298205	0.331582	2.09988	1.13402	0.122095	2.42327	0.082456	0.214173	1.28446	0.123224	0.214139	1.09975	0.117244	0.133436	1.30234	0.130753	0.260317	0.510987	1.01188	0.309093	2.1819	1.60008	0.0184693	0.0996936	0.551054	0.407623	2.15624	1.00239
ENSG00000185519	1	ensembl_havana	gene	16057769	16073632	15863	FAM131C	protein_coding	0.0592902	0.273845	0	0	0.153094	0.166326	0.00549797	0.135583	0.0108534	0.0424907	0.21323	0.00980719	0.048702	0.0859104	0	0.00530999	0.121322	0.0213084	0	0.11265	0.075424	0.0701609	0.355435	0.371713	0	0.00501738	0.146538	0.106489	0.124497	0.0809643
ENSG00000142627	1	ensembl_havana	gene	16124337	16156087	31750	EPHA2	protein_coding	0.24506	0.233836	0.382416	0.41388	0.159727	1.12272	0.993006	0.112901	0.313156	0.858459	0.997051	1.33032	1.82263	0.466018	0.0501176	0.472232	0.344549	0.1384	0.294883	1.71393	0.652088	0.0755008	0.153706	1.14299	0.288166	1.06413	0.222823	1.58815	0.183778	0.555834
ENSG00000227959	1	havana	gene	16155211	16157329	2118	RP11-276H7.2	antisense	0.121107	0.0745815	0.409474	0.0849902	0.0674479	0.168691	0.226477	0	0	0.0994495	0.18427	0.036726	0.121586	0.0612796	0	0	0.286944	0	0	0	0.0491214	0.121264	0.0223703	0.135804	0.295875	0.0563673	0.524896	0.0598173	0.127151	0.112295
ENSG00000224621	1	havana	gene	16159266	16161883	2617	RP11-276H7.3	antisense	0	0	0.294575	0.0687846	0	0.021004	0.0499891	0	0.0493413	0	0.0165705	0.0297233	0	0	0	0	0	0	0	0	0	0	0	0	0	0.0304129	0	0	0	0.0545296
ENSG00000142632	1	ensembl_havana	gene	16197854	16212609	14755	ARHGEF19	protein_coding	0.851831	0.513877	1.23433	0.835692	1.22959	0.85124	2.45004	0.892808	1.02099	3.46037	1.07567	2.29324	2.27139	2.94238	0.157618	1.97522	0.295189	0.561259	0.371142	2.10787	1.61118	1.29391	0.154135	0.984446	0.484172	2.62965	0.479474	2.14375	0.644896	1.88918
ENSG00000234166	1	havana	gene	16197854	16198357	503	ARHGEF19-AS1	antisense	0	0	0	0	0	0	0	0	0	0	0	0	0	0	0	0	0	0	0	0	0	0	0	0	0	0	0	0	0	0
ENSG00000237276	1	havana	gene	16215909	16228027	12118	ANO7P1	transcribed_unprocessed_pseudogene	0.0141115	0.0130354	0	0	0.0235773	0.0204121	0	0.0295807	0	0.0173819	0.0536783	0.00641903	0.00607172	0.0267763	0.0202018	0.0104265	0	0.00697341	0	0.00702207	0.00429275	0.0141298	0	0.0316481	0	0.00656797	0.0500411	0.0139399	0	0.0078508
ENSG00000132881	1	ensembl_havana	gene	16231700	16237162	5462	RSG1	protein_coding	0.453964	1.1279	0.917405	0.346045	0.941554	1.50451	0.375235	1.59148	0.220648	0.748133	1.62757	0.512685	0.323297	0.962377	0.179279	0.370116	0	0.38678	0.323419	0.475165	0.914295	1.09719	0.693963	1.41307	0.527764	0.582868	0.240546	0.487103	0.986103	1.28021
ENSG00000233929	1	havana	gene	16241213	16241398	185	MT1XP1	processed_pseudogene	37.4359	13.6617	76.0485	15.5684	4.63312	0.891363	23.3357	7.26607	12.0983	52.3739	1.40643	40.3645	10.1417	3.50784	21.1724	11.6104	9.30783	43.3938	19.0975	3.44973	2.81187	43.0376	4.35387	1.81391	50.8105	32.0514	4.37044	5.02207	7.27851	2.82837
ENSG00000037637	1	ensembl_havana	gene	16246839	16352454	105615	FBXO42	protein_coding	0.150578	0.204905	0.196165	0.135499	0.201537	0.471789	0.52767	0.235884	0.470705	0.426394	0.500514	0.500454	0.515872	0.585571	0.0567886	0.466562	0.111251	0.104015	0.0451601	0.418961	0.595973	0.354236	0.0969005	0.5524	0.123416	0.478154	0.223922	0.453839	0.285586	0.574248
ENSG00000055070	1	ensembl_havana	gene	16352575	16398145	45570	SZRD1	protein_coding	1.35655	1.16817	2.36414	1.189	1.84485	3.10722	3.54733	1.30971	1.74454	3.1958	3.30399	3.38062	3.86696	3.62	0.735974	2.55266	0.772409	1.3166	0.449672	3.66087	3.7408	2.44231	0.744444	3.25379	1.76021	3.5752	1.06677	3.38905	1.88322	3.73175
ENSG00000226457	1	havana	gene	16369150	16369530	380	RP11-430L17.1	processed_pseudogene	5.17511	7.89818	2.53586	8.05305	5.45103	0.216977	1.37707	2.82994	3.17152	1.44118	0.342355	1.33055	1.06493	1.02466	8.05281	0.997488	5.9975	4.00281	10.6921	1.34358	0.410681	6.08299	4.86272	0	1.97894	1.78032	7.44699	0.555671	4.96088	0.500716
ENSG00000187144	1	ensembl_havana	gene	16387117	16437424	50307	SPATA21	protein_coding	0	0.00784998	0	0.00178911	0.00425949	0.00710215	0.00260046	0.0213763	0.000855587	0.00251218	0.00172401	0.00386555	0.00511897	0.00386994	0.00486623	0.00167437	0	0.00839881	0	0.00592019	0	0	0	0.00381171	0.0174395	0.0015821	0.00401798	0.0134315	0	0
ENSG00000157191	1	ensembl_havana	gene	16440672	16460078	19406	NECAP2	protein_coding	0.960497	1.37565	1.50955	1.34038	2.10903	2.6328	3.24481	1.42231	1.94073	1.96459	2.00221	2.92007	4.01326	3.48118	0.851508	2.06826	1.01521	1.31506	0.582587	4.1525	3.69922	1.12056	1.0523	1.64029	1.0721	3.18264	1.29158	3.47972	2.54419	3.65964
ENSG00000226029	1	havana	gene	16460948	16468481	7533	RP4-798A10.2	lincRNA	0.0340509	0	0.230258	0	0.0474096	0.288227	0.0289441	0.142756	0.154273	0.128623	0.161186	0.077445	0.170928	0.172295	0	0.0894542	0	0.0224356	0.0234503	0.197682	0.241695	0.0795549	0	0.127277	0	0.0158484	0.026833	0.235458	0.0834167	0.221012
ENSG00000080947	1	havana	gene	16467436	16499257	31821	CROCCP3	transcribed_unprocessed_pseudogene	0.0188087	0.0223386	0.0333111	0.0933394	0.0965204	0.177922	0.0972976	0.0563243	0.062221	0.120472	0.133552	0.101446	0.160699	0.248804	0.0230796	0.0820591	0	0.0292116	0.0666169	0.22329	0.323682	0.0269044	0.00297793	0.125041	0.0196934	0.117556	0.0825783	0.355674	0.0648839	0.298972
ENSG00000206652	1	ensembl	gene	16514122	16514285	163	RNU1-1	snRNA	0	0	0	0	0	0	0	0	0	0	0	0	0	0	0	0	0	0	0	0	0	0	0	0	0	0	0	0	0	0
ENSG00000261135	1	havana	gene	16514645	16515754	1109	RP4-798A10.7	lincRNA	0.539687	1.1395	2.51986	1.70433	2.25424	0.123912	0	0.888876	0	0	0	0.0350702	0.0331727	0.0585168	0.220744	0.0759534	3.33375	1.67636	0.159289	0.115095	0.0469068	1.31236	0.384511	0	0.904112	0.107652	2.18719	0.114241	0.566617	0
ENSG00000224174	1	havana	gene	16520694	16521796	1102	RP4-798A10.4	lincRNA	4.88804	1.07507	2.44842	2.12352	1.42595	0.299278	0.43528	2.84621	0.468697	0.917463	0.314809	0.458809	0.667669	0.176665	2.11039	0.840795	0.735326	2.1471	2.40451	0.694956	0.377638	5.12743	0.386954	0.0870035	2.8433	0.650014	4.40216	1.14966	1.05897	0.302156
ENSG00000233421	1	ensembl_havana	gene	16533886	16536172	2286	RP5-875O13.1	lincRNA	0	0.103651	0	0	0.0312456	0.168317	0.0381515	0	0	0.110569	0.189698	0	0.032186	0.312269	0.0535445	0.0552706	0	0	0.927304	0.0186119	0.432359	0	0	0.125824	0	0	0	0	0	0.541019
ENSG00000277344	1	ensembl	gene	16534081	16534224	143	U1	snRNA	0	0	0	0	0	0	0	0	0	0	0	0	0	0	0	0	0	0	0	0	0	0	0	0	0	0	0	0	0	0
ENSG00000268991	1	havana	gene	16539066	16539575	509	FAM231C	protein_coding	0	0	0	0	0	0.0539955	0	0	0	0	0.0851963	0	0	0	0	0	0	0	0	0	0	0	0	0.37673	0	0	0	0	0	0
ENSG00000225710	1	havana	gene	16548651	16552531	3880	RP5-875O13.6	unprocessed_pseudogene	0	0	0	0	0	0.00708343	0	0	0	0.0108574	0	0	0	0	0	0	0	0	0	0	0.0134071	0	0	0	0	0	0	0	0	0.0122598
ENSG00000266584	1	ensembl	gene	16548914	16548987	73	AL355149.1	miRNA	0	0	0	0	0	0	0	0	0	0	0	0	0	0	0	0	0	0	0	0	0	0	0	0	0	0	0	0	0	0
ENSG00000219481	1	ensembl_havana	gene	16562319	16613562	51243	NBPF1	protein_coding	0.250283	0.129471	0.0827423	0.09836	0.271809	0.399574	0.276571	0.167887	0.356143	0.406117	0.349505	0.293729	0.333117	0.563556	0.136154	0.353413	0.149239	0.062665	0.0482626	0.28396	0.573563	0.142011	0.0887636	0.406952	0.0538086	0.34947	0.12031	0.351905	0.238247	0.655368
ENSG00000271732	1	havana	gene	16617391	16617729	338	RP5-1182A14.5	lincRNA	0.505928	0.233674	0	0	0	0	0	0	0.127343	0.124636	0	0	0.108842	0.191997	0	0.124604	0	1.00004	0	0.251756	0.153904	0	0	0	0	0	0	0	0	0
ENSG00000215908	1	havana	gene	16618262	16644683	26421	CROCCP2	lincRNA	0.763727	0.699509	1.31299	1.42053	1.8113	0.910194	0.772421	1.38046	0.438224	0.967828	0.955239	0.775767	1.05822	1.23301	0.398419	0.489371	0.743745	0.917928	0.635172	1.74722	1.35065	0.900809	0.482393	0.96346	0.782706	0.757619	1.14374	1.38101	1.48136	1.22786
ENSG00000186301	1	havana	gene	16645622	16650289	4667	MST1P2	unprocessed_pseudogene	0.146564	0.778479	0.392306	0.713557	1.20908	0.50056	0.0467186	1.70896	0.0276679	0.0541592	0.30663	0.0166672	0.244364	0.264197	0	0.0451212	0.564296	0.05432	0.416363	0.36466	0.378973	0.0917211	0.446697	0.349244	0.134275	0.0426348	0.649666	0.199075	0.846326	0.356735
ENSG00000207513	1	ensembl	gene	16666785	16666948	163	RNU1-3	snRNA	0	0	0	0	0	0	0	0	0	0	0	0	0	0	0	0	0	0	0	0	0	0	0	0	0	0	0	0	0	0
ENSG00000237847	1	ensembl_havana	gene	16673003	16673512	509	FAM231A	protein_coding	0	0	0	0	0	0	0	0	0	0	0	0	0	0	0	0	0	0	0	0	0	0	0	0	0	0	0	0	0	0
ENSG00000280114	1	havana	gene	16681097	16688749	7652	RP5-875O13.7	unprocessed_pseudogene	0	0	0	0	0	0.0035917	0	0	0	0	0.0113343	0	0	0	0	0	0	0	0	0	0.00679817	0	0	0.0125298	0	0	0	0.0165569	0	0
ENSG00000264742	1	ensembl	gene	16681255	16681328	73	AL021920.1	miRNA	0	0	0	0	0	0	0	0	0	0	0	0	0	0	0	0	0	0	0	0	0	0	0	0	0	0	0	0	0	0
ENSG00000236698	1	havana	gene	16685621	16686055	434	EIF1AXP1	processed_pseudogene	10.4415	13.285	27.3102	19.7015	20.0787	48.9514	99.7739	7.43349	81.3237	68.9172	45.5631	105.925	90.9542	68.1847	18.3322	79.3802	14.7035	34.2688	12.2109	69.212	62.3276	16.7674	20.1967	38.7709	9.52989	90.6857	12.3422	73.5637	12.6172	59.6244
ENSG00000268869	1	havana	gene	16687339	16720157	32818	ESPNP	transcribed_unprocessed_pseudogene	0.007816	0	0	0	0.00435294	0.0100495	0.00265751	0	0.00131154	0.0102692	0.021142	0.00592554	0.00448395	0.013842	0	0.00256665	0	0	0	0.011668	0.00317019	0	0	0.0277543	0	0.00121261	0.0030796	0.0128682	0	0.0101461
ENSG00000279151	1	havana	gene	16701546	16705594	4048	RP1-163M9.7	lincRNA	0	0.0585339	0	0	0	0	0	0	0	0	0	0	0	0	0	0	0	0	0	0	0	0	0	0	0	0	0	0	0	0
ENSG00000279132	1	ensembl_havana	gene	16733951	16734461	510	FAM231A	protein_coding	0	0	0	0	0	0	0	0	0	0	0	0.0762605	0	0	0	0	0	0	0	0	0	0	0	0	0	0	0	0	0	0
ENSG00000058453	1	ensembl_havana	gene	16740273	16972979	232706	CROCC	protein_coding	0.0374773	0.0332618	0.0828194	0.0429319	0.0564774	0.0864527	0.0940705	0.0512182	0.0186813	0.180306	0.0857213	0.113985	0.134061	0.125771	0.00999394	0.0361969	0.024593	0.0261457	0.057693	0.293084	0.153797	0.0290641	0.00651539	0.0778704	0.0452414	0.100555	0.0699238	0.220314	0.055935	0.14963
ENSG00000207389	1	ensembl	gene	16740516	16740679	163	RNU1-4	snRNA	0	0	0	0	0	0	0	0	0	0	0	0	0	0	0	0	0	0	0	0	0	0	0.290677	0	0	0	0	0	0	0
ENSG00000227684	1	havana	gene	16750233	16750964	731	CROCCP4	unprocessed_pseudogene	0	0	0	0	0	0	0	0	0	0	0	0	0	0	0	0	0	0	0	0	0	0	0	0	0	0	0	0	0	0
ENSG00000186715	1	ensembl_havana	gene	16754910	16770237	15327	MST1L	transcribed_unprocessed_pseudogene	0.0780992	0.226737	0.0125743	0.0704675	0.181749	0.111176	0.0142256	0.175406	0.0252742	0.0797076	0.0820501	0.0279129	0.0864088	0.0719786	0.00798608	0.0412176	0	0.0110268	0.138306	0.0916058	0.0916376	0.106129	0.0649173	0.112599	0	0.0155785	0.19782	0.132256	0.122994	0.0806921
ENSG00000223643	1	havana	gene	16851257	16853129	1872	RP11-108M9.1	lincRNA	0	0	0	0	0	0	0	0	0	0	0	0	0	0	0	0	0	0	0	0	0	0	0	0	0	0	0	0	0	0
ENSG00000230239	1	havana	gene	16855407	16859284	3877	RP11-108M9.2	lincRNA	0	0	0	0	0	0.00708891	0	0	0	0	0	0	0	0	0	0	0	0	0	0	0	0	0	0.0247299	0	0	0	0	0	0
ENSG00000263811	1	ensembl	gene	16858949	16859021	72	MIR3675	miRNA	0	0	0	0	0	0	0	0	0	0	0	0	0	0	0	0	0	0	0	0	0	0	0	0	0	0	0	0	0	0
ENSG00000228549	1	ensembl_havana	gene	16870945	16874092	3147	RP11-108M9.3	lincRNA	0.244524	0.30117	0	0.0572003	0.862485	0.916997	0.193994	0.256286	0.136772	0.40159	1.0886	0.135946	0.198731	1.15479	0.0777901	0.254276	0.643731	0	0.954266	0.243356	1.71911	0	0.271003	1.03586	0.0796521	0.126455	0.224806	0.24155	0.3423	1.42084
ENSG00000277234	1	ensembl	gene	16873708	16873851	143	U1	snRNA	0	0	0	0	0	0	0	0	0	0	0	0	0	0	0	0	0	0	0	0	0	0	0	0	0	0	0	0	0	0
ENSG00000238142	1	havana	gene	16888538	16889649	1111	RP11-108M9.4	lincRNA	14.3144	6.8958	3.98982	17.3366	8.74358	1.38532	1.21676	10.8086	2.55695	3.3747	1.13194	1.71535	1.88744	2.45328	16.4158	3.48757	14.9976	7.53004	15.7412	4.36573	3.27756	24.3506	8.18814	1.42393	11.5067	2.00588	12.4627	2.31871	11.0695	1.96951
ENSG00000235241	1	havana	gene	16889095	16889602	507	RP11-108M9.5	processed_pseudogene	6.57706	11.2163	16.3456	33.0195	16.0606	0.975753	0.946111	15.908	0.339582	1.32945	0.684259	0.613694	1.45123	1.27998	1.68998	0.0830694	24.4737	7.83368	9.05905	2.51756	1.23123	19.0813	5.32678	1.13465	24.226	0.941901	35.8815	2.66547	20.1846	1.50116
ENSG00000207005	1	ensembl	gene	16895980	16896143	163	RNU1-2	snRNA	0	3.39185	0	0	0.876409	0	0	0.549784	0	0.258447	0	0	0	0	0	0	0.310709	1.03686	1.08375	0	0	2.10092	0.87203	0	2.30673	0	3.72023	0	0	0
ENSG00000272426	1	havana	gene	16904339	16904776	437	RP11-108M9.6	lincRNA	4.10878	2.89178	6.17428	6.59073	2.94209	0.0628918	0.199575	0	0	0	0.198466	0.266999	0.252553	0.297003	3.92137	0.192751	0	3.86745	6.87202	0.486805	0.238076	3.91819	0.975796	0	10.0381	0.273194	10.6386	0.0966385	1.0271	0.108851
ENSG00000117122	1	ensembl_havana	gene	16974502	16980835	6333	MFAP2	protein_coding	6.84501	5.8117	9.19045	9.30887	9.36123	11.5611	16.8424	6.12715	8.33247	14.7075	7.43633	15.255	22.3531	10.5853	6.74539	11.8641	7.22937	7.69915	4.18407	19.624	8.54262	7.20535	3.80808	6.11632	7.54014	16.0991	10.2614	20.9788	6.8322	8.30731
ENSG00000226526	1	havana	gene	16978926	17005091	26165	RP1-37C10.3	antisense	0	0	0	0	0	0.0031512	0	0	0	0	0.00331473	0.00148645	0.00140602	0.00248023	0	0	0	0	0	0	0	0	0	0.00183218	0	0	0	0.00161403	0	0
ENSG00000159363	1	ensembl_havana	gene	16985958	17011928	25970	ATP13A2	protein_coding	0.408249	0.568717	1.30611	0.398557	0.616085	2.09329	2.75378	0.58662	0.994425	4.15915	1.89356	2.99372	2.69717	2.50635	0.141397	1.87147	0.454386	0.348167	0.272085	2.19205	2.612	0.421964	0.0748014	1.31984	0.762516	3.20569	0.373599	2.32051	0.691323	3.00208
ENSG00000117118	1	ensembl_havana	gene	17018722	17054170	35448	SDHB	protein_coding	1.78732	2.29049	1.55494	1.41934	1.36213	3.63627	2.38407	1.10729	2.34104	2.74285	3.75565	2.43355	1.83694	2.2591	2.10289	2.29424	2.40026	2.26707	0.647842	2.03804	2.38614	1.93454	3.28005	3.56215	2.14262	2.38898	1.20602	1.65479	1.73975	2.53755
ENSG00000117115	1	ensembl_havana	gene	17066761	17119435	52674	PADI2	protein_coding	0.0211019	0.0209922	0.0878121	0.0375916	0.0230524	0.453418	0.259123	0	0.156074	0.145557	0.0568056	0.230371	0.130604	0.112113	0.00929511	0.161512	0	0.0417113	0	0.088851	0.0780185	0.0373825	0.00449751	0.0609771	0.0071382	0.250827	0.00575614	0.122667	0.0204507	0.0948218
ENSG00000204362	1	havana	gene	17189783	17197617	7834	RP11-380J14.1	lincRNA	0.0109142	0	0	0	0	0	0.0389648	0	0.0164828	0.0107549	0	0.0446816	0	0	0	0.0107521	0	0	0	0	0	0.032785	0	0	0	0.0101596	0	0	0	0
ENSG00000142623	1	ensembl_havana	gene	17205126	17246005	40879	PADI1	protein_coding	0.00627475	0.0115925	0.0165009	0	0.0104837	0.0773166	0.0330688	0	0.00737039	0.00927472	0.0487973	0.0409108	0.00539963	0.0206374	0.0089828	0.015454	0.0681403	0.00826867	0	0.00728558	0.0190879	0.01466	0.00115904	0.0469081	0.0183956	0.0204433	0.00247233	0.0103307	0	0.0279271
ENSG00000142619	1	ensembl_havana	gene	17249098	17284233	35135	PADI3	protein_coding	0.0146011	0.00674385	0.0767941	0.0384252	0.0304941	0.0179913	0.146453	0.0255059	0.115154	0.103114	0.0197478	0.230247	0.153918	0.177314	0.0243865	0.113876	0	0.0312665	0.00502779	0.148947	0.0725476	0.0779735	0.0121367	0.0150086	0.00713434	0.155172	0.0316417	0.162265	0.00766486	0.0731087
ENSG00000266634	1	ensembl	gene	17277889	17277975	86	MIR3972	miRNA	0	0	0	0	0	0	0	0	1.00098	0	0	0.904486	1.7111	0	0	0	0	0	0	0	0	0	0	0	0	0.462736	0	0	0	0
ENSG00000159339	1	ensembl_havana	gene	17308195	17364004	55809	PADI4	protein_coding	0	0	0	0.00645091	0.00383956	0.00049246	0.000781364	0	0.00308495	0.00226452	0	0.00557514	0.00197756	0	0.00657973	0.00226394	0	0.00605664	0.00633057	0.00152473	0.0037284	0	0	0	0	0.00499144	0.00724373	0.000756706	0.00643396	0
ENSG00000280226	1	ensembl	gene	17329012	17331796	2784	AC004824.2	protein_coding	0	0	0	0	0	0	0	0	0	0	0	0	0	0	0	0	0	0.0303534	0	0	0	0	0	0	0	0	0	0	0	0
ENSG00000276747	1	ensembl_havana	gene	17372196	17401699	29503	PADI6	protein_coding	0	0	0.0293958	0	0	0	0.00739029	0	0	0	0	0.00263654	0	0	0	0	0	0	0	0	0	0	0	0	0	0.00134886	0	0	0	0
ENSG00000227751	1	havana	gene	17406760	17407382	622	RP1-20B21.4	antisense	0	0	0	0	0	0	0	0	0	0	0	0	0	0	0	0	0	0	0	0	0	0	0	0	0	0	0	0	0	0
ENSG00000179051	1	ensembl_havana	gene	17406760	17439724	32964	RCC2	protein_coding	1.47587	0.987152	4.22121	1.10854	0.771391	3.73269	20.9146	0.570899	17.0032	18.4564	3.37432	19.5043	11.4537	5.73866	0.809483	18.5054	0.104475	1.92007	1.25935	8.11594	5.40174	1.48297	0.28028	3.38702	1.88965	21.5745	0.714369	8.75905	0.550091	5.12997
ENSG00000266727	1	ensembl	gene	17413631	17413694	63	AC004824.1	miRNA	0	0	0	0	0	0	0	0	0	0	0	0	0	0	0	0	0	0	0	0	0	0	0	0	0	0	0	0	0	0
ENSG00000074964	1	ensembl_havana	gene	17539835	17697874	158039	ARHGEF10L	protein_coding	0.0881858	0.089957	0.166459	0.0797313	0.116154	0.316854	0.255232	0.0686121	0.0958674	0.380647	0.326254	0.212135	0.332412	0.306738	0.0333039	0.192407	0.0887681	0.0513314	0.0570063	0.369634	0.27715	0.102385	0.0506664	0.32184	0.0642369	0.250296	0.0805773	0.37571	0.123827	0.300688
ENSG00000236648	1	havana	gene	17717687	17749978	32291	RP11-473A10.2	lincRNA	0	0.00489187	0	0	0	0.00766013	0	0	0	0	0.02283	0.00120445	0.00113928	0	0	0	0	0	0	0.0013176	0.00161096	0	0.0205421	0.0252381	0	0	0	0	0	0.00589242
ENSG00000278471	1	ensembl	gene	17747169	17747222	53	AL136529.1	miRNA	0	0	0	0	0	0	0	0	0	0	0	0	0	0	0	0	0	0	0	0	0	0	0	0	0	0	0	0	0	0
ENSG00000117148	1	ensembl_havana	gene	17755313	17827063	71750	ACTL8	protein_coding	0.00119166	0.00220158	0.00537214	0.00501768	0.00199101	0.0256642	0.0200562	0	0.00179967	0.00234853	0.0296151	0.0249348	0.00512733	0.00452231	0	0.00410889	0	0.00706652	0	0.00296493	0.00217504	0.00477282	0.0132071	0.0327388	0	0.0277319	0	0.0041201	0	0.00132594
ENSG00000261781	1	havana	gene	18065657	18074412	8755	RP11-174G17.2	lincRNA	0	0	0	0	0	0	0	0	0	0	0	0	0	0	0	0	0	0	0	0	0	0	0	0	0	0	0	0	0	0
ENSG00000117154	1	ensembl_havana	gene	18107746	18378483	270737	IGSF21	protein_coding	0.0530563	0.00437593	0.0088982	0.00864352	0.0200507	0.00233483	0.00853662	0.0264803	0.0182828	0.0637962	0.00592642	0.0103432	0.0138601	0.0143819	0.0217012	0.0303344	0	0.00312125	0.0039149	0.0180724	0.0220962	0.0683035	0.00227506	0.00247896	0.00879569	0.0101422	0.0164252	0.0230858	0.0155838	0.0133531
ENSG00000280222	1	havana	gene	18109389	18115861	6472	RP11-174G17.3	TEC	0	0	0	0	0	0	0.00673781	0	0.013301	0	0	0.00600941	0	0	0	0.0130149	0	0.0130568	0	0	0.00803764	0	0	0	0	0	0.0312319	0	0	0.00734982
ENSG00000230035	1	havana	gene	18166929	18179346	12417	RP11-174G17	antisense	0	0	0	0	0	0	0	0	0	0	0	0	0	0	0	0	0	0	0	0	0	0	0	0	0	0	0	0	0	0
ENSG00000225387	1	havana	gene	18385829	18388514	2685	RP11-422P22.1	lincRNA	0.0318443	0	0	0.0670426	0.0798071	0.0511801	0.0974461	0	0.0961833	0.0784485	0.0323016	0.144852	0	0	0.0455876	0.0470572	0	0.0944176	0	0.0158461	0	0.127542	0	0.0357087	0.0466788	0.0592854	0.112923	0.031457	0	0
ENSG00000179023	1	ensembl_havana	gene	18480982	18486126	5144	KLHDC7A	protein_coding	0.39892	0.230312	2.30417	0.314946	0.388796	0.0961716	6.37491	0.0522637	3.17962	3.2021	0.118023	7.72716	1.46611	2.03113	0.166567	2.24336	0	0.788527	0.171706	2.10914	0.940479	0.699013	0.00921079	0.0745551	1.41316	5.77899	0.68766	1.69121	0.122157	2.04365
ENSG00000235282	1	havana	gene	18513118	18513383	265	DYNLL1P3	processed_pseudogene	4.51708	9.23938	18.9089	4.41532	6.73843	1.65939	4.27843	8.11606	1.29938	7.78949	5.5638	12.0348	11.3836	10.2853	0.461897	1.90715	3.44008	7.01541	4.66626	1.60554	4.71121	19.707	6.07898	2.71353	17.0263	10.6621	6.86488	6.05577	4.40373	7.00058
ENSG00000225478	1	havana	gene	18595414	18595636	222	RP1-8B22.2	processed_pseudogene	0	0	0	0	0	0	0	0	0	0	0	0	0	0	0	0	0	0	0	0	0	0	0	0	0	0	0	0	0	0
ENSG00000009709	1	ensembl_havana	gene	18631006	18748866	117860	PAX7	protein_coding	0.00217636	0	0.000817604	0.0053456	0.0151509	0.0142246	0.000739982	0	0.000730393	0.00214459	0.00367936	0.000989977	0.0212254	0.0490044	0	0.000714681	0	0.000716984	0.0269788	0.0530661	0.00882735	0	0.00080401	0.00203372	0	0.000675298	0.0205803	0.0426395	0.00380826	0.0153367
ENSG00000179002	1	ensembl_havana	gene	18839599	18859682	20083	TAS1R2	protein_coding	0	0	0	0	0	0.00547402	0	0	0	0	0.00215928	0	0	0	0	0	0	0	0	0	0	0	0	0.00238704	0	0	0	0	0	0.00236857
ENSG00000255275	1	havana	gene	18849273	18921121	71848	RP13-279N23.2	protein_coding	0	0	0	0	0	0.00114758	0	0	0	0	0	0	0	0	0	0.000586184	0	0	0	0	0	0	0	0	0	0.000553882	0	0.000587783	0	0
ENSG00000159423	1	ensembl_havana	gene	18871430	18902781	31351	ALDH4A1	protein_coding	0.305451	0.438354	0.497936	0.422018	0.672102	1.56481	1.02094	0.36588	0.542299	1.0575	1.36522	0.924219	1.16875	1.55453	0.160075	1.10694	0.143774	0.250673	0.490213	1.38968	1.31912	0.341347	0.108813	1.24163	0.40377	1.0726	0.254673	1.04665	0.939172	1.59769
ENSG00000265606	1	ensembl	gene	18883202	18883275	73	MIR4695	miRNA	0	0	0	0	0	0	0	0	0	0	0	0	0	0	0	0	0	0	0	0	0	0	0	0	0	0	0	0	0	0
ENSG00000221662	1	ensembl	gene	18897071	18897148	77	MIR1290	miRNA	0	0	0	0	0	0	0	0	0	0	0	0	0	0	0	0	0	0	0	0	0	0	0	0	0	0	0	0	0	0
ENSG00000169991	1	ensembl_havana	gene	18904281	18956686	52405	IFFO2	protein_coding	0.0244734	0.0452143	0.0717136	0.0704168	0.0340747	0.323584	0.311212	0.0478812	0.208619	0.204987	0.329343	0.382954	0.799583	0.222901	0.0256928	0.237885	0.0309256	0.0354753	0.18877	0.828121	0.275956	0.0392081	0.0406853	0.370485	0.0789233	0.359946	0.117642	1.02022	0.0633799	0.217848
ENSG00000272084	1	havana	gene	19072110	19075511	3401	RP5-1126H10.2	3prime_overlapping_ncrna	0.0754206	0	0.226669	0	0.0630056	0.0161621	0.102575	0	0.0126557	0.0247732	0	0.0686143	0.0432679	0.114487	0	0.0247669	0	0.273314	0	0.0375302	0.0458862	0.0251727	0	0.0140955	0	0.163815	0	0.0496689	0	0.111892
ENSG00000127481	1	ensembl_havana	gene	19074506	19210276	135770	UBR4	protein_coding	0.227971	0.139616	0.360553	0.198876	0.18834	2.41234	1.0856	0.156432	1.0877	0.954114	1.98635	0.994021	0.865183	0.970774	0.15777	0.899587	0.355866	0.153111	0.252415	0.524587	0.897709	0.146923	0.0893376	1.69836	0.195702	1.12935	0.246394	1.04419	0.187114	1.0255
ENSG00000230424	1	havana	gene	19210501	19240704	30203	RP1-43E13.2	antisense	0.0198163	0.0287653	0.0670006	0.0268199	0.0189193	0.0154694	0	0	0	0.00418437	0.0114863	0.00257543	0.00365413	0.00214863	0	0	0	0.00279786	0.0175464	0.00281738	0.00344466	0.0368494	0	0.00158722	0.0622451	0.00395279	0.0736172	0.0069912	0	0.00944966
ENSG00000127463	1	ensembl_havana	gene	19215664	19251552	35888	EMC1	protein_coding	0.402636	0.294905	0.475263	0.396253	0.398057	1.02696	1.9405	0.359578	2.18161	0.926161	1.25547	2.10677	1.49664	1.38152	0.419514	2.59471	0.124187	0.487413	0.374095	1.49497	1.4408	0.319663	0.124101	1.13008	0.520356	2.11352	0.222477	1.74394	0.290156	1.3798
ENSG00000053372	1	ensembl_havana	gene	19251539	19260128	8589	MRTO4	protein_coding	5.50501	3.71506	7.79743	4.06588	3.51773	4.36782	12.6978	3.35964	9.42625	9.03944	3.79676	12.9371	8.69493	5.44759	4.83112	9.11561	1.21469	6.54267	2.38579	9.3475	4.99059	7.05712	1.9859	3.07537	5.53045	12.9454	3.49478	7.47856	3.58488	4.7352
ENSG00000211454	1	ensembl_havana	gene	19265982	19274194	8212	AKR7L	polymorphic_pseudogene	0.0937063	0.0865606	0	0.263043	0.0869792	0.0702822	0.0637221	0.16369	0.0681377	0.0615589	0.0686488	0.0663054	0.138875	0.0632198	0.0298107	0.0564147	0.234356	0.144064	0.236625	0.176155	0.0823496	0.072977	0.0576964	0.052539	0.0763106	0.0823819	0.110764	0.113137	0.262352	0.0405475
ENSG00000162482	1	ensembl_havana	gene	19282558	19289250	6692	AKR7A3	protein_coding	0.255534	0.330468	0.273594	0.497635	0.373574	0.156064	0.156391	0.522262	0.0514549	0.113312	0.123122	0.180167	0.197906	0.155159	0.0731636	0.0629351	0	0.214669	0.237577	0.394187	0.101054	0.204692	0.191164	0.114618	0.337117	0.136774	0.453077	0.309223	0.952413	0.0852983
ENSG00000270728	1	havana	gene	19297080	19297903	823	RP4-657E11.10	processed_pseudogene	0.10389	0	0	0	0	2.30422	1.05971	0	1.09828	1.07493	1.42266	0.661604	0.670508	1.73474	0.297455	1.27935	0	0	0	0.72376	2.46508	0	0	1.33973	0	1.30556	0	2.30911	0	2.02294
ENSG00000053371	1	ensembl_havana	gene	19303965	19312146	8181	AKR7A2	protein_coding	4.60901	6.90282	3.76923	3.2675	4.47021	7.41096	5.21836	6.28761	3.07255	5.32443	7.19303	5.48617	6.5249	6.30627	5.22168	3.44919	6.42588	2.4687	2.76389	8.00904	7.30602	2.99293	7.33205	6.35787	2.91079	5.3508	5.3739	6.10158	6.1667	7.65182
ENSG00000200403	1	ensembl	gene	19305076	19305182	106	RNU6-1099P	snRNA	0	0	0	0	0.673843	0.777841	0	0	1.62423	1.19227	0	1.10074	0	0	0	0	0	0.797206	0	0	0.981502	0	0	0	0	0.375428	0	2.39043	0	0.448755
ENSG00000040487	1	ensembl_havana	gene	19312326	19329300	16974	PQLC2	protein_coding	0.664914	0.846865	1.48172	0.768863	0.96785	0.913209	1.38729	1.01895	0.327113	1.12179	0.906948	1.65433	1.22672	1.12402	0.30287	0.446619	0.817538	0.667109	0.124886	1.25329	1.24732	0.98353	0.45499	0.850101	0.723612	1.48406	0.643052	1.00763	1.3909	1.39279
ENSG00000077549	1	ensembl_havana	gene	19338776	19485539	146763	CAPZB	protein_coding	2.85525	1.52676	1.27838	1.23082	1.42355	1.8618	2.54667	0.978806	2.97499	3.30067	1.40765	2.41684	2.69717	2.04904	5.48365	2.80223	1.31891	1.15905	0.617473	2.57403	2.25144	1.5196	1.87955	1.26672	0.988908	2.47536	1.21544	2.38142	1.59397	2.12133
ENSG00000240490	1	ensembl	gene	19424384	19424671	287	RN7SL277P	misc_RNA	0	0	0	0	0	0	0	0	0	0	0	0	0	0	0	0	0	0	0	0	0	0	0	0	0	0	0	0	0	0.165742
ENSG00000201609	1	ensembl	gene	19510593	19510733	140	RNU4-28P	snRNA	0	0	0	0	0	0	0	0	0	0	0	0	0	0	0	0	0	0	0	0	0	0	0	0	0	0	0	0	0	0
ENSG00000235185	1	havana	gene	19591802	19596832	5030	RP5-1056L3.1	antisense	0	0	0	0	0	0	0	0	0	0	0	0.00773218	0	0	0	0	0	0.0335999	0.0702391	0	0	0	0	0	0	0	0	0	0.0178466	0
ENSG00000173436	1	ensembl_havana	gene	19596977	19629821	32844	MINOS1	protein_coding	0.369665	0.403999	0.220047	0.435719	0.363182	0.562326	0.851059	0.092769	0.973701	0.602838	0.569062	0.781552	0.620535	0.94446	0.726724	0.780926	0.441013	0.995706	0.640041	0.919747	1.14195	0.331043	0.438546	0.725419	0.740303	0.859058	0.215401	0.708479	0.494704	0.92981
ENSG00000270136	1	ensembl_havana	gene	19596979	19658056	61077	MINOS1-NBL1	protein_coding	0	0	0	0	0	0	0	0	0.000704718	0	0	0	0	0	0	0	0	0	0	0	0	0	0	0	0	0	0	0	0	0
ENSG00000226396	1	havana	gene	19608114	19608568	454	RPS14P3	processed_pseudogene	851.817	1053.73	747.13	1008.29	1016.34	66.8931	92.0168	1071.04	142.115	115.617	58.4567	96.4612	96.9143	73.1857	1003.49	83.0264	796.05	1283.94	1860.68	121.174	57.6341	825.01	759.129	37.8021	1314.89	118.772	1278.69	74.974	748.398	46.9394
ENSG00000158747	1	ensembl_havana	gene	19640554	19658456	17902	NBL1	protein_coding	0.10985	0.0926498	0.0915076	0.0603316	0.0239394	0.104396	0.129102	0	0.0312561	0.145898	0.0872046	0.149906	0.15207	0.0181251	0.0341869	0.0823408	0	0.0519239	0	0.216275	0.029058	0.066952	0.044993	0.0749799	0.0210031	0.206735	0.0959741	0.1439	0.00501443	0.0345427
ENSG00000158748	1	ensembl_havana	gene	19665287	19679562	14275	HTR6	protein_coding	0.00598962	0	0.0810055	0	0	0.0404314	0.0244383	0	0.0331672	0.18887	0.00607564	0.0381436	0.0335027	0.00454607	0	0.00885103	0	0	0	0.0238441	0.00364411	0.0179921	0	0.00671649	0.0175597	0.0306654	0	0.0236671	0	0.00333226
ENSG00000162542	1	ensembl_havana	gene	19682213	19799945	117732	TMCO4	protein_coding	0.0159773	0.0167715	0.0229178	0.0527496	0.0418619	0.0786703	0.0529662	0.0304471	0.0201076	0.025763	0.046042	0.0419546	0.130303	0.0799255	0.00831738	0.0354152	0.00301124	0.0179441	0.0135041	0.0943218	0.0826255	0.0225426	0.0221343	0.0439762	0.00851646	0.0483363	0.0283287	0.107253	0.0182995	0.0585853
ENSG00000178828	1	ensembl_havana	gene	19814029	19815278	1249	RNF186	protein_coding	0	0.505888	0	0	0	0.176036	0	0	0	0	0.451356	0	0	0	0	0	0	0	0	0	0	0	2.12434	1.15146	0	0	0	0	0	0
ENSG00000235434	1	havana	gene	19814367	19819502	5135	RP11-91K11.2	antisense	0	0	0	0	0	0	0	0	0	0	0	0	0	0	0	0	0	0	0	0	0	0	0	0	0	0	0	0	0	0
ENSG00000169914	1	ensembl_havana	gene	19882513	19912945	30432	OTUD3	protein_coding	0.227578	0.103814	0.227988	0.292799	0.187769	1.4784	1.1922	0.106011	1.44124	2.00446	1.17703	1.00708	1.26207	1.15366	0.168931	1.42269	0.214684	0.241582	0.41214	1.48617	1.17776	0.225059	0.0638339	1.21454	0.300647	1.0553	0.458306	1.79987	0.0914438	1.10198
ENSG00000188784	1	ensembl_havana	gene	19920009	19923617	3608	PLA2G2E	protein_coding	0	0.0437815	0	0	0	0	0	0	0	0	0	0	0	0	0	0	0	0	0	0	0	0	0	0	0	0	0	0	0	0
ENSG00000242688	1	ensembl	gene	19970969	19971269	300	RN7SL304P	misc_RNA	0	0	0	0	0.238091	0	0.145357	0	0.143473	0	0	0.129643	0	0	0	0	0	0	0	0	0	0	0	0	0	0	0	0	0	0
ENSG00000188257	1	ensembl_havana	gene	19975431	19980416	4985	PLA2G2A	protein_coding	0.857591	0.522848	1.3918	11.808	1.53314	5.21556	1.43462	1.56399	0.863431	1.11549	0.591537	1.1859	19.1507	1.78348	1.03128	0.718129	4.29751	1.30527	2.19707	6.07688	1.25223	1.23653	0.646311	0.807798	1.68451	1.44493	6.0214	7.53974	1.26054	0.877885
ENSG00000127472	1	ensembl_havana	gene	20028179	20091190	63011	PLA2G5	protein_coding	0.00407081	0.0112811	0	0.00571358	0.00113357	0.07066	0	0	0.000683088	0.00334282	0.00550569	0.00061724	0.00467075	0	0.00194256	0.00467876	0.167985	0.00402329	0	0.00337613	0.00247669	0	0.0172946	0.00228241	0.00795623	0.00126312	0	0.00201065	0	0.00301966
ENSG00000117215	1	ensembl_havana	gene	20111939	20119566	7627	PLA2G2D	protein_coding	0.0112104	0.0414222	0	0	0	0.0144139	0	0	0	0.00552338	0	0.00509937	0.00482346	0	0	0	0	0	0	0	0	0	0.00621218	0	0	0	0.0265023	0.00553704	0	0
ENSG00000158786	1	ensembl_havana	gene	20139326	20150386	11060	PLA2G2F	protein_coding	0	0.0642709	0	0	0.00645817	0	0	0	0	0	0.0156835	0	0.00332627	0	0	0	0	0	0	0.0230814	0	0	0.00428394	0.00866889	0	0.00359813	0	0.00381836	0	0
ENSG00000227066	1	havana	gene	20154338	20160568	6230	RP3-340N1.2	lincRNA	0	0	0	0	0	0.00441151	0.00699954	0	0	0	0.0139213	0.00624284	0	0	0	0	0	0.013564	0	0.0136587	0	0	0	0.00769485	0	0.00638769	0	0.0135573	0	0
ENSG00000187980	1	ensembl_havana	gene	20161253	20177424	16171	PLA2G2C	protein_coding	0.0105747	0.00976832	0	0.0166974	0.017668	0.0135965	0	0	0	0.00781525	0	0.0048102	0.00227497	0	0.0151385	0	0	0	0	0	0	0	0.0146498	0	0	0.00246091	0.00624985	0	0	0.00294156
ENSG00000225986	1	havana	gene	20184242	20186486	2244	UBXN10-AS1	antisense	0.114307	0.985512	0	0.922508	0.477455	0.146972	0.136029	0	0.0191809	0.0187731	0.0193248	0	0.0491826	0.115678	0.272733	0.0750734	1.9861	0.414234	1.1021	0.0758409	0.0231816	0.267062	1.30908	0.0640895	0	0.0532023	0.765654	0.0752781	0.280026	0.105989
ENSG00000162543	1	ensembl_havana	gene	20186085	20196048	9963	UBXN10	protein_coding	0.137311	0.340883	0.338522	0.406525	0.164893	0.623438	0.73532	0.134921	0.427699	0.363636	0.522311	0.550426	0.576033	0.423385	0.135143	0.321272	0.238918	0.271416	0.0886537	0.666194	0.506464	0.206233	0.142669	0.307949	0	0.778891	0.192739	0.652773	0.297335	0.496545
ENSG00000228105	1	havana	gene	20243095	20244655	1560	RP3-340N1.6	lincRNA	0	0	0	0	0	0	0	0	0	0	0	0	0	0	0	0	0	0	0	0	0	0	0	0	0	0	0	0	0	0
ENSG00000158816	1	ensembl_havana	gene	20290919	20354894	63975	VWA5B1	protein_coding	0.0120284	0.00370372	0.00301252	0.0126619	0.0100484	0.11857	0.0122693	0.0196109	0.0154743	0.032266	0.0115233	0.00911908	0.025302	0.0273883	0	0.0210663	0	0.00264178	0	0.0232768	0.0300856	0.00267644	0	0.00749339	0	0.0211495	0.014218	0.0409273	0.00982224	0.0200756
ENSG00000226664	1	havana	gene	20294211	20323187	28976	RP4-745E8.2	antisense	0	0	0	0	0	0	0	0	0	0	0	0	0	0	0	0	0	0	0	0	0	0	0	0	0	0	0	0	0	0
ENSG00000236963	1	havana	gene	20360579	20431234	70655	LINC01141	lincRNA	0	0	0	0	0.00202186	0	0.000617184	0	0	0.00119247	0	0	0	0.000918479	0	0	0	0	0	0	0	0.00484679	0	0	0	0	0	0	0	0
ENSG00000226487	1	havana	gene	20412304	20413253	949	RP4-749H3.2	lincRNA	0	0	0	0	0	0	0	0	0	0	0	0	0	0	0	0	0	0	0	0	0	0	0	0	0	0	0	0	0	0
ENSG00000162545	1	ensembl_havana	gene	20482391	20486220	3829	CAMK2N1	protein_coding	12.6165	18.9358	3.32199	14.0331	17.9641	7.24955	1.92468	10.4383	1.49506	1.70532	6.14968	2.2448	7.46532	7.96571	5.21066	0.659956	13.1078	2.49384	5.53622	9.4005	5.57013	6.4841	20.343	5.7091	2.97865	2.33846	19.1891	9.48516	15.6842	5.62766
ENSG00000090432	1	ensembl_havana	gene	20499448	20508161	8713	MUL1	protein_coding	1.26589	1.67699	2.1124	1.30157	2.38556	7.57986	6.76153	2.74614	4.01126	5.39579	6.62941	6.45908	5.36227	7.32891	0.49169	4.70804	1.16253	1.29961	0.506862	4.71711	8.53162	1.88656	0.848311	7.11959	1.36653	7.01088	0.962757	4.49792	3.51325	9.06265
ENSG00000215520	1	havana	gene	20525989	20526751	762	RPS4XP4	processed_pseudogene	0.561036	0.414602	2.02337	0.708698	0.468683	0.0360678	0.343363	1.64647	0.0564856	0.110569	0.113819	0.153122	0	0.0851642	0.321267	0.110541	0.465248	1.33077	0.231826	0.111671	0.0682672	0.224705	0.746147	0	1.31583	0.0522248	0.397899	0.0554213	0.589031	0
ENSG00000183114	1	ensembl_havana	gene	20552439	20555010	2571	FAM43B	protein_coding	0.26605	0.491524	0	0.0700153	0.194473	0.662773	0.390107	0.17428	0.200896	0.409635	1.63609	0.393316	0.14309	0.126206	0.142827	0.163812	0.433373	0.16434	0	0.38062	0.323731	0.532789	0.239574	2.107	0	0.185742	0.589652	0.344944	0.209494	0.370035
ENSG00000158825	1	ensembl_havana	gene	20588948	20618908	29960	CDA	protein_coding	0.870429	0.37171	0.398831	0.213295	0.133509	0.0302724	0.349323	0.152549	0.433868	0.587751	0.0796085	0.306366	0.434685	0.121299	0.87839	0.402044	0.101426	0.310261	0.548351	0.535384	0.0989692	0.722963	0.204007	0.0560034	0.397416	0.281596	0.705035	0.648407	0.0898881	0.0460438
ENSG00000158828	1	ensembl_havana	gene	20633455	20651511	18056	PINK1	protein_coding	0.350417	0.555532	0.458972	0.144558	0.300647	2.33039	0.995023	0.129042	0.543508	2.02748	3.08617	1.021	1.32028	1.4628	0.135581	1.05897	0.65635	0.0842417	0.244588	0.944907	1.77471	0.341388	0.388363	2.84087	0.229064	1.24305	0.291064	1.36591	0.671174	2.06543
ENSG00000273695	1	ensembl	gene	20633679	20633788	109	MIR6084	miRNA	0	0	0	0	0	0	0	0	0	0	0	0	0	0	0	0	0	0	0	0	0	0	0	0	0	0	0	0	0	0
ENSG00000117242	1	havana	gene	20642657	20652193	9536	PINK1-AS	antisense	0.0448311	0.016565	0.0505258	0.0943841	0.127335	0.21904	0.402415	0	0.270818	0.119277	0.245565	0.399696	0.466801	0.442343	0.0128359	0.234077	0	0.0443078	0	0.276625	0.529142	0.0359113	0.0248429	0.150815	0	0.438183	0.127181	0.230287	0.0753089	0.45892
ENSG00000244038	1	ensembl_havana	gene	20651767	20661544	9777	DDOST	protein_coding	42.8078	38.3155	16.6371	26.3653	33.6206	32.2569	53.3615	40.8798	37.6007	50.5246	32.5869	50.4052	52.5621	39.0618	53.2577	50.4257	28.7494	15.7045	14.328	52.7863	41.6178	14.168	38.7785	27.4385	12.9601	55.7509	37.6066	51.6042	42.07	42.294
ENSG00000117245	1	ensembl_havana	gene	20664014	20718017	54003	KIF17	protein_coding	0.159911	0.0628894	0.198068	0.0966663	0.0568742	0.0941519	0.201874	0.111183	0.114772	0.497693	0.0803009	0.259992	0.211863	0.0672949	0.0543982	0.291677	0.105037	0.0500735	0.0752363	0.278902	0.0568331	0.114144	0.0149152	0.0843323	0.155497	0.218862	0.0991892	0.327663	0.11636	0.0546121
ENSG00000235432	1	havana	gene	20692734	20694013	1279	RP5-930J4.5	unprocessed_pseudogene	0.133701	0.0617527	0.904108	0.844453	0.558462	0	0	0.140133	0.0336529	0	0	0.0608176	0.0575271	0.0507389	0.191404	0	0.0395978	0.0660702	0	0	0	0.401622	0.0370448	0	0.979926	0.0622288	0.237059	0	0.210559	0
ENSG00000189410	1	ensembl_havana	gene	20719732	20732837	13105	SH2D5	protein_coding	0.326218	0.132591	0.970614	0.144227	0.0545039	0.144706	1.20789	0	0.735705	1.02866	0.225014	1.17228	0.516528	0.168366	0.205483	0.835574	0	0.483616	0.0808782	0.675293	0.0833584	0.378903	0.00361544	0.296303	0.459059	1.15089	0.323906	0.712175	0	0.0653357
ENSG00000233069	1	havana	gene	20732880	20733952	1072	RP5-930J4.2	antisense	0	0	0	0	0	0	0.0406783	0	0	0	0	0	0	0	0	0	0	0	0	0	0	0	0	0	0	0	0	0.0393946	0	0
ENSG00000127483	1	ensembl_havana	gene	20742661	20787323	44662	HP1BP3	protein_coding	0.373312	0.44034	0.776737	0.663014	1.03954	3.53161	3.52766	0.341107	4.38304	3.07118	3.01871	3.2299	4.84754	5.66681	0.591979	3.94645	0.398025	0.771966	0.719864	3.83818	5.0142	0.601906	0.206869	2.72529	0.561249	3.37434	0.83049	5.08244	0.464298	4.46582
ENSG00000203394	1	havana	gene	20742987	20744292	1305	RP5-930J4.4	antisense	0	0	0	0	0	0	0	0	0	0	0	0	0	0	0	0	0	0	0	0	0	0	0	0	0	0	0	0	0	0
ENSG00000075151	1	ensembl_havana	gene	20806292	21176888	370596	EIF4G3	protein_coding	0.0346072	0.0460341	0.0592848	0.0505158	0.0493405	0.376144	0.345472	0.0145088	0.413933	0.275771	0.396209	0.330897	0.458323	0.410458	0.0297257	0.349684	0.052614	0.0508488	0.087707	0.351192	0.402714	0.0286456	0.0237799	0.304117	0.0290845	0.320535	0.0504519	0.461743	0.0375451	0.397645
ENSG00000251914	1	ensembl	gene	20841241	20841302	61	RNU7-200P	snRNA	0	0	0	0	0	0	0	0	0	0	0	0	0	0	0	0	0	0	0	0	0	0	0	0	0	0	0	0	0	0
ENSG00000221808	1	ensembl	gene	20988314	20988432	118	MIR1256	miRNA	0	0	0	0	0	0	0	0	0	0	0	0	0	0	0	0	0	0	0	0	0	0	0	0	0	0	0	0	0	0
ENSG00000233072	1	havana	gene	21003550	21003934	384	RPS15AP6	processed_pseudogene	0.667983	0.205682	0.50189	0.468774	0	0	0	0.233372	0	0.438821	0	0.202567	0.0958035	0.168998	0.637514	0	0	0.440124	0	0	0	0	0.123386	0	0	0	0.789581	0	0.233772	0
ENSG00000236073	1	havana	gene	21073639	21073753	114	RP11-487E1.2	processed_pseudogene	0.750016	0	0	0	0	0	0	0.786095	0.377562	0	0	0.341166	0.645413	0	0	0	0.444259	0	0	0	0	3.00395	0	0	0	0.349082	0.886547	0.740895	0	0
ENSG00000235112	1	havana	gene	21161475	21162081	606	HSPE1P27	processed_pseudogene	0	0	0	0	0	0	0	0	0	0	0	0	0	0	0	0	0	0	0	0	0	0	0	0	0	0	0	0	0	0
ENSG00000117298	1	ensembl_havana	gene	21217247	21345504	128257	ECE1	protein_coding	0.0593314	0.166884	0.215631	0.121403	0.186564	1.26622	0.477697	0.148127	0.338612	0.461153	1.23478	0.523092	1.28875	1.02359	0.0276763	0.485664	0.151237	0.0368963	0.183184	1.01377	1.3713	0.0347104	0.130404	1.42781	0.0517915	0.577117	0.130808	1.18603	0.227471	1.34036
ENSG00000236936	1	havana	gene	21266082	21267251	1169	RP3-329E20.2	antisense	0	1.08102	0	0	0.183304	0.0235104	0	0	0	0	0	0	0	0.222053	0	0	0	0	0	0.0363958	0.0889985	0	0.0405306	0.082017	0	0	0	0.0361258	0.921488	0.0813824
ENSG00000231105	1	havana	gene	21293290	21299774	6484	RP5-1071N3.1	antisense	0	0.24362	0	0.0555242	0.154223	0.241606	0.0336267	0.207314	0.033191	0.0324852	0.321023	0.0119966	0.0510637	0.080068	0.0566329	0.0259816	0	0.0651633	0	0.065618	0.112319	0.039611	0.182682	0.310524	0	0.0184124	0.109109	0.058618	0.221513	0.0806984
ENSG00000236216	1	havana	gene	21397987	21398362	375	PPP1R11P1	processed_pseudogene	2.50805	1.89556	0	0	2.47615	2.71172	2.32571	2.6287	0.803451	2.69612	2.54407	3.11143	4.21842	3.28802	1.63204	2.2462	4.05164	0.901374	0	1.92879	4.02285	2.0547	2.02156	2.30107	0	4.45708	1.34755	3.26587	3.11197	4.82023
ENSG00000228823	1	havana	gene	21411460	21413293	1833	RP11-293F5.8	unprocessed_pseudogene	0	0	0	0	0	0.0149938	0	0	0.0234817	0	0.0709737	0	0	0.0708075	0	0	0	0	0	0	0	0.0467062	0	0	0	0	0	0	0	0
ENSG00000236009	1	havana	gene	21415898	21417492	1594	RP11-293F5.1	lincRNA	0	0	0	0	0	0	0	0	0	0	0	0	0	0	0	0	0	0	0	0	0	0	0	0	0	0	0	0	0	0
ENSG00000227001	1	havana	gene	21424625	21427967	3342	NBPF2P	unprocessed_pseudogene	0.025584	0	0	0	0	0.148027	0.169627	0	0.154549	0.100842	0.116782	0.0814632	0.132095	0.19418	0	0.100817	0	0.0505708	0	0.152771	0.0622616	0.128086	0.0567089	0.0573775	0	0.0833535	0	0.139001	0	0.0996338
ENSG00000187952	1	havana	gene	21428303	21429536	1233	HS6ST1P1	processed_pseudogene	0	0.0640566	0	0	0	0.245191	0.1061	0	0.0349084	0.854153	1.16062	0.0946299	0.656406	0.631582	0	0.0683149	0	0	0	0.793653	0.168758	0.138869	0	0.466559	0	0.225926	0	0.445258	0	0.308633
ENSG00000186543	1	havana	gene	21434318	21437558	3240	CROCCP5	unprocessed_pseudogene	0.0263895	0	0	0	0.0440909	0.0339305	0.013459	0.110636	0	0.0650105	0.0401527	0.012004	0.0340635	0.100147	0	0	0	0	0	0.0393951	0.0321109	0.0528472	0	0.014796	0	0	0	0.0391028	0	0.0146815
ENSG00000142794	1	ensembl_havana	gene	21440128	21485005	44877	NBPF3	protein_coding	0.100978	0.0686385	0.115952	0.0962681	0.119372	0.303149	0.230294	0.0858667	0.293488	0.30039	0.264768	0.221864	0.34758	0.293551	0.0300027	0.304068	0.00225708	0.0696713	0.011809	0.383022	0.26197	0.0877548	0.033785	0.191213	0.0335136	0.239426	0.0540498	0.451699	0.0240038	0.279831
ENSG00000176378	1	havana	gene	21459756	21460082	326	PFN1P10	processed_pseudogene	0	0	0	0	0	0	0	0	0	0	0	0	0	0	0	0	0	0	0	0	0	0	0	0	0	0	0	0.129543	0	0
ENSG00000162551	1	ensembl_havana	gene	21509372	21578412	69040	ALPL	protein_coding	5.39712	0.372944	1.88706	1.07161	0.820421	0.30533	3.36401	0.23494	2.38589	3.96739	0.241195	3.07639	3.87655	1.01046	2.63279	3.51802	0.156984	0.796813	1.04394	5.42804	0.624627	2.8397	0.111176	0.199977	0.993003	3.21233	1.23991	4.79687	0.422577	0.54706
ENSG00000233431	1	havana	gene	21586472	21591187	4715	RP11-63N8.3	antisense	0.036268	0	0	0	0	0	0	0	0.00912874	0	0	0	0	0	0	0	0	0	0	0	0	0	0	0	0	0	0.0643052	0	0	0
ENSG00000221781	1	ensembl	gene	21592411	21592548	137	AL359815.1	miRNA	0	0	0	0	0	0	0	0	0	0	0	0	0	0	0	0	0	0	0	0	0	0	0	0	0	0	0	0	0	0
ENSG00000076864	1	ensembl_havana	gene	21596215	21669363	73148	RAP1GAP	protein_coding	0.118058	0.102577	0.131737	0.0615223	0.0566357	0.521134	0.255748	0.0502298	0.11945	0.278742	0.395423	0.229695	0.269069	0.125092	0.046854	0.182518	0.110779	0.0727804	0.0845245	0.414137	0.1849	0.040964	0.113353	0.773336	0.0342682	0.252978	0.0621751	0.421456	0.0638151	0.165826
ENSG00000090686	1	ensembl_havana	gene	21678298	21783606	105308	USP48	protein_coding	0.201357	0.135751	0.342231	0.211961	0.139724	0.78504	1.25635	0.039996	1.76692	1.48773	0.687279	1.18849	0.878247	0.730245	0.223167	1.71211	0.0529021	0.279251	0.17949	0.88602	0.64612	0.186984	0.0998826	0.738832	0.182093	1.16769	0.125723	0.90872	0.120193	0.623803
ENSG00000231978	1	havana	gene	21768269	21768575	306	RP11-132G19.3	processed_pseudogene	0	0	0	0	0	0	0	0	0	0	0	0	0	0	0	0	0	0	0	0	0	0	0	0	0	0	0	0	0	0
ENSG00000187942	1	ensembl_havana	gene	21812265	21825221	12956	LDLRAD2	protein_coding	0.065994	0.07925	0.074377	0.0416817	0.0551307	0.0212131	0.0673157	0.0207506	0.039866	0.0910429	0.036818	0.108069	0.073827	0.105187	0.00944757	0.0325071	0	0.0391342	0.0136347	0.0689627	0.0441661	0.0859032	0.00731404	0.0222008	0.0290211	0.129006	0.0390037	0.0554127	0.0346435	0.0183575
ENSG00000142798	1	ensembl_havana	gene	21822245	21937297	115052	HSPG2	protein_coding	0.0483053	0.275281	0.146573	0.111086	0.411608	2.4373	0.254323	0.398022	0.0647209	0.429133	3.2705	0.249816	0.522481	1.53647	0.028725	0.178638	0.916931	0.024238	0.442197	0.436369	1.49794	0.0543208	0.154843	2.80337	0.0958633	0.352116	0.42253	0.78918	0.482189	2.80855
ENSG00000232037	1	havana	gene	21908098	21908580	482	RP11-26H16.1	processed_pseudogene	4.43474	5.57133	1.99923	4.29483	5.48301	0.0570201	0.271414	3.16069	1.25018	0.5244	0.269906	0.806906	0.381624	0.403911	6.09474	0.699023	2.73192	6.66212	4.39796	0.617899	0.107924	4.44048	4.32517	0.198917	4.16042	0.743066	6.50012	0	7.26341	0.690822
ENSG00000219073	1	ensembl_havana	gene	21977021	21998642	21621	CELA3B	protein_coding	0.00790915	0	0	0.0166513	0	0	0	0	0	0	0	0	0	0	0	0	0	0	0.0653629	0	0.00240598	0	0	0	0	0.00184059	0	0	0.0166076	0.00220008
ENSG00000273610	1	ensembl	gene	21987481	21987777	296	Metazoa_SRP	misc_RNA	0	0	0	0	0	0	0	0	0	0	0	0	0.124286	0	0	0	0	0	0	0	0	0	0	0	0	0	0	0	0	0
ENSG00000201919	1	ensembl	gene	21987816	21987919	103	RNU6-1022P	snRNA	0	0	0	0	0	0	0	0	0	0	0	0	0	0	0	0	0	0	0	0	0	0	0	0	0	0	0	0	0	0
ENSG00000142789	1	ensembl_havana	gene	22001656	22012539	10883	CELA3A	protein_coding	0.00785646	0	0.0531266	0	0.0131264	0	0.0040069	0.0658751	0	0	0	0.00357373	0.0101411	0	0	0	0	0.0388238	0	0	0.0047799	0	0	0	0	0.00365665	0	0	0	0.00437085
ENSG00000278124	1	ensembl	gene	22010650	22010946	296	Metazoa_SRP	misc_RNA	0	0	0	0	0	0	0	0	0	0	0	0	0	0	0	0	0	0	0	0	0	0	0	0	0	0	0	0	0	0
ENSG00000201273	1	ensembl	gene	22010985	22011088	103	RNU6-776P	snRNA	0	0	0	0	0	0	0	0.870047	0	0	0	0	0	0	0	0	0	0.820425	3.43013	0	0	0.831189	0	0	0	0	0.981227	0	0	0
ENSG00000228397	1	havana	gene	22023994	22024968	974	RP1-224A6.3	lincRNA	0.263353	0.0810901	2.86912	0.739258	0.660006	0.0282173	0.223856	0.460035	0.088382	0.0432514	0.0445225	0.119793	0.0377706	0	0.25134	0.0432404	0	0.520557	0	0.0436825	0.213633	0.351591	0	0	1.80149	0.0817152	1.76399	0.0867167	0.0921645	0
ENSG00000218510	1	ensembl_havana	gene	22025188	22031223	6035	LINC00339	lincRNA	11.1925	6.96244	8.7501	11.3941	7.49188	2.9738	3.20099	6.56334	3.60883	4.93516	2.27783	3.52517	3.14547	3.54853	9.69486	4.01272	4.85895	9.40954	5.53225	5.2734	2.99102	19.903	3.09326	2.73256	8.20321	3.54762	8.95948	4.34556	6.87207	2.90058
ENSG00000070831	1	ensembl_havana	gene	22052627	22092946	40319	CDC42	protein_coding	0.930958	1.29485	1.31451	0.808098	1.931	4.78386	5.77874	0.702356	6.01344	3.44483	5.00344	5.67781	4.96275	7.54553	1.88527	4.34543	1.29381	1.26801	0.525761	4.78029	6.87806	0.600916	2.49834	4.33982	0.857952	5.64176	0.604107	4.81605	1.4227	6.25997
ENSG00000230068	1	havana	gene	22059197	22064199	5002	CDC42-IT1	sense_intronic	0	0	0	0	0	0.0109891	0	0	0.0258149	0	0.0260085	0	0	0	0	0	0	0	0	0.0170119	0	0	0	0	0	0	0	0.00844283	0	0
ENSG00000271428	1	havana	gene	22068340	22068827	487	RP1-224A6.8	processed_pseudogene	0	0	0	0	0	0	0.179085	0	0	0.346011	0.089045	0.0798622	0.0755412	0.399764	0	0.0864808	0	0	0	0.0873649	0.213633	0	0	0.393749	0	0.0817152	0	0.26015	0	0.0976756
ENSG00000271840	1	havana	gene	22100613	22101360	747	RP1-224A6.9	lincRNA	0	0	0	0.120488	0.0956189	0.0367921	0	0	0	0.0563947	0.174156	0	0	0	0	0	0	0.113124	0	0.0569568	0.069638	0	0.634275	0.0641753	0	0.0532735	0	0.0565342	0.360515	0
ENSG00000162552	1	ensembl_havana	gene	22117305	22143969	26664	WNT4	protein_coding	0.0320664	0.204386	0	0.114767	0.206267	0.317468	0.0130834	0.0873832	0.0306705	0.072676	0.414718	0.00875177	0.411153	0.257984	0.0137717	0.0410674	0.138656	0.0190153	0.185503	0.55529	0.119007	0.0385295	0.13327	0.338003	0.0188018	0.00746237	0.113711	0.473563	0.242399	0.256893
ENSG00000266564	1	ensembl	gene	22266239	22266300	61	MIR4418	miRNA	0	0	0	0	0	0	0	0	0	0	0	0	0	1.06385	0	0	0	0	0	0	0	0	0	0	0	0	0	0	0	0
ENSG00000234397	1	havana	gene	22322840	22323331	491	RP11-415K20.1	processed_pseudogene	3.13449	2.41288	1.76632	2.93294	2.90946	0.279875	2.57557	0.182515	4.29544	2.23075	0.529917	6.89141	4.42062	3.4364	1.49576	2.65907	0.103148	2.23737	1.79889	0.606572	0.529731	2.44109	0.868478	0.0976353	1.78682	6.97026	4.32259	0.258031	0.73131	0.581279
ENSG00000279625	1	havana	gene	22364630	22366482	1852	RP11-415K20.2	TEC	0.0923346	0	0	0	0	0	0	0	0	0	0	0	0	0	0.0660922	0	0	0.182514	0.572305	0	0	0.231135	0	0	0.270697	0	0	0	0	0
ENSG00000184677	1	ensembl_havana	gene	22451851	22531157	79306	ZBTB40	protein_coding	0.0377344	0.0348569	0.150669	0.133919	0.0864629	0.426953	0.465731	0.136729	0.303931	0.260285	0.463691	0.427642	0.547844	0.675905	0.0262382	0.329788	0.0178811	0.0713912	0.0779613	0.356228	0.58903	0.0226699	0.0352488	0.354226	0.0221251	0.477708	0.0790118	0.450501	0.0837623	0.726962
ENSG00000237200	1	havana	gene	22517474	22519708	2234	ZBTB40-IT1	sense_intronic	0	0	0	0	0	0.0984197	0.0585593	0	0.0192668	0.0754285	0.0776453	0.0174095	0.0329351	0.0290488	0	0.0377047	0	0	0	0	0.162998	0	0	0.0858352	0	0.0534405	0	0.0756151	0	0.127757
ENSG00000070886	1	ensembl_havana	gene	22563564	22603594	40030	EPHA8	protein_coding	0.31612	0.0730034	0.0240727	0.0494655	0.0267652	0.113972	0.0522893	0	0.0333326	0.248362	0.129997	0.0398353	0.0413561	0.0275597	0.0886754	0.0683875	0	0.0485533	0.0441298	0.0669609	0.0324879	0.177513	0.0994241	0.213168	0.0375716	0.0566658	0.0479705	0.0907286	0.0134551	0.0356493
ENSG00000276835	1	ensembl	gene	22633308	22633416	108	AL158086.1	miRNA	0	0	0	0	0	0	0	0	0	0	0	0	0	0	0	0	0	0	0	0	0	0	0	0	0	0	0	0	0	0
ENSG00000173372	1	ensembl_havana	gene	22636506	22639608	3102	C1QA	protein_coding	0	0	0	0	0.0230262	0.00885999	0	0	0	0.0271611	0	0	0.0118596	0	0	0	0	0	0	0.0137159	0.0167697	0	0	0	0	0.0128289	0	0.0136141	0	0
ENSG00000159189	1	ensembl_havana	gene	22643630	22648110	4480	C1QC	protein_coding	0	0	0	0	0	0.0184043	0	0	0	0	0	0	0	0	0	0	0	0	0	0	0	0	0	0	0	0	0	0	0	0
ENSG00000173369	1	ensembl_havana	gene	22652762	22661538	8776	C1QB	protein_coding	0	0	0	0	0	0	0	0	0	0	0	0	0.00419195	0.00739461	0	0	0	0	0	0	0	0	0	0	0	0	0	0	0	0
ENSG00000133216	1	ensembl_havana	gene	22710839	22915325	204486	EPHB2	protein_coding	0.0133802	0.0436457	0.0494806	0.0365325	0.0688125	0.458855	0.12198	0.0718721	0.047781	0.101771	0.447039	0.119445	0.474416	0.514436	0.00419011	0.0939183	0.0255103	0.0185962	0.0388746	0.394911	0.77844	0.0058614	0.0259509	0.367127	0.0196133	0.142261	0.028172	0.398795	0.0698002	0.523633
ENSG00000265422	1	ensembl	gene	22719517	22719598	81	MIR4684	miRNA	0	0	0	0	0	0	0	0	0	0	0	0	0	0	0	0	0	0	0	0	0	0	0	0	0	0	0	0	0	0
ENSG00000216157	1	ensembl	gene	22748817	22748911	94	AL611946.1	miRNA	0	0	0	0	0	0	0	0	0	0	0	0	0	0	0	0	0	0	0	0	0	0	0	0	0	0	0	0	0	0
ENSG00000225952	1	havana	gene	22835713	22836849	1136	RP11-69E9.1	antisense	0	0	0	0	0	0	0	0	0	0	0	0	0	0	0	0	0	0	0	0	0	0	0	0	0	0	0	0	0	0
ENSG00000264014	1	ensembl	gene	22863159	22863226	67	MIR4253	miRNA	0	0	0	0	0	0	0	0	0	0	0	0	0	0	0	0	0	0	0	0	0	0	0	0	0	0	0	0	0	0
ENSG00000272796	1	havana	gene	22916682	22921500	4818	RP1-74M1.3	lincRNA	0.0177463	0.0327861	0	0.0747237	0.919156	1.63145	0.0452544	1.0602	0.0625351	0.0786927	1.4941	0.0242172	1.9929	3.51549	0	0.0699314	0	0	0.293319	1.01554	5.18253	0	0.167178	0.636798	0	0.0330389	0.293676	0.981709	0.391269	3.18897
ENSG00000215906	1	ensembl_havana	gene	22953043	22965338	12295	LACTBL1	protein_coding	0	0	0	0	0	0	0.00354674	0	0	0	0	0	0.00299216	0	0	0	0	0	0.0431032	0.00346049	0.00423096	0	0	0	0	0	0	0.00686962	0	0.0116067
ENSG00000279101	1	ensembl_havana	gene	23010834	23015850	5016	C1orf234	lincRNA	0.0170458	0	0	0	0.0142399	0	0	0	0	0	0	0	0.00733424	0.0129376	0	0.00839636	0	0	0	0	0	0	0	0	0	0	0	0	0	0.0189665
ENSG00000227868	1	ensembl	gene	23010901	23015773	4872	C1orf234	protein_coding	0	0	0	0	0	0	0	0	0	0	0	0	0	0	0	0	0	0	0	0	0	0	0	0	0	0	0	0	0	0
ENSG00000004487	1	ensembl_havana	gene	23019448	23083689	64241	KDM1A	protein_coding	0.665477	0.595059	1.37702	0.678107	0.926184	3.46407	5.6558	0.442208	6.83074	4.54378	3.47035	5.74545	5.29887	4.03669	0.85932	6.75461	0.503767	1.05628	0.7837	4.7149	3.76213	0.58238	0.36287	3.42224	0.766733	5.51885	0.547487	4.63653	0.544973	3.56755
ENSG00000240553	1	havana	gene	23020147	23088058	67911	RP1-184J9.2	antisense	0.00125903	0	0	0	0	0	0	0	0	0.000620324	0	0.000572704	0	0	0	0	0	0.00124433	0	0	0	0.0126066	0	0.00141182	0.00369108	0	0	0	0	0
ENSG00000263793	1	ensembl	gene	23044305	23044372	67	MIR3115	miRNA	0	0	0	0	0	0	0	0	0	0	0	0.580491	0	0	0	0	0	0	0	0	0	0	0	0	0	0	0	0	0	0
ENSG00000266802	1	ensembl	gene	23057858	23057934	76	MIR4419A	miRNA	0	0	0	0	0	0	0	0	0	0	0	0	0	0	0	0	0	0	0	0	0	0	0	0	0	0	0	0	0	0.625895
ENSG00000169641	1	ensembl_havana	gene	23084023	23177808	93785	LUZP1	protein_coding	0.0811395	0.0724256	0.176728	0.134357	0.109671	0.694236	1.03037	0.0592432	1.2341	0.76092	0.877609	1.02722	0.991253	1.04209	0.0704776	1.08496	0.112864	0.103619	0.135618	0.553014	0.957913	0.090373	0.0394057	0.830632	0.112256	1.11597	0.0959098	0.826744	0.072745	1.01136
ENSG00000229010	1	havana	gene	23140325	23141142	817	RP5-979D14.1	processed_pseudogene	0	0	0	0	0	0.0672796	0.0533747	0	0.052683	0	0	0	0	0	0	0	0	0	0	0	0	0	0	0	0	0	0	0.0516904	0	0.116446
ENSG00000206935	1	ensembl	gene	23162704	23162810	106	RNU6-514P	snRNA	0	0	0	0	0	0	0	0	0	0	0	0	0	0	0	0	0	0	0	0	0	0	0	0	0	0	0	0	0	0
ENSG00000252578	1	ensembl	gene	23163953	23164053	100	RNU6-135P	snRNA	0	0	0	0	0	0	0	0	0	0	0	0	0	0	0	0	0	0	0	0	0	0	0	0	0	0	0	0	0	0
ENSG00000179546	1	ensembl_havana	gene	23191895	23194729	2834	HTR1D	protein_coding	4.28414	0.836081	3.29823	1.46091	0.756112	0.174561	8.63218	0	10.7074	10.6135	0.397843	6.39523	4.10204	0.709862	2.98016	16.4957	0	2.74324	0.810328	2.97257	0.440533	7.61268	0.200622	0.625879	2.74193	7.62486	1.06986	3.15913	0.411781	0.386049
ENSG00000215381	1	havana	gene	23244765	23245224	459	RP5-1057J7.1	processed_pseudogene	50.854	71.4105	39.4689	49.4143	51.0418	1.67657	4.27521	55.0575	3.56339	6.14923	2.83431	6.52451	8.49583	5.37258	38.9342	3.21147	54.5074	34.4275	59.2687	5.37627	2.37998	45.1377	43.4578	1.56663	39.047	7.0227	78.6071	4.2323	43.2218	3.00539
ENSG00000261326	1	havana	gene	23281309	23286752	5443	LINC01355	lincRNA	0.188503	0.290214	0.123928	0.264574	0.498666	2.85289	0.384557	0	0.790778	0.564993	1.00385	0.264383	0.682646	1.06112	0.269857	0.208917	2.02843	0.248404	0.649096	2.0011	1.91143	0.0786446	0.635452	1.67342	0.368422	0.277829	0.872702	1.97073	0.494773	1.54686
ENSG00000125944	1	ensembl_havana	gene	23303771	23344336	40565	HNRNPR	protein_coding	0.632332	0.677571	1.07136	1.12936	1.42802	4.8619	6.08554	0.368931	6.89903	3.49352	4.34985	6.28672	9.27491	7.21821	0.920321	6.08616	0.470686	1.07283	0.631442	7.20772	6.01691	0.67536	0.332883	4.1965	0.651921	6.07549	0.911877	7.5436	0.624052	5.44807
ENSG00000125945	1	ensembl_havana	gene	23359448	23369442	9994	ZNF436	protein_coding	0.0171106	0.339825	0.106063	0.26117	0.893378	6.31955	0.401426	0.538012	0.301475	0.231837	5.91852	0.31133	1.75587	4.29863	0.0244952	0.227564	0.521962	0.0676436	0.265136	1.64329	4.97085	0.0685311	0.346084	6.45646	0.0877855	0.402174	0.465184	1.72829	0.511986	5.8401
ENSG00000249087	1	ensembl_havana	gene	23368997	23371839	2842	ZNF436-AS1	antisense	1.2034	18.8422	0.712041	18.685	14.9289	7.08851	0.214813	27.5277	0.106015	0.133407	8.91101	0.0684252	1.61808	2.78579	0.689107	0.0889152	29.172	0.267605	10.7532	3.93729	5.07017	1.59657	10.353	12.1787	1.1466	0.168031	33.3924	4.47274	27.6064	3.24708
ENSG00000201405	1	ensembl	gene	23370254	23370346	92	Y_RNA	misc_RNA	0	0	0	0	0	0	0	0	0	0	0	0	0	0	0	0	0	0	0	0	0	0	0	0	0	0	0	0	0	0
ENSG00000271420	1	havana	gene	23378380	23379029	649	RP5-1057J7.7	lincRNA	0	0.486791	0	0.970774	0.44023	0.423478	0.0671913	0	0.0663205	0	0.868634	0	0.056685	0.199985	0	0	0	0.130206	0	0.0655574	0.24046	0	0.803056	0.812524	0.193116	0.122636	0	0	0	0.146589
ENSG00000204219	1	ensembl_havana	gene	23381061	23424740	43679	TCEA3	protein_coding	0.0626401	1.90407	0.0661848	0.307028	0.596877	1.79076	0.0359408	0.363145	0.0206938	0.0241116	1.8367	0.0436308	0.345322	0.720578	0.0728604	0.0125349	2.6506	0.0677129	0.0687533	0.25326	0.820566	0.0313606	3.15225	2.18189	0.0459104	0.0573984	0.367901	0.325828	1.07075	1.20338
ENSG00000232482	1	havana	gene	23410832	23412146	1314	RP4-654C18.1	processed_pseudogene	2.6028	1.74313	1.61338	1.36993	2.77229	3.2629	9.09311	0.6138	6.05995	4.10368	2.24415	8.61326	5.82346	5.33384	6.14808	7.56424	0.038543	4.63034	4.03314	5.92546	3.84011	2.60616	2.01925	1.82416	3.52915	7.35941	0.999895	5.14229	2.18614	3.62009
ENSG00000088280	1	ensembl_havana	gene	23428563	23484568	56005	ASAP3	protein_coding	0.0809142	0.179103	0.123884	0.213742	0.178552	1.404	0.521682	0.118409	0.494939	0.664943	1.42085	0.475701	1.16925	0.755497	0.0524536	0.667782	0.141976	0.10562	0.208178	1.25957	0.699415	0.120764	0.165816	1.58184	0.0604228	0.57627	0.249034	1.26078	0.206769	0.855298
ENSG00000007968	1	ensembl_havana	gene	23506430	23531220	24790	E2F2	protein_coding	0.0379395	0.0350464	0.264327	0.145227	0.0979641	0.199559	0.357089	0.198823	0.196198	0.229412	0.143442	0.257299	0.526823	0.523559	0.0197503	0.263332	0	0.11249	0.171022	0.293485	0.457454	0.0587096	0.00955634	0.0831535	0.0202231	0.43022	0.0774611	0.38841	0.152088	0.387605
ENSG00000235052	1	havana	gene	23549139	23550915	1776	RP1-150O5.3	lincRNA	0.0962859	0	1.13943	0.202713	0.764144	0.108325	0.0982142	0.454129	0.218118	0.0948802	0.439509	0.218991	0.186429	0.47502	0.137841	0.189712	0	0.237905	0	0.167695	0.527226	0.0482052	0.266781	0.296919	0.0705701	0.0896291	0.113813	0.285345	0.859268	0.508892
ENSG00000117318	1	ensembl_havana	gene	23557918	23559794	1876	ID3	protein_coding	87.3705	201.201	102.013	235.615	179.254	242.123	81.5193	300.85	35.3789	133.791	222.419	106.79	302.231	229.623	29.361	49.8165	336.188	50.7203	120.341	444.994	306.378	159.588	141.939	200.878	121.725	114.465	290.377	355.609	266.817	277.548
ENSG00000197880	1	ensembl_havana	gene	23581495	23640568	59073	MDS2	protein_coding	0.00144739	0.0173813	0	0	0.00483655	0.00232625	0	0	0.000728624	0	0.00220227	0	0.00373659	0.0076899	0.00621617	0.0014259	0	0.002861	0	0.00576192	0.0017612	0	0.00481238	0.00243456	0	0	0.0410609	0.00571916	0.019755	0.00322096
ENSG00000229239	1	havana	gene	23670294	23680259	9965	RP11-223J15.2	unprocessed_pseudogene	0	0.00792592	0.0580208	0	0	0	0	0	0	0	0	0	0	0	0.049133	0	0.00508234	0.00848006	0.0354544	0	0	0	0	0	0.0125773	0	0	0	0	0
ENSG00000142676	1	ensembl_havana	gene	23691779	23696425	4646	RPL11	protein_coding	740.568	778.904	942.555	1209.6	1237.02	159.424	334.431	1231.79	403.572	332.68	204.037	354.171	346.11	273.381	861.614	354.742	953.698	1620.81	2292.1	406.025	185.853	876.837	885.857	129.309	1200.18	319.896	1408.53	307.943	1119.4	170.563
ENSG00000203589	1	havana	gene	23705801	23706934	1133	RP5-886K2.1	processed_pseudogene	0	0	0	0	0	0	0.0384882	0	0	0	0	0.0343273	0	0	0	0	0	0	0	0	0	0.0755626	0	0	0.11062	0	0	0	0	0
ENSG00000011007	1	ensembl_havana	gene	23743155	23762059	18904	TCEB3	protein_coding	1.27547	0.852321	2.75264	1.13791	1.11841	3.06473	6.83034	0.82011	4.17579	2.68307	3.0739	6.55278	4.13151	2.97974	0.90002	3.86763	0.44205	1.61373	0.738228	3.07442	3.39569	0.996337	0.568945	4.21723	1.31936	6.14066	1.24569	3.39787	1.0447	3.35925
ENSG00000236810	1	havana	gene	23760382	23778287	17905	TCEB3-AS1	antisense	0.100281	0.163213	0.123784	0.196045	0.15558	0.0997733	0.0754996	0.115115	0.0841369	0.11764	0.0944558	0.108609	0.0965687	0.105108	0.129888	0.0940881	0	0.117989	0.167723	0.142575	0.107497	0.478148	0.0793862	0.0749673	0.0279995	0.0644549	0.158048	0.115572	0.145394	0.108924
ENSG00000057757	1	ensembl_havana	gene	23778405	23788232	9827	PITHD1	protein_coding	2.94084	3.14255	3.89295	3.01328	3.32169	10.1159	13.1704	1.79649	14.7167	12.7834	9.25812	13.3139	10.9538	8.21507	2.44133	12.9301	2.06664	4.77252	2.06726	12.8285	8.32144	3.77228	2.18894	11.0493	2.7676	11.9139	2.65342	11.1046	3.08758	8.37898
ENSG00000011009	1	ensembl_havana	gene	23790970	23795539	4569	LYPLA2	protein_coding	8.08422	12.9475	17.8215	9.47521	14.1635	13.9133	28.7565	11.9447	5.40734	20.7638	14.7966	31.419	21.3775	20.467	4.23279	10.3793	10.486	8.5632	2.8224	19.4063	21.9282	11.4675	6.68862	10.8699	10.7255	32.2874	7.10052	16.9608	17.3485	23.0396
ENSG00000117308	1	ensembl_havana	gene	23795599	23800804	5205	GALE	protein_coding	4.25456	4.41569	6.64635	6.13865	5.59892	5.39113	12.0475	5.76772	3.42352	6.35342	4.34066	13.7937	9.94457	5.87235	3.64504	5.25946	1.7417	6.85122	2.34178	8.12516	6.29632	5.19761	3.08587	2.76305	6.74219	14.0755	5.57273	7.26163	6.07078	7.58529
ENSG00000117305	1	ensembl_havana	gene	23801885	23838620	36735	HMGCL	protein_coding	0.647054	1.10297	0.411841	0.600276	0.692204	1.95195	1.23574	0.644027	1.30878	1.46902	1.57004	1.13391	1.28888	1.47509	0.656413	1.51222	0.792737	0.644101	0.447219	2.11141	1.72903	0.626916	0.820304	1.57121	0.484476	1.26314	0.839124	1.67499	0.931039	1.68078
ENSG00000179163	1	ensembl_havana	gene	23845077	23868294	23217	FUCA1	protein_coding	0.360907	0.282357	0.319591	0.178327	0.258427	1.69398	1.46503	0.181414	1.44048	1.59493	1.32988	1.35523	1.22011	1.05377	0.458674	1.49657	0.355568	0.484085	0.281522	1.2883	1.40709	0.265499	0.181628	1.60437	0.156551	1.43467	0.309071	1.22962	0.317052	1.2457
ENSG00000188822	1	ensembl_havana	gene	23870526	23913362	42836	CNR2	protein_coding	0.00199603	0	0	0	0	0	0	0	0.00200962	0	0	0	0	0	0	0	0	0	0	0	0	0	0	0.00223825	0.0175552	0	0.00235938	0	0	0
ENSG00000229106	1	havana	gene	23901471	23902737	1266	RP11-4M23.2	processed_pseudogene	0.472759	0.623869	0.456696	0.56875	0.846295	0	0.137779	0	0	0	0.171267	0.0921632	0.348707	0.30756	0.0966846	0.0332671	0	0.400492	0	0.23525	0.0410897	0.338122	0.0374252	0.151466	0.197998	0.15717	0.798312	0.0667157	0.70907	0.413308
ENSG00000232557	1	havana	gene	23907111	23907885	774	RP11-4M23.3	antisense	0	0	0	0	0	0	0	0	0	0	0	0	0	0	0	0	0	0	0	0	0	0	0	0	0	0	0	0	0	0
ENSG00000264926	1	ensembl	gene	23929070	23929147	77	MIR378F	miRNA	0	0	0	0	0	0	0	0	0	0	0	0	0	0	0	0	0	0	0	0	0	0	0	0	0	0	0	0	0	0
ENSG00000230228	1	havana	gene	23949016	23949383	367	RP11-4M23.4	processed_pseudogene	4.6595	4.08897	7.6145	6.86684	6.03337	0.29955	3.92108	0.244182	12.4318	11.2491	6.49883	12.2931	10.1244	12.3778	1.66761	4.24604	0	3.22358	2.4067	0.695587	0.850457	6.29847	0.516407	1.30624	4.43957	13.5543	5.5077	1.61099	1.4676	0.907292
ENSG00000189266	1	ensembl_havana	gene	23959109	23963462	4353	PNRC2	protein_coding	10.5281	12.8098	6.84037	11.5581	15.6047	13.3599	23.0708	5.76434	23.8002	20.9037	14.7638	20.8983	21.8382	27.431	11.1071	25.6393	7.30655	9.8811	3.7335	23.8879	26.3504	12.4298	5.70349	14.5039	3.82937	20.597	7.19746	23.7592	8.84691	23.0573
ENSG00000188529	1	ensembl_havana	gene	23964804	23980927	16123	SRSF10	protein_coding	3.30913	2.11134	4.91287	5.23069	4.90861	9.33624	22.2295	1.20057	25.105	17.1664	8.73323	20.2003	16.5814	16.6957	4.82839	21.7438	0.647087	7.83559	3.15547	16.084	18.5455	3.786	1.63097	9.52356	3.52918	19.3658	3.35989	17.0202	2.42196	14.1055
ENSG00000215905	1	havana	gene	24007881	24008519	638	RP11-4M23.7	processed_pseudogene	2.01023	2.59971	3.77597	2.39824	3.47061	0.301545	0.546798	2.10693	0.067464	0.330148	0.33985	0.426724	0.403636	0.203433	1.72668	0.132026	3.09589	2.25167	9.13714	0.400126	0.163071	5.77012	1.26249	0.0751394	5.50049	0.0623751	1.90093	0.0661928	1.82913	0.298232
ENSG00000225315	1	havana	gene	24040835	24086799	45964	RP11-293P20.2	antisense	0	0.01031	0.0209648	0	0.00155398	0.00119588	0	0	0	0	0.000943454	0	0	0	0	0	0	0.00367696	0.00384326	0	0	0.0037252	0.00515407	0.00104297	0	0	0	0	0	0
ENSG00000142661	1	ensembl_havana	gene	24056035	24112175	56140	MYOM3	protein_coding	0.00456903	0.0393924	0.00858237	0.00160322	0.00890615	0.0215405	0.0248562	0	0.00766691	0.00300156	0.0494363	0.0103918	0.0183484	0.0208071	0	0.00975259	0	0.00602093	0	0.0234939	0.0250183	0.00457495	0.00421984	0.0401341	0.0022325	0.0184303	0.0342049	0.0270808	0	0.0144043
ENSG00000230703	1	havana	gene	24066774	24083565	16791	RP11-293P20.4	antisense	0	0	0	0	0	0	0	0	0	0	0	0	0	0	0	0	0	0	0	0	0	0	0	0	0	0	0	0	0	0
ENSG00000142677	1	ensembl_havana	gene	24119771	24143121	23350	IL22RA1	protein_coding	0.00366175	0.0270601	0	0.00770918	0.00305899	0.0659138	0.00933771	0	0.00921671	0.00721659	0.0185717	0.028316	0.0220574	0.03613	0	0.00901845	0	0.00361901	0	0.00728852	0.0267338	0.00733297	0.0284079	0.032849	0.0107351	0.017043	0	0.00723444	0	0.0244461
ENSG00000185436	1	ensembl_havana	gene	24154157	24187959	33802	IFNLR1	protein_coding	0.202359	0.0841176	0.236617	0.138461	0.166936	0.341493	0.586984	0.0980933	0.435488	0.502252	0.351517	0.54884	0.425547	0.564439	0.235376	0.585604	0	0.169998	0.0992952	0.24293	0.490925	0.207687	0.0210255	0.371576	0.181684	0.623973	0.0358794	0.289853	0.0717041	0.529128
ENSG00000230023	1	havana	gene	24200240	24211693	11453	RP11-10N16.2	lincRNA	0	0	0	0.039293	0	0	0	0	0	0	0	0	0	0.00566621	0	0	0	0	0.0308481	0	0	0	0	0	0	0.00347466	0	0.00368733	0	0.00415332
ENSG00000221032	1	ensembl	gene	24227917	24228030	113	AL590683.1	miRNA	0	0	0	0	0	0	0	0	0	0	0	0	0	0	0	0	0	0	0	0	0	0	0	0	0	0	0	0	0	0
ENSG00000266511	1	ensembl	gene	24279767	24279855	88	AL590683.2	miRNA	0	0	0	0	0	0	0	0	0	0	0	0	0	0	0	0	0	0	0	0	0	0	0	0	0	0	0	0	0	0
ENSG00000232298	1	havana	gene	24307556	24321901	14345	RP11-10N16.3	antisense	0	0	0	0.04392	0.019917	0.00191591	0.00607977	0.0499769	0.00300049	0	0	0.00271125	0.00769367	0	0	0	0	0.0117816	0	0.00593192	0	0	0	0	0	0.0110966	0.0211362	0.00588791	0	0.019896
ENSG00000158055	1	ensembl_havana	gene	24319322	24364482	45160	GRHL3	protein_coding	0.0151465	0.0489701	0.0853524	0.19133	0.332147	0.14606	0.242369	0.0377033	0.283071	0.141791	0.26695	0.176551	1.01828	1.072	0.018973	0.305892	0	0.044909	0.00782336	0.156394	0.372062	0.06256	0.02518	0.191076	0.0138765	0.238807	0.0290935	0.191704	0.0795113	0.292823
ENSG00000001460	1	ensembl_havana	gene	24356999	24416934	59935	STPG1	protein_coding	0.269623	0.135732	0.260462	0.192218	0.201405	0.333831	0.273568	0.0538272	0.359791	0.366198	0.319801	0.259567	0.37074	0.303172	0.383944	0.405456	0.259417	0.219948	0.156211	0.308088	0.286418	0.498519	0.102769	0.260751	0.217479	0.243679	0.148391	0.360058	0.196207	0.271432
ENSG00000001461	1	ensembl_havana	gene	24415794	24472976	57182	NIPAL3	protein_coding	0.185412	0.114642	0.111223	0.114902	0.0836912	1.24292	0.414093	0.0642546	0.587874	0.576848	1.40601	0.436662	0.336477	0.660504	0.235464	0.61942	0.145253	0.203937	0.064875	0.278278	0.773262	0.309919	0.0455723	1.39922	0.116166	0.407822	0.0742329	0.405457	0.0784935	0.84934
ENSG00000276837	1	ensembl	gene	24470354	24470439	85	AL031431.1	miRNA	0	0	0	0	0	0	0	0	0	0	0	0	0	0	0	0	0	0	0	0	0	0	0	0	0	0	0	0	0	0
ENSG00000117602	1	ensembl_havana	gene	24502351	24541040	38689	RCAN3	protein_coding	0.351386	0.165358	0.268996	0.2559	0.197543	0.829008	0.892679	0.0277954	1.11585	0.939684	0.608626	0.774058	1.14771	0.88732	0.433435	0.894815	0.164939	0.229339	0.073055	1.11621	0.83497	0.435929	0.178798	0.702561	0.139298	0.868134	0.248166	1.14067	0.104411	0.773354
ENSG00000264443	1	havana	gene	24538802	24556024	17222	RP4-594I10.3	lincRNA	0.00496469	0.00917219	0	0	0	0.0031917	0	0	0	0.00244611	0	0.00225833	0	0	0	0	0	0.00981347	0	0	0	0.00497111	0	0	0	0	0	0	0	0
ENSG00000184454	1	ensembl_havana	gene	24556111	24609328	53217	NCMAP	protein_coding	0.0112466	0.00296829	0.021729	0	0.00134219	0.0686873	0.00573595	0	0.0169848	0.0403718	0.0268907	0.00730836	0.00553035	0.0158528	0.0069002	0.0182023	0	0.00793955	0	0.00799495	0.00391	0.0273486	0.0445162	0.0342312	0	0.0104691	0.00379827	0.00952275	0.0337367	0.0286032
ENSG00000227312	1	havana	gene	24563627	24563974	347	RP11-496D1.2	processed_pseudogene	0.492806	0.455226	0.277703	0.259379	0	0.0792037	0	0	0	0	0	0.224166	0.106019	0	0	0	0.145953	0	0.509082	0	0	0.493444	0	0	0.361189	0	0	0	0	0
ENSG00000239106	1	ensembl	gene	24625411	24625513	102	Y_RNA	misc_RNA	0	0	0	0	0	0	0	0	0	0	0	0	0	0	0	0	0	0	0	0	0	0	0	0	0	0	0	0	0	0
ENSG00000133226	1	ensembl_havana	gene	24631716	24673267	41551	SRRM1	protein_coding	1.14823	0.6805	1.2361	1.15454	1.02454	4.68501	3.42762	0.375273	5.00747	4.18115	4.43658	3.10106	3.58757	2.90654	0.839565	5.07206	0.659412	0.966025	0.892802	4.30986	2.89951	0.595461	0.632863	4.96915	0.781236	2.9489	1.23563	4.72102	0.609243	2.89751
ENSG00000169504	1	ensembl_havana	gene	24745357	24844324	98967	CLIC4	protein_coding	0.333482	0.409406	0.306711	0.329218	0.476341	6.70243	5.68624	0.107755	10.9081	8.68698	6.60944	5.01768	4.36443	6.71331	0.599849	9.2912	0.287087	0.506338	0.278453	3.77803	7.51487	0.272494	0.40167	9.36187	0.284942	5.32269	0.184839	4.7626	0.234927	6.46948
ENSG00000238482	1	ensembl	gene	24777873	24777979	106	RNU6-1208P	snRNA	0	0	0	0	0	0	0	0	0	0	0	0	0	0	0	0	0	0	0	0	0	0	0	0	0	0	0	0	0	0
ENSG00000020633	1	ensembl_havana	gene	24899511	24965121	65610	RUNX3	protein_coding	0.0299732	0.0108343	0.0205621	0.0150899	0.00435466	0.00544563	0.0212685	0	0.0216489	0.032746	0.0105752	0.0231188	0.124479	0.00791283	0.00746244	0.0269605	0	0.00643986	0	0.10246	0.0174429	0.0182682	0.00722151	0.0255733	0	0.0315403	0.0492931	0.16671	0.00273642	0.00507508
ENSG00000278034	1	ensembl	gene	24919345	24919416	71	MIR6731	miRNA	0	0	0	0	0	0	0	0	0	0	0	0	0	0	0	0	0	0	0	0	0	0	0	0	0	0	0	0	0	0
ENSG00000229162	1	havana	gene	24961345	24963097	1752	RP11-84D1.1	antisense	0.0976048	0	0	0	0.040769	0	0	0	0.0491347	0.072135	0	0	0.0419961	0	0	0	0	0	0	0.0242847	0	0	0	0	0	0	0	0.120522	0	0.0271507
ENSG00000261025	1	havana	gene	24968423	24970865	2442	RP11-84D1.2	lincRNA	0	0	0	0	0	0	0	0	0	0	0	0.0159267	0	0	0	0.0172466	0	0	0	0	0	0	0	0	0	0	0	0	0	0
ENSG00000264371	1	ensembl	gene	25023503	25023586	83	MIR4425	miRNA	0	0	0	0	0	0	0	0	0	0	0	0	0	0	0	0	0	0	0	0	0	0	0	0	0	0	0	0	0	0
ENSG00000233755	1	havana	gene	25043707	25113120	69413	RP4-799D16.1	lincRNA	0	0	0	0	0	0	0	0	0	0	0	0	0	0	0	0	0	0	0	0	0.00149884	0	0	0	0	0.000573312	0	0	0	0
ENSG00000233419	1	havana	gene	25125053	25125454	401	RP4-781L3.1	processed_pseudogene	0.213222	0	0	0.448901	0	0	0.108746	0	0.32201	0.840435	0.216284	0.387959	0.183484	0.161833	0	0	0	0	0	0.106102	0.389174	0.213497	0	0	0	0.0992402	0.252036	0.105314	0.223861	0
ENSG00000231953	1	havana	gene	25208139	25208869	730	RP4-706G24.1	antisense	0	0	0	0	0	0	0	0	0	0	0	0	0	0	0	0	0	0	0.483977	0	0	0	0	0	0	0	0	0.0578507	0	0
ENSG00000117614	1	ensembl_havana	gene	25222679	25232502	9823	SYF2	protein_coding	3.85598	9.80136	2.05027	3.60092	3.62118	7.1682	7.97296	1.89758	7.0152	6.35998	8.40104	8.81751	6.58771	7.52474	3.9127	6.6242	8.86284	3.51848	2.4997	8.89224	6.29658	2.17888	14.3689	9.10171	2.53906	8.02145	5.77199	7.54939	3.42697	6.09672
ENSG00000117616	1	ensembl_havana	gene	25242237	25338213	95976	RSRP1	protein_coding	0.14343	0.255932	0.161649	0.376989	0.60654	0.493685	0.154026	0.44165	0.137679	0.220343	0.376375	0.153989	0.234586	0.39961	0.198954	0.210633	0.291812	0.257977	0.342348	0.460595	0.590787	0.20338	0.193024	0.643841	0.139729	0.196539	0.37804	0.418456	0.611699	0.409385
ENSG00000272432	1	havana	gene	25247837	25248321	484	RP3-465N24.6	lincRNA	2.11988	2.2846	2.38916	3.34728	1.77093	0.340707	0.270292	4.44371	0.0889298	0.0870389	0.447985	0.160714	0.684085	1.34081	1.01159	0	0	1.39676	0.364982	1.23069	0.429914	3.71459	0.29368	0.39619	2.33056	0.328887	5.84681	1.30881	2.78207	0.393124
[truncated: 63,460 more rows]
